# Supplementary material for: Nuclear envelope-associated lipid droplets are enriched in cholesteryl esters and increase during inflammatory signaling
Source: EMBO J. 2025 Apr 7;44(10):2774–802. doi: 10.1038/s44318-025-00423-2 (PMC12084420; doi:10.1038/s44318-025-00423-2)
Supplement: Supplementary file 3 — Source data Fig. 1 [file 44318_2025_423_MOESM3_ESM.zip]

Archive with 4 entries (4 files):
- 1A/TLC.xls
- 1F/histogramData.xls
- 1H/SRS_sourcedata.xls
- 1H/TLC-sourcedata.xls
