# Supplementary material for: Nuclear envelope-associated lipid droplets are enriched in cholesteryl esters and increase during inflammatory signaling
Source: EMBO J. 2025 Apr 7;44(10):2774–802. doi: 10.1038/s44318-025-00423-2 (PMC12084420; doi:10.1038/s44318-025-00423-2)
Supplement: Supplementary file 3 — Source data Fig. 1 [file 44318_2025_423_MOESM3_ESM.zip › 1A/TLC.xls]

## Sheet: Description
This source file contains the numerical values of the thin-layer chromatography (TLC) quantification of A431 cells.
The data consists of 2 technical (samples 1 and 2) and a biological replicate (sample 3).

## Sheet: TLC
CellType	Load	lipid	sample	lipid amount [ng lipid/ug protein]
A431	LPDS	CE	1	1.92767
A431	LPDS	CE	2	2.25499
A431	LPDS	CE	3	2.3449
A431	LPDS	TAG	1	4.68067
A431	LPDS	TAG	2	2.83688
A431	LPDS	TAG	3	2.07573
A431	2hChol	CE	1	7.49808
A431	2hChol	CE	2	6.34916
A431	2hChol	CE	3	9.07014
A431	2hChol	TAG	1	2.87622
A431	2hChol	TAG	2	1.76835
A431	2hChol	TAG	3	3.97686
A431	2hOA	CE	1	1.05208
A431	2hOA	CE	2	1.77203
A431	2hOA	CE	3	1.9149
A431	2hOA	TAG	1	19.5896
A431	2hOA	TAG	2	21.5919
A431	2hOA	TAG	3	19.1455
