# Supplementary material for: Nuclear envelope-associated lipid droplets are enriched in cholesteryl esters and increase during inflammatory signaling
Source: EMBO J. 2025 Apr 7;44(10):2774–802. doi: 10.1038/s44318-025-00423-2 (PMC12084420; doi:10.1038/s44318-025-00423-2)
Supplement: Supplementary file 3 — Source data Fig. 1 [file 44318_2025_423_MOESM3_ESM.zip › 1F/histogramData.xls]

## Sheet: Description
Source data file for the size-stratified histogram.
The source data contains both the original data (histogramData sheet), and the histogram summarized (histogramSummary) values.
Size bins are measured in pixel, that was then translated to μm with pixel size: 0.1035801 μm.
Column names:
load	identifies the condition
field of view	ID for the field of view in the given condition
objectID	unique ID of the lipid droplet within the image
cell ID	unique ID for the cell within the image
CE,TAG	summed CE and TAG decomposition weights for the given lipid droplet
CE_content	the CE content of the lipid dropplet defined as CE/(CE+TAG)
size	The size of the lipid droplet measured in pixels
sizeBin	The binning category of the size (3 categories).
In addition in the histogramSummary tab:
CEbin	The binning category for CE_content
histPrcnt	The load normalized histogram value for the given bin.
The reference spectra of this experiment is provided with Figure 1G.

## Sheet: histogramData
load	field of view	objectID	cellID	CE	TAG	CE_content	size	sizeBin
2hChol+OA+PKF	site1	1	22	49.218	108.794	0.311482	232	(50,Inf]
2hChol+OA+PKF	site1	2	11	17.1466	150.089	0.10253	160	(50,Inf]
2hChol+OA+PKF	site1	3	43	11.0609	113.787	0.0885956	124	(50,Inf]
2hChol+OA+PKF	site1	4	26	14.5485	87.2439	0.142923	100	(50,Inf]
2hChol+OA+PKF	site1	5	39	27.0507	130.454	0.171745	152	(50,Inf]
2hChol+OA+PKF	site1	6	18	45.5538	86.8907	0.343946	148	(50,Inf]
2hChol+OA+PKF	site1	7	56	50.5691	11.1933	0.818769	96	(50,Inf]
2hChol+OA+PKF	site1	8	46	29.042	59.3037	0.328732	120	(50,Inf]
2hChol+OA+PKF	site1	9	27	79.9778	23.6841	0.771526	136	(50,Inf]
2hChol+OA+PKF	site1	10	27	74.7507	26.7727	0.736291	176	(50,Inf]
2hChol+OA+PKF	site1	11	11	10.2177	16.8856	0.376992	80	(50,Inf]
2hChol+OA+PKF	site1	12	49	30.7856	0	1	108	(50,Inf]
2hChol+OA+PKF	site1	13	32	18.3324	63.9955	0.222675	108	(50,Inf]
2hChol+OA+PKF	site1	14	24	59.555	12.7229	0.823973	84	(50,Inf]
2hChol+OA+PKF	site1	15	8	10.5441	23.1347	0.313078	72	(50,Inf]
2hChol+OA+PKF	site1	16	32	14.9117	80.4698	0.156337	116	(50,Inf]
2hChol+OA+PKF	site1	17	17	15.8935	0.502056	0.969378	120	(50,Inf]
2hChol+OA+PKF	site1	18	26	6.66732	5.09898	0.566645	124	(50,Inf]
2hChol+OA+PKF	site1	19	26	23.9671	49.3462	0.326913	84	(50,Inf]
2hChol+OA+PKF	site1	20	21	40.2512	58.5776	0.407282	144	(50,Inf]
2hChol+OA+PKF	site1	21	16	33.5633	87.7371	0.276696	152	(50,Inf]
2hChol+OA+PKF	site1	22	40	51.9402	0	1	136	(50,Inf]
2hChol+OA+PKF	site1	23	61	61.1681	13.3276	0.821096	264	(50,Inf]
2hChol+OA+PKF	site1	24	56	46.1428	7.78302	0.855672	176	(50,Inf]
2hChol+OA+PKF	site1	25	20	20.442	58.278	0.25968	112	(50,Inf]
2hChol+OA+PKF	site1	26	41	16.7953	26.2344	0.390318	92	(50,Inf]
2hChol+OA+PKF	site1	27	35	12.4341	25.0222	0.331963	68	(50,Inf]
2hChol+OA+PKF	site1	28	27	9.02308	17.6193	0.338673	56	(50,Inf]
2hChol+OA+PKF	site1	29	11	24.9913	19.5169	0.561499	92	(50,Inf]
2hChol+OA+PKF	site1	30	24	21.5343	20.4582	0.512812	108	(50,Inf]
2hChol+OA+PKF	site1	31	24	6.80009	11.5132	0.37132	48	(25,50]
2hChol+OA+PKF	site1	32	17	26.2888	27.7646	0.486349	80	(50,Inf]
2hChol+OA+PKF	site1	33	39	11.6377	29.8805	0.280303	68	(50,Inf]
2hChol+OA+PKF	site1	34	39	7.03489	19.2308	0.267835	52	(50,Inf]
2hChol+OA+PKF	site1	35	13	9.72986	18.7758	0.341331	48	(25,50]
2hChol+OA+PKF	site1	36	18	14.0549	15.2779	0.479153	64	(50,Inf]
2hChol+OA+PKF	site1	37	41	8.69706	10.6761	0.448923	52	(50,Inf]
2hChol+OA+PKF	site1	38	46	10.1164	5.50641	0.647541	36	(25,50]
2hChol+OA+PKF	site1	39	22	15.7907	4.2915	0.786304	56	(50,Inf]
2hChol+OA+PKF	site1	40	3	22.1842	6.14596	0.78306	68	(50,Inf]
2hChol+OA+PKF	site1	41	12	21.2552	6.92654	0.754219	84	(50,Inf]
2hChol+OA+PKF	site1	42	9	11.5878	2.34139	0.831908	44	(25,50]
2hChol+OA+PKF	site1	43	9	12.057	9.26591	0.565449	52	(50,Inf]
2hChol+OA+PKF	site1	44	11	5.88664	8.88616	0.398479	32	(25,50]
2hChol+OA+PKF	site1	45	3	8.9301	7.7177	0.536413	36	(25,50]
2hChol+OA+PKF	site1	46	3	11.3388	7.92767	0.588526	40	(25,50]
2hChol+OA+PKF	site1	47	27	12.0874	7.18528	0.627179	52	(50,Inf]
2hChol+OA+PKF	site1	48	11	9.66108	4.80453	0.667865	32	(25,50]
2hChol+OA+PKF	site1	49	11	22.3101	33.6127	0.398944	56	(50,Inf]
2hChol+OA+PKF	site1	50	23	16.1271	10.6611	0.602022	68	(50,Inf]
2hChol+OA+PKF	site1	51	11	9.59405	3.93767	0.709005	40	(25,50]
2hChol+OA+PKF	site1	52	27	8.26642	10.8459	0.432519	36	(25,50]
2hChol+OA+PKF	site1	53	27	3.84896	6.02037	0.389992	24	(0,25]
2hChol+OA+PKF	site1	54	12	13.3565	7.91454	0.62792	64	(50,Inf]
2hChol+OA+PKF	site1	55	12	9.95233	37.1576	0.211258	68	(50,Inf]
2hChol+OA+PKF	site1	56	12	7.77613	5.74335	0.57518	28	(25,50]
2hChol+OA+PKF	site1	57	37	3.72102	3.2162	0.536384	52	(50,Inf]
2hChol+OA+PKF	site1	58	12	13.4011	3.13495	0.810417	24	(0,25]
2hChol+OA+PKF	site1	59	37	1.64222	9.08384	0.153105	44	(25,50]
2hChol+OA+PKF	site1	60	11	4.43667	4.47008	0.498125	36	(25,50]
2hChol+OA+PKF	site1	61	27	25.8474	4.50916	0.85146	128	(50,Inf]
2hChol+OA+PKF	site1	62	12	19.4238	14.3691	0.57479	52	(50,Inf]
2hChol+OA+PKF	site1	63	11	6.49559	4.86495	0.571768	32	(25,50]
2hChol+OA+PKF	site1	64	27	22.3064	16.2854	0.578008	80	(50,Inf]
2hChol+OA+PKF	site1	65	43	6.70434	2.56906	0.722965	52	(50,Inf]
2hChol+OA+PKF	site1	66	53	13.4949	9.33145	0.591199	68	(50,Inf]
2hChol+OA+PKF	site1	67	53	11.3155	10.3925	0.52126	48	(25,50]
2hChol+OA+PKF	site1	68	12	11.164	3.01024	0.787627	36	(25,50]
2hChol+OA+PKF	site1	69	32	3.03972	5.95542	0.337929	36	(25,50]
2hChol+OA+PKF	site1	70	32	5.64066	9.05167	0.383919	36	(25,50]
2hChol+OA+PKF	site1	71	32	11.5211	11.6038	0.498212	36	(25,50]
2hChol+OA+PKF	site1	72	19	9.16335	4.69934	0.661008	52	(50,Inf]
2hChol+OA+PKF	site1	73	8	7.48639	3.35459	0.690564	28	(25,50]
2hChol+OA+PKF	site1	74	24	17.7531	3.60612	0.831168	84	(50,Inf]
2hChol+OA+PKF	site1	75	24	4.95521	8.4574	0.369444	28	(25,50]
2hChol+OA+PKF	site1	76	24	18.3604	22.0523	0.454323	72	(50,Inf]
2hChol+OA+PKF	site1	77	24	9.83808	3.18373	0.755508	24	(0,25]
2hChol+OA+PKF	site1	78	24	5.52806	8.62524	0.390584	32	(25,50]
2hChol+OA+PKF	site1	79	24	41.5905	0.328504	0.992163	76	(50,Inf]
2hChol+OA+PKF	site1	80	8	7.22306	9.71271	0.426497	36	(25,50]
2hChol+OA+PKF	site1	81	28	3.2932	4.52506	0.421219	28	(25,50]
2hChol+OA+PKF	site1	82	28	3.27594	2.6495	0.55286	28	(25,50]
2hChol+OA+PKF	site1	83	24	9.68415	14.7916	0.395664	44	(25,50]
2hChol+OA+PKF	site1	84	24	10.1979	5.57512	0.646541	40	(25,50]
2hChol+OA+PKF	site1	85	24	12.4312	15.2213	0.449551	64	(50,Inf]
2hChol+OA+PKF	site1	86	28	4.27382	4.9144	0.465141	24	(0,25]
2hChol+OA+PKF	site1	87	24	10.5057	5.47004	0.657604	32	(25,50]
2hChol+OA+PKF	site1	88	24	10.1547	8.26596	0.551268	44	(25,50]
2hChol+OA+PKF	site1	89	28	7.13166	3.87807	0.64776	40	(25,50]
2hChol+OA+PKF	site1	90	24	7.39956	7.24081	0.505422	32	(25,50]
2hChol+OA+PKF	site1	91	28	2.39408	2.95256	0.447773	24	(0,25]
2hChol+OA+PKF	site1	92	28	12.5768	4.87436	0.720686	92	(50,Inf]
2hChol+OA+PKF	site1	93	17	8.11581	5.81686	0.582502	40	(25,50]
2hChol+OA+PKF	site1	94	28	2.21164	2.67576	0.452519	32	(25,50]
2hChol+OA+PKF	site1	95	17	12.4722	5.13128	0.708508	40	(25,50]
2hChol+OA+PKF	site1	96	24	2.95672	4.79936	0.381213	20	(0,25]
2hChol+OA+PKF	site1	97	24	9.09122	8.5961	0.513997	36	(25,50]
2hChol+OA+PKF	site1	98	28	4.63882	2.3811	0.660808	28	(25,50]
2hChol+OA+PKF	site1	99	17	10.1401	1.04997	0.906169	28	(25,50]
2hChol+OA+PKF	site1	100	8	10.6951	14.2738	0.428338	56	(50,Inf]
2hChol+OA+PKF	site1	101	17	14.362	2.00096	0.877714	40	(25,50]
2hChol+OA+PKF	site1	102	33	5.30333	4.39849	0.546632	40	(25,50]
2hChol+OA+PKF	site1	103	39	19.0565	13.3235	0.588526	84	(50,Inf]
2hChol+OA+PKF	site1	104	8	2.36525	7.40782	0.242017	36	(25,50]
2hChol+OA+PKF	site1	105	39	9.08018	11.6375	0.438282	40	(25,50]
2hChol+OA+PKF	site1	106	17	8.96586	8.18968	0.522622	44	(25,50]
2hChol+OA+PKF	site1	107	17	8.20028	5.11938	0.615653	28	(25,50]
2hChol+OA+PKF	site1	108	8	8.29934	4.01914	0.673731	68	(50,Inf]
2hChol+OA+PKF	site1	109	17	8.09544	9.89613	0.449957	40	(25,50]
2hChol+OA+PKF	site1	110	4	4.54368	6.23418	0.421576	28	(25,50]
2hChol+OA+PKF	site1	111	33	9.8853	3.3122	0.749028	24	(0,25]
2hChol+OA+PKF	site1	112	17	14.0525	5.67534	0.712319	92	(50,Inf]
2hChol+OA+PKF	site1	113	13	8.42628	3.25486	0.721357	40	(25,50]
2hChol+OA+PKF	site1	114	13	2.34538	3.86792	0.377478	20	(0,25]
2hChol+OA+PKF	site1	115	15	5.83934	8.55695	0.405614	40	(25,50]
2hChol+OA+PKF	site1	116	33	6.9598	6.17158	0.530013	52	(50,Inf]
2hChol+OA+PKF	site1	117	33	9.45886	12.0326	0.440123	68	(50,Inf]
2hChol+OA+PKF	site1	118	26	5.09754	4.20062	0.548231	36	(25,50]
2hChol+OA+PKF	site1	119	13	13.2889	5.03731	0.725131	28	(25,50]
2hChol+OA+PKF	site1	120	13	20.9815	7.34957	0.740583	60	(50,Inf]
2hChol+OA+PKF	site1	121	26	2.84736	2.05903	0.580337	20	(0,25]
2hChol+OA+PKF	site1	122	13	16.3306	5.08213	0.762659	44	(25,50]
2hChol+OA+PKF	site1	123	17	12.3056	5.47879	0.691932	36	(25,50]
2hChol+OA+PKF	site1	124	57	16.8238	10.9328	0.606118	56	(50,Inf]
2hChol+OA+PKF	site1	125	40	13.6529	5.54528	0.711156	60	(50,Inf]
2hChol+OA+PKF	site1	126	40	11.2465	13.1992	0.46006	56	(50,Inf]
2hChol+OA+PKF	site1	127	17	24.0795	13.2749	0.644623	88	(50,Inf]
2hChol+OA+PKF	site1	128	21	15.2588	4.1007	0.788182	48	(25,50]
2hChol+OA+PKF	site1	129	26	7.72448	3.12672	0.711855	20	(0,25]
2hChol+OA+PKF	site1	130	39	7.60884	6.95586	0.522417	40	(25,50]
2hChol+OA+PKF	site1	131	40	9.83104	9.81982	0.500285	44	(25,50]
2hChol+OA+PKF	site1	132	4	6.3859	2.52978	0.716255	40	(25,50]
2hChol+OA+PKF	site1	133	62	13.9428	8.78457	0.613481	44	(25,50]
2hChol+OA+PKF	site1	134	39	14.1862	7.421	0.656549	72	(50,Inf]
2hChol+OA+PKF	site1	135	39	9.23361	2.61204	0.779494	32	(25,50]
2hChol+OA+PKF	site1	136	40	16.1735	9.5242	0.629376	64	(50,Inf]
2hChol+OA+PKF	site1	137	26	7.53097	4.69189	0.616138	24	(0,25]
2hChol+OA+PKF	site1	138	26	19.9859	12.3011	0.619008	56	(50,Inf]
2hChol+OA+PKF	site1	139	39	13.1539	4.05012	0.764583	48	(25,50]
2hChol+OA+PKF	site1	140	26	3.92363	7.19492	0.352891	24	(0,25]
2hChol+OA+PKF	site1	141	40	8.75928	5.00447	0.636402	24	(0,25]
2hChol+OA+PKF	site1	142	5	11.2763	9.97445	0.530631	52	(50,Inf]
2hChol+OA+PKF	site1	143	26	5.55947	6.07624	0.477794	24	(0,25]
2hChol+OA+PKF	site1	144	18	23.3429	10.1341	0.697282	76	(50,Inf]
2hChol+OA+PKF	site1	145	16	7.05544	3.64242	0.659519	32	(25,50]
2hChol+OA+PKF	site1	146	5	9.61552	5.04514	0.655872	52	(50,Inf]
2hChol+OA+PKF	site1	147	16	10.8685	3.77273	0.742322	36	(25,50]
2hChol+OA+PKF	site1	148	56	5.05426	5.95648	0.45903	44	(25,50]
2hChol+OA+PKF	site1	149	35	8.32054	12.2102	0.405272	40	(25,50]
2hChol+OA+PKF	site1	150	35	7.80438	4.4308	0.637864	44	(25,50]
2hChol+OA+PKF	site1	151	56	1.11116	2.34888	0.321141	32	(25,50]
2hChol+OA+PKF	site1	152	10	13.7692	0	1	60	(50,Inf]
2hChol+OA+PKF	site1	153	35	21.8223	1.98263	0.916714	40	(25,50]
2hChol+OA+PKF	site1	154	14	10.5453	7.65653	0.579355	28	(25,50]
2hChol+OA+PKF	site1	155	14	8.69532	9.2119	0.485576	24	(0,25]
2hChol+OA+PKF	site1	156	41	4.32749	5.02511	0.462704	24	(0,25]
2hChol+OA+PKF	site1	157	35	7.94016	4.28874	0.649295	40	(25,50]
2hChol+OA+PKF	site1	158	14	9.42156	9.77178	0.490876	44	(25,50]
2hChol+OA+PKF	site1	159	41	14.0933	8.98759	0.610605	76	(50,Inf]
2hChol+OA+PKF	site1	160	35	4.86719	3.04533	0.615125	40	(25,50]
2hChol+OA+PKF	site1	161	41	17.7354	9.87108	0.642437	68	(50,Inf]
2hChol+OA+PKF	site1	162	30	15.55	4.78226	0.764794	44	(25,50]
2hChol+OA+PKF	site1	163	35	3.0853	3.68933	0.45542	24	(0,25]
2hChol+OA+PKF	site1	164	41	3.79543	1.60747	0.70248	40	(25,50]
2hChol+OA+PKF	site1	165	41	7.03389	4.61758	0.603691	40	(25,50]
2hChol+OA+PKF	site1	166	41	6.60516	2.40817	0.732822	36	(25,50]
2hChol+OA+PKF	site2	1	7	4.05849	31.592	0.113841	55	(50,Inf]
2hChol+OA+PKF	site2	2	1	2.05626	18.1842	0.101592	46	(25,50]
2hChol+OA+PKF	site2	3	18	8.12099	14.9011	0.352748	38	(25,50]
2hChol+OA+PKF	site2	4	10	0	0	NA	55	(50,Inf]
2hChol+OA+PKF	site2	5	14	5.42771	15.3012	0.261842	37	(25,50]
2hChol+OA+PKF	site2	6	14	3.39633	49.1106	0.0646835	53	(50,Inf]
2hChol+OA+PKF	site2	7	16	0.318167	33.5775	0.00938667	43	(25,50]
2hChol+OA+PKF	site2	8	16	2.33392	29.7082	0.0728393	48	(25,50]
2hChol+OA+PKF	site2	9	16	5.76448	19.0231	0.232555	37	(25,50]
2hChol+OA+PKF	site2	10	11	3.13869	23.2196	0.119078	39	(25,50]
2hChol+OA+PKF	site2	11	17	4.16521	15.9409	0.207161	47	(25,50]
2hChol+OA+PKF	site2	12	17	2.02651	11.6902	0.14774	31	(25,50]
2hChol+OA+PKF	site2	13	20	5.40874	4.85783	0.52683	39	(25,50]
2hChol+OA+PKF	site2	14	20	8.59406	9.16018	0.484057	30	(25,50]
2hChol+OA+PKF	site2	15	20	4.4742	3.3852	0.56928	39	(25,50]
2hChol+OA+PKF	site2	16	20	6.66933	5.93189	0.529261	48	(25,50]
2hChol+OA+PKF	site2	17	20	7.69665	7.35849	0.511231	57	(50,Inf]
2hChol+OA+PKF	site2	18	20	3.79714	13.8008	0.215772	37	(25,50]
2hChol+OA+PKF	site2	19	7	6.3874	7.66275	0.454614	42	(25,50]
2hChol+OA+PKF	site2	20	7	5.86147	6.23981	0.484368	34	(25,50]
2hChol+OA+PKF	site2	21	1	9.15282	6.42896	0.587405	28	(25,50]
2hChol+OA+PKF	site2	22	8	7.9892	6.50274	0.551286	29	(25,50]
2hChol+OA+PKF	site2	23	24	6.98875	6.58452	0.514891	47	(25,50]
2hChol+OA+PKF	site2	24	8	6.08294	9.75964	0.383962	36	(25,50]
2hChol+OA+PKF	site2	25	8	3.4236	7.25366	0.320644	29	(25,50]
2hChol+OA+PKF	site2	26	19	1.89776	3.42287	0.356679	28	(25,50]
2hChol+OA+PKF	site2	27	8	4.95369	9.97847	0.331746	38	(25,50]
2hChol+OA+PKF	site2	28	15	4.75967	10.7575	0.306736	33	(25,50]
2hChol+OA+PKF	site2	29	15	4.3444	10.68	0.289156	32	(25,50]
2hChol+OA+PKF	site2	30	15	5.02198	17.2897	0.225083	48	(25,50]
2hChol+OA+PKF	site2	31	1	5.13316	4.14748	0.553104	32	(25,50]
2hChol+OA+PKF	site2	32	15	3.96822	7.72188	0.339451	36	(25,50]
2hChol+OA+PKF	site2	33	10	3.1411	6.73906	0.31792	32	(25,50]
2hChol+OA+PKF	site2	34	15	6.07471	17.985	0.252485	40	(25,50]
2hChol+OA+PKF	site2	35	10	5.00645	2.33007	0.682401	34	(25,50]
2hChol+OA+PKF	site2	36	10	2.69332	11.4876	0.189926	28	(25,50]
2hChol+OA+PKF	site2	37	18	2.74604	8.20744	0.2507	31	(25,50]
2hChol+OA+PKF	site2	38	10	6.10518	8.08089	0.430364	27	(25,50]
2hChol+OA+PKF	site2	39	10	6.43318	13.6115	0.320942	30	(25,50]
2hChol+OA+PKF	site2	40	10	7.02546	5.97085	0.540573	26	(25,50]
2hChol+OA+PKF	site2	41	15	5.4257	7.42907	0.422077	50	(25,50]
2hChol+OA+PKF	site2	42	15	4.25368	9.0952	0.318655	31	(25,50]
2hChol+OA+PKF	site2	43	18	9.02135	9.69193	0.482083	34	(25,50]
2hChol+OA+PKF	site2	44	18	4.40559	6.14534	0.417555	26	(25,50]
2hChol+OA+PKF	site2	45	10	1.91901	10.8896	0.149822	42	(25,50]
2hChol+OA+PKF	site2	46	4	4.00502	5.17972	0.436052	26	(25,50]
2hChol+OA+PKF	site2	47	10	5.07758	12.7323	0.285098	34	(25,50]
2hChol+OA+PKF	site2	48	10	10.4291	3.79996	0.732945	23	(0,25]
2hChol+OA+PKF	site2	49	18	4.91317	7.85901	0.384677	28	(25,50]
2hChol+OA+PKF	site2	50	10	5.66444	2.63947	0.682141	19	(0,25]
2hChol+OA+PKF	site2	52	18	5.9763	11.4161	0.343617	32	(25,50]
2hChol+OA+PKF	site2	53	10	2.66233	14.9049	0.15155	30	(25,50]
2hChol+OA+PKF	site2	54	18	6.15622	4.82894	0.560412	24	(0,25]
2hChol+OA+PKF	site2	55	18	6.69517	4.84994	0.579914	29	(25,50]
2hChol+OA+PKF	site2	56	10	0.782842	6.02435	0.115002	18	(0,25]
2hChol+OA+PKF	site2	57	18	9.79984	15.7277	0.383892	46	(25,50]
2hChol+OA+PKF	site2	58	12	4.7424	17.8027	0.210352	44	(25,50]
2hChol+OA+PKF	site2	59	18	4.99629	1.8695	0.727709	27	(25,50]
2hChol+OA+PKF	site2	60	18	5.43693	9.65066	0.360358	37	(25,50]
2hChol+OA+PKF	site2	61	10	1.12848	10.1002	0.1005	33	(25,50]
2hChol+OA+PKF	site2	62	18	5.20354	7.15515	0.421043	30	(25,50]
2hChol+OA+PKF	site2	63	18	2.62379	3.61618	0.420482	25	(0,25]
2hChol+OA+PKF	site2	64	10	2.19601	4.74543	0.316362	36	(25,50]
2hChol+OA+PKF	site2	65	4	5.36592	17.8081	0.231549	35	(25,50]
2hChol+OA+PKF	site2	66	18	4.30994	6.92028	0.38378	27	(25,50]
2hChol+OA+PKF	site2	67	12	3.78336	5.46523	0.409074	43	(25,50]
2hChol+OA+PKF	site2	68	18	3.14219	3.26531	0.490392	37	(25,50]
2hChol+OA+PKF	site2	69	4	3.76571	5.92309	0.388666	31	(25,50]
2hChol+OA+PKF	site2	70	18	6.3268	10.647	0.372739	29	(25,50]
2hChol+OA+PKF	site2	71	18	3.75541	8.64927	0.302741	32	(25,50]
2hChol+OA+PKF	site2	72	12	3.85354	10.3594	0.27113	39	(25,50]
2hChol+OA+PKF	site2	73	18	6.93415	9.43405	0.423636	30	(25,50]
2hChol+OA+PKF	site2	74	18	5.64436	10.6196	0.347046	33	(25,50]
2hChol+OA+PKF	site2	75	14	5.28949	7.66009	0.408468	45	(25,50]
2hChol+OA+PKF	site2	76	5	5.64147	14.9842	0.273517	31	(25,50]
2hChol+OA+PKF	site2	77	4	5.99616	3.2657	0.647403	31	(25,50]
2hChol+OA+PKF	site2	78	12	1.46961	5.59003	0.20817	26	(25,50]
2hChol+OA+PKF	site2	79	5	3.75064	8.65197	0.302407	31	(25,50]
2hChol+OA+PKF	site2	80	4	4.39699	7.17903	0.379836	37	(25,50]
2hChol+OA+PKF	site2	81	11	4.71193	7.17214	0.396491	40	(25,50]
2hChol+OA+PKF	site2	82	5	7.314	9.97527	0.423037	42	(25,50]
2hChol+OA+PKF	site2	83	12	6.42118	8.16141	0.440332	36	(25,50]
2hChol+OA+PKF	site2	84	28	4.27204	6.74628	0.387722	36	(25,50]
2hChol+OA+PKF	site2	85	14	3.45045	19.8629	0.148003	36	(25,50]
2hChol+OA+PKF	site2	86	5	6.58063	6.2608	0.512453	33	(25,50]
2hChol+OA+PKF	site2	87	14	9.22355	18.7771	0.329404	43	(25,50]
2hChol+OA+PKF	site2	88	16	3.09358	10.5848	0.226165	34	(25,50]
2hChol+OA+PKF	site2	89	16	2.62014	7.49437	0.259048	25	(0,25]
2hChol+OA+PKF	site2	90	16	3.29729	9.04211	0.267216	35	(25,50]
2hChol+OA+PKF	site2	91	16	8.26829	8.14132	0.503869	33	(25,50]
2hChol+OA+PKF	site2	92	13	4.04316	17.2991	0.189444	42	(25,50]
2hChol+OA+PKF	site2	93	11	6.423	5.21447	0.551924	36	(25,50]
2hChol+OA+PKF	site2	94	13	3.33545	9.21673	0.265727	44	(25,50]
2hChol+OA+PKF	site2	95	23	6.24899	10.6687	0.369375	51	(50,Inf]
2hChol+OA+PKF	site2	96	16	3.0482	7.64967	0.284935	35	(25,50]
2hChol+OA+PKF	site2	97	16	7.63872	11.0159	0.409481	34	(25,50]
2hChol+OA+PKF	site2	98	23	15.0013	9.77096	0.605568	35	(25,50]
2hChol+OA+PKF	site2	99	13	6.11789	8.98663	0.405037	36	(25,50]
2hChol+OA+PKF	site2	100	17	2.95322	12.6878	0.188812	33	(25,50]
2hChol+OA+PKF	site2	101	11	8.45089	10.1329	0.454744	41	(25,50]
2hChol+OA+PKF	site2	102	17	2.51862	7.18939	0.259437	30	(25,50]
2hChol+OA+PKF	site2	103	26	3.33244	3.50419	0.487439	32	(25,50]
2hChol+OA+PKF	site2	104	13	2.29581	1.36625	0.626918	17	(0,25]
2hChol+OA+PKF	site2	105	26	3.92694	14.2032	0.216597	39	(25,50]
2hChol+OA+PKF	site2	106	17	1.84617	5.88937	0.238661	27	(25,50]
2hChol+OA+PKF	site2	107	26	6.05361	5.84584	0.50873	26	(25,50]
2hChol+OA+PKF	site2	108	17	3.35421	6.89052	0.327409	32	(25,50]
2hChol+OA+PKF	site2	109	26	9.88754	6.74005	0.594647	40	(25,50]
2hChol+OA+PKF	site2	110	26	5.71603	1.30522	0.814104	23	(0,25]
2hChol+OA+PKF	site2	111	15	3.10617	8.58789	0.265619	24	(0,25]
2hChol+OA+PKF	site2	112	10	1.72633	5.17007	0.250323	29	(25,50]
2hChol+OA+PKF	site2	113	18	4.65134	4.04615	0.534791	23	(0,25]
2hChol+OA+PKF	site2	114	10	27.1758	0.864269	0.969177	93	(50,Inf]
2hChol+OA+PKF	site2	115	18	2.03103	5.73019	0.26169	18	(0,25]
2hChol+OA+PKF	site2	116	4	4.54767	4.43747	0.506132	24	(0,25]
2hChol+OA+PKF	site2	117	4	5.46221	7.50475	0.421241	19	(0,25]
2hChol+OA+PKF	site2	118	4	4.78989	7.69168	0.383757	19	(0,25]
2hChol+OA+PKF	site2	119	5	3.05985	4.93236	0.382854	23	(0,25]
2hChol+OA+PKF	site2	120	16	3.09675	8.04475	0.277947	22	(0,25]
2hChol+OA+PKF	site2	121	16	1.6476	6.23084	0.209128	20	(0,25]
2hChol+OA+PKF	site2	122	16	4.04281	4.15608	0.493092	48	(25,50]
2hChol+OA+PKF	site2	123	11	3.16497	19.6009	0.139022	33	(25,50]
2hChol+OA+PKF	site2	124	11	4.31951	6.9588	0.382993	26	(25,50]
2hChol+OA+PKF	site2	125	13	14.4742	5.96857	0.708036	23	(0,25]
2hChol+OA+PKF	site2	126	11	4.48782	19.3159	0.188535	43	(25,50]
2hChol+OA+PKF	site2	127	11	3.48109	7.30535	0.322728	25	(0,25]
2hChol+OA+PKF	site2	128	16	5.37392	6.26128	0.461867	23	(0,25]
2hChol+OA+PKF	site2	129	17	2.89973	4.56207	0.38861	27	(25,50]
2hChol+OA+PKF	site2	130	20	4.26274	4.00502	0.515586	17	(0,25]
2hChol+OA+PKF	site2	131	20	4.42014	18.9283	0.189312	33	(25,50]
2hChol+OA+PKF	site2	132	20	2.39182	12.7989	0.157452	21	(0,25]
2hChol+OA+PKF	site2	133	15	2.94715	3.8773	0.431852	30	(25,50]
2hChol+OA+PKF	site2	134	18	3.78364	3.98351	0.487134	22	(0,25]
2hChol+OA+PKF	site2	135	18	2.7525	3.06937	0.472786	19	(0,25]
2hChol+OA+PKF	site2	136	5	2.64995	5.53915	0.323595	16	(0,25]
2hChol+OA+PKF	site2	137	5	1.02479	13.1662	0.0722139	31	(25,50]
2hChol+OA+PKF	site2	138	23	6.68231	5.2404	0.560469	27	(25,50]
2hChol+OA+PKF	site2	139	13	1.11172	7.57788	0.127937	18	(0,25]
2hChol+OA+PKF	site2	140	23	5.66303	4.78886	0.541819	19	(0,25]
2hChol+OA+PKF	site3	1	7	4.42834	29.0496	0.132276	52	(50,Inf]
2hChol+OA+PKF	site3	2	7	5.14956	29.7115	0.147717	48	(25,50]
2hChol+OA+PKF	site3	3	7	7.06364	16.7156	0.297051	36	(25,50]
2hChol+OA+PKF	site3	4	7	3.25144	31.9875	0.0922685	52	(50,Inf]
2hChol+OA+PKF	site3	5	5	2.76582	34.2869	0.0746455	54	(50,Inf]
2hChol+OA+PKF	site3	6	7	3.05755	36.0968	0.0780897	47	(25,50]
2hChol+OA+PKF	site3	7	7	2.93534	23.2031	0.1123	40	(25,50]
2hChol+OA+PKF	site3	8	7	4.42761	59.4865	0.0692743	55	(50,Inf]
2hChol+OA+PKF	site3	9	5	3.94623	54.0577	0.0680338	73	(50,Inf]
2hChol+OA+PKF	site3	10	5	8.45506	15.9862	0.345934	51	(50,Inf]
2hChol+OA+PKF	site3	11	5	5.99148	21.4496	0.21834	53	(50,Inf]
2hChol+OA+PKF	site3	12	13	6.94819	15.2664	0.312775	46	(25,50]
2hChol+OA+PKF	site3	13	13	8.52466	21.4693	0.284212	52	(50,Inf]
2hChol+OA+PKF	site3	14	13	5.38452	13.389	0.286815	39	(25,50]
2hChol+OA+PKF	site3	15	5	3.17959	23.3478	0.11986	34	(25,50]
2hChol+OA+PKF	site3	16	5	6.31928	29.4026	0.176902	49	(25,50]
2hChol+OA+PKF	site3	17	5	5.7131	14.5817	0.281506	43	(25,50]
2hChol+OA+PKF	site3	18	13	4.21021	19.9353	0.174368	34	(25,50]
2hChol+OA+PKF	site3	19	13	4.62332	22.5501	0.170141	48	(25,50]
2hChol+OA+PKF	site3	20	31	11.335	41.3302	0.215228	74	(50,Inf]
2hChol+OA+PKF	site3	21	23	5.53141	18.33	0.231814	45	(25,50]
2hChol+OA+PKF	site3	22	21	11.0034	20.1674	0.353002	46	(25,50]
2hChol+OA+PKF	site3	23	21	4.88431	48.0391	0.0922902	52	(50,Inf]
2hChol+OA+PKF	site3	24	21	7.08702	16.1228	0.305346	33	(25,50]
2hChol+OA+PKF	site3	25	23	3.2351	16.0182	0.168028	37	(25,50]
2hChol+OA+PKF	site3	26	11	9.21661	4.9114	0.652364	32	(25,50]
2hChol+OA+PKF	site3	27	11	6.94554	11.536	0.375809	35	(25,50]
2hChol+OA+PKF	site3	28	7	5.53087	16.4907	0.251157	42	(25,50]
2hChol+OA+PKF	site3	29	7	7.27772	3.76552	0.65902	30	(25,50]
2hChol+OA+PKF	site3	30	7	5.63884	7.47039	0.430143	31	(25,50]
2hChol+OA+PKF	site3	31	7	7.65912	10.1572	0.429893	34	(25,50]
2hChol+OA+PKF	site3	32	7	6.64255	5.21236	0.560321	30	(25,50]
2hChol+OA+PKF	site3	33	6	6.86732	7.94219	0.46371	28	(25,50]
2hChol+OA+PKF	site3	34	6	8.66902	2.88151	0.75053	42	(25,50]
2hChol+OA+PKF	site3	35	3	7.67222	1.64835	0.823149	39	(25,50]
2hChol+OA+PKF	site3	36	7	5.20398	4.34388	0.545042	28	(25,50]
2hChol+OA+PKF	site3	37	6	8.76511	3.97371	0.688063	36	(25,50]
2hChol+OA+PKF	site3	38	7	5.16972	9.08405	0.362691	34	(25,50]
2hChol+OA+PKF	site3	39	7	4.63663	6.02765	0.434781	29	(25,50]
2hChol+OA+PKF	site3	40	11	7.28084	11.3883	0.389994	33	(25,50]
2hChol+OA+PKF	site3	41	7	6.72206	3.29516	0.67105	39	(25,50]
2hChol+OA+PKF	site3	42	7	5.04754	4.67948	0.51892	33	(25,50]
2hChol+OA+PKF	site3	43	7	3.62236	14.2675	0.202481	38	(25,50]
2hChol+OA+PKF	site3	44	7	6.72668	6.87102	0.494693	33	(25,50]
2hChol+OA+PKF	site3	45	7	2.78947	9.46087	0.227705	28	(25,50]
2hChol+OA+PKF	site3	46	3	5.18345	19.0815	0.213619	55	(50,Inf]
2hChol+OA+PKF	site3	47	7	12.7563	4.85154	0.724467	35	(25,50]
2hChol+OA+PKF	site3	48	7	4.01616	15.1386	0.209668	37	(25,50]
2hChol+OA+PKF	site3	49	7	4.61374	3.4524	0.571988	35	(25,50]
2hChol+OA+PKF	site3	50	7	7.53892	11.623	0.393432	42	(25,50]
2hChol+OA+PKF	site3	51	7	6.08064	4.97925	0.549792	36	(25,50]
2hChol+OA+PKF	site3	52	7	5.63731	6.54097	0.462899	25	(0,25]
2hChol+OA+PKF	site3	53	3	2.69139	10.4071	0.205473	33	(25,50]
2hChol+OA+PKF	site3	54	7	5.1943	6.8985	0.429536	35	(25,50]
2hChol+OA+PKF	site3	55	7	3.85073	10.6841	0.26493	32	(25,50]
2hChol+OA+PKF	site3	56	7	4.74807	4.93143	0.490528	36	(25,50]
2hChol+OA+PKF	site3	57	5	5.67527	8.6515	0.39613	33	(25,50]
2hChol+OA+PKF	site3	58	3	4.37847	6.23476	0.412548	32	(25,50]
2hChol+OA+PKF	site3	59	7	5.42941	3.44353	0.611907	33	(25,50]
2hChol+OA+PKF	site3	60	7	4.27414	6.56703	0.394251	33	(25,50]
2hChol+OA+PKF	site3	61	7	2.45653	4.53126	0.351546	28	(25,50]
2hChol+OA+PKF	site3	62	5	6.40008	8.14698	0.439957	41	(25,50]
2hChol+OA+PKF	site3	63	7	3.22017	5.28184	0.378754	29	(25,50]
2hChol+OA+PKF	site3	64	5	2.89443	5.62209	0.339861	36	(25,50]
2hChol+OA+PKF	site3	65	5	9.9959	3.6742	0.731224	40	(25,50]
2hChol+OA+PKF	site3	66	24	6.14972	8.93188	0.407763	36	(25,50]
2hChol+OA+PKF	site3	67	7	3.74315	11.3996	0.24719	37	(25,50]
2hChol+OA+PKF	site3	68	5	4.03487	17.535	0.187061	41	(25,50]
2hChol+OA+PKF	site3	69	5	2.31684	12.3503	0.157962	33	(25,50]
2hChol+OA+PKF	site3	70	17	5.30196	6.35061	0.455004	32	(25,50]
2hChol+OA+PKF	site3	71	5	4.93512	8.38841	0.370406	31	(25,50]
2hChol+OA+PKF	site3	72	5	2.59128	16.4923	0.135786	39	(25,50]
2hChol+OA+PKF	site3	73	9	5.67366	12.2914	0.315815	48	(25,50]
2hChol+OA+PKF	site3	74	5	3.85141	6.01951	0.390177	30	(25,50]
2hChol+OA+PKF	site3	75	5	6.81768	23.0317	0.228403	43	(25,50]
2hChol+OA+PKF	site3	76	5	7.58185	15.2033	0.332754	50	(25,50]
2hChol+OA+PKF	site3	77	5	2.88271	10.3745	0.217445	31	(25,50]
2hChol+OA+PKF	site3	78	17	8.86574	9.47879	0.483291	49	(25,50]
2hChol+OA+PKF	site3	79	5	3.49805	8.00944	0.30398	31	(25,50]
2hChol+OA+PKF	site3	80	9	4.06743	2.85591	0.587495	26	(25,50]
2hChol+OA+PKF	site3	81	13	3.79493	5.91654	0.390768	29	(25,50]
2hChol+OA+PKF	site3	82	7	6.31919	6.19262	0.505058	34	(25,50]
2hChol+OA+PKF	site3	83	5	3.71664	5.56033	0.400631	29	(25,50]
2hChol+OA+PKF	site3	84	13	3.68365	13.2795	0.217157	36	(25,50]
2hChol+OA+PKF	site3	85	5	4.49411	4.02849	0.527317	29	(25,50]
2hChol+OA+PKF	site3	86	17	4.27376	11.8115	0.265694	29	(25,50]
2hChol+OA+PKF	site3	87	5	3.98112	7.70545	0.340658	32	(25,50]
2hChol+OA+PKF	site3	88	5	5.4262	4.11131	0.568933	25	(0,25]
2hChol+OA+PKF	site3	89	17	6.40217	6.08555	0.512677	34	(25,50]
2hChol+OA+PKF	site3	90	5	4.09825	5.64837	0.420479	34	(25,50]
2hChol+OA+PKF	site3	91	13	8.5826	3.93856	0.685448	46	(25,50]
2hChol+OA+PKF	site3	92	5	4.90273	15.7091	0.237861	39	(25,50]
2hChol+OA+PKF	site3	93	5	2.32266	18.2526	0.112886	42	(25,50]
2hChol+OA+PKF	site3	94	19	7.32594	7.33235	0.499782	33	(25,50]
2hChol+OA+PKF	site3	95	5	4.95981	11.4646	0.301978	27	(25,50]
2hChol+OA+PKF	site3	96	5	4.82966	28.5596	0.144647	51	(50,Inf]
2hChol+OA+PKF	site3	97	5	4.96133	11.72	0.297417	40	(25,50]
2hChol+OA+PKF	site3	98	19	8.14356	6.0065	0.575514	33	(25,50]
2hChol+OA+PKF	site3	99	13	5.16546	14.8739	0.257766	46	(25,50]
2hChol+OA+PKF	site3	100	13	3.92157	10.2776	0.276183	33	(25,50]
2hChol+OA+PKF	site3	101	9	7.90831	8.20086	0.49092	31	(25,50]
2hChol+OA+PKF	site3	102	5	25.636	4.39131	0.853756	49	(25,50]
2hChol+OA+PKF	site3	103	5	3.16411	5.97494	0.346218	27	(25,50]
2hChol+OA+PKF	site3	104	19	6.49006	8.72141	0.426656	36	(25,50]
2hChol+OA+PKF	site3	105	5	3.50158	12.2737	0.221966	32	(25,50]
2hChol+OA+PKF	site3	106	5	4.24996	3.33229	0.560514	29	(25,50]
2hChol+OA+PKF	site3	107	5	3.68257	5.49412	0.401296	33	(25,50]
2hChol+OA+PKF	site3	108	13	9.1386	8.07488	0.530898	35	(25,50]
2hChol+OA+PKF	site3	109	9	8.09302	6.87347	0.540743	33	(25,50]
2hChol+OA+PKF	site3	110	5	8.48231	16.8228	0.335201	51	(50,Inf]
2hChol+OA+PKF	site3	111	13	4.12327	22.17	0.156818	35	(25,50]
2hChol+OA+PKF	site3	112	5	6.87568	7.63723	0.473763	27	(25,50]
2hChol+OA+PKF	site3	113	5	8.29256	8.7091	0.48775	29	(25,50]
2hChol+OA+PKF	site3	114	5	3.7774	6.79065	0.357436	24	(0,25]
2hChol+OA+PKF	site3	115	5	5.87838	10.8016	0.352422	27	(25,50]
2hChol+OA+PKF	site3	116	5	9.00456	9.7968	0.478931	37	(25,50]
2hChol+OA+PKF	site3	117	13	4.80997	17.0282	0.220255	32	(25,50]
2hChol+OA+PKF	site3	118	5	2.14278	4.14487	0.340792	35	(25,50]
2hChol+OA+PKF	site3	119	5	2.93411	6.46808	0.312067	30	(25,50]
2hChol+OA+PKF	site3	120	13	9.86555	6.71701	0.594935	32	(25,50]
2hChol+OA+PKF	site3	121	5	3.65067	1.8314	0.665928	27	(25,50]
2hChol+OA+PKF	site3	122	12	5.42495	7.91737	0.406597	39	(25,50]
2hChol+OA+PKF	site3	123	5	1.82388	5.00781	0.266974	33	(25,50]
2hChol+OA+PKF	site3	124	5	4.81398	15.0461	0.242395	45	(25,50]
2hChol+OA+PKF	site3	125	5	3.44145	10.844	0.240906	33	(25,50]
2hChol+OA+PKF	site3	126	13	6.16725	5.14774	0.545051	29	(25,50]
2hChol+OA+PKF	site3	127	5	1.63314	13.1653	0.110359	31	(25,50]
2hChol+OA+PKF	site3	128	5	4.13255	2.83799	0.592859	24	(0,25]
2hChol+OA+PKF	site3	129	8	3.47333	13.2434	0.207775	36	(25,50]
2hChol+OA+PKF	site3	130	13	4.82249	8.15523	0.371598	30	(25,50]
2hChol+OA+PKF	site3	131	8	5.61611	8.14859	0.408008	31	(25,50]
2hChol+OA+PKF	site3	132	9	6.65813	13.4007	0.33193	35	(25,50]
2hChol+OA+PKF	site3	133	5	3.654	5.59201	0.395198	31	(25,50]
2hChol+OA+PKF	site3	134	13	5.38453	13.7464	0.281457	36	(25,50]
2hChol+OA+PKF	site3	135	5	4.72993	12.537	0.27393	38	(25,50]
2hChol+OA+PKF	site3	136	31	5.32597	6.69752	0.442964	29	(25,50]
2hChol+OA+PKF	site3	137	12	4.62764	5.27845	0.467151	26	(25,50]
2hChol+OA+PKF	site3	138	13	2.80746	7.2182	0.280027	28	(25,50]
2hChol+OA+PKF	site3	139	8	9.11999	9.71027	0.484326	40	(25,50]
2hChol+OA+PKF	site3	140	8	6.54449	10.7084	0.379328	31	(25,50]
2hChol+OA+PKF	site3	141	16	7.76116	6.59362	0.540667	41	(25,50]
2hChol+OA+PKF	site3	142	16	6.2572	5.68643	0.523895	28	(25,50]
2hChol+OA+PKF	site3	143	8	5.71956	3.45022	0.62374	37	(25,50]
2hChol+OA+PKF	site3	144	16	8.44198	5.09239	0.623744	39	(25,50]
2hChol+OA+PKF	site3	145	8	22.5441	8.60484	0.723752	45	(25,50]
2hChol+OA+PKF	site3	146	23	3.77214	10.7756	0.259293	30	(25,50]
2hChol+OA+PKF	site3	147	16	4.38277	4.23168	0.508769	37	(25,50]
2hChol+OA+PKF	site3	148	23	4.66749	12.9253	0.265307	38	(25,50]
2hChol+OA+PKF	site3	149	23	3.2955	6.03765	0.353096	24	(0,25]
2hChol+OA+PKF	site3	150	23	4.78657	4.87445	0.495451	31	(25,50]
2hChol+OA+PKF	site3	151	21	4.59888	19.2013	0.193229	32	(25,50]
2hChol+OA+PKF	site3	152	25	9.46292	2.94195	0.762839	26	(25,50]
2hChol+OA+PKF	site3	153	10	6.21066	4.89827	0.559069	30	(25,50]
2hChol+OA+PKF	site3	154	21	5.80442	11.5681	0.334116	30	(25,50]
2hChol+OA+PKF	site3	155	21	6.87898	13.5387	0.336914	29	(25,50]
2hChol+OA+PKF	site3	156	23	3.23292	9.20209	0.259985	29	(25,50]
2hChol+OA+PKF	site3	157	21	9.31171	3.65899	0.717903	35	(25,50]
2hChol+OA+PKF	site3	158	21	9.85562	7.92754	0.554211	33	(25,50]
2hChol+OA+PKF	site3	159	23	4.46054	10.5412	0.297335	32	(25,50]
2hChol+OA+PKF	site3	160	23	2.18692	7.67374	0.221782	32	(25,50]
2hChol+OA+PKF	site3	161	10	5.71588	7.04679	0.447859	32	(25,50]
2hChol+OA+PKF	site3	162	23	3.62075	7.61501	0.322253	32	(25,50]
2hChol+OA+PKF	site3	163	23	2.94607	3.08255	0.48868	32	(25,50]
2hChol+OA+PKF	site3	164	23	3.83	5.68791	0.4024	31	(25,50]
2hChol+OA+PKF	site3	165	23	3.39543	15.0394	0.184186	46	(25,50]
2hChol+OA+PKF	site3	166	22	4.8621	0.472984	0.911345	42	(25,50]
2hChol+OA+PKF	site3	167	15	3.59967	6.23628	0.365971	27	(25,50]
2hChol+OA+PKF	site3	168	15	2.3127	4.03595	0.364282	27	(25,50]
2hChol+OA+PKF	site3	169	7	2.84514	8.88168	0.242618	22	(0,25]
2hChol+OA+PKF	site3	170	7	4.7241	4.54532	0.509644	28	(25,50]
2hChol+OA+PKF	site3	171	5	3.32249	7.3013	0.312741	22	(0,25]
2hChol+OA+PKF	site3	172	7	3.08994	2.93784	0.512616	19	(0,25]
2hChol+OA+PKF	site3	173	7	4.31292	4.99279	0.46347	32	(25,50]
2hChol+OA+PKF	site3	174	7	0	41.1317	0	30	(25,50]
2hChol+OA+PKF	site3	175	7	0.28403	60.8766	0.004644	39	(25,50]
2hChol+OA+PKF	site3	176	5	3.53486	7.99725	0.306523	26	(25,50]
2hChol+OA+PKF	site3	177	9	5.01619	3.69586	0.575776	27	(25,50]
2hChol+OA+PKF	site3	178	9	4.08129	2.36078	0.633537	25	(0,25]
2hChol+OA+PKF	site3	179	9	4.65453	5.49321	0.458677	26	(25,50]
2hChol+OA+PKF	site3	180	5	2.90022	4.63333	0.384974	29	(25,50]
2hChol+OA+PKF	site3	181	9	5.60773	16.9101	0.249035	40	(25,50]
2hChol+OA+PKF	site3	182	5	3.34395	34.846	0.087561	37	(25,50]
2hChol+OA+PKF	site3	183	9	8.80012	10.7901	0.449209	37	(25,50]
2hChol+OA+PKF	site3	184	5	4.5634	6.18428	0.424594	34	(25,50]
2hChol+OA+PKF	site3	185	17	5.48542	4.72889	0.537033	23	(0,25]
2hChol+OA+PKF	site3	186	5	3.70231	5.61319	0.397435	20	(0,25]
2hChol+OA+PKF	site3	187	5	6.21493	5.10907	0.548828	23	(0,25]
2hChol+OA+PKF	site3	188	5	3.3472	10.591	0.240146	27	(25,50]
2hChol+OA+PKF	site3	189	5	3.67446	9.6873	0.274998	26	(25,50]
2hChol+OA+PKF	site3	190	13	2.34452	6.60911	0.261851	28	(25,50]
2hChol+OA+PKF	site3	191	13	2.28118	4.75058	0.324411	24	(0,25]
2hChol+OA+PKF	site3	192	5	10.7159	6.2057	0.633268	28	(25,50]
2hChol+OA+PKF	site3	193	5	20.3287	0.609422	0.970894	45	(25,50]
2hChol+OA+PKF	site3	194	5	6.82917	6.21603	0.523501	31	(25,50]
2hChol+OA+PKF	site3	195	5	2.34898	1.58398	0.597255	25	(0,25]
2hChol+OA+PKF	site3	196	9	5.89231	5.59749	0.512829	30	(25,50]
2hChol+OA+PKF	site3	197	9	3.86874	9.30645	0.293638	28	(25,50]
2hChol+OA+PKF	site3	198	5	1.54655	7.83694	0.164816	30	(25,50]
2hChol+OA+PKF	site3	199	5	3.62132	12.2295	0.228463	26	(25,50]
2hChol+OA+PKF	site3	200	13	5.82917	8.41967	0.409098	27	(25,50]
2hChol+OA+PKF	site3	201	13	5.58589	16.3346	0.254825	38	(25,50]
2hChol+OA+PKF	site3	202	5	3.06311	13.1886	0.188479	32	(25,50]
2hChol+OA+PKF	site3	203	31	4.47881	3.05289	0.594661	23	(0,25]
2hChol+OA+PKF	site3	204	16	2.50381	24.1406	0.0939712	39	(25,50]
2hChol+OA+PKF	site3	205	16	2.85211	27.3343	0.0944834	41	(25,50]
2hChol+OA+PKF	site3	206	25	3.85996	12.4301	0.236953	29	(25,50]
2hChol+OA+PKF	site3	207	25	5.37793	13.6896	0.282047	31	(25,50]
2hChol+OA+PKF	site3	208	21	4.03367	13.1331	0.234969	23	(0,25]
2hChol+OA+PKF	site3	209	21	3.11299	8.13227	0.276827	18	(0,25]
2hChol+OA+PKF	site3	210	21	3.60903	11.4637	0.239441	22	(0,25]
2hChol+OA+PKF	site3	211	21	5.61772	11.2893	0.332272	26	(25,50]
2hChol+OA+PKF	site3	212	21	2.66659	7.09757	0.2731	16	(0,25]
2hChol+OA+PKF	site3	213	21	7.5598	7.71157	0.495031	27	(25,50]
2hChol+OA+PKF	site3	214	23	3.97238	11.3249	0.259678	31	(25,50]
2hChol+OA+PKF	site3	215	23	5.20863	14.9715	0.258107	42	(25,50]
2hChol+OA+PKF	site3	216	29	5.71414	3.48113	0.621422	34	(25,50]
2hChol+OA+PKF	site3	217	23	2.11058	4.36224	0.326069	26	(25,50]
2hChol+OA+PKF	site3	218	7	6.90964	4.0404	0.631015	25	(0,25]
2hChol+OA+PKF	site3	219	7	3.47239	3.34952	0.509005	29	(25,50]
2hChol+OA+PKF	site3	220	7	2.51717	4.64166	0.351617	20	(0,25]
2hChol+OA+PKF	site3	221	7	4.85159	4.3487	0.52733	28	(25,50]
2hChol+OA+PKF	site3	222	24	4.71652	3.10983	0.602646	27	(25,50]
2hChol+OA+PKF	site3	223	7	0.77827	4.88309	0.137471	15	(0,25]
2hChol+OA+PKF	site3	224	7	0.035695	24.0364	0.00148284	33	(25,50]
2hChol+OA+PKF	site3	225	7	0.13015	32.6721	0.00396772	31	(25,50]
2hChol+OA+PKF	site3	226	5	1.27799	17.8244	0.0669022	28	(25,50]
2hChol+OA+PKF	site3	227	5	5.04959	3.10379	0.619324	24	(0,25]
2hChol+OA+PKF	site3	228	17	3.75168	4.33001	0.464219	19	(0,25]
2hChol+OA+PKF	site3	229	17	1.56875	25.8255	0.0572655	29	(25,50]
2hChol+OA+PKF	site3	230	13	3.154	2.02116	0.60945	25	(0,25]
2hChol+OA+PKF	site3	231	17	2.3353	27.5707	0.0780879	28	(25,50]
2hChol+OA+PKF	site3	232	19	4.16808	9.12627	0.313523	20	(0,25]
2hChol+OA+PKF	site3	233	5	7.80107	2.63048	0.747834	12	(0,25]
2hChol+OA+PKF	site3	234	9	3.61847	2.09916	0.632862	19	(0,25]
2hChol+OA+PKF	site3	235	13	1.74609	19.9506	0.0804775	27	(25,50]
2hChol+OA+PKF	site3	236	13	2.61519	27.4672	0.0869342	31	(25,50]
2hChol+OA+PKF	site3	237	9	7.16138	4.27324	0.626289	28	(25,50]
2hChol+OA+PKF	site3	238	9	4.97723	3.22135	0.607084	18	(0,25]
2hChol+OA+PKF	site3	239	13	2.00747	14.6534	0.12049	27	(25,50]
2hChol+OA+PKF	site3	240	5	2.21289	10.7065	0.171285	27	(25,50]
2hChol+OA+PKF	site3	241	5	2.76416	19.2115	0.125783	32	(25,50]
2hChol+OA+PKF	site3	242	9	5.27402	3.10255	0.629616	21	(0,25]
2hChol+OA+PKF	site3	243	22	4.00568	1.8478	0.684325	21	(0,25]
2hChol+OA+PKF	site3	244	22	4.63278	3.16062	0.594449	19	(0,25]
2hChol+OA+PKF	site4	1	4	11.4442	110.79	0.0936248	172	(50,Inf]
2hChol+OA+PKF	site4	2	6	76.7941	74.8304	0.506476	260	(50,Inf]
2hChol+OA+PKF	site4	3	33	45.8345	13.6206	0.77091	144	(50,Inf]
2hChol+OA+PKF	site4	4	55	2.25483	190.131	0.0117203	168	(50,Inf]
2hChol+OA+PKF	site4	5	23	15.361	90.242	0.14546	132	(50,Inf]
2hChol+OA+PKF	site4	6	10	4.76658	17.7328	0.211853	80	(50,Inf]
2hChol+OA+PKF	site4	7	68	28.3185	10.5054	0.72941	92	(50,Inf]
2hChol+OA+PKF	site4	8	68	20.522	16.8674	0.548872	80	(50,Inf]
2hChol+OA+PKF	site4	9	68	22.9002	4.48202	0.836317	92	(50,Inf]
2hChol+OA+PKF	site4	10	22	7.4123	55.119	0.118538	108	(50,Inf]
2hChol+OA+PKF	site4	11	6	32.3771	47.7518	0.404063	136	(50,Inf]
2hChol+OA+PKF	site4	12	67	13.7339	48.0392	0.222329	144	(50,Inf]
2hChol+OA+PKF	site4	13	24	1.29331	33.1504	0.0375486	100	(50,Inf]
2hChol+OA+PKF	site4	14	33	36.4859	34.8851	0.511215	144	(50,Inf]
2hChol+OA+PKF	site4	15	60	1.47433	35.033	0.0403844	84	(50,Inf]
2hChol+OA+PKF	site4	16	12	13.0322	12.9527	0.50153	168	(50,Inf]
2hChol+OA+PKF	site4	17	23	11.308	47.7202	0.19157	92	(50,Inf]
2hChol+OA+PKF	site4	18	12	12.3436	46.1169	0.211144	136	(50,Inf]
2hChol+OA+PKF	site4	19	15	37.1863	30.0485	0.553081	152	(50,Inf]
2hChol+OA+PKF	site4	20	68	24.3114	16.913	0.589734	68	(50,Inf]
2hChol+OA+PKF	site4	21	56	3.04624	15.416	0.164998	48	(25,50]
2hChol+OA+PKF	site4	22	35	0.487084	8.83307	0.0522614	52	(50,Inf]
2hChol+OA+PKF	site4	23	24	1.5197	18.8896	0.0744609	48	(25,50]
2hChol+OA+PKF	site4	24	16	161.155	0.005988	0.999963	208	(50,Inf]
2hChol+OA+PKF	site4	25	43	0.084816	16.4267	0.00513677	48	(25,50]
2hChol+OA+PKF	site4	26	32	1.71467	16.3776	0.0947734	52	(50,Inf]
2hChol+OA+PKF	site4	27	32	5.43248	22.0032	0.198008	68	(50,Inf]
2hChol+OA+PKF	site4	28	69	3.64968	3.27597	0.52698	36	(25,50]
2hChol+OA+PKF	site4	29	20	4.66976	5.15591	0.475261	36	(25,50]
2hChol+OA+PKF	site4	30	20	8.2832	6.4713	0.561401	36	(25,50]
2hChol+OA+PKF	site4	31	20	6.7278	25.3662	0.209628	68	(50,Inf]
2hChol+OA+PKF	site4	32	10	2.69905	3.78378	0.416338	24	(0,25]
2hChol+OA+PKF	site4	33	10	8.05614	5.3542	0.600741	40	(25,50]
2hChol+OA+PKF	site4	34	10	3.27022	12.4199	0.208426	48	(25,50]
2hChol+OA+PKF	site4	35	10	5.54548	5.94621	0.482564	76	(50,Inf]
2hChol+OA+PKF	site4	36	13	1.23048	6.13704	0.167014	28	(25,50]
2hChol+OA+PKF	site4	37	13	1.18683	8.76826	0.119219	36	(25,50]
2hChol+OA+PKF	site4	38	10	1.64785	4.16615	0.283428	104	(50,Inf]
2hChol+OA+PKF	site4	39	13	5.94622	3.37209	0.638122	52	(50,Inf]
2hChol+OA+PKF	site4	40	4	2.09584	6.37193	0.247508	44	(25,50]
2hChol+OA+PKF	site4	41	13	2.95598	5.47912	0.350438	44	(25,50]
2hChol+OA+PKF	site4	42	4	3.1543	2.26854	0.58167	36	(25,50]
2hChol+OA+PKF	site4	43	19	11.8038	3.63052	0.764776	84	(50,Inf]
2hChol+OA+PKF	site4	44	46	0	5.48609	0	24	(0,25]
2hChol+OA+PKF	site4	45	56	4.22203	2.55986	0.622545	44	(25,50]
2hChol+OA+PKF	site4	46	35	2.67028	3.88705	0.40722	32	(25,50]
2hChol+OA+PKF	site4	47	63	0.354848	4.35833	0.0752885	16	(0,25]
2hChol+OA+PKF	site4	48	6	13.5382	1.78081	0.883752	48	(25,50]
2hChol+OA+PKF	site4	49	35	2.2514	4.27756	0.344833	36	(25,50]
2hChol+OA+PKF	site4	50	35	2.57953	1.74832	0.596031	20	(0,25]
2hChol+OA+PKF	site4	51	56	0.363068	4.56489	0.0736752	20	(0,25]
2hChol+OA+PKF	site4	52	56	16.4285	10.4943	0.610208	128	(50,Inf]
2hChol+OA+PKF	site4	53	68	18.4021	9.1783	0.667217	64	(50,Inf]
2hChol+OA+PKF	site4	54	63	4.82876	13.5088	0.263327	68	(50,Inf]
2hChol+OA+PKF	site4	55	56	3.72332	6.86112	0.351773	40	(25,50]
2hChol+OA+PKF	site4	56	56	4.12952	5.95986	0.409294	40	(25,50]
2hChol+OA+PKF	site4	57	22	1.93835	3.53773	0.353967	40	(25,50]
2hChol+OA+PKF	site4	58	67	5.8044	1.28536	0.818702	48	(25,50]
2hChol+OA+PKF	site4	59	65	4.69177	3.83752	0.550077	24	(0,25]
2hChol+OA+PKF	site4	60	64	3.93352	12.5348	0.238853	52	(50,Inf]
2hChol+OA+PKF	site4	61	63	0.881392	4.09454	0.177131	32	(25,50]
2hChol+OA+PKF	site4	62	53	4.17318	3.70605	0.529643	44	(25,50]
2hChol+OA+PKF	site4	63	65	11.5385	0	1	24	(0,25]
2hChol+OA+PKF	site4	64	16	2.41445	6.41965	0.27331	32	(25,50]
2hChol+OA+PKF	site4	65	67	7.99485	2.32498	0.774708	56	(50,Inf]
2hChol+OA+PKF	site4	66	16	5.38625	4.45259	0.547448	40	(25,50]
2hChol+OA+PKF	site4	67	64	5.10588	5.51264	0.480847	48	(25,50]
2hChol+OA+PKF	site4	68	67	2.27255	3.24282	0.412039	20	(0,25]
2hChol+OA+PKF	site4	69	16	0.790112	5.80199	0.119857	36	(25,50]
2hChol+OA+PKF	site4	70	16	1.91308	5.98031	0.242365	40	(25,50]
2hChol+OA+PKF	site4	71	16	5.96281	4.82227	0.552876	48	(25,50]
2hChol+OA+PKF	site4	72	16	2.86286	3.88118	0.424503	128	(50,Inf]
2hChol+OA+PKF	site4	73	65	14.0328	4.31212	0.764942	88	(50,Inf]
2hChol+OA+PKF	site4	74	45	1.16967	4.16477	0.219268	32	(25,50]
2hChol+OA+PKF	site4	75	45	2.48376	5.31952	0.318297	60	(50,Inf]
2hChol+OA+PKF	site4	76	41	3.84333	6.45538	0.373186	36	(25,50]
2hChol+OA+PKF	site4	77	65	8.90883	7.17046	0.554056	60	(50,Inf]
2hChol+OA+PKF	site4	78	65	4.79358	10.1164	0.321501	36	(25,50]
2hChol+OA+PKF	site4	79	17	2.08608	5.05455	0.292142	32	(25,50]
2hChol+OA+PKF	site4	80	36	1.22137	6.08813	0.167094	44	(25,50]
2hChol+OA+PKF	site4	81	64	4.62967	6.70491	0.408455	36	(25,50]
2hChol+OA+PKF	site4	82	36	3.26918	3.64438	0.472864	84	(50,Inf]
2hChol+OA+PKF	site4	83	36	2.98586	8.57862	0.258192	40	(25,50]
2hChol+OA+PKF	site4	84	36	3.708	10.1978	0.266651	52	(50,Inf]
2hChol+OA+PKF	site4	85	38	6.86649	20.2619	0.253111	100	(50,Inf]
2hChol+OA+PKF	site4	86	16	0.145076	3.52718	0.0395059	20	(0,25]
2hChol+OA+PKF	site4	87	38	9.78538	12.8861	0.431617	112	(50,Inf]
2hChol+OA+PKF	site4	88	64	11.6515	2.52025	0.822164	40	(25,50]
2hChol+OA+PKF	site4	89	38	4.47068	4.68259	0.488424	44	(25,50]
2hChol+OA+PKF	site4	90	16	6.68992	6.61511	0.502811	72	(50,Inf]
2hChol+OA+PKF	site4	91	16	0.04772	3.66116	0.0128664	16	(0,25]
2hChol+OA+PKF	site4	92	52	11.8598	9.06938	0.566663	44	(25,50]
2hChol+OA+PKF	site4	93	24	1.40023	5.88457	0.192212	32	(25,50]
2hChol+OA+PKF	site4	94	33	0.94238	4.20294	0.183153	32	(25,50]
2hChol+OA+PKF	site4	95	43	1.39215	5.54958	0.200548	20	(0,25]
2hChol+OA+PKF	site4	96	36	2.25333	9.21615	0.196463	44	(25,50]
2hChol+OA+PKF	site4	97	36	2.13108	11.045	0.161739	92	(50,Inf]
2hChol+OA+PKF	site4	98	43	1.07092	6.8338	0.135478	36	(25,50]
2hChol+OA+PKF	site4	99	43	0.31262	4.14764	0.0700901	88	(50,Inf]
2hChol+OA+PKF	site4	100	43	0.697424	8.75691	0.0737677	52	(50,Inf]
2hChol+OA+PKF	site4	101	43	0.717404	7.73575	0.0848682	40	(25,50]
2hChol+OA+PKF	site4	102	32	7.16786	17.3908	0.291867	76	(50,Inf]
2hChol+OA+PKF	site4	103	32	4.8372	8.69762	0.357389	48	(25,50]
2hChol+OA+PKF	site4	104	47	9.58321	4.0223	0.704363	36	(25,50]
2hChol+OA+PKF	site4	105	12	2.36976	1.67944	0.585242	24	(0,25]
2hChol+OA+PKF	site4	106	32	10.2738	18.7687	0.353751	104	(50,Inf]
2hChol+OA+PKF	site4	107	23	4.35012	6.52193	0.400119	52	(50,Inf]
2hChol+OA+PKF	site4	108	12	0.342068	5.93527	0.0544925	40	(25,50]
2hChol+OA+PKF	site4	109	32	2.98087	6.06207	0.329635	32	(25,50]
2hChol+OA+PKF	site4	110	12	0.692388	7.03947	0.08955	36	(25,50]
2hChol+OA+PKF	site4	111	29	1.09019	10.952	0.0905306	52	(50,Inf]
2hChol+OA+PKF	site4	112	23	3.51771	3.25726	0.519222	24	(0,25]
2hChol+OA+PKF	site4	113	12	3.31087	1.97745	0.626072	56	(50,Inf]
2hChol+OA+PKF	site4	114	12	1.87503	4.9257	0.27571	36	(25,50]
2hChol+OA+PKF	site4	115	12	7.18924	5.60682	0.561832	40	(25,50]
2hChol+OA+PKF	site4	116	9	4.60553	6.23513	0.424838	44	(25,50]
2hChol+OA+PKF	site4	117	75	0.808676	4.77294	0.144882	24	(0,25]
2hChol+OA+PKF	site4	118	12	4.88262	8.25425	0.371673	64	(50,Inf]
2hChol+OA+PKF	site4	119	75	1.6858	3.11448	0.351188	36	(25,50]
2hChol+OA+PKF	site4	120	9	1.02681	5.06772	0.168481	36	(25,50]
2hChol+OA+PKF	site4	121	59	4.45647	6.72702	0.398486	56	(50,Inf]
2hChol+OA+PKF	site4	122	9	3.88594	8.27604	0.319515	92	(50,Inf]
2hChol+OA+PKF	site4	123	59	2.14378	3.89365	0.355082	24	(0,25]
2hChol+OA+PKF	site4	124	75	2.92586	3.97679	0.423875	40	(25,50]
2hChol+OA+PKF	site4	125	9	3.74389	7.7987	0.324355	36	(25,50]
2hChol+OA+PKF	site4	126	73	18.0872	7.57422	0.70484	92	(50,Inf]
2hChol+OA+PKF	site4	127	3	5.80186	6.69366	0.464315	68	(50,Inf]
2hChol+OA+PKF	site4	128	59	3.75283	6.8959	0.352421	36	(25,50]
2hChol+OA+PKF	site4	129	25	4.05314	5.10801	0.442427	56	(50,Inf]
2hChol+OA+PKF	site5	1	24	7.46234	20.7803	0.264223	54	(50,Inf]
2hChol+OA+PKF	site5	2	17	4.62567	17.8689	0.205635	60	(50,Inf]
2hChol+OA+PKF	site5	3	8	2.71705	14.2881	0.159778	35	(25,50]
2hChol+OA+PKF	site5	4	24	4.35605	63.3675	0.064321	75	(50,Inf]
2hChol+OA+PKF	site5	5	17	2.05402	26.4502	0.0720602	45	(25,50]
2hChol+OA+PKF	site5	6	30	1.52256	23.2002	0.0615854	41	(25,50]
2hChol+OA+PKF	site5	7	22	1.56946	24.2093	0.0608816	47	(25,50]
2hChol+OA+PKF	site5	8	30	0.69842	63.4663	0.0108848	70	(50,Inf]
2hChol+OA+PKF	site5	9	11	2.76563	16.0486	0.146996	42	(25,50]
2hChol+OA+PKF	site5	10	30	0.781472	60.6156	0.0127282	57	(50,Inf]
2hChol+OA+PKF	site5	11	11	1.80015	31.2501	0.0544672	59	(50,Inf]
2hChol+OA+PKF	site5	12	11	1.62278	34.2549	0.0452309	50	(25,50]
2hChol+OA+PKF	site5	13	12	4.07048	13.2376	0.235178	33	(25,50]
2hChol+OA+PKF	site5	14	26	1.88641	33.0754	0.0539563	57	(50,Inf]
2hChol+OA+PKF	site5	15	28	1.37957	26.6377	0.04924	38	(25,50]
2hChol+OA+PKF	site5	16	28	1.89094	14.9159	0.11251	40	(25,50]
2hChol+OA+PKF	site5	17	15	1.0985	21.6562	0.0482757	38	(25,50]
2hChol+OA+PKF	site5	18	15	1.65598	23.5312	0.0657467	54	(50,Inf]
2hChol+OA+PKF	site5	19	15	2.109	19.8932	0.0958542	44	(25,50]
2hChol+OA+PKF	site5	20	15	1.61048	32.0064	0.047907	44	(25,50]
2hChol+OA+PKF	site5	21	15	1.7263	29.0926	0.0560143	40	(25,50]
2hChol+OA+PKF	site5	22	27	0.673854	22.1647	0.0295051	40	(25,50]
2hChol+OA+PKF	site5	23	4	3.85522	21.4904	0.152106	45	(25,50]
2hChol+OA+PKF	site5	24	21	3.54011	13.8907	0.203095	40	(25,50]
2hChol+OA+PKF	site5	25	20	5.80013	6.19303	0.48362	36	(25,50]
2hChol+OA+PKF	site5	26	25	7.99513	8.93343	0.472286	44	(25,50]
2hChol+OA+PKF	site5	27	2	3.61253	9.32855	0.279152	33	(25,50]
2hChol+OA+PKF	site5	28	25	1.66802	12.5933	0.116961	31	(25,50]
2hChol+OA+PKF	site5	29	23	3.43457	13.7643	0.199697	31	(25,50]
2hChol+OA+PKF	site5	30	8	3.25835	9.10703	0.263506	35	(25,50]
2hChol+OA+PKF	site5	31	2	0.857966	7.62807	0.101103	20	(0,25]
2hChol+OA+PKF	site5	32	23	3.043	6.57986	0.316226	28	(25,50]
2hChol+OA+PKF	site5	33	2	2.70785	17.1397	0.136433	43	(25,50]
2hChol+OA+PKF	site5	34	24	2.50047	10.505	0.192264	29	(25,50]
2hChol+OA+PKF	site5	35	8	1.57312	8.3752	0.158129	33	(25,50]
2hChol+OA+PKF	site5	36	14	2.14441	3.89737	0.35493	25	(0,25]
2hChol+OA+PKF	site5	37	24	6.6313	4.46813	0.597445	37	(25,50]
2hChol+OA+PKF	site5	38	8	0.985298	6.10103	0.139042	30	(25,50]
2hChol+OA+PKF	site5	39	8	2.14678	16.3076	0.116329	37	(25,50]
2hChol+OA+PKF	site5	40	8	2.0511	18.3065	0.100753	44	(25,50]
2hChol+OA+PKF	site5	41	8	1.46001	10.4575	0.12251	29	(25,50]
2hChol+OA+PKF	site5	42	22	3.35397	8.93623	0.272898	27	(25,50]
2hChol+OA+PKF	site5	43	24	6.52724	9.73743	0.401314	32	(25,50]
2hChol+OA+PKF	site5	44	29	3.10671	8.3376	0.271463	29	(25,50]
2hChol+OA+PKF	site5	45	5	9.74899	23.0697	0.297056	51	(50,Inf]
2hChol+OA+PKF	site5	46	8	2.30566	9.11712	0.201847	28	(25,50]
2hChol+OA+PKF	site5	47	14	1.37975	8.27811	0.142863	42	(25,50]
2hChol+OA+PKF	site5	48	5	2.97741	16.1763	0.155448	31	(25,50]
2hChol+OA+PKF	site5	49	29	4.26042	6.64949	0.390509	27	(25,50]
2hChol+OA+PKF	site5	50	8	1.7195	17.5292	0.0893305	36	(25,50]
2hChol+OA+PKF	site5	51	30	0.894869	19.5114	0.0438526	37	(25,50]
2hChol+OA+PKF	site5	52	5	2.79609	6.8423	0.290099	34	(25,50]
2hChol+OA+PKF	site5	53	30	1.38482	16.0422	0.0794639	36	(25,50]
2hChol+OA+PKF	site5	54	30	1.42334	9.29247	0.132826	30	(25,50]
2hChol+OA+PKF	site5	55	5	4.49042	13.7936	0.245593	34	(25,50]
2hChol+OA+PKF	site5	56	11	2.25959	5.78871	0.280754	43	(25,50]
2hChol+OA+PKF	site5	57	5	7.58561	10.928	0.409732	44	(25,50]
2hChol+OA+PKF	site5	58	11	3.62056	12.9757	0.218156	49	(25,50]
2hChol+OA+PKF	site5	59	5	3.34139	8.68693	0.277793	30	(25,50]
2hChol+OA+PKF	site5	60	30	0.955429	6.70087	0.12479	35	(25,50]
2hChol+OA+PKF	site5	61	11	1.03916	7.05903	0.12832	29	(25,50]
2hChol+OA+PKF	site5	62	22	1.79574	3.04966	0.370608	42	(25,50]
2hChol+OA+PKF	site5	63	11	1.67819	13.079	0.11372	37	(25,50]
2hChol+OA+PKF	site5	64	5	2.45173	13.9593	0.149396	42	(25,50]
2hChol+OA+PKF	site5	65	30	0.516068	27.4929	0.0184251	48	(25,50]
2hChol+OA+PKF	site5	66	22	4.70104	23.4661	0.166898	42	(25,50]
2hChol+OA+PKF	site5	67	11	1.95508	4.16563	0.319421	39	(25,50]
2hChol+OA+PKF	site5	68	11	3.12688	7.55806	0.292643	31	(25,50]
2hChol+OA+PKF	site5	69	22	2.76033	5.77632	0.32335	32	(25,50]
2hChol+OA+PKF	site5	70	5	4.54651	11.0596	0.291329	45	(25,50]
2hChol+OA+PKF	site5	71	12	1.96432	6.1172	0.243063	32	(25,50]
2hChol+OA+PKF	site5	72	30	1.20074	8.93894	0.11842	38	(25,50]
2hChol+OA+PKF	site5	73	12	9.59426	7.2314	0.570216	48	(25,50]
2hChol+OA+PKF	site5	74	22	2.18305	13.6761	0.137652	36	(25,50]
2hChol+OA+PKF	site5	75	22	1.75424	5.97515	0.226958	26	(25,50]
2hChol+OA+PKF	site5	76	11	1.70635	6.85437	0.199323	30	(25,50]
2hChol+OA+PKF	site5	77	12	1.89101	16.7696	0.101337	40	(25,50]
2hChol+OA+PKF	site5	78	11	2.03935	17.4266	0.104765	40	(25,50]
2hChol+OA+PKF	site5	79	11	2.54481	18.5309	0.120746	35	(25,50]
2hChol+OA+PKF	site5	80	30	2.77786	18.7186	0.129224	49	(25,50]
2hChol+OA+PKF	site5	81	18	2.3407	6.19363	0.274268	31	(25,50]
2hChol+OA+PKF	site5	82	11	1.35893	10.8566	0.111247	27	(25,50]
2hChol+OA+PKF	site5	83	11	2.93898	9.01433	0.245872	34	(25,50]
2hChol+OA+PKF	site5	84	11	1.43318	8.99428	0.137443	34	(25,50]
2hChol+OA+PKF	site5	85	12	2.34372	10.2637	0.1859	32	(25,50]
2hChol+OA+PKF	site5	86	12	1.4819	18.6412	0.0736417	39	(25,50]
2hChol+OA+PKF	site5	87	11	0.878694	26.7357	0.0318202	41	(25,50]
2hChol+OA+PKF	site5	88	11	1.73919	28.8029	0.056944	57	(50,Inf]
2hChol+OA+PKF	site5	89	11	2.87843	3.94585	0.421792	36	(25,50]
2hChol+OA+PKF	site5	90	26	2.39023	9.41067	0.202547	38	(25,50]
2hChol+OA+PKF	site5	91	11	0.840364	10.668	0.0730223	29	(25,50]
2hChol+OA+PKF	site5	92	13	2.80806	7.96647	0.26062	30	(25,50]
2hChol+OA+PKF	site5	93	28	2.47052	13.4572	0.155108	42	(25,50]
2hChol+OA+PKF	site5	94	26	2.40643	4.62115	0.342427	33	(25,50]
2hChol+OA+PKF	site5	95	28	0.992379	24.2118	0.0393736	49	(25,50]
2hChol+OA+PKF	site5	96	28	2.51395	6.91306	0.266676	40	(25,50]
2hChol+OA+PKF	site5	97	26	3.3207	20.5267	0.139248	52	(50,Inf]
2hChol+OA+PKF	site5	98	28	1.20843	7.82414	0.133786	27	(25,50]
2hChol+OA+PKF	site5	99	12	4.48381	15.2535	0.227175	42	(25,50]
2hChol+OA+PKF	site5	100	26	1.72834	7.00752	0.197845	37	(25,50]
2hChol+OA+PKF	site5	101	28	1.35219	10.4911	0.114174	31	(25,50]
2hChol+OA+PKF	site5	102	12	2.9251	5.03762	0.367349	31	(25,50]
2hChol+OA+PKF	site5	103	15	2.3216	12.4346	0.157331	34	(25,50]
2hChol+OA+PKF	site5	104	28	2.5752	13.3503	0.161703	34	(25,50]
2hChol+OA+PKF	site5	105	28	2.02458	5.02634	0.287137	33	(25,50]
2hChol+OA+PKF	site5	106	15	2.10512	8.45551	0.199337	26	(25,50]
2hChol+OA+PKF	site5	107	15	1.68226	17.616	0.0871719	38	(25,50]
2hChol+OA+PKF	site5	108	15	1.53008	6.41926	0.192479	26	(25,50]
2hChol+OA+PKF	site5	109	15	2.7577	12.7689	0.177612	36	(25,50]
2hChol+OA+PKF	site5	110	15	1.7999	9.95054	0.153177	44	(25,50]
2hChol+OA+PKF	site5	111	1	4.00028	11.2018	0.263141	43	(25,50]
2hChol+OA+PKF	site5	112	15	2.98997	7.6451	0.281142	33	(25,50]
2hChol+OA+PKF	site5	113	15	1.99073	17.0718	0.104431	58	(50,Inf]
2hChol+OA+PKF	site5	114	4	1.28687	20.8567	0.0581148	40	(25,50]
2hChol+OA+PKF	site5	115	15	1.23825	12.063	0.0930923	30	(25,50]
2hChol+OA+PKF	site5	116	4	1.05177	14.8416	0.0661764	53	(50,Inf]
2hChol+OA+PKF	site5	117	4	1.74699	18.7138	0.085382	39	(25,50]
2hChol+OA+PKF	site5	118	4	1.7417	10.3959	0.143496	35	(25,50]
2hChol+OA+PKF	site5	119	4	3.18852	21.6715	0.128259	72	(50,Inf]
2hChol+OA+PKF	site5	120	4	2.21843	15.074	0.128289	34	(25,50]
2hChol+OA+PKF	site5	121	4	1.54179	12.5359	0.10952	37	(25,50]
2hChol+OA+PKF	site5	122	4	2.46924	10.8452	0.185457	32	(25,50]
2hChol+OA+PKF	site5	123	4	0.82911	11.8913	0.0651795	39	(25,50]
2hChol+OA+PKF	site5	124	4	2.30458	8.51937	0.212915	38	(25,50]
2hChol+OA+PKF	site5	125	4	1.27658	4.65825	0.2151	41	(25,50]
2hChol+OA+PKF	site5	126	4	2.99818	13.4033	0.182799	34	(25,50]
2hChol+OA+PKF	site5	127	25	3.18538	9.09836	0.259317	23	(0,25]
2hChol+OA+PKF	site5	128	25	5.26798	18.9157	0.217832	43	(25,50]
2hChol+OA+PKF	site5	129	19	2.82572	4.98077	0.361971	39	(25,50]
2hChol+OA+PKF	site5	130	23	1.81177	4.37409	0.292888	29	(25,50]
2hChol+OA+PKF	site5	131	23	1.99721	5.72692	0.258567	29	(25,50]
2hChol+OA+PKF	site5	132	23	2.239	4.90087	0.313591	28	(25,50]
2hChol+OA+PKF	site5	133	2	2.66915	5.90556	0.311282	33	(25,50]
2hChol+OA+PKF	site5	134	8	1.55351	9.51377	0.14037	24	(0,25]
2hChol+OA+PKF	site5	135	5	3.41348	7.36238	0.316771	32	(25,50]
2hChol+OA+PKF	site5	136	8	0.841974	7.98129	0.0954266	25	(0,25]
2hChol+OA+PKF	site5	137	17	2.32489	2.66273	0.466133	30	(25,50]
2hChol+OA+PKF	site5	138	5	1.46741	5.7233	0.20407	26	(25,50]
2hChol+OA+PKF	site5	139	5	3.64497	6.70044	0.352327	38	(25,50]
2hChol+OA+PKF	site5	140	22	122.792	0	1	61	(50,Inf]
2hChol+OA+PKF	site5	141	26	1.04136	0	1	24	(0,25]
2hChol+OA+PKF	site5	142	11	1.82686	9.33028	0.163739	26	(25,50]
2hChol+OA+PKF	site5	143	30	1.74384	21.0556	0.0764861	49	(25,50]
2hChol+OA+PKF	site5	144	30	2.55674	41.2983	0.0582998	68	(50,Inf]
2hChol+OA+PKF	site5	145	11	0.701537	6.22321	0.101309	19	(0,25]
2hChol+OA+PKF	site5	146	12	2.23013	4.27438	0.342859	29	(25,50]
2hChol+OA+PKF	site5	147	26	1.96606	3.7908	0.341516	30	(25,50]
2hChol+OA+PKF	site5	148	26	1.56266	8.23646	0.159469	22	(0,25]
2hChol+OA+PKF	site5	149	26	1.80453	6.69478	0.212315	21	(0,25]
2hChol+OA+PKF	site5	150	26	1.89773	11.5979	0.140619	30	(25,50]
2hChol+OA+PKF	site5	151	28	1.8846	9.08684	0.171773	28	(25,50]
2hChol+OA+PKF	site5	152	16	0.034158	14.0693	0.00242196	25	(0,25]
2hChol+OA+PKF	site5	153	16	2.00603	29.9857	0.0627048	53	(50,Inf]
2hChol+OA+PKF	site5	154	15	1.43396	7.86744	0.154166	29	(25,50]
2hChol+OA+PKF	site5	155	21	4.19089	5.31417	0.440912	26	(25,50]
2hChol+OA+PKF	site5	156	2	2.24706	5.4193	0.293107	18	(0,25]
2hChol+OA+PKF	site5	157	29	3.07956	4.48611	0.407043	23	(0,25]
2hChol+OA+PKF	site5	158	5	2.66361	7.3645	0.265614	25	(0,25]
2hChol+OA+PKF	site5	159	5	2.78485	7.46967	0.271573	23	(0,25]
2hChol+OA+PKF	site5	160	29	4.19252	3.98084	0.512949	36	(25,50]
2hChol+OA+PKF	site5	161	11	1.14441	2.99222	0.276653	21	(0,25]
2hChol+OA+PKF	site5	162	22	32.6627	0.480046	0.985516	31	(25,50]
2hChol+OA+PKF	site5	163	12	2.24877	4.98386	0.31092	23	(0,25]
2hChol+OA+PKF	site5	164	26	1.04589	4.19844	0.199433	27	(25,50]
2hChol+OA+PKF	site5	165	11	0.176144	12.8146	0.0135592	23	(0,25]
2hChol+OA+PKF	site5	166	26	1.96957	4.38378	0.310005	26	(25,50]
2hChol+OA+PKF	site5	167	12	2.24467	4.7781	0.319627	23	(0,25]
2hChol+OA+PKF	site5	168	12	0.949858	28.6664	0.0320722	31	(25,50]
2hChol+OA+PKF	site5	169	12	0.174884	14.3105	0.0120732	16	(0,25]
2hChol+OA+PKF	site5	170	12	0.336362	39.0007	0.00855076	39	(25,50]
2hChol+OA+PKF	site5	171	12	0.234346	14.9441	0.0154394	25	(0,25]
2hChol+OA+PKF	site5	172	12	2.95695	3.42815	0.463101	32	(25,50]
2hChol+OA+PKF	site5	173	26	1.18062	4.75213	0.199001	25	(0,25]
2hChol+OA+PKF	site5	174	26	0.928691	2.53442	0.268167	26	(25,50]
2hChol+OA+PKF	site5	175	16	1.44501	3.94496	0.268093	23	(0,25]
2hChol+OA+PKF	site6	1	16	12.7097	32.3274	0.282205	49	(25,50]
2hChol+OA+PKF	site6	2	16	2.7437	15.9116	0.147073	37	(25,50]
2hChol+OA+PKF	site6	3	22	2.80102	32.6822	0.0789393	52	(50,Inf]
2hChol+OA+PKF	site6	4	19	5.02909	18.5087	0.21366	42	(25,50]
2hChol+OA+PKF	site6	5	9	5.85583	20.0636	0.225924	50	(25,50]
2hChol+OA+PKF	site6	6	14	1.78731	31.2981	0.054021	42	(25,50]
2hChol+OA+PKF	site6	7	14	4.91047	22.0375	0.18222	36	(25,50]
2hChol+OA+PKF	site6	8	14	4.08978	18.4203	0.181687	36	(25,50]
2hChol+OA+PKF	site6	9	20	5.42026	17.302	0.238544	43	(25,50]
2hChol+OA+PKF	site6	10	27	9.20168	15.7869	0.368235	57	(50,Inf]
2hChol+OA+PKF	site6	11	24	5.0594	37.6187	0.118548	53	(50,Inf]
2hChol+OA+PKF	site6	12	18	3.62484	26.8019	0.119133	42	(25,50]
2hChol+OA+PKF	site6	13	24	6.30782	17.5811	0.264048	47	(25,50]
2hChol+OA+PKF	site6	14	14	3.4078	26.0508	0.115681	48	(25,50]
2hChol+OA+PKF	site6	15	18	5.30959	26.3076	0.167934	54	(50,Inf]
2hChol+OA+PKF	site6	16	12	3.32172	27.8766	0.106471	40	(25,50]
2hChol+OA+PKF	site6	17	11	28.9288	17.4818	0.623323	46	(25,50]
2hChol+OA+PKF	site6	18	13	4.39927	22.4841	0.163643	44	(25,50]
2hChol+OA+PKF	site6	19	1	7.7251	16.0559	0.324843	38	(25,50]
2hChol+OA+PKF	site6	20	28	3.96196	22.5787	0.149279	39	(25,50]
2hChol+OA+PKF	site6	21	4	5.39289	3.9232	0.578879	30	(25,50]
2hChol+OA+PKF	site6	22	16	3.91773	7.64418	0.338848	35	(25,50]
2hChol+OA+PKF	site6	23	16	7.06013	11.023	0.390427	31	(25,50]
2hChol+OA+PKF	site6	24	28	2.34076	13.6752	0.146152	33	(25,50]
2hChol+OA+PKF	site6	25	28	3.13204	5.24522	0.373874	32	(25,50]
2hChol+OA+PKF	site6	26	28	4.1035	7.32348	0.359106	33	(25,50]
2hChol+OA+PKF	site6	27	28	6.72846	9.78002	0.407576	34	(25,50]
2hChol+OA+PKF	site6	28	4	6.0011	6.86804	0.466317	28	(25,50]
2hChol+OA+PKF	site6	29	8	8.11877	5.07404	0.615393	34	(25,50]
2hChol+OA+PKF	site6	30	5	5.43887	8.22489	0.398051	36	(25,50]
2hChol+OA+PKF	site6	31	16	5.78216	9.07195	0.389263	34	(25,50]
2hChol+OA+PKF	site6	32	5	3.92536	6.61528	0.372402	34	(25,50]
2hChol+OA+PKF	site6	33	5	4.49679	7.56514	0.372808	32	(25,50]
2hChol+OA+PKF	site6	34	16	5.09039	8.69393	0.369289	33	(25,50]
2hChol+OA+PKF	site6	35	5	3.226	10.7111	0.231468	35	(25,50]
2hChol+OA+PKF	site6	36	16	2.97576	11.4634	0.206089	38	(25,50]
2hChol+OA+PKF	site6	37	5	2.91997	10.4986	0.217607	36	(25,50]
2hChol+OA+PKF	site6	38	16	5.26061	14.9621	0.260133	33	(25,50]
2hChol+OA+PKF	site6	39	16	3.28601	7.52045	0.304078	28	(25,50]
2hChol+OA+PKF	site6	40	5	3.64508	7.93197	0.314854	31	(25,50]
2hChol+OA+PKF	site6	41	5	5.48587	10.7556	0.337769	35	(25,50]
2hChol+OA+PKF	site6	42	16	2.77187	11.3942	0.195669	39	(25,50]
2hChol+OA+PKF	site6	43	16	3.80321	7.76604	0.328735	32	(25,50]
2hChol+OA+PKF	site6	44	5	4.50543	10.4101	0.302062	33	(25,50]
2hChol+OA+PKF	site6	45	16	5.69364	15.9257	0.263359	48	(25,50]
2hChol+OA+PKF	site6	46	4	3.92869	6.24232	0.386263	35	(25,50]
2hChol+OA+PKF	site6	47	22	4.93569	11.9261	0.292714	37	(25,50]
2hChol+OA+PKF	site6	48	5	4.3891	5.63315	0.437936	29	(25,50]
2hChol+OA+PKF	site6	49	16	2.65644	5.79065	0.31448	29	(25,50]
2hChol+OA+PKF	site6	50	22	2.97033	9.07978	0.246498	38	(25,50]
2hChol+OA+PKF	site6	51	5	3.96081	12.0131	0.247955	34	(25,50]
2hChol+OA+PKF	site6	52	6	8.73079	5.25795	0.62413	31	(25,50]
2hChol+OA+PKF	site6	53	6	12.4575	16.9237	0.423995	48	(25,50]
2hChol+OA+PKF	site6	54	21	2.68377	6.0789	0.306273	32	(25,50]
2hChol+OA+PKF	site6	55	8	6.33484	4.92121	0.562795	36	(25,50]
2hChol+OA+PKF	site6	56	8	7.48546	4.88088	0.605309	36	(25,50]
2hChol+OA+PKF	site6	57	4	9.83399	17.5804	0.358716	60	(50,Inf]
2hChol+OA+PKF	site6	58	25	16.4264	8.14312	0.668568	41	(25,50]
2hChol+OA+PKF	site6	59	22	4.75709	10.054	0.321184	31	(25,50]
2hChol+OA+PKF	site6	60	14	9.83022	6.38535	0.606221	40	(25,50]
2hChol+OA+PKF	site6	61	29	5.61541	9.24432	0.377894	27	(25,50]
2hChol+OA+PKF	site6	62	25	3.07162	14.3203	0.176612	38	(25,50]
2hChol+OA+PKF	site6	63	19	8.73123	10.9743	0.443086	40	(25,50]
2hChol+OA+PKF	site6	64	9	4.82842	6.42477	0.429071	36	(25,50]
2hChol+OA+PKF	site6	65	19	4.15663	7.24696	0.364502	35	(25,50]
2hChol+OA+PKF	site6	66	9	5.13123	11.2612	0.313024	37	(25,50]
2hChol+OA+PKF	site6	67	19	6.94228	8.25611	0.456777	43	(25,50]
2hChol+OA+PKF	site6	68	27	4.72202	6.24281	0.430652	37	(25,50]
2hChol+OA+PKF	site6	69	27	6.65581	6.46798	0.507156	33	(25,50]
2hChol+OA+PKF	site6	70	24	1.84656	12.1781	0.131665	38	(25,50]
2hChol+OA+PKF	site6	71	19	5.53504	12.8973	0.300289	37	(25,50]
2hChol+OA+PKF	site6	72	29	1.65132	15.9869	0.0936217	40	(25,50]
2hChol+OA+PKF	site6	73	19	7.93558	17.6206	0.310515	40	(25,50]
2hChol+OA+PKF	site6	74	23	2.56556	9.08739	0.220164	37	(25,50]
2hChol+OA+PKF	site6	75	27	4.6209	11.6048	0.284788	33	(25,50]
2hChol+OA+PKF	site6	76	17	5.03735	5.2682	0.4888	32	(25,50]
2hChol+OA+PKF	site6	77	24	5.77827	17.4252	0.249027	35	(25,50]
2hChol+OA+PKF	site6	78	27	5.00587	6.18317	0.447391	35	(25,50]
2hChol+OA+PKF	site6	79	19	5.93063	10.6689	0.357276	33	(25,50]
2hChol+OA+PKF	site6	80	14	7.14182	18.4069	0.279537	36	(25,50]
2hChol+OA+PKF	site6	81	27	10.8677	11.162	0.493322	48	(25,50]
2hChol+OA+PKF	site6	82	27	6.32624	11.5638	0.353617	31	(25,50]
2hChol+OA+PKF	site6	83	27	6.79321	9.29597	0.422222	40	(25,50]
2hChol+OA+PKF	site6	84	18	5.18943	6.32635	0.450636	34	(25,50]
2hChol+OA+PKF	site6	85	23	4.36553	4.55091	0.489604	35	(25,50]
2hChol+OA+PKF	site6	86	18	8.77881	14.4021	0.378708	41	(25,50]
2hChol+OA+PKF	site6	87	24	7.33462	15.6738	0.318779	34	(25,50]
2hChol+OA+PKF	site6	88	18	8.60559	9.69085	0.470342	44	(25,50]
2hChol+OA+PKF	site6	89	18	5.63408	10.7545	0.34378	33	(25,50]
2hChol+OA+PKF	site6	90	11	2.28983	5.29586	0.301862	27	(25,50]
2hChol+OA+PKF	site6	91	24	3.01923	20.1442	0.130344	36	(25,50]
2hChol+OA+PKF	site6	92	23	4.61521	4.20834	0.523056	35	(25,50]
2hChol+OA+PKF	site6	93	20	4.57982	14.702	0.237521	42	(25,50]
2hChol+OA+PKF	site6	94	23	4.92615	9.19441	0.348864	33	(25,50]
2hChol+OA+PKF	site6	95	27	8.42877	7.52512	0.528321	29	(25,50]
2hChol+OA+PKF	site6	96	14	3.74462	13.1648	0.221452	28	(25,50]
2hChol+OA+PKF	site6	97	27	6.02447	10.1648	0.372127	29	(25,50]
2hChol+OA+PKF	site6	98	18	10.0319	9.4311	0.515434	40	(25,50]
2hChol+OA+PKF	site6	99	14	4.41628	7.79637	0.361615	36	(25,50]
2hChol+OA+PKF	site6	100	27	4.36597	12.6856	0.256044	31	(25,50]
2hChol+OA+PKF	site6	101	27	4.93548	13.275	0.271025	35	(25,50]
2hChol+OA+PKF	site6	102	27	4.89514	10.1923	0.32445	35	(25,50]
2hChol+OA+PKF	site6	103	23	7.30464	12.3892	0.37091	48	(25,50]
2hChol+OA+PKF	site6	104	27	8.9215	15.0177	0.372673	41	(25,50]
2hChol+OA+PKF	site6	105	12	4.65139	7.97495	0.368388	33	(25,50]
2hChol+OA+PKF	site6	106	14	8.20229	0.105513	0.9873	40	(25,50]
2hChol+OA+PKF	site6	107	14	5.59225	8.46362	0.397859	40	(25,50]
2hChol+OA+PKF	site6	108	12	4.79368	11.6184	0.292082	33	(25,50]
2hChol+OA+PKF	site6	109	14	3.44951	0.194059	0.946739	53	(50,Inf]
2hChol+OA+PKF	site6	110	23	6.14413	8.04993	0.432866	38	(25,50]
2hChol+OA+PKF	site6	111	23	4.56022	7.47365	0.378949	31	(25,50]
2hChol+OA+PKF	site6	112	14	2.99918	11.6739	0.204401	31	(25,50]
2hChol+OA+PKF	site6	113	12	3.52046	9.98073	0.260752	28	(25,50]
2hChol+OA+PKF	site6	114	11	3.9136	12.4138	0.239695	36	(25,50]
2hChol+OA+PKF	site6	115	14	3.08351	10.1596	0.232839	37	(25,50]
2hChol+OA+PKF	site6	116	11	3.70358	13.8321	0.211203	39	(25,50]
2hChol+OA+PKF	site6	117	12	1.84507	21.3089	0.0796871	41	(25,50]
2hChol+OA+PKF	site6	118	12	4.76173	12.8416	0.270502	29	(25,50]
2hChol+OA+PKF	site6	119	12	9.41075	10.5482	0.471504	32	(25,50]
2hChol+OA+PKF	site6	120	23	2.78564	8.81054	0.240221	32	(25,50]
2hChol+OA+PKF	site6	121	12	4.44096	27.8885	0.137366	54	(50,Inf]
2hChol+OA+PKF	site6	122	26	6.27977	17.1967	0.267492	38	(25,50]
2hChol+OA+PKF	site6	123	26	5.05704	9.73243	0.341935	36	(25,50]
2hChol+OA+PKF	site6	124	12	1.96649	16.1254	0.108695	38	(25,50]
2hChol+OA+PKF	site6	125	26	5.16419	12.0078	0.300733	34	(25,50]
2hChol+OA+PKF	site6	126	26	5.49782	9.91197	0.356775	33	(25,50]
2hChol+OA+PKF	site6	127	12	6.58319	9.74378	0.403209	43	(25,50]
2hChol+OA+PKF	site6	128	26	4.07104	14.0744	0.224356	31	(25,50]
2hChol+OA+PKF	site6	129	11	4.48159	15.3488	0.225997	39	(25,50]
2hChol+OA+PKF	site6	130	26	2.71607	10.1853	0.210526	31	(25,50]
2hChol+OA+PKF	site6	131	26	3.58049	11.5006	0.237415	36	(25,50]
2hChol+OA+PKF	site6	132	26	5.19714	8.04684	0.392415	31	(25,50]
2hChol+OA+PKF	site6	133	26	4.55776	14.8717	0.23458	36	(25,50]
2hChol+OA+PKF	site6	134	18	3.71685	7.66505	0.326558	36	(25,50]
2hChol+OA+PKF	site6	135	26	1.82317	17.5293	0.0942087	38	(25,50]
2hChol+OA+PKF	site6	136	26	6.21752	11.3292	0.35434	36	(25,50]
2hChol+OA+PKF	site6	137	13	4.91242	21.7095	0.184526	50	(25,50]
2hChol+OA+PKF	site6	138	13	3.95185	13.4254	0.227415	33	(25,50]
2hChol+OA+PKF	site6	139	13	3.37142	6.08068	0.356685	31	(25,50]
2hChol+OA+PKF	site6	140	13	4.26945	7.93175	0.34992	27	(25,50]
2hChol+OA+PKF	site6	141	11	5.64896	10.2704	0.354848	31	(25,50]
2hChol+OA+PKF	site6	142	13	1.91257	9.20607	0.172015	34	(25,50]
2hChol+OA+PKF	site6	143	15	3.64299	5.68179	0.390678	35	(25,50]
2hChol+OA+PKF	site6	144	13	11.2081	8.41785	0.571085	31	(25,50]
2hChol+OA+PKF	site6	145	13	3.98588	6.10688	0.394924	39	(25,50]
2hChol+OA+PKF	site6	146	13	6.63813	7.83794	0.458559	34	(25,50]
2hChol+OA+PKF	site6	147	15	5.88348	9.70697	0.377377	38	(25,50]
2hChol+OA+PKF	site6	148	13	7.52585	19.7405	0.276012	54	(50,Inf]
2hChol+OA+PKF	site6	149	13	4.07892	4.49234	0.475883	33	(25,50]
2hChol+OA+PKF	site6	150	1	8.32784	20.0042	0.293938	41	(25,50]
2hChol+OA+PKF	site6	151	10	13.9921	15.7702	0.470127	48	(25,50]
2hChol+OA+PKF	site6	152	10	18.1719	23.2088	0.439139	54	(50,Inf]
2hChol+OA+PKF	site6	153	1	5.87294	9.41224	0.384225	37	(25,50]
2hChol+OA+PKF	site6	154	13	3.75222	5.64102	0.399459	33	(25,50]
2hChol+OA+PKF	site6	155	10	4.34241	3.97409	0.522144	35	(25,50]
2hChol+OA+PKF	site6	156	10	7.15534	2.55078	0.737198	26	(25,50]
2hChol+OA+PKF	site6	157	16	2.7088	19.9665	0.11946	36	(25,50]
2hChol+OA+PKF	site6	158	16	2.49672	23.5818	0.0957385	35	(25,50]
2hChol+OA+PKF	site6	159	5	4.2567	5.35345	0.442938	28	(25,50]
2hChol+OA+PKF	site6	160	16	3.58486	6.46839	0.356588	32	(25,50]
2hChol+OA+PKF	site6	161	16	3.43307	6.94043	0.330946	27	(25,50]
2hChol+OA+PKF	site6	162	16	2.3841	9.72029	0.196962	29	(25,50]
2hChol+OA+PKF	site6	163	21	2.33186	6.98486	0.250288	28	(25,50]
2hChol+OA+PKF	site6	164	24	6.02047	7.80536	0.435451	34	(25,50]
2hChol+OA+PKF	site6	165	27	3.76204	5.84765	0.391484	29	(25,50]
2hChol+OA+PKF	site6	166	27	3.79517	6.32389	0.375052	28	(25,50]
2hChol+OA+PKF	site6	167	24	3.70057	9.87416	0.272607	24	(0,25]
2hChol+OA+PKF	site6	168	13	2.73306	8.05403	0.253364	20	(0,25]
2hChol+OA+PKF	site6	169	13	5.23726	17.7258	0.228073	35	(25,50]
2hChol+OA+PKF	site6	170	13	3.51701	5.41754	0.393642	25	(0,25]
2hChol+OA+PKF	site6	171	13	2.53272	6.37991	0.284172	29	(25,50]
2hChol+OA+PKF	site6	172	13	4.57421	3.57476	0.561324	25	(0,25]
2hChol+OA+PKF	site6	173	4	5.05541	2.94486	0.631905	32	(25,50]
2hChol+OA+PKF	site6	174	4	5.85312	3.10132	0.653655	29	(25,50]
2hChol+OA+PKF	site6	175	6	1.89772	3.50982	0.35094	24	(0,25]
2hChol+OA+PKF	site6	176	6	1.18546	7.6787	0.133736	17	(0,25]
2hChol+OA+PKF	site6	177	19	3.51288	5.72894	0.380107	31	(25,50]
2hChol+OA+PKF	site6	178	24	2.29717	14.6898	0.135231	29	(25,50]
2hChol+OA+PKF	site6	179	24	3.92646	8.7172	0.310548	25	(0,25]
2hChol+OA+PKF	site6	180	14	5.91673	5.62069	0.51283	27	(25,50]
2hChol+OA+PKF	site6	181	14	1.9273	4.6757	0.291883	33	(25,50]
2hChol+OA+PKF	site6	182	23	3.61196	3.49636	0.508132	27	(25,50]
2hChol+OA+PKF	site6	183	18	2.99281	4.4883	0.400049	33	(25,50]
2hChol+OA+PKF	site6	184	13	4.78439	3.85489	0.553795	27	(25,50]
2hChol+OA+PKF	site6	185	13	3.55794	11.0752	0.243142	22	(0,25]
2hChol+OA+PKF	site6	186	13	1.98217	29.6472	0.0626686	37	(25,50]
2hChol+OA	site1	1	32	29.4562	105.515	0.218241	136	(50,Inf]
2hChol+OA	site1	2	23	102.197	40.7902	0.714728	240	(50,Inf]
2hChol+OA	site1	3	16	77.5568	67.9996	0.53283	196	(50,Inf]
2hChol+OA	site1	4	5	42.5485	71.8053	0.372078	156	(50,Inf]
2hChol+OA	site1	5	22	57.247	95.2782	0.375328	168	(50,Inf]
2hChol+OA	site1	6	7	34.9131	91.4256	0.276345	132	(50,Inf]
2hChol+OA	site1	7	17	29.6515	42.4851	0.411046	92	(50,Inf]
2hChol+OA	site1	8	17	52.4668	95.1532	0.355418	164	(50,Inf]
2hChol+OA	site1	9	11	46.547	122.748	0.274946	176	(50,Inf]
2hChol+OA	site1	10	10	40.6931	225.618	0.152803	240	(50,Inf]
2hChol+OA	site1	11	30	2.59703	3.22504	0.446067	124	(50,Inf]
2hChol+OA	site1	12	2	18.9054	107.658	0.149375	112	(50,Inf]
2hChol+OA	site1	13	45	57.2048	65.8093	0.465026	164	(50,Inf]
2hChol+OA	site1	14	20	89.4041	0.926904	0.989739	132	(50,Inf]
2hChol+OA	site1	15	8	32.8522	34.1086	0.490619	92	(50,Inf]
2hChol+OA	site1	16	34	44.1496	37.6694	0.539601	96	(50,Inf]
2hChol+OA	site1	17	51	35.2787	68.4594	0.340074	120	(50,Inf]
2hChol+OA	site1	18	18	43.4048	55.1408	0.440454	132	(50,Inf]
2hChol+OA	site1	19	18	48.2989	97.7872	0.330619	160	(50,Inf]
2hChol+OA	site1	20	24	36.0577	35.2275	0.505823	160	(50,Inf]
2hChol+OA	site1	21	23	44.2585	32.8908	0.573673	160	(50,Inf]
2hChol+OA	site1	22	40	23.6475	11.4224	0.674296	64	(50,Inf]
2hChol+OA	site1	23	32	24.717	9.70702	0.718016	96	(50,Inf]
2hChol+OA	site1	24	15	20.5422	10.0616	0.67123	108	(50,Inf]
2hChol+OA	site1	25	32	28.9003	46.7584	0.381982	116	(50,Inf]
2hChol+OA	site1	26	23	35.0122	11.7562	0.74863	108	(50,Inf]
2hChol+OA	site1	27	40	31.4569	10.9344	0.742061	92	(50,Inf]
2hChol+OA	site1	28	6	62.7319	14.0528	0.816984	116	(50,Inf]
2hChol+OA	site1	29	32	34.6866	39.5975	0.466945	124	(50,Inf]
2hChol+OA	site1	30	23	36.7261	49.1055	0.427886	120	(50,Inf]
2hChol+OA	site1	31	21	21.4737	11.0532	0.660183	44	(25,50]
2hChol+OA	site1	32	6	48.25	4.51047	0.914511	128	(50,Inf]
2hChol+OA	site1	33	5	40.7828	13.5573	0.750511	92	(50,Inf]
2hChol+OA	site1	34	16	49.004	23.7518	0.67354	132	(50,Inf]
2hChol+OA	site1	35	5	33.1134	34.6126	0.488932	92	(50,Inf]
2hChol+OA	site1	36	16	39.1608	8.82266	0.816131	100	(50,Inf]
2hChol+OA	site1	37	62	46.1672	18.7981	0.710644	108	(50,Inf]
2hChol+OA	site1	38	12	33.1925	18.6015	0.640856	84	(50,Inf]
2hChol+OA	site1	39	22	24.4573	35.5359	0.407668	100	(50,Inf]
2hChol+OA	site1	40	5	21.814	19.3042	0.530519	88	(50,Inf]
2hChol+OA	site1	41	16	39.6015	14.6475	0.729995	96	(50,Inf]
2hChol+OA	site1	42	22	23.875	23.4516	0.504473	76	(50,Inf]
2hChol+OA	site1	43	16	34.1726	16.8188	0.670164	96	(50,Inf]
2hChol+OA	site1	44	7	31.3935	40.5907	0.436116	76	(50,Inf]
2hChol+OA	site1	45	7	34.6047	17.5718	0.663223	128	(50,Inf]
2hChol+OA	site1	46	14	33.1019	14.5972	0.693974	108	(50,Inf]
2hChol+OA	site1	47	22	37.8459	46.1672	0.450476	120	(50,Inf]
2hChol+OA	site1	48	22	44.7004	83.5723	0.34848	144	(50,Inf]
2hChol+OA	site1	49	7	31.9203	37.2256	0.461637	100	(50,Inf]
2hChol+OA	site1	50	7	37.4479	17.2965	0.68405	104	(50,Inf]
2hChol+OA	site1	51	7	34.235	12.5354	0.731981	72	(50,Inf]
2hChol+OA	site1	52	49	27.0728	10.4814	0.7209	60	(50,Inf]
2hChol+OA	site1	53	14	33.0692	15.4985	0.680889	72	(50,Inf]
2hChol+OA	site1	54	17	44.5847	29.8209	0.599211	128	(50,Inf]
2hChol+OA	site1	55	14	19.4441	21.3863	0.476216	64	(50,Inf]
2hChol+OA	site1	56	17	23.7963	26.9217	0.469189	72	(50,Inf]
2hChol+OA	site1	57	17	28.5396	13.8997	0.67248	80	(50,Inf]
2hChol+OA	site1	58	14	25.5651	24.7322	0.508279	92	(50,Inf]
2hChol+OA	site1	59	49	26.3874	22.3632	0.541274	76	(50,Inf]
2hChol+OA	site1	60	49	28.9775	14.0395	0.673629	72	(50,Inf]
2hChol+OA	site1	61	17	31.0002	86.0643	0.264813	116	(50,Inf]
2hChol+OA	site1	62	29	29.2586	12.653	0.698103	68	(50,Inf]
2hChol+OA	site1	63	17	19.6744	50.356	0.28094	84	(50,Inf]
2hChol+OA	site1	64	17	29.6975	14.0738	0.678469	96	(50,Inf]
2hChol+OA	site1	65	29	22.2987	15.2213	0.594316	64	(50,Inf]
2hChol+OA	site1	66	17	47.9235	51.6605	0.481237	152	(50,Inf]
2hChol+OA	site1	67	29	66.8234	45.5724	0.594537	148	(50,Inf]
2hChol+OA	site1	68	29	33.8511	13.6832	0.712141	92	(50,Inf]
2hChol+OA	site1	69	29	34.5169	24.4955	0.584909	100	(50,Inf]
2hChol+OA	site1	70	11	26.5931	30.9553	0.462099	92	(50,Inf]
2hChol+OA	site1	71	55	25.6137	46.0919	0.357207	116	(50,Inf]
2hChol+OA	site1	72	54	76.2316	22.5089	0.77204	184	(50,Inf]
2hChol+OA	site1	73	2	17.5656	20.1869	0.465284	60	(50,Inf]
2hChol+OA	site1	74	10	46.7179	14.3354	0.765199	120	(50,Inf]
2hChol+OA	site1	75	29	57.9631	43.704	0.570126	164	(50,Inf]
2hChol+OA	site1	76	29	27.1649	11.851	0.696253	88	(50,Inf]
2hChol+OA	site1	77	2	12.0825	67.0089	0.152766	80	(50,Inf]
2hChol+OA	site1	78	11	19.3696	13.8874	0.582422	88	(50,Inf]
2hChol+OA	site1	79	10	63.3182	56.3491	0.529118	156	(50,Inf]
2hChol+OA	site1	80	55	23.61	22.2825	0.514463	92	(50,Inf]
2hChol+OA	site1	81	38	45.4419	5.30204	0.895514	112	(50,Inf]
2hChol+OA	site1	82	10	25.371	17.9293	0.58593	76	(50,Inf]
2hChol+OA	site1	83	54	31.8439	20.85	0.604318	96	(50,Inf]
2hChol+OA	site1	84	38	47.2784	11.5294	0.803947	80	(50,Inf]
2hChol+OA	site1	85	54	29.9848	23.0828	0.56503	100	(50,Inf]
2hChol+OA	site1	86	2	20.0146	15.2931	0.566861	108	(50,Inf]
2hChol+OA	site1	87	54	31.8945	20.5594	0.608048	92	(50,Inf]
2hChol+OA	site1	88	11	28.5992	13.3603	0.68159	100	(50,Inf]
2hChol+OA	site1	89	31	40.1662	22.7077	0.638838	116	(50,Inf]
2hChol+OA	site1	90	2	13.1561	31.0929	0.29732	96	(50,Inf]
2hChol+OA	site1	91	31	37.2875	22.3223	0.625526	124	(50,Inf]
2hChol+OA	site1	92	30	30.8666	17.2494	0.641504	104	(50,Inf]
2hChol+OA	site1	93	46	12.7498	17.5659	0.420568	84	(50,Inf]
2hChol+OA	site1	94	25	52.8818	16.796	0.758948	140	(50,Inf]
2hChol+OA	site1	95	46	90.6521	1.90028	0.979468	116	(50,Inf]
2hChol+OA	site1	96	8	22.1398	40.8075	0.351719	104	(50,Inf]
2hChol+OA	site1	97	25	26.8257	31.0919	0.46317	100	(50,Inf]
2hChol+OA	site1	98	46	17.5339	36.1516	0.326604	80	(50,Inf]
2hChol+OA	site1	99	8	19.7556	23.1903	0.460011	72	(50,Inf]
2hChol+OA	site1	100	8	19.9429	17.8774	0.527308	72	(50,Inf]
2hChol+OA	site1	101	46	18.2095	24.9235	0.422172	108	(50,Inf]
2hChol+OA	site1	102	46	17.4989	15.6076	0.528564	124	(50,Inf]
2hChol+OA	site1	103	8	13.8727	23.2267	0.373934	68	(50,Inf]
2hChol+OA	site1	104	46	37.4061	22.0119	0.629542	120	(50,Inf]
2hChol+OA	site1	105	45	30.8208	12.4186	0.712795	76	(50,Inf]
2hChol+OA	site1	106	8	28.7929	38.1511	0.430105	96	(50,Inf]
2hChol+OA	site1	107	31	34.9049	18.1362	0.658073	92	(50,Inf]
2hChol+OA	site1	108	8	24.8653	23.8455	0.510468	72	(50,Inf]
2hChol+OA	site1	109	8	18.6687	16.4552	0.53151	56	(50,Inf]
2hChol+OA	site1	110	8	16.6684	9.5045	0.636857	84	(50,Inf]
2hChol+OA	site1	111	45	22.8542	17.8105	0.562016	76	(50,Inf]
2hChol+OA	site1	112	46	24.8015	18.4412	0.573542	104	(50,Inf]
2hChol+OA	site1	113	45	32.6782	10.4711	0.757328	84	(50,Inf]
2hChol+OA	site1	114	34	23.813	22.3442	0.51591	80	(50,Inf]
2hChol+OA	site1	115	47	30.2232	13.8198	0.686221	104	(50,Inf]
2hChol+OA	site1	116	46	27.2576	22.195	0.551187	92	(50,Inf]
2hChol+OA	site1	117	46	15.6863	32.5248	0.325367	52	(50,Inf]
2hChol+OA	site1	118	8	12.743	13.5421	0.484799	84	(50,Inf]
2hChol+OA	site1	119	18	23.3996	37.4342	0.384648	80	(50,Inf]
2hChol+OA	site1	120	47	23.4522	22.3218	0.512347	84	(50,Inf]
2hChol+OA	site1	121	8	32.2167	24.4744	0.568285	108	(50,Inf]
2hChol+OA	site1	122	35	39.5004	23.7633	0.624377	112	(50,Inf]
2hChol+OA	site1	123	50	40.5785	35.6841	0.532089	128	(50,Inf]
2hChol+OA	site1	124	1	69.3758	33.5019	0.674352	152	(50,Inf]
2hChol+OA	site1	125	47	20.2433	34.6987	0.368448	80	(50,Inf]
2hChol+OA	site1	126	18	27.9788	21.7584	0.562532	72	(50,Inf]
2hChol+OA	site1	127	50	21.4586	11.2875	0.655302	92	(50,Inf]
2hChol+OA	site1	128	18	32.7172	12.9791	0.715971	92	(50,Inf]
2hChol+OA	site1	129	57	30.2034	20.9586	0.590349	112	(50,Inf]
2hChol+OA	site1	130	34	32.8841	22.0994	0.598072	76	(50,Inf]
2hChol+OA	site1	131	35	35.7145	45.2469	0.44113	116	(50,Inf]
2hChol+OA	site1	132	57	14.7633	27.5875	0.348595	56	(50,Inf]
2hChol+OA	site1	133	18	26.6608	24.8951	0.517123	68	(50,Inf]
2hChol+OA	site1	134	1	46.8953	20.4225	0.696626	120	(50,Inf]
2hChol+OA	site1	135	57	25.8463	18.705	0.580147	72	(50,Inf]
2hChol+OA	site1	136	50	18.633	30.6051	0.378426	64	(50,Inf]
2hChol+OA	site1	137	26	14.489	18.821	0.434975	56	(50,Inf]
2hChol+OA	site1	138	24	29.9272	43.6202	0.406911	148	(50,Inf]
2hChol+OA	site1	139	51	32.8416	33.551	0.494657	96	(50,Inf]
2hChol+OA	site1	140	18	19.7366	31.6522	0.384064	104	(50,Inf]
2hChol+OA	site1	141	19	33.3736	86.1406	0.279244	124	(50,Inf]
2hChol+OA	site1	142	19	21.1122	19.3349	0.52197	92	(50,Inf]
2hChol+OA	site1	143	51	43.3805	77.3558	0.359299	136	(50,Inf]
2hChol+OA	site1	144	42	63.7138	67.2531	0.486488	196	(50,Inf]
2hChol+OA	site1	145	39	45.4299	17.8114	0.718358	120	(50,Inf]
2hChol+OA	site1	146	19	26.0295	16.4074	0.61337	76	(50,Inf]
2hChol+OA	site1	147	60	43.4793	27.2533	0.6147	108	(50,Inf]
2hChol+OA	site1	148	56	24.5078	40.6962	0.375863	104	(50,Inf]
2hChol+OA	site1	149	24	20.5991	69.0119	0.229873	92	(50,Inf]
2hChol+OA	site1	150	56	15.4398	13.4526	0.53439	68	(50,Inf]
2hChol+OA	site1	151	61	15.3258	19.5603	0.43931	88	(50,Inf]
2hChol+OA	site1	152	19	24.8303	46.8045	0.346623	84	(50,Inf]
2hChol+OA	site1	153	26	14.3447	18.0021	0.443465	56	(50,Inf]
2hChol+OA	site1	154	26	18.6328	27.6465	0.402616	80	(50,Inf]
2hChol+OA	site1	155	61	23.2165	19.2357	0.546886	100	(50,Inf]
2hChol+OA	site1	156	3	15.9939	15.663	0.505226	68	(50,Inf]
2hChol+OA	site1	157	24	29.1234	29.1168	0.500056	148	(50,Inf]
2hChol+OA	site1	158	60	38.4781	20.7175	0.650016	116	(50,Inf]
2hChol+OA	site1	159	60	35.3161	26.7597	0.568919	112	(50,Inf]
2hChol+OA	site1	160	26	20.2761	22.0112	0.479484	104	(50,Inf]
2hChol+OA	site1	161	60	33.2488	20.4379	0.619311	128	(50,Inf]
2hChol+OA	site1	162	64	44.345	15.2758	0.743784	100	(50,Inf]
2hChol+OA	site1	163	56	19.2968	24.6697	0.438898	88	(50,Inf]
2hChol+OA	site1	164	24	15.0644	17.6909	0.459907	64	(50,Inf]
2hChol+OA	site1	165	39	59.9575	13.3185	0.818242	144	(50,Inf]
2hChol+OA	site1	166	4	26.3592	24.4284	0.519009	124	(50,Inf]
2hChol+OA	site1	167	19	21.7552	25.4012	0.461341	96	(50,Inf]
2hChol+OA	site1	168	36	18.844	14.1306	0.57147	76	(50,Inf]
2hChol+OA	site1	169	3	41.1441	28.0301	0.594789	132	(50,Inf]
2hChol+OA	site1	170	28	19.228	42.6132	0.310925	96	(50,Inf]
2hChol+OA	site1	171	43	13.1042	10.4054	0.557397	68	(50,Inf]
2hChol+OA	site1	172	43	45.5547	51.7456	0.468187	140	(50,Inf]
2hChol+OA	site1	173	40	19.571	14.6672	0.571613	80	(50,Inf]
2hChol+OA	site1	174	6	22.9874	7.34612	0.757822	60	(50,Inf]
2hChol+OA	site1	175	32	17.877	8.55865	0.676246	56	(50,Inf]
2hChol+OA	site1	176	15	19.5672	9.02447	0.684367	72	(50,Inf]
2hChol+OA	site1	177	40	11.9485	9.12355	0.567032	64	(50,Inf]
2hChol+OA	site1	178	32	16.3489	6.90205	0.703149	44	(25,50]
2hChol+OA	site1	179	32	17.6382	5.36916	0.766633	56	(50,Inf]
2hChol+OA	site1	180	23	15.3964	4.87756	0.759417	68	(50,Inf]
2hChol+OA	site1	181	23	18.6413	9.23569	0.668698	68	(50,Inf]
2hChol+OA	site1	182	32	19.3019	6.00092	0.762836	48	(25,50]
2hChol+OA	site1	183	32	21.1706	4.8476	0.813684	64	(50,Inf]
2hChol+OA	site1	184	15	20.0663	5.5686	0.782773	60	(50,Inf]
2hChol+OA	site1	185	23	19.0552	10.8464	0.637263	56	(50,Inf]
2hChol+OA	site1	186	37	23.6076	8.08999	0.744776	60	(50,Inf]
2hChol+OA	site1	187	37	35.9895	3.76393	0.905318	100	(50,Inf]
2hChol+OA	site1	188	23	9.99446	9.49232	0.512884	52	(50,Inf]
2hChol+OA	site1	189	23	18.8745	4.13727	0.820211	36	(25,50]
2hChol+OA	site1	190	21	32.0579	14.9203	0.6824	84	(50,Inf]
2hChol+OA	site1	191	6	51.8307	5.56822	0.902991	100	(50,Inf]
2hChol+OA	site1	192	21	19.6676	11.3654	0.633764	68	(50,Inf]
2hChol+OA	site1	193	16	21.4048	8.82912	0.707973	80	(50,Inf]
2hChol+OA	site1	194	37	31.4569	10.9225	0.742268	68	(50,Inf]
2hChol+OA	site1	195	21	14.9293	8.99196	0.624102	44	(25,50]
2hChol+OA	site1	196	5	21.4211	15.2223	0.584582	92	(50,Inf]
2hChol+OA	site1	197	62	34.4981	7.77827	0.816014	80	(50,Inf]
2hChol+OA	site1	198	62	40.4127	14.7175	0.733041	108	(50,Inf]
2hChol+OA	site1	199	62	19.2215	8.53289	0.692558	52	(50,Inf]
2hChol+OA	site1	200	16	23.908	11.1111	0.682714	68	(50,Inf]
2hChol+OA	site1	201	5	26.8377	14.8557	0.643692	108	(50,Inf]
2hChol+OA	site1	202	22	13.2278	7.72498	0.631315	48	(25,50]
2hChol+OA	site1	203	16	17.2161	12.8559	0.572495	60	(50,Inf]
2hChol+OA	site1	204	5	21.2418	6.97044	0.752928	48	(25,50]
2hChol+OA	site1	205	5	21.8278	9.17621	0.704032	56	(50,Inf]
2hChol+OA	site1	206	16	24.2958	11.4391	0.679889	60	(50,Inf]
2hChol+OA	site1	207	22	14.1058	14.0189	0.501545	52	(50,Inf]
2hChol+OA	site1	208	5	16.2305	9.22041	0.637718	64	(50,Inf]
2hChol+OA	site1	209	22	16.4464	8.2706	0.665388	48	(25,50]
2hChol+OA	site1	210	22	14.9366	7.83479	0.655938	40	(25,50]
2hChol+OA	site1	211	7	45.9921	14.3069	0.762735	112	(50,Inf]
2hChol+OA	site1	212	22	30.8033	22.5674	0.577158	116	(50,Inf]
2hChol+OA	site1	213	22	26.2414	13.2589	0.664335	60	(50,Inf]
2hChol+OA	site1	214	14	24.321	9.22587	0.724986	76	(50,Inf]
2hChol+OA	site1	215	44	17.3381	10.5243	0.622276	44	(25,50]
2hChol+OA	site1	216	14	26.4966	16.0997	0.62204	92	(50,Inf]
2hChol+OA	site1	217	14	21.7707	7.89085	0.73397	76	(50,Inf]
2hChol+OA	site1	218	16	31.1058	10.9105	0.740327	96	(50,Inf]
2hChol+OA	site1	219	14	17.9147	9.3863	0.656192	60	(50,Inf]
2hChol+OA	site1	220	44	48.3892	19.0109	0.717939	112	(50,Inf]
2hChol+OA	site1	221	7	23.253	4.81172	0.828549	64	(50,Inf]
2hChol+OA	site1	222	14	11.5346	8.74046	0.568906	48	(25,50]
2hChol+OA	site1	223	12	31.2812	7.36265	0.809474	84	(50,Inf]
2hChol+OA	site1	224	14	18.8691	15.3002	0.552225	52	(50,Inf]
2hChol+OA	site1	225	14	33.7049	1.66814	0.952841	60	(50,Inf]
2hChol+OA	site1	226	44	31.056	8.25304	0.790047	92	(50,Inf]
2hChol+OA	site1	227	49	23.3429	18.1577	0.562472	64	(50,Inf]
2hChol+OA	site1	228	7	16.5569	9.73193	0.629808	48	(25,50]
2hChol+OA	site1	229	14	17.7151	14.4175	0.551312	52	(50,Inf]
2hChol+OA	site1	230	10	30.7416	10.5869	0.743836	76	(50,Inf]
2hChol+OA	site1	231	10	25.2815	7.5763	0.769421	96	(50,Inf]
2hChol+OA	site1	232	49	20.0653	16.0129	0.556161	76	(50,Inf]
2hChol+OA	site1	233	14	21.4906	17.0801	0.557174	64	(50,Inf]
2hChol+OA	site1	234	14	10.7617	9.04274	0.543399	72	(50,Inf]
2hChol+OA	site1	235	10	20.4565	6.23364	0.766444	52	(50,Inf]
2hChol+OA	site1	236	49	31.3595	12.8002	0.710139	112	(50,Inf]
2hChol+OA	site1	237	14	43.5693	11.4199	0.792325	108	(50,Inf]
2hChol+OA	site1	238	17	14.906	13.0488	0.533218	56	(50,Inf]
2hChol+OA	site1	239	14	28.1742	15.8319	0.640234	80	(50,Inf]
2hChol+OA	site1	240	7	25.3618	10.9487	0.69847	76	(50,Inf]
2hChol+OA	site1	241	17	14.1584	10.9742	0.563348	40	(25,50]
2hChol+OA	site1	242	17	24.4008	10.3268	0.702634	76	(50,Inf]
2hChol+OA	site1	243	49	19.4265	7.26643	0.727778	68	(50,Inf]
2hChol+OA	site1	244	17	21.579	8.27706	0.722768	80	(50,Inf]
2hChol+OA	site1	245	17	25.5527	20.3401	0.55679	92	(50,Inf]
2hChol+OA	site1	246	17	13.4546	8.08037	0.624779	56	(50,Inf]
2hChol+OA	site1	247	49	29.0422	13.0984	0.689174	84	(50,Inf]
2hChol+OA	site1	248	17	14.9288	9.07694	0.621885	48	(25,50]
2hChol+OA	site1	249	17	14.2565	4.79579	0.748283	64	(50,Inf]
2hChol+OA	site1	250	17	22.3896	13.1018	0.630847	84	(50,Inf]
2hChol+OA	site1	251	29	24.7451	9.2234	0.728472	72	(50,Inf]
2hChol+OA	site1	252	17	49.8293	32.9141	0.602215	132	(50,Inf]
2hChol+OA	site1	253	10	16.9226	9.24518	0.646696	60	(50,Inf]
2hChol+OA	site1	254	17	21.4708	5.38852	0.79938	52	(50,Inf]
2hChol+OA	site1	255	11	19.1851	15.5072	0.553006	52	(50,Inf]
2hChol+OA	site1	256	10	22.5145	6.99775	0.762887	68	(50,Inf]
2hChol+OA	site1	257	11	20.1235	8.78606	0.696085	68	(50,Inf]
2hChol+OA	site1	258	11	30.1226	13.4601	0.69116	96	(50,Inf]
2hChol+OA	site1	259	11	17.7496	9.21645	0.65822	68	(50,Inf]
2hChol+OA	site1	260	29	46.7958	43.8093	0.516481	136	(50,Inf]
2hChol+OA	site1	261	10	28.5019	9.56709	0.748691	76	(50,Inf]
2hChol+OA	site1	262	2	11.6389	9.05356	0.562471	64	(50,Inf]
2hChol+OA	site1	263	55	10.2247	13.4158	0.432508	56	(50,Inf]
2hChol+OA	site1	264	29	39.6381	29.3648	0.574441	124	(50,Inf]
2hChol+OA	site1	265	2	15.5318	12.1497	0.56109	76	(50,Inf]
2hChol+OA	site1	266	2	6.88215	83.8444	0.075856	72	(50,Inf]
2hChol+OA	site1	267	29	20.9331	13.1976	0.613322	52	(50,Inf]
2hChol+OA	site1	268	2	18.3614	14.9156	0.551775	68	(50,Inf]
2hChol+OA	site1	269	2	11.4038	13.6526	0.455125	36	(25,50]
2hChol+OA	site1	270	2	12.5988	34.7528	0.266069	60	(50,Inf]
2hChol+OA	site1	271	2	27.7893	285.428	0.0887223	200	(50,Inf]
2hChol+OA	site1	272	2	14.2348	12.4868	0.532707	60	(50,Inf]
2hChol+OA	site1	273	2	12.0985	13.8288	0.466631	60	(50,Inf]
2hChol+OA	site1	274	10	29.3158	7.52333	0.795779	80	(50,Inf]
2hChol+OA	site1	275	29	20.0895	9.76727	0.672862	52	(50,Inf]
2hChol+OA	site1	276	55	12.7985	5.56958	0.69678	64	(50,Inf]
2hChol+OA	site1	277	29	14.1599	6.47041	0.686364	56	(50,Inf]
2hChol+OA	site1	278	11	17.732	8.80964	0.668082	68	(50,Inf]
2hChol+OA	site1	279	29	20.4321	14.2923	0.588408	56	(50,Inf]
2hChol+OA	site1	280	2	12.1034	27.8466	0.302964	48	(25,50]
2hChol+OA	site1	281	2	16.5139	10.6388	0.608185	64	(50,Inf]
2hChol+OA	site1	282	29	22.6507	10.2339	0.688792	88	(50,Inf]
2hChol+OA	site1	283	29	20.9012	3.2768	0.864472	52	(50,Inf]
2hChol+OA	site1	284	10	38.6771	19.9825	0.659348	120	(50,Inf]
2hChol+OA	site1	285	2	12.4409	18.6232	0.400492	56	(50,Inf]
2hChol+OA	site1	286	2	12.2189	11.9716	0.505111	52	(50,Inf]
2hChol+OA	site1	287	55	12.5588	10.7246	0.539387	84	(50,Inf]
2hChol+OA	site1	288	52	11.6478	14.5733	0.444216	56	(50,Inf]
2hChol+OA	site1	289	11	21.0916	13.8664	0.603341	60	(50,Inf]
2hChol+OA	site1	290	29	18.3689	11.7234	0.610419	64	(50,Inf]
2hChol+OA	site1	291	2	21.9535	25.9737	0.458059	88	(50,Inf]
2hChol+OA	site1	292	54	29.4679	14.0617	0.676963	76	(50,Inf]
2hChol+OA	site1	293	30	9.09992	2.128	0.810473	68	(50,Inf]
2hChol+OA	site1	294	54	33.3161	9.37416	0.780414	84	(50,Inf]
2hChol+OA	site1	295	54	37.0178	21.8217	0.629132	116	(50,Inf]
2hChol+OA	site1	296	52	15.2374	12.1942	0.555469	56	(50,Inf]
2hChol+OA	site1	297	38	25.1708	2.55179	0.907953	44	(25,50]
2hChol+OA	site1	298	30	23.0862	3.61049	0.864759	68	(50,Inf]
2hChol+OA	site1	299	54	22.1475	9.7704	0.69389	72	(50,Inf]
2hChol+OA	site1	300	31	38.2558	12.1765	0.758557	92	(50,Inf]
2hChol+OA	site1	301	45	17.9542	7.02576	0.718744	64	(50,Inf]
2hChol+OA	site1	302	2	6.41094	8.57802	0.427711	64	(50,Inf]
2hChol+OA	site1	303	45	27.5186	2.7158	0.910175	72	(50,Inf]
2hChol+OA	site1	304	25	38.13	16.9131	0.69273	104	(50,Inf]
2hChol+OA	site1	305	45	20.44	9.22591	0.689006	56	(50,Inf]
2hChol+OA	site1	306	2	16.9871	25.9304	0.395807	88	(50,Inf]
2hChol+OA	site1	307	2	12.8259	28.8411	0.307818	64	(50,Inf]
2hChol+OA	site1	308	2	10.1431	17.7438	0.363723	48	(25,50]
2hChol+OA	site1	309	45	22.7756	10.8075	0.678186	52	(50,Inf]
2hChol+OA	site1	310	31	21.7333	7.1185	0.753274	52	(50,Inf]
2hChol+OA	site1	311	45	24.7979	14.2503	0.635059	80	(50,Inf]
2hChol+OA	site1	312	31	44.9317	13.9206	0.763465	116	(50,Inf]
2hChol+OA	site1	313	30	30.4392	15.7104	0.659576	68	(50,Inf]
2hChol+OA	site1	314	25	23.0308	12.8241	0.642334	84	(50,Inf]
2hChol+OA	site1	315	46	10.8387	11.747	0.479891	48	(25,50]
2hChol+OA	site1	316	46	15.0818	16.2768	0.480947	48	(25,50]
2hChol+OA	site1	317	8	11.3458	11.0582	0.506418	76	(50,Inf]
2hChol+OA	site1	318	8	11.5138	10.8317	0.515263	40	(25,50]
2hChol+OA	site1	319	46	11.357	8.00263	0.586632	40	(25,50]
2hChol+OA	site1	320	31	21.1791	11.6689	0.644762	52	(50,Inf]
2hChol+OA	site1	321	8	7.62551	10.7335	0.415356	40	(25,50]
2hChol+OA	site1	322	8	14.0313	11.1056	0.558196	64	(50,Inf]
2hChol+OA	site1	323	8	18.591	16.8038	0.525246	112	(50,Inf]
2hChol+OA	site1	324	31	9.53319	11.6069	0.450953	72	(50,Inf]
2hChol+OA	site1	325	8	17.2027	17.2084	0.499918	60	(50,Inf]
2hChol+OA	site1	326	46	13.9121	8.89568	0.609972	76	(50,Inf]
2hChol+OA	site1	327	46	10.9082	7.27594	0.599875	56	(50,Inf]
2hChol+OA	site1	328	46	15.0267	7.1866	0.676473	72	(50,Inf]
2hChol+OA	site1	329	8	16.3395	7.29687	0.691286	76	(50,Inf]
2hChol+OA	site1	330	58	28.3615	5.00945	0.849886	68	(50,Inf]
2hChol+OA	site1	331	46	11.6629	6.58144	0.639262	56	(50,Inf]
2hChol+OA	site1	332	46	18.4471	12.3251	0.599472	72	(50,Inf]
2hChol+OA	site1	333	46	18.8569	44.656	0.296899	96	(50,Inf]
2hChol+OA	site1	334	46	15.8723	14.5735	0.521329	56	(50,Inf]
2hChol+OA	site1	335	8	17.1205	18.7259	0.477606	72	(50,Inf]
2hChol+OA	site1	336	46	17.6548	17.9571	0.495756	88	(50,Inf]
2hChol+OA	site1	337	46	24.1186	18.2404	0.569385	64	(50,Inf]
2hChol+OA	site1	338	45	17.0255	6.30986	0.729601	48	(25,50]
2hChol+OA	site1	339	46	9.04112	8.75176	0.508131	52	(50,Inf]
2hChol+OA	site1	340	58	27.3804	7.77868	0.778758	72	(50,Inf]
2hChol+OA	site1	341	45	21.0891	8.27862	0.718105	60	(50,Inf]
2hChol+OA	site1	342	47	17.6223	9.52683	0.649093	80	(50,Inf]
2hChol+OA	site1	343	8	30.4011	73.4794	0.292655	124	(50,Inf]
2hChol+OA	site1	344	8	14.6421	5.65774	0.721292	64	(50,Inf]
2hChol+OA	site1	345	47	15.6938	8.5913	0.646231	44	(25,50]
2hChol+OA	site1	346	34	14.6255	11.152	0.567375	44	(25,50]
2hChol+OA	site1	347	45	21.0993	12.1807	0.633994	60	(50,Inf]
2hChol+OA	site1	348	50	17.7441	16.535	0.517636	56	(50,Inf]
2hChol+OA	site1	349	18	20.8385	13.1323	0.613425	52	(50,Inf]
2hChol+OA	site1	350	1	51.3174	15.086	0.772812	88	(50,Inf]
2hChol+OA	site1	351	1	37.7993	10.3361	0.78527	76	(50,Inf]
2hChol+OA	site1	352	35	22.7873	23.0409	0.497233	68	(50,Inf]
2hChol+OA	site1	353	35	31.2958	14.0435	0.690258	80	(50,Inf]
2hChol+OA	site1	354	47	18.6882	20.7559	0.47379	72	(50,Inf]
2hChol+OA	site1	355	58	34.4046	37.5967	0.477833	92	(50,Inf]
2hChol+OA	site1	356	35	52.8118	21.3676	0.711947	128	(50,Inf]
2hChol+OA	site1	357	34	24.5198	13.2137	0.649815	68	(50,Inf]
2hChol+OA	site1	358	47	17.0261	11.8855	0.588902	40	(25,50]
2hChol+OA	site1	359	8	14.86	5.84092	0.717843	88	(50,Inf]
2hChol+OA	site1	360	34	13.6408	12.9031	0.513897	76	(50,Inf]
2hChol+OA	site1	361	35	21.0446	15.0158	0.583593	60	(50,Inf]
2hChol+OA	site1	362	35	16.8843	12.4063	0.576441	64	(50,Inf]
2hChol+OA	site1	363	47	14.2878	12.5175	0.533022	60	(50,Inf]
2hChol+OA	site1	364	35	57.1877	66.6658	0.461737	144	(50,Inf]
2hChol+OA	site1	365	35	40.5554	20.626	0.662871	96	(50,Inf]
2hChol+OA	site1	366	18	18.4044	13.7218	0.572879	52	(50,Inf]
2hChol+OA	site1	367	57	18.0973	7.53428	0.706055	68	(50,Inf]
2hChol+OA	site1	368	42	20.1488	6.76991	0.748506	56	(50,Inf]
2hChol+OA	site1	369	51	14.4843	6.59187	0.687236	68	(50,Inf]
2hChol+OA	site1	370	35	24.6832	9.8899	0.713942	60	(50,Inf]
2hChol+OA	site1	371	50	23.0079	17.5515	0.567264	64	(50,Inf]
2hChol+OA	site1	372	35	24.2121	8.59509	0.738012	100	(50,Inf]
2hChol+OA	site1	373	57	14.2612	7.34482	0.660056	56	(50,Inf]
2hChol+OA	site1	374	42	32.9324	13.8599	0.7038	88	(50,Inf]
2hChol+OA	site1	375	57	16.4979	10.4188	0.612924	60	(50,Inf]
2hChol+OA	site1	376	18	16.8169	5.10646	0.767077	64	(50,Inf]
2hChol+OA	site1	377	18	18.3319	11.1029	0.622796	60	(50,Inf]
2hChol+OA	site1	378	34	17.7955	7.7825	0.695734	44	(25,50]
2hChol+OA	site1	379	57	13.782	21.5703	0.389846	48	(25,50]
2hChol+OA	site1	380	57	18.1428	16.6061	0.522111	44	(25,50]
2hChol+OA	site1	381	51	17.3714	12.2171	0.5871	52	(50,Inf]
2hChol+OA	site1	382	24	14.5155	10.5305	0.579555	64	(50,Inf]
2hChol+OA	site1	383	18	13.1971	11.7656	0.528673	64	(50,Inf]
2hChol+OA	site1	384	24	10.7313	8.75322	0.550759	44	(25,50]
2hChol+OA	site1	385	34	14.9882	10.4692	0.588756	80	(50,Inf]
2hChol+OA	site1	386	24	21.3993	12.559	0.630163	84	(50,Inf]
2hChol+OA	site1	387	24	13.5553	16.6636	0.44857	56	(50,Inf]
2hChol+OA	site1	388	35	12.3099	7.96772	0.607068	52	(50,Inf]
2hChol+OA	site1	389	24	10.3181	13.1019	0.440566	48	(25,50]
2hChol+OA	site1	391	19	20.5782	7.82057	0.724616	48	(25,50]
2hChol+OA	site1	392	24	19.3962	18.8584	0.507029	92	(50,Inf]
2hChol+OA	site1	393	60	13.5273	13.8753	0.49365	56	(50,Inf]
2hChol+OA	site1	394	24	7.63366	18.8208	0.288558	40	(25,50]
2hChol+OA	site1	395	56	12.7401	15.2882	0.454545	92	(50,Inf]
2hChol+OA	site1	396	24	10.8572	22.1891	0.328545	52	(50,Inf]
2hChol+OA	site1	397	19	27.9143	18.3684	0.603126	80	(50,Inf]
2hChol+OA	site1	398	60	26.2332	16.3195	0.616487	92	(50,Inf]
2hChol+OA	site1	399	24	11.4044	21.4267	0.347366	48	(25,50]
2hChol+OA	site1	400	18	12.5451	8.57259	0.594057	60	(50,Inf]
2hChol+OA	site1	401	19	12.9637	9.80993	0.569241	44	(25,50]
2hChol+OA	site1	402	56	14.7937	24.4576	0.376897	72	(50,Inf]
2hChol+OA	site1	403	24	11.9663	19.8342	0.376293	56	(50,Inf]
2hChol+OA	site1	404	60	17.7513	19.397	0.47785	60	(50,Inf]
2hChol+OA	site1	405	26	14.9017	5.05332	0.746765	68	(50,Inf]
2hChol+OA	site1	406	56	17.4017	29.4846	0.371148	80	(50,Inf]
2hChol+OA	site1	407	19	11.7316	9.01714	0.565413	48	(25,50]
2hChol+OA	site1	408	9	22.4209	14.7999	0.602376	80	(50,Inf]
2hChol+OA	site1	409	19	13.14	16.3967	0.444872	44	(25,50]
2hChol+OA	site1	410	64	22.6487	6.18154	0.785589	68	(50,Inf]
2hChol+OA	site1	411	24	10.526	8.86208	0.54291	76	(50,Inf]
2hChol+OA	site1	412	60	15.6296	10.2047	0.604994	56	(50,Inf]
2hChol+OA	site1	413	24	17.3687	21.13	0.45115	68	(50,Inf]
2hChol+OA	site1	414	24	10.3042	21.3867	0.325147	56	(50,Inf]
2hChol+OA	site1	415	60	21.7369	10.6431	0.671306	60	(50,Inf]
2hChol+OA	site1	416	24	11.1276	19.4877	0.363464	48	(25,50]
2hChol+OA	site1	417	24	14.8161	46.9516	0.239869	72	(50,Inf]
2hChol+OA	site1	418	24	14.4934	62.6728	0.187821	80	(50,Inf]
2hChol+OA	site1	419	56	10.5021	15.3345	0.406481	48	(25,50]
2hChol+OA	site1	420	24	11.7867	14.2048	0.453482	48	(25,50]
2hChol+OA	site1	421	56	13.5137	18.1394	0.426931	56	(50,Inf]
2hChol+OA	site1	422	24	17.6916	20.4658	0.463648	60	(50,Inf]
2hChol+OA	site1	423	26	14.8345	8.80391	0.62756	44	(25,50]
2hChol+OA	site1	424	64	47.483	15.3548	0.755644	108	(50,Inf]
2hChol+OA	site1	425	56	11.6272	14.9989	0.436686	40	(25,50]
2hChol+OA	site1	426	60	17.8232	6.92708	0.720121	72	(50,Inf]
2hChol+OA	site1	427	19	27.8074	22.1708	0.556391	92	(50,Inf]
2hChol+OA	site1	428	56	10.0135	9.91171	0.502556	56	(50,Inf]
2hChol+OA	site1	429	64	36.3523	15.1159	0.706307	120	(50,Inf]
2hChol+OA	site1	430	19	14.13	10.5525	0.572471	64	(50,Inf]
2hChol+OA	site1	431	24	10.7102	9.65481	0.525912	48	(25,50]
2hChol+OA	site1	432	60	20.8104	10.933	0.655582	52	(50,Inf]
2hChol+OA	site1	433	60	15.4699	18.9793	0.449065	52	(50,Inf]
2hChol+OA	site1	434	24	28.1957	30.3217	0.481834	104	(50,Inf]
2hChol+OA	site1	435	28	13.7053	12.2716	0.527595	52	(50,Inf]
2hChol+OA	site1	436	28	8.42728	14.2423	0.371744	48	(25,50]
2hChol+OA	site1	437	61	12.2789	11.6099	0.514003	44	(25,50]
2hChol+OA	site1	438	36	14.5244	10.5535	0.579171	56	(50,Inf]
2hChol+OA	site1	439	43	14.1494	15.0569	0.484463	56	(50,Inf]
2hChol+OA	site1	440	43	19.2665	9.44518	0.671033	48	(25,50]
2hChol+OA	site1	441	3	11.2839	12.765	0.469205	48	(25,50]
2hChol+OA	site1	442	43	11.901	10.3275	0.535394	60	(50,Inf]
2hChol+OA	site1	443	32	20.3008	2.72228	0.881759	68	(50,Inf]
2hChol+OA	site1	444	32	15.4963	4.63101	0.769914	36	(25,50]
2hChol+OA	site1	445	6	15.0616	2.78156	0.84411	44	(25,50]
2hChol+OA	site1	446	6	18.592	3.9075	0.826329	60	(50,Inf]
2hChol+OA	site1	447	6	18.3153	2.98213	0.859977	68	(50,Inf]
2hChol+OA	site1	448	6	11.6578	2.28811	0.83593	44	(25,50]
2hChol+OA	site1	449	6	18.3381	3.14378	0.853654	52	(50,Inf]
2hChol+OA	site1	450	32	17.6907	3.36721	0.840098	48	(25,50]
2hChol+OA	site1	451	48	11.4241	1.99963	0.851038	52	(50,Inf]
2hChol+OA	site1	452	33	21.3087	3.83871	0.847352	64	(50,Inf]
2hChol+OA	site1	453	15	12.8967	4.14034	0.756981	48	(25,50]
2hChol+OA	site1	454	40	14.7682	3.83878	0.793691	44	(25,50]
2hChol+OA	site1	455	48	13.8165	4.45254	0.756279	52	(50,Inf]
2hChol+OA	site1	456	32	19.0521	3.13615	0.858657	40	(25,50]
2hChol+OA	site1	457	6	8.49421	1.45958	0.853364	32	(25,50]
2hChol+OA	site1	458	48	19.1839	3.30787	0.85293	48	(25,50]
2hChol+OA	site1	459	27	23.6003	0.764472	0.968624	68	(50,Inf]
2hChol+OA	site1	460	32	9.48225	1.31329	0.878349	68	(50,Inf]
2hChol+OA	site1	461	48	13.9642	2.43216	0.851664	60	(50,Inf]
2hChol+OA	site1	462	33	11.6059	2.12971	0.844949	36	(25,50]
2hChol+OA	site1	463	32	10.9855	0.44666	0.96093	32	(25,50]
2hChol+OA	site1	464	40	17.9525	4.96299	0.783422	76	(50,Inf]
2hChol+OA	site1	465	40	17.9657	8.74953	0.672489	60	(50,Inf]
2hChol+OA	site1	466	23	16.1489	4.71676	0.773946	64	(50,Inf]
2hChol+OA	site1	467	48	24.1323	6.81706	0.779735	88	(50,Inf]
2hChol+OA	site1	468	15	8.91164	2.40607	0.787407	48	(25,50]
2hChol+OA	site1	469	33	13.7977	1.48542	0.902806	68	(50,Inf]
2hChol+OA	site1	470	40	14.1454	5.40006	0.723718	56	(50,Inf]
2hChol+OA	site1	471	32	21.5504	6.20633	0.776402	84	(50,Inf]
2hChol+OA	site1	472	6	45.2192	16.8276	0.728792	104	(50,Inf]
2hChol+OA	site1	473	23	12.824	1.25256	0.911018	64	(50,Inf]
2hChol+OA	site1	474	33	33.3205	9.53136	0.777574	84	(50,Inf]
2hChol+OA	site1	475	40	12.6997	5.33837	0.704051	48	(25,50]
2hChol+OA	site1	476	6	16.9796	0.97488	0.945703	40	(25,50]
2hChol+OA	site1	477	23	22.3665	4.87892	0.820927	84	(50,Inf]
2hChol+OA	site1	478	23	15.9995	3.08911	0.83817	60	(50,Inf]
2hChol+OA	site1	479	6	13.8164	3.57252	0.794551	44	(25,50]
2hChol+OA	site1	480	32	12.9592	0.921404	0.933619	56	(50,Inf]
2hChol+OA	site1	481	33	8.50556	1.41951	0.856977	40	(25,50]
2hChol+OA	site1	482	23	13.7617	2.94624	0.823662	52	(50,Inf]
2hChol+OA	site1	483	15	8.23057	2.53696	0.764388	52	(50,Inf]
2hChol+OA	site1	484	32	5.58483	1.50567	0.78765	16	(0,25]
2hChol+OA	site1	485	48	20.1471	5.2597	0.792981	80	(50,Inf]
2hChol+OA	site1	486	6	14.3764	2.42597	0.855617	40	(25,50]
2hChol+OA	site1	487	32	14.383	1.50242	0.905422	52	(50,Inf]
2hChol+OA	site1	488	23	27.4478	10.6439	0.720572	60	(50,Inf]
2hChol+OA	site1	489	6	14.1857	4.04667	0.77805	48	(25,50]
2hChol+OA	site1	490	23	13.7466	5.30628	0.721497	40	(25,50]
2hChol+OA	site1	491	15	9.29074	4.46154	0.675578	36	(25,50]
2hChol+OA	site1	492	15	28.1621	25.34	0.526375	80	(50,Inf]
2hChol+OA	site1	493	23	10.1016	4.83785	0.67617	32	(25,50]
2hChol+OA	site1	494	37	11.6999	1.22342	0.905332	40	(25,50]
2hChol+OA	site1	495	15	29.3544	13.4195	0.686269	68	(50,Inf]
2hChol+OA	site1	496	27	16.8863	4.3493	0.795188	60	(50,Inf]
2hChol+OA	site1	497	23	15.8049	5.27848	0.749638	40	(25,50]
2hChol+OA	site1	498	32	9.76275	2.32997	0.807324	40	(25,50]
2hChol+OA	site1	499	37	12.6842	0.822344	0.939115	48	(25,50]
2hChol+OA	site1	500	32	16.2376	6.94678	0.700369	60	(50,Inf]
2hChol+OA	site1	501	23	46.5628	20.2161	0.697268	100	(50,Inf]
2hChol+OA	site1	502	23	16.8942	1.89801	0.899	44	(25,50]
2hChol+OA	site1	503	32	14.2209	5.09461	0.736243	48	(25,50]
2hChol+OA	site1	504	23	14.1094	13.9161	0.503447	56	(50,Inf]
2hChol+OA	site1	505	23	6.3037	1.69363	0.788225	44	(25,50]
2hChol+OA	site1	506	15	10.3572	3.5777	0.743256	60	(50,Inf]
2hChol+OA	site1	507	37	22.1994	5.07303	0.813987	56	(50,Inf]
2hChol+OA	site1	508	23	15.142	4.88087	0.756235	24	(0,25]
2hChol+OA	site1	509	62	12.9563	2.54924	0.835591	48	(25,50]
2hChol+OA	site1	510	23	23.625	10.1057	0.700401	72	(50,Inf]
2hChol+OA	site1	511	15	6.45577	0.537684	0.923116	40	(25,50]
2hChol+OA	site1	512	40	10.0722	3.64917	0.734053	52	(50,Inf]
2hChol+OA	site1	513	23	12.993	1.9504	0.869481	24	(0,25]
2hChol+OA	site1	514	15	17.6446	3.16256	0.848007	44	(25,50]
2hChol+OA	site1	515	15	13.8451	13.2884	0.510258	44	(25,50]
2hChol+OA	site1	516	23	12.3705	9.9099	0.555219	36	(25,50]
2hChol+OA	site1	517	6	9.79766	1.58478	0.86077	36	(25,50]
2hChol+OA	site1	518	23	12.3275	4.44859	0.734825	44	(25,50]
2hChol+OA	site1	519	23	9.93127	0.827	0.923129	40	(25,50]
2hChol+OA	site1	520	21	5.0473	1.9447	0.721868	24	(0,25]
2hChol+OA	site1	521	23	13.9005	5.14621	0.729812	48	(25,50]
2hChol+OA	site1	522	23	9.81449	0.955868	0.91125	52	(50,Inf]
2hChol+OA	site1	523	21	7.58851	1.22449	0.861058	20	(0,25]
2hChol+OA	site1	524	6	29.7871	4.56279	0.867167	68	(50,Inf]
2hChol+OA	site1	525	6	18.5543	6.0531	0.754013	92	(50,Inf]
2hChol+OA	site1	526	21	14.9086	4.55237	0.766077	48	(25,50]
2hChol+OA	site1	527	62	22.3094	2.31528	0.905977	84	(50,Inf]
2hChol+OA	site1	528	21	21.5281	13.6028	0.612796	52	(50,Inf]
2hChol+OA	site1	529	21	11.9098	2.87072	0.805776	44	(25,50]
2hChol+OA	site1	530	6	25.983	3.74014	0.874167	64	(50,Inf]
2hChol+OA	site1	531	23	12.1466	7.14578	0.629606	40	(25,50]
2hChol+OA	site1	532	21	8.96729	3.4482	0.722266	32	(25,50]
2hChol+OA	site1	533	21	12.348	1.5015	0.891585	56	(50,Inf]
2hChol+OA	site1	534	21	8.04879	2.89017	0.735791	40	(25,50]
2hChol+OA	site1	535	21	15.746	12.7249	0.553055	60	(50,Inf]
2hChol+OA	site1	536	37	13.0181	2.74467	0.825876	48	(25,50]
2hChol+OA	site1	537	37	19.7067	3.76266	0.839678	64	(50,Inf]
2hChol+OA	site1	538	37	19.2506	1.57466	0.924387	56	(50,Inf]
2hChol+OA	site1	539	59	19.7118	1.19432	0.942872	56	(50,Inf]
2hChol+OA	site1	540	62	19.6018	3.98101	0.83119	68	(50,Inf]
2hChol+OA	site1	541	62	15.1484	4.5785	0.767906	44	(25,50]
2hChol+OA	site1	542	62	32.6369	15.302	0.680801	96	(50,Inf]
2hChol+OA	site1	543	37	17.74	1.4004	0.926836	60	(50,Inf]
2hChol+OA	site1	544	59	27.3047	2.04505	0.930321	80	(50,Inf]
2hChol+OA	site1	545	37	22.6462	0.751516	0.967881	52	(50,Inf]
2hChol+OA	site1	546	62	24.1392	4.1971	0.851883	80	(50,Inf]
2hChol+OA	site1	547	21	5.70883	1.75646	0.764717	44	(25,50]
2hChol+OA	site1	548	15	10.9635	4.46696	0.71051	40	(25,50]
2hChol+OA	site1	549	37	13.4122	0.41086	0.970277	52	(50,Inf]
2hChol+OA	site1	550	16	19.4304	32.6044	0.373411	84	(50,Inf]
2hChol+OA	site1	551	16	8.02632	1.34953	0.856063	24	(0,25]
2hChol+OA	site1	552	15	8.51001	3.40388	0.714293	40	(25,50]
2hChol+OA	site1	553	37	11.2761	4.9186	0.696283	56	(50,Inf]
2hChol+OA	site1	554	5	13.9948	4.74704	0.746714	56	(50,Inf]
2hChol+OA	site1	555	16	31.8201	15.982	0.665663	64	(50,Inf]
2hChol+OA	site1	556	37	11.5985	2.03892	0.850492	36	(25,50]
2hChol+OA	site1	557	37	14.3843	2.01221	0.877278	36	(25,50]
2hChol+OA	site1	558	22	22.6585	5.68031	0.799558	88	(50,Inf]
2hChol+OA	site1	559	6	34.8251	0	1	68	(50,Inf]
2hChol+OA	site1	560	16	12.4425	5.46782	0.694711	40	(25,50]
2hChol+OA	site1	561	21	15.6969	3.81103	0.804641	68	(50,Inf]
2hChol+OA	site1	562	37	12.4229	2.91434	0.809982	44	(25,50]
2hChol+OA	site1	563	23	9.65126	2.32332	0.805979	52	(50,Inf]
2hChol+OA	site1	564	40	21.18	1.70266	0.925592	48	(25,50]
2hChol+OA	site1	565	37	14.7538	2.08442	0.876209	48	(25,50]
2hChol+OA	site1	566	21	8.57767	3.43869	0.713832	28	(25,50]
2hChol+OA	site1	567	37	18.9567	1.91939	0.908058	88	(50,Inf]
2hChol+OA	site1	568	16	8.6868	2.2389	0.79508	56	(50,Inf]
2hChol+OA	site1	569	21	9.14262	2.37448	0.79383	24	(0,25]
2hChol+OA	site1	570	23	13.3266	2.01387	0.868722	60	(50,Inf]
2hChol+OA	site1	571	22	11.7185	3.49251	0.770396	68	(50,Inf]
2hChol+OA	site1	572	16	8.06158	0.94144	0.895431	48	(25,50]
2hChol+OA	site1	573	37	21.1923	1.37851	0.938925	60	(50,Inf]
2hChol+OA	site1	574	16	9.1339	4.22833	0.683561	40	(25,50]
2hChol+OA	site1	575	21	20.913	5.97303	0.777839	56	(50,Inf]
2hChol+OA	site1	576	6	11.2015	1.82928	0.859618	40	(25,50]
2hChol+OA	site1	577	21	6.60364	3.88096	0.629842	32	(25,50]
2hChol+OA	site1	578	5	10.4271	4.20408	0.712664	44	(25,50]
2hChol+OA	site1	579	16	9.58304	3.58984	0.727482	28	(25,50]
2hChol+OA	site1	580	16	14.7692	2.14913	0.872971	44	(25,50]
2hChol+OA	site1	581	5	14.8963	4.31992	0.775194	48	(25,50]
2hChol+OA	site1	582	16	9.39215	5.36096	0.636622	40	(25,50]
2hChol+OA	site1	583	16	11.7056	5.05104	0.698564	52	(50,Inf]
2hChol+OA	site1	584	40	14.4872	3.18258	0.819886	60	(50,Inf]
2hChol+OA	site1	585	16	13.0961	13.6018	0.490528	40	(25,50]
2hChol+OA	site1	586	5	9.25408	1.32846	0.874467	40	(25,50]
2hChol+OA	site1	587	22	18.5368	3.59843	0.837434	52	(50,Inf]
2hChol+OA	site1	588	22	26.6528	4.02294	0.868856	68	(50,Inf]
2hChol+OA	site1	589	37	19.15	3.60044	0.841742	56	(50,Inf]
2hChol+OA	site1	590	22	19.1091	5.4656	0.777592	68	(50,Inf]
2hChol+OA	site1	591	37	12.7708	1.49912	0.894945	36	(25,50]
2hChol+OA	site1	592	21	9.96601	3.76766	0.725662	44	(25,50]
2hChol+OA	site1	593	21	14.119	5.84436	0.707245	40	(25,50]
2hChol+OA	site1	594	21	6.63774	2.36365	0.737413	32	(25,50]
2hChol+OA	site1	595	22	11.4237	1.73787	0.867959	40	(25,50]
2hChol+OA	site1	596	37	9.06425	0.278716	0.970168	32	(25,50]
2hChol+OA	site1	597	5	22.5746	4.35064	0.838418	116	(50,Inf]
2hChol+OA	site1	598	37	10.6407	2.10843	0.834622	32	(25,50]
2hChol+OA	site1	599	21	8.0567	4.28308	0.652905	44	(25,50]
2hChol+OA	site1	600	5	9.92663	4.7686	0.6755	36	(25,50]
2hChol+OA	site1	601	5	8.24536	3.55069	0.698993	28	(25,50]
2hChol+OA	site1	602	44	16.6125	4.66718	0.780674	80	(50,Inf]
2hChol+OA	site1	603	5	18.3385	3.45067	0.841634	68	(50,Inf]
2hChol+OA	site1	604	16	19.5547	2.49022	0.887039	96	(50,Inf]
2hChol+OA	site1	605	21	6.33345	1.52664	0.805773	28	(25,50]
2hChol+OA	site1	606	5	15.1316	6.63568	0.695154	44	(25,50]
2hChol+OA	site1	607	6	10.5672	0	1	48	(25,50]
2hChol+OA	site1	608	5	16.397	2.29607	0.87717	72	(50,Inf]
2hChol+OA	site1	609	5	23.1288	15.4592	0.599379	64	(50,Inf]
2hChol+OA	site1	610	12	23.396	2.79935	0.893135	64	(50,Inf]
2hChol+OA	site1	611	37	14.4648	1.18892	0.924049	44	(25,50]
2hChol+OA	site1	612	12	13.5299	1.60776	0.89379	40	(25,50]
2hChol+OA	site1	613	5	13.5974	10.046	0.575102	40	(25,50]
2hChol+OA	site1	614	12	11.5651	2.0931	0.846751	36	(25,50]
2hChol+OA	site1	615	5	10.567	8.49941	0.554221	44	(25,50]
2hChol+OA	site1	616	16	10.8798	0.872268	0.925777	72	(50,Inf]
2hChol+OA	site1	617	37	23.3238	5.21821	0.817174	52	(50,Inf]
2hChol+OA	site1	618	37	22.5311	3.37217	0.869817	48	(25,50]
2hChol+OA	site1	619	16	9.65573	6.37658	0.602267	40	(25,50]
2hChol+OA	site1	620	37	14.3905	3.75713	0.792968	32	(25,50]
2hChol+OA	site1	621	21	18.0666	6.51385	0.734999	52	(50,Inf]
2hChol+OA	site1	622	5	16.1845	9.88504	0.620821	56	(50,Inf]
2hChol+OA	site1	623	5	11.5436	2.11578	0.845103	48	(25,50]
2hChol+OA	site1	624	16	12.3918	2.75003	0.818382	44	(25,50]
2hChol+OA	site1	625	37	10.8013	2.19284	0.831243	28	(25,50]
2hChol+OA	site1	626	21	7.2545	3.1055	0.700241	24	(0,25]
2hChol+OA	site1	627	12	6.48884	2.50376	0.721576	24	(0,25]
2hChol+OA	site1	628	5	12.0185	3.35987	0.78152	40	(25,50]
2hChol+OA	site1	629	37	13.4159	3.13775	0.810449	36	(25,50]
2hChol+OA	site1	630	16	15.2672	4.18326	0.784928	56	(50,Inf]
2hChol+OA	site1	631	12	29.3083	7.33935	0.799732	76	(50,Inf]
2hChol+OA	site1	632	21	7.95213	4.79588	0.623794	28	(25,50]
2hChol+OA	site1	633	21	15.3249	4.04634	0.791116	52	(50,Inf]
2hChol+OA	site1	634	62	30.0986	8.99634	0.769885	76	(50,Inf]
2hChol+OA	site1	635	16	6.71898	0.869896	0.885372	32	(25,50]
2hChol+OA	site1	636	16	10.4183	4.96492	0.677251	40	(25,50]
2hChol+OA	site1	637	62	11.2729	2.80418	0.800799	32	(25,50]
2hChol+OA	site1	638	5	23.1221	5.44001	0.809537	76	(50,Inf]
2hChol+OA	site1	639	16	13.1128	3.32217	0.79786	80	(50,Inf]
2hChol+OA	site1	640	37	10.6034	0.546232	0.951009	48	(25,50]
2hChol+OA	site1	641	22	22.703	10.1219	0.691639	60	(50,Inf]
2hChol+OA	site1	642	5	7.0944	2.88632	0.71081	28	(25,50]
2hChol+OA	site1	643	16	14.2118	4.59478	0.755682	44	(25,50]
2hChol+OA	site1	644	22	10.8873	5.63396	0.658987	40	(25,50]
2hChol+OA	site1	645	22	9.6847	3.92604	0.711549	40	(25,50]
2hChol+OA	site1	646	62	21.7898	15.599	0.582789	64	(50,Inf]
2hChol+OA	site1	647	12	14.6134	0.535608	0.964644	56	(50,Inf]
2hChol+OA	site1	648	16	14.1206	3.51962	0.800477	72	(50,Inf]
2hChol+OA	site1	649	22	13.3975	4.38901	0.753239	40	(25,50]
2hChol+OA	site1	650	16	14.9924	2.99502	0.833493	52	(50,Inf]
2hChol+OA	site1	651	22	7.06184	2.35224	0.750136	28	(25,50]
2hChol+OA	site1	652	22	16.5732	4.6038	0.782603	44	(25,50]
2hChol+OA	site1	653	59	37.8538	0.84274	0.978222	108	(50,Inf]
2hChol+OA	site1	654	16	3.91587	2.41112	0.618915	32	(25,50]
2hChol+OA	site1	655	16	15.0181	4.01316	0.789128	36	(25,50]
2hChol+OA	site1	656	22	8.24764	3.01202	0.732495	44	(25,50]
2hChol+OA	site1	657	5	2.43347	5.6439	0.30127	28	(25,50]
2hChol+OA	site1	658	22	9.75052	3.39044	0.741994	28	(25,50]
2hChol+OA	site1	659	5	16.0034	6.03058	0.726306	44	(25,50]
2hChol+OA	site1	660	16	10.5747	2.26878	0.823352	36	(25,50]
2hChol+OA	site1	661	22	10.9549	5.02019	0.685748	40	(25,50]
2hChol+OA	site1	662	37	22.8206	12.9253	0.638412	52	(50,Inf]
2hChol+OA	site1	663	22	12.5014	3.3217	0.790073	48	(25,50]
2hChol+OA	site1	664	22	7.36806	2.99466	0.711016	32	(25,50]
2hChol+OA	site1	665	22	9.40145	3.2358	0.743947	40	(25,50]
2hChol+OA	site1	666	16	9.45201	6.75516	0.583199	92	(50,Inf]
2hChol+OA	site1	667	59	19.4439	2.91219	0.869736	60	(50,Inf]
2hChol+OA	site1	668	22	13.0666	7.28734	0.641969	52	(50,Inf]
2hChol+OA	site1	669	22	22.043	6.55474	0.770795	60	(50,Inf]
2hChol+OA	site1	670	16	10.4026	1.80491	0.852148	36	(25,50]
2hChol+OA	site1	671	16	15.1727	2.89692	0.839679	44	(25,50]
2hChol+OA	site1	672	22	18.2202	9.38639	0.659994	48	(25,50]
2hChol+OA	site1	673	16	9.14564	6.58592	0.581356	60	(50,Inf]
2hChol+OA	site1	674	22	18.2542	5.25786	0.776376	140	(50,Inf]
2hChol+OA	site1	675	16	16.4667	7.20758	0.695552	68	(50,Inf]
2hChol+OA	site1	676	5	23.4868	4.78322	0.830802	52	(50,Inf]
2hChol+OA	site1	677	22	10.0379	9.37573	0.517054	44	(25,50]
2hChol+OA	site1	678	12	15.0494	1.20704	0.92575	36	(25,50]
2hChol+OA	site1	679	12	21.5363	4.30365	0.83345	52	(50,Inf]
2hChol+OA	site1	680	5	21.9232	6.36864	0.774895	52	(50,Inf]
2hChol+OA	site1	681	5	6.55052	1.97608	0.768245	32	(25,50]
2hChol+OA	site1	682	22	13.8389	4.04728	0.773721	40	(25,50]
2hChol+OA	site1	683	22	17.2107	6.7009	0.719763	48	(25,50]
2hChol+OA	site1	684	37	15.2766	2.32517	0.867901	36	(25,50]
2hChol+OA	site1	685	22	20.3449	7.74434	0.724295	56	(50,Inf]
2hChol+OA	site1	686	37	13.7955	1.70634	0.889927	40	(25,50]
2hChol+OA	site1	687	16	16.4639	4.34977	0.791014	48	(25,50]
2hChol+OA	site1	688	16	13.9195	3.43534	0.802053	40	(25,50]
2hChol+OA	site1	689	12	8.06381	2.0782	0.79509	32	(25,50]
2hChol+OA	site1	690	37	23.0366	3.12767	0.88046	72	(50,Inf]
2hChol+OA	site1	691	12	10.9745	2.0835	0.840442	44	(25,50]
2hChol+OA	site1	692	16	8.41972	3.06892	0.732874	44	(25,50]
2hChol+OA	site1	693	44	10.0043	1.4474	0.873608	36	(25,50]
2hChol+OA	site1	694	5	14.1667	8.18776	0.63373	56	(50,Inf]
2hChol+OA	site1	695	5	16.5239	5.47828	0.751013	88	(50,Inf]
2hChol+OA	site1	696	16	11.163	3.66716	0.752722	32	(25,50]
2hChol+OA	site1	697	12	15.3859	2.63763	0.853656	72	(50,Inf]
2hChol+OA	site1	698	5	12.9575	10.386	0.55508	44	(25,50]
2hChol+OA	site1	699	12	21.5508	6.4653	0.769229	76	(50,Inf]
2hChol+OA	site1	700	22	16.3771	8.8908	0.648139	64	(50,Inf]
2hChol+OA	site1	701	12	14.9194	2.46861	0.858028	56	(50,Inf]
2hChol+OA	site1	702	16	13.9716	3.58073	0.795997	32	(25,50]
2hChol+OA	site1	703	5	25.5423	15.0315	0.629527	60	(50,Inf]
2hChol+OA	site1	704	12	18.6862	1.6499	0.918868	68	(50,Inf]
2hChol+OA	site1	705	5	7.19773	3.56275	0.668904	40	(25,50]
2hChol+OA	site1	706	5	16.7926	8.29422	0.669379	72	(50,Inf]
2hChol+OA	site1	707	16	11.4257	4.06774	0.737454	28	(25,50]
2hChol+OA	site1	708	22	7.95419	0.669252	0.922392	24	(0,25]
2hChol+OA	site1	709	5	8.92057	5.86203	0.603451	28	(25,50]
2hChol+OA	site1	710	16	16.5085	7.10575	0.699091	52	(50,Inf]
2hChol+OA	site1	711	16	29.0429	9.51726	0.753184	76	(50,Inf]
2hChol+OA	site1	712	22	6.90971	3.78903	0.645843	48	(25,50]
2hChol+OA	site1	713	12	18.4932	2.36181	0.886751	56	(50,Inf]
2hChol+OA	site1	714	12	14.0533	0.824284	0.944595	44	(25,50]
2hChol+OA	site1	715	16	24.196	8.43713	0.741455	64	(50,Inf]
2hChol+OA	site1	716	22	9.82362	2.39025	0.8043	44	(25,50]
2hChol+OA	site1	717	12	12.2722	4.4443	0.734136	40	(25,50]
2hChol+OA	site1	718	5	9.54384	4.85821	0.662672	28	(25,50]
2hChol+OA	site1	719	22	10.7131	6.27296	0.6307	40	(25,50]
2hChol+OA	site1	720	22	13.1561	5.47544	0.70612	52	(50,Inf]
2hChol+OA	site1	721	5	12.6226	1.38866	0.90089	52	(50,Inf]
2hChol+OA	site1	722	16	8.63798	5.8443	0.596452	52	(50,Inf]
2hChol+OA	site1	723	16	10.4905	2.56724	0.803393	32	(25,50]
2hChol+OA	site1	724	12	19.4845	4.43184	0.814694	60	(50,Inf]
2hChol+OA	site1	726	16	11.4784	4.551	0.716083	44	(25,50]
2hChol+OA	site1	727	7	6.7321	4.57194	0.595548	24	(0,25]
2hChol+OA	site1	728	44	21.4507	3.25565	0.868226	68	(50,Inf]
2hChol+OA	site1	729	12	20.3768	4.8508	0.807718	64	(50,Inf]
2hChol+OA	site1	730	7	6.83634	4.04308	0.628374	28	(25,50]
2hChol+OA	site1	731	22	8.00455	5.32234	0.600631	48	(25,50]
2hChol+OA	site1	732	12	14.6463	4.58967	0.761401	68	(50,Inf]
2hChol+OA	site1	733	14	10.2399	4.44045	0.697525	56	(50,Inf]
2hChol+OA	site1	735	7	9.6556	5.7205	0.627961	40	(25,50]
2hChol+OA	site1	736	7	9.42213	9.59832	0.495368	36	(25,50]
2hChol+OA	site1	737	12	17.9336	3.50733	0.836419	48	(25,50]
2hChol+OA	site1	738	44	5.794	1.7309	0.769977	28	(25,50]
2hChol+OA	site1	739	16	4.9787	1.85924	0.728099	44	(25,50]
2hChol+OA	site1	740	22	12.3234	7.63668	0.617403	48	(25,50]
2hChol+OA	site1	741	16	12.0746	3.87612	0.756994	52	(50,Inf]
2hChol+OA	site1	742	7	16.3365	7.91682	0.673577	44	(25,50]
2hChol+OA	site1	743	7	36.2782	25.8855	0.583591	80	(50,Inf]
2hChol+OA	site1	744	22	14.505	9.10099	0.614463	52	(50,Inf]
2hChol+OA	site1	745	7	9.5214	4.51295	0.678436	28	(25,50]
2hChol+OA	site1	746	16	8.37713	10.5764	0.441983	40	(25,50]
2hChol+OA	site1	747	22	18.873	20.0089	0.485393	48	(25,50]
2hChol+OA	site1	748	22	14.5603	26.271	0.356597	44	(25,50]
2hChol+OA	site1	749	44	21.8843	3.32248	0.868191	60	(50,Inf]
2hChol+OA	site1	750	22	12.6605	5.71157	0.689116	36	(25,50]
2hChol+OA	site1	751	22	7.16212	3.38786	0.678875	56	(50,Inf]
2hChol+OA	site1	752	22	11.6253	8.33538	0.58241	24	(0,25]
2hChol+OA	site1	753	22	7.09291	5.68009	0.555305	32	(25,50]
2hChol+OA	site1	754	5	18.937	1.4796	0.927529	60	(50,Inf]
2hChol+OA	site1	755	5	12.0085	4.81407	0.713833	44	(25,50]
2hChol+OA	site1	756	16	22.706	12.3989	0.646803	60	(50,Inf]
2hChol+OA	site1	757	22	5.30852	0.524468	0.910086	20	(0,25]
2hChol+OA	site1	758	12	17.1647	4.44172	0.794426	56	(50,Inf]
2hChol+OA	site1	759	14	12.147	8.49705	0.588402	44	(25,50]
2hChol+OA	site1	760	22	7.6803	1.45947	0.840316	24	(0,25]
2hChol+OA	site1	761	16	11.921	2.77152	0.811365	44	(25,50]
2hChol+OA	site1	762	44	8.5615	1.18708	0.87823	24	(0,25]
2hChol+OA	site1	763	44	29.725	8.3587	0.780518	80	(50,Inf]
2hChol+OA	site1	764	5	12.3031	3.52424	0.777333	64	(50,Inf]
2hChol+OA	site1	765	16	5.92534	1.8907	0.7581	36	(25,50]
2hChol+OA	site1	766	44	31.9272	6.22636	0.836808	76	(50,Inf]
2hChol+OA	site1	767	14	9.2547	2.79832	0.767832	44	(25,50]
2hChol+OA	site1	768	16	31.5475	19.3318	0.620046	88	(50,Inf]
2hChol+OA	site1	769	12	12.5586	3.14748	0.799602	52	(50,Inf]
2hChol+OA	site1	770	12	17.9076	10.6878	0.626241	48	(25,50]
2hChol+OA	site1	771	12	24.2966	10.6789	0.694675	60	(50,Inf]
2hChol+OA	site1	772	14	20.9973	6.26364	0.770234	80	(50,Inf]
2hChol+OA	site1	773	22	7.70614	2.78946	0.734225	44	(25,50]
2hChol+OA	site1	774	44	33.2835	0	1	80	(50,Inf]
2hChol+OA	site1	775	44	20.459	3.4761	0.85477	60	(50,Inf]
2hChol+OA	site1	776	44	13.3143	1.67074	0.888507	52	(50,Inf]
2hChol+OA	site1	777	7	9.03582	1.91535	0.825101	32	(25,50]
2hChol+OA	site1	778	7	10.7346	3.39541	0.759703	60	(50,Inf]
2hChol+OA	site1	779	12	19.1827	4.1335	0.82272	48	(25,50]
2hChol+OA	site1	780	14	8.7883	4.40072	0.666335	48	(25,50]
2hChol+OA	site1	781	14	9.00363	5.79262	0.608508	44	(25,50]
2hChol+OA	site1	782	14	7.55654	0.912084	0.892298	28	(25,50]
2hChol+OA	site1	783	44	15.7446	7.34465	0.681901	40	(25,50]
2hChol+OA	site1	784	12	12.1836	7.0223	0.634368	52	(50,Inf]
2hChol+OA	site1	785	14	6.7645	4.49576	0.600741	40	(25,50]
2hChol+OA	site1	786	16	5.4379	4.15214	0.567036	24	(0,25]
2hChol+OA	site1	787	44	25.5886	4.43904	0.852168	64	(50,Inf]
2hChol+OA	site1	788	14	20.1979	5.6582	0.781166	64	(50,Inf]
2hChol+OA	site1	789	16	13.8448	4.30906	0.762637	40	(25,50]
2hChol+OA	site1	790	44	14.5339	1.38232	0.91315	36	(25,50]
2hChol+OA	site1	791	44	69.7947	0	1	124	(50,Inf]
2hChol+OA	site1	792	14	5.81943	2.18177	0.72732	24	(0,25]
2hChol+OA	site1	793	7	15.8814	9.95658	0.614653	52	(50,Inf]
2hChol+OA	site1	794	44	30.7556	9.15161	0.770678	136	(50,Inf]
2hChol+OA	site1	795	7	8.15564	4.03411	0.669057	24	(0,25]
2hChol+OA	site1	796	16	9.66254	3.21539	0.750318	36	(25,50]
2hChol+OA	site1	797	14	8.45429	4.07428	0.674801	40	(25,50]
2hChol+OA	site1	798	22	11.417	3.48558	0.766109	48	(25,50]
2hChol+OA	site1	799	44	10.537	1.21635	0.89651	44	(25,50]
2hChol+OA	site1	800	12	9.68061	5.43939	0.640252	48	(25,50]
2hChol+OA	site1	801	16	13.354	11.2106	0.543628	56	(50,Inf]
2hChol+OA	site1	802	44	24.1758	3.61803	0.869826	72	(50,Inf]
2hChol+OA	site1	803	14	12.0513	6.80104	0.639248	36	(25,50]
2hChol+OA	site1	804	16	7.31205	4.16371	0.637173	44	(25,50]
2hChol+OA	site1	805	22	25.9335	0	1	64	(50,Inf]
2hChol+OA	site1	806	44	9.04528	3.27527	0.734162	28	(25,50]
2hChol+OA	site1	807	16	18.752	12.5008	0.600012	72	(50,Inf]
2hChol+OA	site1	808	44	11.9484	2.36459	0.834795	36	(25,50]
2hChol+OA	site1	809	12	19.8259	5.64499	0.778375	52	(50,Inf]
2hChol+OA	site1	810	14	13.9312	3.6819	0.790957	40	(25,50]
2hChol+OA	site1	811	22	19.7948	3.74314	0.840974	68	(50,Inf]
2hChol+OA	site1	812	7	16.3099	10.243	0.614243	44	(25,50]
2hChol+OA	site1	813	44	31.4438	4.7686	0.868316	52	(50,Inf]
2hChol+OA	site1	814	14	19.6311	5.51963	0.780538	60	(50,Inf]
2hChol+OA	site1	815	14	20.4987	29.5422	0.409639	60	(50,Inf]
2hChol+OA	site1	816	16	7.85467	3.87819	0.669459	48	(25,50]
2hChol+OA	site1	817	44	13.8204	1.8584	0.881471	48	(25,50]
2hChol+OA	site1	818	7	7.09558	2.87984	0.711307	36	(25,50]
2hChol+OA	site1	819	44	35.4005	5.60562	0.863298	76	(50,Inf]
2hChol+OA	site1	820	14	21.2962	27.789	0.433862	56	(50,Inf]
2hChol+OA	site1	821	14	23.3802	10.9294	0.681448	60	(50,Inf]
2hChol+OA	site1	822	14	7.90994	3.46359	0.695469	28	(25,50]
2hChol+OA	site1	823	7	6.71838	5.67162	0.542242	32	(25,50]
2hChol+OA	site1	824	14	12.0744	10.6599	0.531111	64	(50,Inf]
2hChol+OA	site1	825	14	10.8142	3.91144	0.734379	32	(25,50]
2hChol+OA	site1	826	49	17.845	8.04802	0.689182	52	(50,Inf]
2hChol+OA	site1	827	14	6.98208	5.32896	0.567139	24	(0,25]
2hChol+OA	site1	828	7	13.1351	4.4293	0.747825	32	(25,50]
2hChol+OA	site1	829	49	23.887	6.55443	0.784687	64	(50,Inf]
2hChol+OA	site1	830	49	17.071	4.0777	0.807189	40	(25,50]
2hChol+OA	site1	831	7	8.39774	5.04966	0.624488	40	(25,50]
2hChol+OA	site1	832	7	8.83689	2.47298	0.781344	52	(50,Inf]
2hChol+OA	site1	833	12	15.8958	3.07664	0.837836	40	(25,50]
2hChol+OA	site1	834	17	5.55118	2.62206	0.679189	32	(25,50]
2hChol+OA	site1	835	14	7.69135	4.07374	0.653743	44	(25,50]
2hChol+OA	site1	836	49	17.7521	3.01326	0.85489	44	(25,50]
2hChol+OA	site1	837	12	10.567	6.03716	0.636407	52	(50,Inf]
2hChol+OA	site1	838	44	13.6027	5.71576	0.704129	44	(25,50]
2hChol+OA	site1	839	14	18.3424	8.69246	0.678473	60	(50,Inf]
2hChol+OA	site1	840	12	25.1014	2.75312	0.90116	68	(50,Inf]
2hChol+OA	site1	841	7	16.6945	4.557	0.785568	56	(50,Inf]
2hChol+OA	site1	842	14	36.6832	13.071	0.737288	116	(50,Inf]
2hChol+OA	site1	843	7	9.68444	5.60912	0.633236	52	(50,Inf]
2hChol+OA	site1	844	14	16.2176	1.5699	0.911741	44	(25,50]
2hChol+OA	site1	845	17	15.6801	4.59856	0.773232	68	(50,Inf]
2hChol+OA	site1	846	7	16.0942	3.09514	0.838705	60	(50,Inf]
2hChol+OA	site1	847	7	12.3026	3.65021	0.771187	60	(50,Inf]
2hChol+OA	site1	849	49	17.4633	1.45824	0.922933	48	(25,50]
2hChol+OA	site1	850	7	20.5641	4.72705	0.813095	104	(50,Inf]
2hChol+OA	site1	851	17	5.76812	3.63268	0.613578	48	(25,50]
2hChol+OA	site1	852	49	21.1818	7.84112	0.72983	56	(50,Inf]
2hChol+OA	site1	853	14	18.9829	13.9744	0.575985	56	(50,Inf]
2hChol+OA	site1	854	17	16.612	11.5743	0.589365	48	(25,50]
2hChol+OA	site1	855	7	5.36468	3.42422	0.610393	40	(25,50]
2hChol+OA	site1	856	10	11	3.42775	0.76242	44	(25,50]
2hChol+OA	site1	857	12	19.4299	3.777	0.837247	68	(50,Inf]
2hChol+OA	site1	858	14	17.2582	6.69596	0.720468	48	(25,50]
2hChol+OA	site1	859	17	18.7034	8.12864	0.697055	44	(25,50]
2hChol+OA	site1	860	12	18.041	7.68332	0.70132	56	(50,Inf]
2hChol+OA	site1	861	12	18.1703	5.02455	0.783377	56	(50,Inf]
2hChol+OA	site1	862	49	10.5473	5.48026	0.658073	40	(25,50]
2hChol+OA	site1	863	14	7.11669	6.06744	0.539792	48	(25,50]
2hChol+OA	site1	864	17	7.47357	2.01597	0.787559	40	(25,50]
2hChol+OA	site1	865	10	17.1493	5.60613	0.753635	76	(50,Inf]
2hChol+OA	site1	866	14	7.47172	4.77877	0.609912	24	(0,25]
2hChol+OA	site1	867	14	18.1751	7.1838	0.716715	72	(50,Inf]
2hChol+OA	site1	868	17	7.84867	6.5867	0.543711	40	(25,50]
2hChol+OA	site1	869	10	10.7077	2.74778	0.795788	40	(25,50]
2hChol+OA	site1	870	14	14.5634	5.89511	0.711851	40	(25,50]
2hChol+OA	site1	871	14	13.5247	9.77463	0.580475	52	(50,Inf]
2hChol+OA	site1	872	17	24.1768	18.5834	0.565404	72	(50,Inf]
2hChol+OA	site1	873	14	16.6334	20.0053	0.453984	48	(25,50]
2hChol+OA	site1	874	14	10.4724	7.97045	0.567829	40	(25,50]
2hChol+OA	site1	875	14	12.3639	3.38359	0.785134	48	(25,50]
2hChol+OA	site1	876	14	24.01	20.6577	0.537526	72	(50,Inf]
2hChol+OA	site1	877	14	10.8054	6.73608	0.615991	32	(25,50]
2hChol+OA	site1	878	10	14.0922	4.68861	0.750351	48	(25,50]
2hChol+OA	site1	879	10	7.0871	8.17852	0.464252	40	(25,50]
2hChol+OA	site1	880	14	10.1179	4.4404	0.694992	56	(50,Inf]
2hChol+OA	site1	881	49	22.3915	6.05354	0.787184	48	(25,50]
2hChol+OA	site1	882	49	11.0801	1.97544	0.84869	40	(25,50]
2hChol+OA	site1	883	49	28.3685	11.3147	0.714874	80	(50,Inf]
2hChol+OA	site1	884	17	17.6285	10.8416	0.619193	44	(25,50]
2hChol+OA	site1	885	49	11.6843	3.90713	0.749405	28	(25,50]
2hChol+OA	site1	886	49	19.0765	3.26302	0.853935	36	(25,50]
2hChol+OA	site1	887	7	6.47998	3.62226	0.64144	40	(25,50]
2hChol+OA	site1	888	14	21.5377	12.0526	0.641188	88	(50,Inf]
2hChol+OA	site1	889	49	3.75813	1.8491	0.67023	20	(0,25]
2hChol+OA	site1	890	14	9.16879	4.95194	0.649314	44	(25,50]
2hChol+OA	site1	891	14	5.40246	2.32348	0.699262	40	(25,50]
2hChol+OA	site1	892	49	12.4653	2.10852	0.855321	48	(25,50]
2hChol+OA	site1	893	14	3.66878	2.84852	0.562929	28	(25,50]
2hChol+OA	site1	894	14	27.3337	34.7933	0.439965	100	(50,Inf]
2hChol+OA	site1	895	49	12.8522	4.43655	0.743384	52	(50,Inf]
2hChol+OA	site1	896	49	19.6239	6.49356	0.751371	56	(50,Inf]
2hChol+OA	site1	897	17	11.8436	4.8643	0.708862	40	(25,50]
2hChol+OA	site1	898	49	43.4864	8.9772	0.828887	108	(50,Inf]
2hChol+OA	site1	899	14	10.1995	3.23452	0.759228	52	(50,Inf]
2hChol+OA	site1	900	49	14.099	1.27248	0.917218	52	(50,Inf]
2hChol+OA	site1	901	10	22.227	3.3571	0.868782	80	(50,Inf]
2hChol+OA	site1	902	49	10.7365	2.88598	0.788145	36	(25,50]
2hChol+OA	site1	903	49	12.6877	4.99324	0.717591	44	(25,50]
2hChol+OA	site1	904	49	10.2655	2.62838	0.796153	28	(25,50]
2hChol+OA	site1	905	10	11.425	2.92231	0.796317	52	(50,Inf]
2hChol+OA	site1	906	10	14.9945	2.34375	0.864822	72	(50,Inf]
2hChol+OA	site1	907	10	13.8433	6.43131	0.68279	52	(50,Inf]
2hChol+OA	site1	908	10	13.5974	6.21129	0.686436	48	(25,50]
2hChol+OA	site1	909	14	21.4267	20.9643	0.505454	64	(50,Inf]
2hChol+OA	site1	910	14	19.4783	4.74777	0.804023	76	(50,Inf]
2hChol+OA	site1	911	14	20.0379	19.4487	0.50746	80	(50,Inf]
2hChol+OA	site1	912	49	7.62397	1.52022	0.83375	24	(0,25]
2hChol+OA	site1	913	49	12.975	3.68002	0.779045	44	(25,50]
2hChol+OA	site1	914	10	15.0445	1.09149	0.932357	48	(25,50]
2hChol+OA	site1	915	14	9.32604	3.22386	0.743116	44	(25,50]
2hChol+OA	site1	916	14	31.103	30.1448	0.507822	72	(50,Inf]
2hChol+OA	site1	917	17	5.86952	2.92829	0.667157	24	(0,25]
2hChol+OA	site1	918	49	15.9932	3.47934	0.821321	60	(50,Inf]
2hChol+OA	site1	919	49	16.3045	4.26961	0.792477	64	(50,Inf]
2hChol+OA	site1	920	14	24.5897	87.5987	0.219182	104	(50,Inf]
2hChol+OA	site1	921	29	14.4241	6.45165	0.69095	56	(50,Inf]
2hChol+OA	site1	922	14	27.7797	59.2586	0.319166	84	(50,Inf]
2hChol+OA	site1	923	49	19.0424	5.8014	0.766485	64	(50,Inf]
2hChol+OA	site1	924	49	9.69227	2.01921	0.827587	36	(25,50]
2hChol+OA	site1	925	10	11.4641	2.2936	0.833286	48	(25,50]
2hChol+OA	site1	926	53	34.4411	1.61221	0.955283	104	(50,Inf]
2hChol+OA	site1	927	29	21.7541	3.80228	0.85122	80	(50,Inf]
2hChol+OA	site1	928	14	12.3641	3.97281	0.75682	52	(50,Inf]
2hChol+OA	site1	929	11	39.5163	35.5979	0.526083	88	(50,Inf]
2hChol+OA	site1	930	10	13.0299	3.65998	0.780706	48	(25,50]
2hChol+OA	site1	931	17	9.96288	3.6959	0.729412	44	(25,50]
2hChol+OA	site1	932	29	16.9208	3.86642	0.814	52	(50,Inf]
2hChol+OA	site1	933	49	14.2968	6.83608	0.676519	44	(25,50]
2hChol+OA	site1	934	10	16.8705	17.8805	0.485468	52	(50,Inf]
2hChol+OA	site1	935	29	18.0116	7.49066	0.706274	48	(25,50]
2hChol+OA	site1	936	10	13.6962	8.29899	0.62269	36	(25,50]
2hChol+OA	site1	937	10	10.2097	2.20413	0.822446	32	(25,50]
2hChol+OA	site1	938	29	26.8954	8.03569	0.769956	84	(50,Inf]
2hChol+OA	site1	939	17	15.7109	8.89853	0.63841	40	(25,50]
2hChol+OA	site1	940	10	19.111	9.48892	0.668219	44	(25,50]
2hChol+OA	site1	941	17	6.29607	3.00672	0.676794	24	(0,25]
2hChol+OA	site1	942	17	14.574	4.66998	0.757328	44	(25,50]
2hChol+OA	site1	943	10	17.3611	2.36201	0.880242	56	(50,Inf]
2hChol+OA	site1	944	17	4.10112	1.10666	0.787499	16	(0,25]
2hChol+OA	site1	945	10	21.1954	8.17404	0.721682	88	(50,Inf]
2hChol+OA	site1	946	17	8.78204	3.05113	0.742155	40	(25,50]
2hChol+OA	site1	947	17	25.1397	13.0471	0.658335	88	(50,Inf]
2hChol+OA	site1	948	10	17.6868	12.1831	0.592129	44	(25,50]
2hChol+OA	site1	949	10	8.24085	3.88337	0.679701	32	(25,50]
2hChol+OA	site1	950	17	21.2051	10.2014	0.675182	44	(25,50]
2hChol+OA	site1	951	17	9.26281	2.53792	0.784935	28	(25,50]
2hChol+OA	site1	952	17	18.5429	10.7916	0.63212	52	(50,Inf]
2hChol+OA	site1	953	11	5.58636	2.26315	0.711683	40	(25,50]
2hChol+OA	site1	954	17	17.6841	10.5764	0.625753	52	(50,Inf]
2hChol+OA	site1	955	29	10.2637	4.09795	0.714661	36	(25,50]
2hChol+OA	site1	956	29	15.6218	4.81307	0.764467	40	(25,50]
2hChol+OA	site1	957	10	15.5236	8.60344	0.643411	60	(50,Inf]
2hChol+OA	site1	958	11	12.1073	3.45397	0.778041	36	(25,50]
2hChol+OA	site1	959	29	12.7461	2.6122	0.829916	40	(25,50]
2hChol+OA	site1	960	11	14.1661	9.22296	0.605671	48	(25,50]
2hChol+OA	site1	961	29	12.3423	5.21874	0.702822	72	(50,Inf]
2hChol+OA	site1	962	29	19.6048	34.7516	0.360672	68	(50,Inf]
2hChol+OA	site1	963	11	16.3825	7.46862	0.686866	68	(50,Inf]
2hChol+OA	site1	964	11	15.5847	12.4915	0.555087	48	(25,50]
[truncated: 6,908 more rows]

## Sheet: histogramSummary
load	sizeBin	CEbin	histPrcnt
2hOA	(0,25]	(-0.05,0.05]	0.0182232
2hOA	(0,25]	(0.05,0.15]	0.0205011
2hOA	(0,25]	(0.15,0.25]	0.00911162
2hOA	(0,25]	(0.25,0.35]	0.00318907
2hOA	(0,25]	(0.35,0.45]	0.000911162
2hOA	(0,25]	(0.65,0.75]	0.000911162
2hOA	(25,50]	(-0.05,0.05]	0.0979499
2hOA	(25,50]	(0.05,0.15]	0.242369
2hOA	(25,50]	(0.15,0.25]	0.134396
2hOA	(25,50]	(0.25,0.35]	0.0665148
2hOA	(25,50]	(0.35,0.45]	0.0287016
2hOA	(25,50]	(0.45,0.55]	0.0200456
2hOA	(25,50]	(0.55,0.65]	0.00820046
2hOA	(25,50]	(0.65,0.75]	0.00546697
2hOA	(25,50]	(0.75,0.85]	0.00136674
2hOA	(50,Inf]	(-0.05,0.05]	0.056492
2hOA	(50,Inf]	(0.05,0.15]	0.0933941
2hOA	(50,Inf]	(0.15,0.25]	0.0605923
2hOA	(50,Inf]	(0.25,0.35]	0.0482916
2hOA	(50,Inf]	(0.35,0.45]	0.0396355
2hOA	(50,Inf]	(0.45,0.55]	0.0255125
2hOA	(50,Inf]	(0.55,0.65]	0.0123007
2hOA	(50,Inf]	(0.65,0.75]	0.00546697
2hOA	(50,Inf]	(0.75,0.85]	0.000455581
2hChol	(0,25]	(0.65,0.75]	0.0162866
2hChol	(0,25]	(0.75,0.85]	0.0260586
2hChol	(0,25]	(0.85,0.95]	0.019544
2hChol	(0,25]	(0.95,1.05]	0.0130293
2hChol	(25,50]	(0.25,0.35]	0.00325733
2hChol	(25,50]	(0.35,0.45]	0.00325733
2hChol	(25,50]	(0.45,0.55]	0.00651466
2hChol	(25,50]	(0.55,0.65]	0.029316
2hChol	(25,50]	(0.65,0.75]	0.114007
2hChol	(25,50]	(0.75,0.85]	0.23127
2hChol	(25,50]	(0.85,0.95]	0.250814
2hChol	(25,50]	(0.95,1.05]	0.0716612
2hChol	(50,Inf]	(-0.05,0.05]	0.00325733
2hChol	(50,Inf]	(0.05,0.15]	0.00325733
2hChol	(50,Inf]	(0.15,0.25]	0.00325733
2hChol	(50,Inf]	(0.35,0.45]	0.00651466
2hChol	(50,Inf]	(0.45,0.55]	0.019544
2hChol	(50,Inf]	(0.55,0.65]	0.019544
2hChol	(50,Inf]	(0.65,0.75]	0.0423453
2hChol	(50,Inf]	(0.75,0.85]	0.0423453
2hChol	(50,Inf]	(0.85,0.95]	0.0423453
2hChol	(50,Inf]	(0.95,1.05]	0.0325733
2hChol+OA	(0,25]	(0.05,0.15]	0.000372717
2hChol+OA	(0,25]	(0.15,0.25]	0.00130451
2hChol+OA	(0,25]	(0.25,0.35]	0.00186359
2hChol+OA	(0,25]	(0.35,0.45]	0.00372717
2hChol+OA	(0,25]	(0.45,0.55]	0.00596347
2hChol+OA	(0,25]	(0.55,0.65]	0.0139769
2hChol+OA	(0,25]	(0.65,0.75]	0.0210585
2hChol+OA	(0,25]	(0.75,0.85]	0.0167723
2hChol+OA	(0,25]	(0.85,0.95]	0.0054044
2hChol+OA	(0,25]	(0.95,1.05]	0.000372717
2hChol+OA	(25,50]	(-0.05,0.05]	0.000186359
2hChol+OA	(25,50]	(0.05,0.15]	0.00186359
2hChol+OA	(25,50]	(0.15,0.25]	0.00391353
2hChol+OA	(25,50]	(0.25,0.35]	0.0122997
2hChol+OA	(25,50]	(0.35,0.45]	0.0320537
2hChol+OA	(25,50]	(0.45,0.55]	0.069139
2hChol+OA	(25,50]	(0.55,0.65]	0.138278
2hChol+OA	(25,50]	(0.65,0.75]	0.166418
2hChol+OA	(25,50]	(0.75,0.85]	0.137346
2hChol+OA	(25,50]	(0.85,0.95]	0.051994
2hChol+OA	(25,50]	(0.95,1.05]	0.00503168
2hChol+OA	(50,Inf]	(-0.05,0.05]	0.000186359
2hChol+OA	(50,Inf]	(0.05,0.15]	0.00279538
2hChol+OA	(50,Inf]	(0.15,0.25]	0.00298174
2hChol+OA	(50,Inf]	(0.25,0.35]	0.0121133
2hChol+OA	(50,Inf]	(0.35,0.45]	0.0236675
2hChol+OA	(50,Inf]	(0.45,0.55]	0.044167
2hChol+OA	(50,Inf]	(0.55,0.65]	0.0682072
2hChol+OA	(50,Inf]	(0.65,0.75]	0.0689527
2hChol+OA	(50,Inf]	(0.75,0.85]	0.0560939
2hChol+OA	(50,Inf]	(0.85,0.95]	0.0259038
2hChol+OA	(50,Inf]	(0.95,1.05]	0.00521804
2hChol+OA+PKF	(0,25]	(-0.05,0.05]	0.00673725
2hChol+OA+PKF	(0,25]	(0.05,0.15]	0.0105871
2hChol+OA+PKF	(0,25]	(0.15,0.25]	0.00962464
2hChol+OA+PKF	(0,25]	(0.25,0.35]	0.0211742
2hChol+OA+PKF	(0,25]	(0.35,0.45]	0.0192493
2hChol+OA+PKF	(0,25]	(0.45,0.55]	0.0173244
2hChol+OA+PKF	(0,25]	(0.55,0.65]	0.0202117
2hChol+OA+PKF	(0,25]	(0.65,0.75]	0.00673725
2hChol+OA+PKF	(0,25]	(0.75,0.85]	0.00288739
2hChol+OA+PKF	(0,25]	(0.95,1.05]	0.00192493
2hChol+OA+PKF	(25,50]	(-0.05,0.05]	0.0163619
2hChol+OA+PKF	(25,50]	(0.05,0.15]	0.0895091
2hChol+OA+PKF	(25,50]	(0.15,0.25]	0.126083
2hChol+OA+PKF	(25,50]	(0.25,0.35]	0.141482
2hChol+OA+PKF	(25,50]	(0.35,0.45]	0.142445
2hChol+OA+PKF	(25,50]	(0.45,0.55]	0.0885467
2hChol+OA+PKF	(25,50]	(0.55,0.65]	0.0587103
2hChol+OA+PKF	(25,50]	(0.65,0.75]	0.0288739
2hChol+OA+PKF	(25,50]	(0.75,0.85]	0.0115496
2hChol+OA+PKF	(25,50]	(0.85,0.95]	0.00577478
2hChol+OA+PKF	(25,50]	(0.95,1.05]	0.00288739
2hChol+OA+PKF	(50,Inf]	(-0.05,0.05]	0.00481232
2hChol+OA+PKF	(50,Inf]	(0.05,0.15]	0.0327238
2hChol+OA+PKF	(50,Inf]	(0.15,0.25]	0.0163619
2hChol+OA+PKF	(50,Inf]	(0.25,0.35]	0.0230991
2hChol+OA+PKF	(50,Inf]	(0.35,0.45]	0.0192493
2hChol+OA+PKF	(50,Inf]	(0.45,0.55]	0.0163619
2hChol+OA+PKF	(50,Inf]	(0.55,0.65]	0.0211742
2hChol+OA+PKF	(50,Inf]	(0.65,0.75]	0.0134745
2hChol+OA+PKF	(50,Inf]	(0.75,0.85]	0.012512
2hChol+OA+PKF	(50,Inf]	(0.85,0.95]	0.00288739
2hChol+OA+PKF	(50,Inf]	(0.95,1.05]	0.00769971
