# Supplementary material for: Nuclear envelope-associated lipid droplets are enriched in cholesteryl esters and increase during inflammatory signaling
Source: EMBO J. 2025 Apr 7;44(10):2774–802. doi: 10.1038/s44318-025-00423-2 (PMC12084420; doi:10.1038/s44318-025-00423-2)
Supplement: Supplementary file 3 — Source data Fig. 1 [file 44318_2025_423_MOESM3_ESM.zip › 1H/SRS_sourcedata.xls]

## Sheet: Description
This file contains the raw SRS lipid intensities, summarized on a cellular level.
The summation happened over all pixels belonging to segmented LDs in a cell.
Before plotting all values were normalized to mean of the 2hChol+OA CE level.
Column descriptions:
imageID	unique ID for the field of view
cellID	unique ID for the cell within the image
load	name of the condition
CE	the sum of CE SRS intensity (component weight) from all LDs in the cell
TAG	the sum of TAG SRS intensity (component weight) from all LDs in the cell
The data consists of 1 technical replicate, parallel to the TLC measurements.

## Sheet: SRS-sourcedata
imageID	cellID	load	CE	TAG
1	3	2hChol+OA+SOATi	14.151	7.26377
1	4	2hChol+OA+SOATi	5.46479	4.38198
1	5	2hChol+OA+SOATi	10.4459	7.50979
1	8	2hChol+OA+SOATi	7.76888	10.3171
1	9	2hChol+OA+SOATi	11.8224	5.80365
1	10	2hChol+OA+SOATi	13.7692	0
1	11	2hChol+OA+SOATi	12.3044	27.452
1	12	2hChol+OA+SOATi	13.7613	11.1795
1	13	2hChol+OA+SOATi	11.8504	7.22793
1	14	2hChol+OA+SOATi	9.55407	8.88007
1	15	2hChol+OA+SOATi	5.83934	8.55695
1	16	2hChol+OA+SOATi	17.1624	31.7174
1	17	2hChol+OA+SOATi	13.581	7.49166
1	18	2hChol+OA+SOATi	27.6505	37.4343
1	19	2hChol+OA+SOATi	9.16335	4.69934
1	20	2hChol+OA+SOATi	20.442	58.278
1	21	2hChol+OA+SOATi	27.755	31.3392
1	22	2hChol+OA+SOATi	32.5044	56.5429
1	23	2hChol+OA+SOATi	16.1271	10.6611
1	24	2hChol+OA+SOATi	15.1962	9.46516
1	26	2hChol+OA+SOATi	9.78523	18.134
1	27	2hChol+OA+SOATi	29.5135	14.1153
1	28	2hChol+OA+SOATi	4.9745	3.60635
1	30	2hChol+OA+SOATi	15.55	4.78226
1	32	2hChol+OA+SOATi	10.6891	34.2153
1	33	2hChol+OA+SOATi	7.90182	6.47871
1	35	2hChol+OA+SOATi	9.46771	7.80989
1	37	2hChol+OA+SOATi	2.68162	6.15002
1	39	2hChol+OA+SOATi	13.1158	25.0629
1	40	2hChol+OA+SOATi	18.6006	7.18217
1	41	2hChol+OA+SOATi	9.88538	8.67844
1	43	2hChol+OA+SOATi	8.88264	58.1778
1	46	2hChol+OA+SOATi	19.5792	32.4051
1	49	2hChol+OA+SOATi	30.7856	0
1	53	2hChol+OA+SOATi	12.4052	9.86196
1	56	2hChol+OA+SOATi	25.7193	6.82041
1	57	2hChol+OA+SOATi	16.8238	10.9328
1	61	2hChol+OA+SOATi	61.1681	13.3276
1	62	2hChol+OA+SOATi	13.9428	8.78457
2	1	2hChol+OA+SOATi	5.44741	9.58687
2	4	2hChol+OA+SOATi	4.7912	7.37369
2	5	2hChol+OA+SOATi	4.28876	9.07286
2	7	2hChol+OA+SOATi	5.43578	15.1648
2	8	2hChol+OA+SOATi	5.61236	8.37362
2	10	2hChol+OA+SOATi	5.2451	7.06415
2	11	2hChol+OA+SOATi	4.77224	12.365
2	12	2hChol+OA+SOATi	4.05402	9.47575
2	13	2hChol+OA+SOATi	5.22971	8.40253
2	14	2hChol+OA+SOATi	5.35751	22.1424
2	15	2hChol+OA+SOATi	4.43352	10.3804
2	16	2hChol+OA+SOATi	3.88799	12.3792
2	17	2hChol+OA+SOATi	2.82338	9.26432
2	18	2hChol+OA+SOATi	5.19246	7.4906
2	19	2hChol+OA+SOATi	1.89776	3.42287
2	20	2hChol+OA+SOATi	5.30165	8.91408
2	23	2hChol+OA+SOATi	8.39891	7.61724
2	24	2hChol+OA+SOATi	6.98875	6.58452
2	26	2hChol+OA+SOATi	5.78331	6.3197
2	28	2hChol+OA+SOATi	4.27204	6.74628
3	3	2hChol+OA+SOATi	4.98138	9.34292
3	5	2hChol+OA+SOATi	5.01671	11.2803
3	6	2hChol+OA+SOATi	8.10048	4.93247
3	7	2hChol+OA+SOATi	4.51689	13.234
3	8	2hChol+OA+SOATi	8.83627	8.97762
3	9	2hChol+OA+SOATi	5.70953	6.90454
3	10	2hChol+OA+SOATi	5.96327	5.97253
3	11	2hChol+OA+SOATi	7.81433	9.27857
3	12	2hChol+OA+SOATi	5.02629	6.59791
3	13	2hChol+OA+SOATi	4.90468	12.6677
3	15	2hChol+OA+SOATi	2.95619	5.13612
3	16	2hChol+OA+SOATi	5.3665	12.1798
3	17	2hChol+OA+SOATi	4.7481	12.0227
3	19	2hChol+OA+SOATi	6.53191	7.79663
3	21	2hChol+OA+SOATi	6.14458	14.218
3	22	2hChol+OA+SOATi	4.50019	1.82713
3	23	2hChol+OA+SOATi	3.76578	9.90386
3	24	2hChol+OA+SOATi	5.43312	6.02086
3	25	2hChol+OA+SOATi	6.2336	9.6872
3	29	2hChol+OA+SOATi	5.71414	3.48113
3	31	2hChol+OA+SOATi	7.0466	17.0269
4	3	2hChol+OA+SOATi	5.80186	6.69366
4	4	2hChol+OA+SOATi	5.56477	39.8102
4	6	2hChol+OA+SOATi	40.9031	41.4543
4	9	2hChol+OA+SOATi	3.31554	6.8444
4	10	2hChol+OA+SOATi	4.33089	8.23384
4	12	2hChol+OA+SOATi	5.1153	10.4987
4	13	2hChol+OA+SOATi	2.82988	5.93913
4	15	2hChol+OA+SOATi	37.1863	30.0485
4	16	2hChol+OA+SOATi	18.7367	4.51674
4	17	2hChol+OA+SOATi	2.08608	5.05455
4	19	2hChol+OA+SOATi	11.8038	3.63052
4	20	2hChol+OA+SOATi	6.56025	12.3311
4	22	2hChol+OA+SOATi	4.67533	29.3283
4	23	2hChol+OA+SOATi	8.63423	36.9354
4	24	2hChol+OA+SOATi	1.40441	19.3082
4	25	2hChol+OA+SOATi	4.05314	5.10801
4	29	2hChol+OA+SOATi	1.09019	10.952
4	32	2hChol+OA+SOATi	5.40115	14.8833
4	33	2hChol+OA+SOATi	27.7543	17.5695
4	35	2hChol+OA+SOATi	1.99707	4.6865
4	36	2hChol+OA+SOATi	2.5948	8.12834
4	38	2hChol+OA+SOATi	7.04085	12.6102
4	41	2hChol+OA+SOATi	3.84333	6.45538
4	43	2hChol+OA+SOATi	0.712555	8.24173
4	45	2hChol+OA+SOATi	1.82672	4.74215
4	46	2hChol+OA+SOATi	0	5.48609
4	47	2hChol+OA+SOATi	9.58321	4.0223
4	52	2hChol+OA+SOATi	11.8598	9.06938
4	53	2hChol+OA+SOATi	4.17318	3.70605
4	55	2hChol+OA+SOATi	2.25483	190.131
4	56	2hChol+OA+SOATi	5.31878	7.64268
4	59	2hChol+OA+SOATi	3.45103	5.83885
4	60	2hChol+OA+SOATi	1.47433	35.033
4	63	2hChol+OA+SOATi	2.02167	7.32054
4	64	2hChol+OA+SOATi	6.33015	6.81816
4	65	2hChol+OA+SOATi	8.7931	5.0873
4	67	2hChol+OA+SOATi	7.45144	13.7231
4	68	2hChol+OA+SOATi	22.8909	11.5892
4	69	2hChol+OA+SOATi	3.64968	3.27597
4	73	2hChol+OA+SOATi	18.0872	7.57422
4	75	2hChol+OA+SOATi	1.80678	3.95474
5	1	2hChol+OA+SOATi	4.00028	11.2018
5	2	2hChol+OA+SOATi	2.41891	9.08424
5	4	2hChol+OA+SOATi	2.03915	14.2229
5	5	2hChol+OA+SOATi	3.99327	10.7028
5	8	2hChol+OA+SOATi	1.87385	11.5531
5	11	2hChol+OA+SOATi	1.82936	13.2769
5	12	2hChol+OA+SOATi	2.50816	12.9336
5	13	2hChol+OA+SOATi	2.80806	7.96647
5	14	2hChol+OA+SOATi	1.76208	6.08774
5	15	2hChol+OA+SOATi	1.86999	15.8981
5	16	2hChol+OA+SOATi	1.16173	16
5	17	2hChol+OA+SOATi	3.00153	15.6606
5	18	2hChol+OA+SOATi	2.3407	6.19363
5	19	2hChol+OA+SOATi	2.82572	4.98077
5	20	2hChol+OA+SOATi	5.80013	6.19303
5	21	2hChol+OA+SOATi	3.8655	9.60245
5	22	2hChol+OA+SOATi	19.2858	9.50766
5	23	2hChol+OA+SOATi	2.50511	7.06922
5	24	2hChol+OA+SOATi	5.49548	21.7717
5	25	2hChol+OA+SOATi	4.52913	12.3852
5	26	2hChol+OA+SOATi	1.79494	8.63072
5	27	2hChol+OA+SOATi	0.673854	22.1647
5	28	2hChol+OA+SOATi	1.82924	13.1914
5	29	2hChol+OA+SOATi	3.6598	5.86351
5	30	2hChol+OA+SOATi	1.37135	26.3611
6	1	2hChol+OA+SOATi	7.30863	15.1574
6	4	2hChol+OA+SOATi	6.01087	6.77669
6	5	2hChol+OA+SOATi	4.20454	8.70113
6	6	2hChol+OA+SOATi	6.06786	8.34254
6	8	2hChol+OA+SOATi	7.31302	4.95871
6	9	2hChol+OA+SOATi	5.27183	12.5832
6	10	2hChol+OA+SOATi	10.9154	11.376
6	11	2hChol+OA+SOATi	8.16106	12.4405
6	12	2hChol+OA+SOATi	4.52955	15.5907
6	13	2hChol+OA+SOATi	4.44624	10.9402
6	14	2hChol+OA+SOATi	4.69994	12.2969
6	15	2hChol+OA+SOATi	4.76324	7.69438
6	16	2hChol+OA+SOATi	4.35327	12.5651
6	17	2hChol+OA+SOATi	5.03735	5.2682
6	18	2hChol+OA+SOATi	5.9871	12.8742
6	19	2hChol+OA+SOATi	5.97167	11.4877
6	20	2hChol+OA+SOATi	5.00004	16.002
6	21	2hChol+OA+SOATi	2.50782	6.53188
6	22	2hChol+OA+SOATi	3.86603	15.9355
6	23	2hChol+OA+SOATi	4.54212	7.47341
6	24	2hChol+OA+SOATi	4.52906	16.1708
6	25	2hChol+OA+SOATi	9.74901	11.2317
6	26	2hChol+OA+SOATi	4.56018	12.3988
6	27	2hChol+OA+SOATi	6.20762	9.95872
6	28	2hChol+OA+SOATi	4.05334	11.7205
6	29	2hChol+OA+SOATi	3.63336	12.6156
7	1	2hChol+OA	28.9617	10.2207
7	2	2hChol+OA	11.5194	26.3882
7	3	2hChol+OA	14.372	10.5453
7	4	2hChol+OA	19.0506	15.059
7	5	2hChol+OA	16.8221	8.85767
7	6	2hChol+OA	23.7069	4.25718
7	7	2hChol+OA	17.7043	11.689
7	8	2hChol+OA	14.2225	13.2129
7	9	2hChol+OA	22.2059	10.4213
7	10	2hChol+OA	18.5471	12.0953
7	11	2hChol+OA	17.4253	11.5354
7	12	2hChol+OA	17.4813	4.60256
7	13	2hChol+OA	25.2681	1.68121
7	14	2hChol+OA	17.0462	11.8234
7	15	2hChol+OA	14.9865	7.02641
7	16	2hChol+OA	16.336	7.56658
7	17	2hChol+OA	19.0928	15.4955
7	18	2hChol+OA	14.8809	9.3943
7	19	2hChol+OA	16.939	13.9079
7	20	2hChol+OA	29.6282	2.0453
7	21	2hChol+OA	12.6634	5.30616
7	22	2hChol+OA	16.1227	10.7065
7	23	2hChol+OA	20.529	9.19738
7	24	2hChol+OA	13.2371	20.4609
7	25	2hChol+OA	23.8161	7.55091
7	26	2hChol+OA	12.9196	10.6369
7	27	2hChol+OA	20.2433	2.55689
7	28	2hChol+OA	12.8583	16.7581
7	29	2hChol+OA	18.1664	9.35232
7	30	2hChol+OA	15.221	5.19215
7	31	2hChol+OA	23.1636	9.23042
7	32	2hChol+OA	18.082	12.4264
7	33	2hChol+OA	17.7077	3.68094
7	34	2hChol+OA	16.5588	8.97758
7	35	2hChol+OA	18.6418	9.69392
7	36	2hChol+OA	17.8004	16.0982
7	37	2hChol+OA	17.1789	3.08208
7	38	2hChol+OA	20.1016	3.22738
7	39	2hChol+OA	26.7021	5.90222
7	40	2hChol+OA	17.4912	6.91431
7	41	2hChol+OA	13.3307	2.57066
7	42	2hChol+OA	22.9608	9.44864
7	43	2hChol+OA	17.8174	14.9442
7	44	2hChol+OA	22.8219	4.58782
7	45	2hChol+OA	17.7759	7.9991
7	46	2hChol+OA	14.2377	12.4515
7	47	2hChol+OA	14.0662	10.622
7	48	2hChol+OA	17.1113	4.04483
7	49	2hChol+OA	18.3313	6.67937
7	50	2hChol+OA	18.2267	14.033
7	51	2hChol+OA	15.9995	13.5546
7	52	2hChol+OA	9.99669	6.72774
7	53	2hChol+OA	34.4411	1.61221
7	54	2hChol+OA	21.9597	7.71536
7	55	2hChol+OA	13.3788	15.6614
7	56	2hChol+OA	12.5438	15.9325
7	57	2hChol+OA	16.3771	11.8686
7	58	2hChol+OA	22.6365	12.7507
7	59	2hChol+OA	26.0785	1.74857
7	60	2hChol+OA	20.8601	11.5694
7	61	2hChol+OA	13.8355	13.6759
7	62	2hChol+OA	25.4041	8.47304
7	63	2hChol+OA	28.1614	0.81276
7	64	2hChol+OA	20.9722	7.43956
8	1	2hChol+OA	29.1736	4.8341
8	3	2hChol+OA	16.8626	13.3048
8	4	2hChol+OA	18.5751	5.59342
8	5	2hChol+OA	12.0567	5.99498
8	6	2hChol+OA	11.2154	15.1769
8	7	2hChol+OA	51.9219	14.5064
8	8	2hChol+OA	15.6701	5.47539
8	9	2hChol+OA	10.6631	6.15775
8	10	2hChol+OA	42.7372	11.3585
8	11	2hChol+OA	24.6883	10.7779
8	12	2hChol+OA	32.4181	12.0016
8	13	2hChol+OA	11.6986	2.58731
8	14	2hChol+OA	21.8635	15.7831
8	15	2hChol+OA	15.5815	13.1385
8	16	2hChol+OA	14.1699	10.2009
8	17	2hChol+OA	9.37556	3.11916
8	18	2hChol+OA	13.3858	10.7492
8	19	2hChol+OA	22.6641	6.63003
8	20	2hChol+OA	14.5939	11.7567
8	21	2hChol+OA	14.2402	14.1715
8	22	2hChol+OA	39.5843	10.5351
8	23	2hChol+OA	22.5129	4.08319
8	24	2hChol+OA	17.5677	11.7548
8	25	2hChol+OA	12.9531	8.04791
8	26	2hChol+OA	17.4882	21.2563
8	27	2hChol+OA	13.7986	6.42343
8	28	2hChol+OA	15.981	9.46697
8	29	2hChol+OA	20.5328	3.35987
8	30	2hChol+OA	15.1824	12.2709
8	31	2hChol+OA	19.7661	20.5439
8	32	2hChol+OA	10.4108	6.89813
8	33	2hChol+OA	16.5112	7.29094
8	34	2hChol+OA	19.4292	9.57906
8	35	2hChol+OA	15.9795	4.00153
8	36	2hChol+OA	11.7122	5.61016
8	37	2hChol+OA	13.1408	4.88255
8	38	2hChol+OA	18.446	6.51778
8	39	2hChol+OA	15.4066	12.7556
8	40	2hChol+OA	23.084	8.14752
8	41	2hChol+OA	16.7029	11.9713
8	42	2hChol+OA	16.5734	6.03551
8	43	2hChol+OA	16.3181	11.2545
8	44	2hChol+OA	18.8634	17.2953
8	45	2hChol+OA	13.7435	9.37547
8	46	2hChol+OA	11.2691	7.75076
8	47	2hChol+OA	20.0546	2.89006
8	48	2hChol+OA	20.7956	6.93506
8	49	2hChol+OA	15.4023	2.03566
8	50	2hChol+OA	15.6318	9.79501
8	51	2hChol+OA	10.3837	11.6751
8	52	2hChol+OA	10.0567	14.0741
8	53	2hChol+OA	10.7271	6.58255
8	56	2hChol+OA	18.8213	15.914
8	57	2hChol+OA	21.9259	19.348
8	58	2hChol+OA	21.3208	12.9348
8	59	2hChol+OA	12.5782	4.97466
8	60	2hChol+OA	17.0169	10.4705
8	61	2hChol+OA	19.4723	8.96021
8	62	2hChol+OA	20.3992	5.81868
8	63	2hChol+OA	16.1085	7.01433
8	65	2hChol+OA	20.7962	3.59668
8	66	2hChol+OA	24.1017	5.19772
8	67	2hChol+OA	11.9703	14.8893
8	69	2hChol+OA	19.148	14.9304
8	70	2hChol+OA	18.5762	13.3409
8	71	2hChol+OA	21.7944	9.72264
8	72	2hChol+OA	14.7166	10.4814
8	73	2hChol+OA	55.1206	36.8456
8	74	2hChol+OA	15.0277	4.54056
8	76	2hChol+OA	21.1041	4.32988
8	77	2hChol+OA	9.86636	6.64642
8	78	2hChol+OA	21.064	6.58311
8	79	2hChol+OA	32.0927	12.9223
8	80	2hChol+OA	22.9274	8.0428
8	81	2hChol+OA	16.9611	7.4892
9	1	2hChol+OA	15.3875	9.57056
9	2	2hChol+OA	15.5708	4.5073
9	3	2hChol+OA	15.478	7.0837
9	4	2hChol+OA	13.258	5.69891
9	5	2hChol+OA	16.8122	7.00935
9	6	2hChol+OA	10.9883	5.03905
9	7	2hChol+OA	12.9323	12.9559
9	8	2hChol+OA	12.6202	15.4087
9	9	2hChol+OA	17.5117	6.22267
9	10	2hChol+OA	13.3481	5.52762
9	11	2hChol+OA	13.1809	7.45915
9	12	2hChol+OA	14.512	5.65264
9	13	2hChol+OA	17.8174	5.09132
9	14	2hChol+OA	19.0183	6.71288
9	15	2hChol+OA	15.2836	14.4298
9	16	2hChol+OA	14.3505	8.92441
9	17	2hChol+OA	13.1043	10.6103
9	18	2hChol+OA	14.3834	7.71951
9	19	2hChol+OA	13.7157	8.36587
9	20	2hChol+OA	13.6271	7.04134
9	21	2hChol+OA	12.8111	8.65423
9	22	2hChol+OA	13.6199	7.21066
9	23	2hChol+OA	12.024	7.61188
9	24	2hChol+OA	13.6039	3.21118
9	25	2hChol+OA	12.3133	7.98667
9	26	2hChol+OA	15.5363	7.19723
9	27	2hChol+OA	13.8259	22.2586
9	28	2hChol+OA	14.9322	14.5238
10	1	2hChol+OA	14.637	11.8159
10	2	2hChol+OA	13.713	10.2085
10	3	2hChol+OA	16.7796	11.689
10	4	2hChol+OA	16.1519	9.44553
10	5	2hChol+OA	12.6073	14.8564
10	6	2hChol+OA	19.6128	5.17558
10	7	2hChol+OA	14.063	13.7295
10	8	2hChol+OA	16.4997	10.7277
10	10	2hChol+OA	18.2254	4.38258
10	11	2hChol+OA	17.5909	7.81877
10	12	2hChol+OA	18.9355	6.97001
10	14	2hChol+OA	21.4956	7.66669
10	15	2hChol+OA	14.4196	7.22748
10	16	2hChol+OA	17.7492	12.6149
10	17	2hChol+OA	20.984	5.45513
10	18	2hChol+OA	14.5457	6.94521
10	19	2hChol+OA	15.1483	6.33419
10	20	2hChol+OA	15.7308	7.51433
10	21	2hChol+OA	14.3896	5.15551
10	22	2hChol+OA	15.812	7.16519
10	23	2hChol+OA	18.1733	6.56175
10	24	2hChol+OA	15.6111	10.366
10	25	2hChol+OA	13.8379	8.65758
10	26	2hChol+OA	21.418	8.34967
10	27	2hChol+OA	17.1147	8.2327
10	28	2hChol+OA	18.7765	3.81895
10	29	2hChol+OA	17.9817	3.66987
11	1	2hChol+OA	15.6373	17.74
11	2	2hChol+OA	13.1155	10.5307
11	3	2hChol+OA	18.5499	6.29701
11	4	2hChol+OA	13.4313	9.25931
11	5	2hChol+OA	13.7742	8.59183
11	6	2hChol+OA	20.1082	8.52334
11	7	2hChol+OA	17.4312	8.37357
11	8	2hChol+OA	15.7402	4.39122
11	9	2hChol+OA	20.0459	4.04072
11	10	2hChol+OA	16.6136	9.81649
11	11	2hChol+OA	17.3017	4.04911
11	12	2hChol+OA	14.2097	4.11437
11	13	2hChol+OA	17.448	6.0092
11	14	2hChol+OA	16.162	6.95158
11	15	2hChol+OA	16.8948	7.09735
11	16	2hChol+OA	14.1501	9.6661
11	17	2hChol+OA	13.7581	4.32738
11	18	2hChol+OA	16.0488	7.19398
11	19	2hChol+OA	18.0268	2.2061
11	21	2hChol+OA	13.1663	14.2248
11	22	2hChol+OA	16.9251	2.68777
11	23	2hChol+OA	11.1891	1.30816
11	25	2hChol+OA	19.7762	18.9365
11	26	2hChol+OA	14.0058	2.45215
12	1	2hChol+OA	14.4727	10.6587
12	2	2hChol+OA	16.8296	14.6275
12	3	2hChol+OA	13.3319	8.26839
12	4	2hChol+OA	12.3386	11.0869
12	5	2hChol+OA	15.7173	10.3723
12	6	2hChol+OA	18.3257	13.1693
12	7	2hChol+OA	25.2291	11.7767
12	8	2hChol+OA	16.7479	7.68783
12	9	2hChol+OA	15.4578	16.5627
12	10	2hChol+OA	16.2831	4.47165
12	11	2hChol+OA	11.1602	9.63586
12	12	2hChol+OA	17.1517	11.4725
12	13	2hChol+OA	18.9618	11.2235
12	14	2hChol+OA	12.4229	9.46115
12	15	2hChol+OA	17.0338	2.89405
12	16	2hChol+OA	14.5485	5.49152
12	17	2hChol+OA	22.1347	12.8049
12	18	2hChol+OA	17.6917	9.0659
12	19	2hChol+OA	11.9692	9.1612
12	20	2hChol+OA	13.3968	4.1406
12	21	2hChol+OA	17.4591	3.86391
12	22	2hChol+OA	14.6822	11.9509
12	23	2hChol+OA	15.1174	2.98571
13	1	2hChol+OA	15.3529	7.9244
13	2	2hChol+OA	15.7416	2.17296
13	3	2hChol+OA	9.78307	7.60643
13	4	2hChol+OA	17.2756	6.87814
13	5	2hChol+OA	14.7508	6.90593
13	6	2hChol+OA	20.3207	10.4602
13	7	2hChol+OA	9.71282	9.81383
13	8	2hChol+OA	12.6964	7.60718
13	9	2hChol+OA	13.3115	3.96947
13	10	2hChol+OA	13.8496	14.4983
13	11	2hChol+OA	10.6736	10.8133
13	12	2hChol+OA	14.6365	8.86977
13	13	2hChol+OA	15.1244	10.3505
13	14	2hChol+OA	7.75718	20.4149
13	15	2hChol+OA	11.5281	14.1367
13	16	2hChol+OA	10.6758	3.1517
13	17	2hChol+OA	10.9966	13.8567
13	18	2hChol+OA	14.2323	12.6704
13	19	2hChol+OA	13.0046	15.3589
13	20	2hChol+OA	16.9724	11.7479
13	21	2hChol+OA	16.6636	12.7189
13	22	2hChol+OA	20.7918	18.2126
13	23	2hChol+OA	11.867	10.9385
13	24	2hChol+OA	15.8991	8.6232
13	25	2hChol+OA	13.3468	10.3094
13	26	2hChol+OA	9.91749	16.1736
13	27	2hChol+OA	12.8533	4.40637
14	1	2hChol	0	0.407868
14	2	2hChol	0.905524	2.8069
14	3	2hChol	0.81191	2.59747
14	4	2hChol	2.84226	0.278775
14	5	2hChol	1.28804	1.38635
14	6	2hChol	2.08609	10.177
14	7	2hChol	13.3314	2.66101
14	8	2hChol	2.78182	2.09604
14	9	2hChol	1.07802	2.42675
14	10	2hChol	3.48096	4.4448
14	11	2hChol	0.753091	2.57112
14	12	2hChol	2.37677	1.51301
14	13	2hChol	0.813178	2.88264
14	14	2hChol	16.5076	16.0694
14	15	2hChol	0.7769	2.11199
14	16	2hChol	1.08506	4.03924
14	17	2hChol	0.426173	4.52047
14	18	2hChol	0.0499493	2.75458
14	19	2hChol	2.15503	1.1881
14	20	2hChol	4.81166	1.17214
14	21	2hChol	4.68377	2.14721
14	22	2hChol	0.624616	1.87106
14	23	2hChol	1.0943	1.84002
14	24	2hChol	0.119947	3.10098
14	25	2hChol	2.68149	4.56598
14	26	2hChol	3.37384	3.21792
14	27	2hChol	1.41675	2.61423
14	28	2hChol	1.86703	4.31375
14	29	2hChol	4.51135	6.48145
14	30	2hChol	0.208474	4.19433
14	31	2hChol	3.83873	3.93709
14	32	2hChol	0.129487	0.585139
14	33	2hChol	2.06356	4.72333
14	34	2hChol	2.83338	5.44455
14	35	2hChol	1.7274	2.69221
14	36	2hChol	3.13888	4.10006
14	37	2hChol	0.228156	3.07045
14	38	2hChol	1.04921	5.4975
14	39	2hChol	0.438097	0.789116
14	40	2hChol	2.28181	1.9947
14	41	2hChol	2.79949	5.18472
14	42	2hChol	0.727844	4.57586
14	43	2hChol	2.50568	2.39726
14	44	2hChol	0.300813	3.84901
14	45	2hChol	3.39214	5.04438
14	46	2hChol	5.39746	0.687133
14	48	2hChol	0.913327	2.20138
14	49	2hChol	0.287853	0.4519
14	51	2hChol	0.956194	2.91379
14	52	2hChol	7.55811	1.38233
14	53	2hChol	7.67001	0.493908
14	54	2hChol	0.499635	1.46276
14	55	2hChol	0.370821	0.756349
14	56	2hChol	3.27621	3.2002
14	58	2hChol	19.4531	0
14	59	2hChol	0.428575	3.09791
14	60	2hChol	0.43018	0.881625
14	61	2hChol	10.4706	8.53864
14	62	2hChol	0.374031	0.546621
14	64	2hChol	0.585268	1.942
14	66	2hChol	0.424624	0.769748
14	67	2hChol	0.5385	7.40712
14	70	2hChol	3.42364	0.560526
14	71	2hChol	1.9849	1.47356
14	72	2hChol	12.6816	26.1491
14	74	2hChol	1.37678	9.03516
14	76	2hChol	3.72087	6.37979
14	77	2hChol	5.55125	2.95233
14	78	2hChol	1.22224	3.22757
14	79	2hChol	14.3828	1.15119
14	80	2hChol	1.37126	2.75562
14	82	2hChol	4.83678	0.696457
14	83	2hChol	0.169168	0.218288
14	85	2hChol	0.288718	0.827449
14	87	2hChol	2.11115	2.25103
14	88	2hChol	7.87633	1.49111
14	89	2hChol	2.6775	7.14732
14	90	2hChol	0.210611	0.368526
14	91	2hChol	0.199315	0.440448
14	92	2hChol	2.01072	4.85353
14	93	2hChol	10.2786	9.69084
14	95	2hChol	1.92639	3.83787
14	96	2hChol	3.4791	1.42005
14	97	2hChol	1.54825	0.363667
14	99	2hChol	1.95307	3.18707
14	101	2hChol	1.60505	3.26482
14	102	2hChol	0.706333	0.397694
14	103	2hChol	0.72496	3.26836
14	104	2hChol	3.2185	11.4638
14	107	2hChol	2.56123	4.91812
14	108	2hChol	1.97755	1.80788
14	110	2hChol	1.08269	13.1524
14	112	2hChol	1.07969	13.6799
14	113	2hChol	0	17.4867
14	114	2hChol	3.75769	1.26307
14	115	2hChol	3.32009	2.63117
14	116	2hChol	2.64215	1.79329
14	117	2hChol	0.123138	0.475053
14	118	2hChol	7.81693	13.3409
14	119	2hChol	3.0053	6.34375
14	121	2hChol	3.92053	5.70071
14	122	2hChol	7.36721	1.54835
14	123	2hChol	0.980823	1.23675
14	125	2hChol	6.04115	3.89938
15	3	2hChol	4.40546	1.40776
15	5	2hChol	7.3902	1.38969
15	6	2hChol	10.0694	0.872838
15	10	2hChol	9.53844	2.18615
15	11	2hChol	10.6113	2.18135
15	12	2hChol	9.09221	2.22188
15	13	2hChol	50.3087	1.53249
15	14	2hChol	10.3417	2.42636
15	23	2hChol	12.9248	0.333016
15	24	2hChol	10.9231	2.01964
15	25	2hChol	8.3633	1.76897
15	26	2hChol	3.22295	1.11574
15	27	2hChol	43.2986	29.1569
15	31	2hChol	5.97868	2.49003
15	32	2hChol	7.20574	0.584186
15	34	2hChol	13.0922	6.47141
15	36	2hChol	4.72638	1.61933
15	37	2hChol	30.0657	1.27564
15	40	2hChol	13.4273	10.2327
15	42	2hChol	13.3887	3.56087
15	46	2hChol	8.54344	1.21126
15	47	2hChol	10.3872	6.04395
15	48	2hChol	20.6721	0
15	50	2hChol	5.46054	0
15	51	2hChol	45.6624	14.8696
15	52	2hChol	1.52132	0
15	53	2hChol	7.08634	1.54797
15	54	2hChol	7.78515	5.13849
15	56	2hChol	20.9368	2.56707
15	58	2hChol	17.8554	1.36415
15	59	2hChol	10.4544	23.9394
15	60	2hChol	18.1014	1.3673
15	61	2hChol	44.8334	10.4076
15	62	2hChol	4.27784	0
15	63	2hChol	4.94418	0.297788
15	65	2hChol	13.1533	7.11672
15	67	2hChol	35.3211	4.09995
15	69	2hChol	46.2074	18.1853
15	73	2hChol	11.3404	3.16567
15	74	2hChol	8.1844	3.66494
15	76	2hChol	5.92155	0.77517
15	77	2hChol	9.44332	1.48391
15	79	2hChol	10.9256	2.59055
15	80	2hChol	4.41242	2.86834
15	87	2hChol	2.69533	2.00075
15	90	2hChol	10.0827	2.89529
15	92	2hChol	7.41683	1.81904
15	95	2hChol	5.83689	2.24938
15	97	2hChol	5.62944	1.0934
15	98	2hChol	8.83633	2.11039
15	100	2hChol	10.2728	2.49498
15	101	2hChol	11.495	2.61248
15	102	2hChol	19.1741	10.4361
15	106	2hChol	2.6202	0
15	109	2hChol	7.09317	1.10599
15	112	2hChol	4.22211	0.453072
16	3	2hChol	13.208	5.49248
16	4	2hChol	16.8163	2.14808
16	5	2hChol	12.0868	1.23299
16	6	2hChol	14.0247	2.65364
16	7	2hChol	16.9016	2.81704
16	8	2hChol	10.7394	3.36781
16	11	2hChol	11.0559	2.77904
16	12	2hChol	11.09	10.1145
16	13	2hChol	28.7597	20.6752
16	15	2hChol	7.79711	3.05941
16	16	2hChol	6.97677	2.2005
16	17	2hChol	11.0396	2.96315
16	18	2hChol	7.95587	1.46738
16	19	2hChol	10.8381	1.8357
16	20	2hChol	6.98242	1.65829
16	21	2hChol	11.2759	1.57462
16	22	2hChol	6.05376	2.84931
16	23	2hChol	7.18073	2.30837
16	24	2hChol	7.17309	1.90027
16	25	2hChol	11.4193	2.62763
17	1	2hChol	22.684	6.58441
17	2	2hChol	16.0088	4.52065
17	4	2hChol	10.6094	2.24388
17	5	2hChol	21.9869	6.30194
17	6	2hChol	16.9022	5.07345
17	7	2hChol	17.553	2.01519
17	8	2hChol	16.6445	2.40826
17	9	2hChol	13.0294	3.46875
17	10	2hChol	26.1731	3.84842
17	11	2hChol	14.3738	2.28372
17	12	2hChol	20.6068	2.32843
17	13	2hChol	20.0002	4.27308
17	14	2hChol	15.3825	1.75451
17	15	2hChol	7.71684	1.09295
17	16	2hChol	19.7133	0.682384
17	17	2hChol	17.5163	2.82199
17	18	2hChol	16.2948	2.80405
17	19	2hChol	12.9335	3.27991
17	20	2hChol	9.92893	1.7231
17	21	2hChol	28.7003	3.91023
17	23	2hChol	15.0962	1.92532
17	24	2hChol	21.1831	1.7906
17	25	2hChol	25.4653	0.204665
17	26	2hChol	30.2258	4.4801
17	28	2hChol	19.0636	2.80804
18	1	2hOA	1.50457	21.5036
18	2	2hOA	1.85708	13.4328
18	3	2hOA	2.45465	16.8403
18	4	2hOA	5.08995	18.8322
18	5	2hOA	2.61773	19.5021
18	6	2hOA	2.47847	12.4353
18	7	2hOA	1.95406	33.499
18	8	2hOA	8.69149	12.6623
18	9	2hOA	8.69931	9.70932
18	10	2hOA	5.15909	18.4074
18	11	2hOA	3.1836	23.2684
18	12	2hOA	6.7751	26.2262
18	13	2hOA	2.06219	13.3576
18	14	2hOA	8.04943	20.2899
18	15	2hOA	2.47175	25.0453
18	16	2hOA	4.19194	15.4665
18	17	2hOA	2.51574	16.0417
18	18	2hOA	5.31414	6.79554
18	19	2hOA	1.78549	17.8846
18	20	2hOA	1.77037	13.9566
18	21	2hOA	2.85071	27.7844
18	22	2hOA	3.10593	12.5211
18	23	2hOA	3.55484	15.1107
18	24	2hOA	8.91442	11.4408
18	25	2hOA	5.82245	15.1768
18	26	2hOA	3.66713	12.6837
18	27	2hOA	6.91052	19.4778
18	28	2hOA	0.853768	5.34743
18	29	2hOA	6.77877	6.85815
18	30	2hOA	10.5133	12.0991
18	31	2hOA	6.01003	9.65257
18	32	2hOA	5.18719	16.2756
18	33	2hOA	4.0432	11.9255
18	34	2hOA	2.28403	22.7687
18	35	2hOA	4.04943	23.7421
18	36	2hOA	22.2995	39.1471
18	37	2hOA	7.18501	5.90449
18	38	2hOA	3.49199	13.603
18	39	2hOA	5.66718	8.16857
18	40	2hOA	9.60669	5.88677
18	41	2hOA	2.83075	17.8154
18	42	2hOA	2.18008	17.0157
18	43	2hOA	1.96719	16.4191
18	44	2hOA	9.13619	14.076
18	45	2hOA	3.67246	16.6249
18	46	2hOA	6.76654	7.93311
18	47	2hOA	4.78009	18.7706
18	48	2hOA	9.22269	10.6176
18	49	2hOA	3.01444	20.3375
18	50	2hOA	3.03535	14.3273
18	51	2hOA	9.31199	12.2366
18	52	2hOA	7.16762	8.40887
18	53	2hOA	19.7189	21.4609
18	54	2hOA	6.09734	7.0239
18	55	2hOA	12.1337	16.8451
18	57	2hOA	1.55806	31.7337
18	58	2hOA	10.35	13.5788
18	59	2hOA	12.5702	6.6678
18	60	2hOA	4.07063	13.95
18	61	2hOA	3.03346	8.61862
18	62	2hOA	2.82627	9.51176
18	63	2hOA	5.65498	17.9619
18	64	2hOA	3.3213	8.11619
18	65	2hOA	13.4201	18.8095
18	66	2hOA	7.8416	4.24498
18	68	2hOA	1.10678	17.2068
18	69	2hOA	10.6421	14.7119
18	70	2hOA	7.20706	3.39434
18	71	2hOA	5.55792	16.5561
18	72	2hOA	10.6191	4.2657
18	73	2hOA	4.97339	11.3043
18	74	2hOA	8.14659	7.42434
18	75	2hOA	8.53447	8.84428
18	77	2hOA	3.64826	9.00893
19	1	2hOA	2.32227	26.1826
19	2	2hOA	1.57797	15.8695
19	3	2hOA	1.38415	15.8055
19	4	2hOA	1.9845	14.4915
19	5	2hOA	3.60505	11.111
19	6	2hOA	2.46452	14.2995
19	7	2hOA	1.05072	20.5821
19	8	2hOA	1.80875	16.3914
19	9	2hOA	1.69699	21.0547
19	10	2hOA	2.18574	12.0137
19	11	2hOA	1.86894	17.9224
19	12	2hOA	2.76072	16.5034
19	13	2hOA	2.18323	11.2951
19	14	2hOA	4.99019	12.7279
19	15	2hOA	4.09586	10.7474
19	16	2hOA	2.36499	22.4816
19	17	2hOA	2.42115	17.1037
19	19	2hOA	1.24397	12.3085
19	20	2hOA	2.0606	18.9534
19	21	2hOA	0.835734	25.7816
19	22	2hOA	2.47632	18.7728
19	23	2hOA	3.71989	9.02254
19	24	2hOA	1.58763	19.4119
19	25	2hOA	2.6188	14.7073
19	26	2hOA	1.36049	8.22197
19	27	2hOA	2.31987	10.4298
19	30	2hOA	1.25999	14.8796
19	31	2hOA	1.78427	17.1173
19	33	2hOA	1.33442	15.1311
20	1	2hOA	2.49287	17.5264
20	2	2hOA	2.68894	11.2148
20	3	2hOA	1.94417	24.0505
20	4	2hOA	1.42321	16.0765
20	5	2hOA	1.58814	32.2745
20	6	2hOA	1.66037	15.4135
20	7	2hOA	2.97489	16.6859
20	8	2hOA	2.16608	24.2238
20	9	2hOA	2.3403	13.6139
20	10	2hOA	1.81245	19.5194
20	11	2hOA	1.85562	11.5679
20	12	2hOA	1.51789	13.556
20	13	2hOA	5.47942	15.6772
20	14	2hOA	1.15803	12.2643
20	15	2hOA	1.76733	11.6901
20	16	2hOA	2.14177	12.0026
20	17	2hOA	1.60701	14.6596
20	18	2hOA	1.63992	17.7312
20	19	2hOA	1.08844	16.7324
20	20	2hOA	1.50036	21.8613
20	21	2hOA	4.69747	12.8103
20	22	2hOA	2.47879	17.8327
20	23	2hOA	2.31471	13.544
20	24	2hOA	3.57547	19.6686
20	26	2hOA	2.20191	15.606
20	28	2hOA	1.91235	16.6603
20	29	2hOA	2.01236	16.8899
20	30	2hOA	2.20227	17.3635
20	31	2hOA	2.19306	10.719
21	1	LPDS	12.7377	26.917
21	2	LPDS	20.5174	0
21	5	LPDS	10.1936	0.0278347
21	8	LPDS	16.3433	0.412267
21	23	LPDS	20.3984	12.3386
21	25	LPDS	1.40154	15.7525
21	33	LPDS	8.65956	34.6753
21	38	LPDS	22.8925	0
21	39	LPDS	1.06124	17.4752
21	45	LPDS	0	6.55771
21	47	LPDS	0.0782187	148.46
21	48	LPDS	0	16.187
21	55	LPDS	0.177456	26.5727
21	59	LPDS	11.172	4.19292
21	67	LPDS	0	53.7361
21	77	LPDS	28.4205	22.7625
22	1	LPDS	0.0790533	0.877504
22	2	LPDS	3.73731	8.03817
22	3	LPDS	17.5488	0.603521
22	5	LPDS	0.236264	2.59206
22	6	LPDS	0.0166507	2.68514
22	8	LPDS	4.95028	5.89339
22	9	LPDS	0	0.0800896
22	10	LPDS	0	10.1648
22	13	LPDS	0	1.04394
22	14	LPDS	1.87803	2.46643
22	16	LPDS	0.00455467	9.89815
22	17	LPDS	0	0
22	19	LPDS	0.198557	3.27465
22	20	LPDS	0	0
22	21	LPDS	0.0926	2.32774
22	23	LPDS	0	0.232772
22	24	LPDS	0	2.24681
22	25	LPDS	0	1.52061
22	26	LPDS	0.00992267	3.09645
22	27	LPDS	0	38.1742
22	28	LPDS	0	2.97192
22	30	LPDS	0.169585	1.86574
22	32	LPDS	0.856757	4.72287
22	35	LPDS	0.322608	2.76369
22	36	LPDS	0	0
22	37	LPDS	0.566541	0
22	38	LPDS	0.0693127	7.22449
22	40	LPDS	0	0
22	41	LPDS	0.956347	10.7471
22	42	LPDS	0	0
22	43	LPDS	0.0146053	1.75771
22	44	LPDS	0.0671072	1.80822
22	45	LPDS	0	0
22	46	LPDS	0	1.73627
22	47	LPDS	0	1.35467
22	49	LPDS	0	2.50335
22	50	LPDS	0	3.34501
22	53	LPDS	0.824405	0.329241
22	55	LPDS	0	4.82749
22	56	LPDS	0	8.04294
22	57	LPDS	0.025476	0.791259
22	58	LPDS	0	3.14708
22	59	LPDS	2.98887	0.105376
22	62	LPDS	0	11.0181
22	63	LPDS	3.91055	3.47756
