# Supplementary material for: Nuclear envelope-associated lipid droplets are enriched in cholesteryl esters and increase during inflammatory signaling
Source: EMBO J. 2025 Apr 7;44(10):2774–802. doi: 10.1038/s44318-025-00423-2 (PMC12084420; doi:10.1038/s44318-025-00423-2)
Supplement: Supplementary file 3 — Source data Fig. 1 [file 44318_2025_423_MOESM3_ESM.zip › 1H/TLC-sourcedata.xls]

## Sheet: Description
This file contains the raw TLC measurements.
For plotting and normalization to SRS values the 2hChol+OA load's CE level was used.
The data consists of 2 technical replicates (sample 1 and 2)

## Sheet: TLC-sourcedata
condition	sample	CE	TAG
LPDS	1	1.92767	4.68067
LPDS	2	2.25499	2.83688
2hChol	1	7.49808	2.87622
2hChol	2	6.34916	1.76835
2hOA	1	1.05208	19.5896
2hOA	2	1.77203	21.5919
2hChol+OA	1	24.3252	14.0859
2hChol+OA	2	24.1583	14.379
2hChol+OA+SOATi	1	1.10788	6.54555
2hChol+OA+SOATi	2	1.63575	6.74548
