# Supplementary material for: Nuclear envelope-associated lipid droplets are enriched in cholesteryl esters and increase during inflammatory signaling
Source: EMBO J. 2025 Apr 7;44(10):2774–802. doi: 10.1038/s44318-025-00423-2 (PMC12084420; doi:10.1038/s44318-025-00423-2)
Supplement: Supplementary file 4 — Source data Fig. 2 [file 44318_2025_423_MOESM4_ESM.zip › 2B/SRS-sourcedata.xls]

## Sheet: Description
This file contains the raw SRS lipid intensities, summarized on a cellular level.
The summation happened over all pixels belonging to segmented LDs in a cell.
Before plotting all values were normalized to mean of the 4hChol+OA CE level.
Column descriptions:
imageID	unique ID for the field of view
cellID	unique ID for the cell within the image
load	name of the condition
CE	the sum of CE SRS intensity (component weight) from all LDs in the cell
TAG	the sum of TAG SRS intensity (component weight) from all LDs in the cell
The data consists of 1 technical replicate, parallel to the TLC measurements.

## Sheet: SRS-sourcedata
imageID	cellID	load	CE	TAG
1	1	4hChol+OA	21.2543	2.66365
1	2	4hChol+OA	18.4431	2.74788
1	3	4hChol+OA	41.1484	3.35396
1	4	4hChol+OA	21.752	2.98822
1	5	4hChol+OA	10.2035	2.23081
2	1	4hChol+OA	90.5787	12.6303
2	2	4hChol+OA	53.9165	8.07168
2	3	4hChol+OA	42.9609	4.92259
2	4	4hChol+OA	25.1662	5.32105
2	5	4hChol+OA	61.8623	8.00696
2	6	4hChol+OA	88.4581	11.921
2	7	4hChol+OA	68.3819	13.42
2	8	4hChol+OA	57.0582	8.37328
2	9	4hChol+OA	14.7576	2.9341
2	10	4hChol+OA	54.1727	5.73644
2	11	4hChol+OA	59.8502	9.21373
2	12	4hChol+OA	76.4312	8.92249
2	13	4hChol+OA	63.692	5.93512
2	14	4hChol+OA	81.8632	7.41615
2	15	4hChol+OA	107.74	9.43223
2	16	4hChol+OA	105.921	7.26974
2	17	4hChol+OA	79.3794	9.80802
2	18	4hChol+OA	98.4198	11.5945
2	19	4hChol+OA	91.4771	12.2924
2	20	4hChol+OA	18.7974	3.87616
2	21	4hChol+OA	55.4308	9.0423
2	22	4hChol+OA	78.4533	8.34223
2	23	4hChol+OA	61.1987	7.14917
2	24	4hChol+OA	77.6819	11.2747
2	25	4hChol+OA	136.258	22.3586
2	26	4hChol+OA	12.9164	1.86371
2	27	4hChol+OA	68.6714	9.22364
2	28	4hChol+OA	45.2365	6.21674
2	29	4hChol+OA	35.7826	10.9686
2	30	4hChol+OA	63.6997	9.13682
2	31	4hChol+OA	28.1941	2.66408
3	1	4hChol+OA	34.6984	6.80217
3	2	4hChol+OA	81.5542	18.4771
3	3	4hChol+OA	11.1839	2.62604
3	4	4hChol+OA	23.4687	4.92818
3	5	4hChol+OA	42.8367	8.43936
3	6	4hChol+OA	39.5034	8.44453
3	7	4hChol+OA	47.2149	7.01417
3	8	4hChol+OA	58.5465	12.5786
3	9	4hChol+OA	31.8471	6.90411
3	10	4hChol+OA	46.4585	10.8315
3	11	4hChol+OA	26.5586	5.88859
3	12	4hChol+OA	12.4428	3.54665
3	13	4hChol+OA	54.8031	16.7473
3	14	4hChol+OA	21.906	4.64562
3	15	4hChol+OA	18.9814	4.39164
3	16	4hChol+OA	34.3397	8.50706
3	17	4hChol+OA	27.4832	5.66069
3	18	4hChol+OA	24.9524	5.08318
3	19	4hChol+OA	8.64397	1.70685
3	20	4hChol+OA	33.2385	5.96472
3	21	4hChol+OA	21.0616	0.59028
3	22	4hChol+OA	NA	NA
3	23	4hChol+OA	45.2353	9.00075
4	1	4hChol+OA	21.708	3.92069
4	2	4hChol+OA	61.4196	9.44824
4	3	4hChol+OA	92.236	13.8467
5	1	4hChol+OA	44.5253	4.42241
5	2	4hChol+OA	91.7384	10.5742
5	3	4hChol+OA	84.4927	11.1941
5	4	4hChol+OA	52.5726	6.6729
5	5	4hChol+OA	46.1952	5.89414
5	6	4hChol+OA	101.895	19.5716
5	7	4hChol+OA	71.0552	8.89232
5	8	4hChol+OA	63.1565	10.0704
5	9	4hChol+OA	17.0143	3.42347
5	10	4hChol+OA	99.595	11.7103
5	11	4hChol+OA	38.2311	4.89043
5	12	4hChol+OA	6.62529	1.45924
5	13	4hChol+OA	NA	NA
5	14	4hChol+OA	13.2224	2.67002
5	15	4hChol+OA	NA	NA
5	16	4hChol+OA	17.4442	5.18661
5	17	4hChol+OA	12.8307	1.6366
5	18	4hChol+OA	13.9296	1.87305
5	19	4hChol+OA	26.1119	3.48554
5	20	4hChol+OA	40.8875	4.86027
6	1	4hChol+OA	71.8661	11.0964
6	2	4hChol+OA	48.1253	7.29164
6	3	4hChol+OA	14.065	2.61407
6	4	4hChol+OA	38.2563	4.84153
6	5	4hChol+OA	58.5708	8.66249
6	6	4hChol+OA	14.5632	2.70634
6	7	4hChol+OA	40.9457	8.36215
6	8	4hChol+OA	19.5847	2.73705
6	9	4hChol+OA	16.0489	3.63
6	10	4hChol+OA	20.7152	3.11343
6	11	4hChol+OA	35.2357	4.13931
6	12	4hChol+OA	29.023	4.05052
6	13	4hChol+OA	10.1481	1.5943
7	1	4hChol+OA	25.7984	2.60138
7	2	4hChol+OA	91.4317	15.0557
7	3	4hChol+OA	28.3183	3.86982
7	4	4hChol+OA	51.8253	6.53321
7	5	4hChol+OA	46.1189	7.85646
7	6	4hChol+OA	119.57	14.5778
7	7	4hChol+OA	34.2007	4.20607
7	8	4hChol+OA	105.641	12.2414
7	9	4hChol+OA	12.0079	2.14907
7	10	4hChol+OA	150.544	13.1528
7	11	4hChol+OA	63.8444	8.58077
7	12	4hChol+OA	50.9916	5.78784
8	1	4hChol+OA	24.8095	3.49196
8	2	4hChol+OA	19.8584	1.90917
8	3	4hChol+OA	41.6592	4.78186
8	4	4hChol+OA	10.9401	1.88928
8	5	4hChol+OA	48.7605	4.67428
8	6	4hChol+OA	12.8661	2.00282
8	7	4hChol+OA	66.3845	4.76079
8	8	4hChol+OA	50.8644	3.00782
8	9	4hChol+OA	14.7646	1.60139
9	1	4hChol+OA	70.43	14.5268
9	2	4hChol+OA	14.9782	3.88203
9	3	4hChol+OA	13.7651	3.10195
9	4	4hChol+OA	36.2173	5.43156
9	5	4hChol+OA	18.2822	5.90902
9	6	4hChol+OA	64.8895	10.6581
9	7	4hChol+OA	19.7484	5.18737
9	8	4hChol+OA	16.1567	4.03675
9	9	4hChol+OA	19.8004	4.98398
9	10	4hChol+OA	20.0394	5.52808
9	11	4hChol+OA	20.3785	5.00291
9	12	4hChol+OA	9.53316	1.38074
9	13	4hChol+OA	23.7147	4.40553
9	14	4hChol+OA	51.5126	11.2276
9	15	4hChol+OA	14.6406	4.33878
9	16	4hChol+OA	16.4154	4.75892
9	17	4hChol+OA	24.5413	6.7208
9	18	4hChol+OA	9.06929	3.38449
9	19	4hChol+OA	15.2619	3.3693
9	20	4hChol+OA	30.0355	5.75263
9	21	4hChol+OA	10.1486	2.44173
9	22	4hChol+OA	13.1917	3.12135
9	23	4hChol+OA	29.5838	5.45742
9	24	4hChol+OA	10.8567	2.59919
9	25	4hChol+OA	39.5024	9.40577
9	26	4hChol+OA	34.6477	6.69872
9	27	4hChol+OA	72.8061	10.2843
9	28	4hChol+OA	31.5062	6.37774
9	29	4hChol+OA	15.3719	3.65383
9	30	4hChol+OA	21.675	4.6878
9	31	4hChol+OA	12.6853	3.03584
9	32	4hChol+OA	57.7672	11.978
9	33	4hChol+OA	35.5201	6.72891
9	34	4hChol+OA	13.7451	4.5654
9	35	4hChol+OA	20.6044	3.28145
9	36	4hChol+OA	11.8244	2.89632
9	37	4hChol+OA	102.698	26.4665
9	38	4hChol+OA	14.5699	3.95193
9	39	4hChol+OA	18.9116	4.99506
9	40	4hChol+OA	22.8174	3.96443
9	41	4hChol+OA	7.18035	1.88005
9	42	4hChol+OA	36.123	8.92996
9	43	4hChol+OA	18.7158	5.02106
9	44	4hChol+OA	NA	NA
9	45	4hChol+OA	18.6026	3.63325
9	46	4hChol+OA	50.7566	5.48545
9	47	4hChol+OA	34.0496	6.40881
9	48	4hChol+OA	14.1824	3.04677
9	49	4hChol+OA	10.5913	3.09551
10	1	4hChol+OA	14.2016	0.611902
10	2	4hChol+OA	13.2461	1.37234
10	3	4hChol+OA	17.3118	1.99289
10	4	4hChol+OA	17.1984	1.19327
10	5	4hChol+OA	19.2303	1.857
10	6	4hChol+OA	10.6629	0.689722
10	7	4hChol+OA	16.2966	2.26837
10	8	4hChol+OA	11.9983	0.714546
10	9	4hChol+OA	16.0179	1.05465
10	10	4hChol+OA	9.49635	0.793357
10	11	4hChol+OA	8.61724	0.721612
10	12	4hChol+OA	7.15294	0.641143
10	13	4hChol+OA	11.0273	0.819648
11	1	4hChol	1.94605	0.0869662
11	2	4hChol	2.99367	0.156232
11	3	4hChol	3.27437	0.148214
11	4	4hChol	1.77183	0.131073
11	5	4hChol	3.42302	0.129778
11	6	4hChol	1.75634	0.18967
11	7	4hChol	4.16597	0.0805734
11	8	4hChol	2.43042	0.239761
11	9	4hChol	1.77692	0.261777
11	10	4hChol	2.70442	0.146524
11	11	4hChol	2.68946	0.137817
11	12	4hChol	1.21624	0.0854862
11	13	4hChol	3.66006	0.0946809
11	14	4hChol	1.29389	0.0889766
11	15	4hChol	2.49025	0.166645
11	16	4hChol	2.80887	0.242943
11	17	4hChol	2.14251	0.0744942
11	18	4hChol	1.03198	0.0333206
11	19	4hChol	2.47075	0.189942
11	20	4hChol	2.39003	0.129456
11	21	4hChol	2.93378	0.251971
11	22	4hChol	1.87081	0.139322
11	23	4hChol	0.347332	0.073445
11	24	4hChol	0.392521	0.108631
11	25	4hChol	3.35904	0.155968
11	26	4hChol	3.20635	0.178161
11	27	4hChol	2.65913	0.118222
11	28	4hChol	2.18837	0.117479
12	1	4hChol	6.91695	0.264556
12	2	4hChol	8.7729	0.572775
12	3	4hChol	7.90864	0.269818
12	4	4hChol	6.11557	0.167169
12	5	4hChol	9.90141	0.30721
12	6	4hChol	7.62899	0.114568
12	7	4hChol	4.55787	0.0989802
12	8	4hChol	4.8544	0.225115
13	1	4hChol	4.2658	0.180667
13	2	4hChol	2.87389	0.0746446
13	3	4hChol	4.78202	0.286581
13	4	4hChol	5.62755	0.222394
13	5	4hChol	7.13129	0.182179
13	6	4hChol	5.36256	0.182404
13	7	4hChol	2.65667	0.0858615
13	8	4hChol	3.65986	0.105496
13	9	4hChol	4.23374	0.0339752
13	10	4hChol	4.44935	0.13335
13	11	4hChol	4.27274	0.128145
13	12	4hChol	1.45259	0.0282015
13	13	4hChol	3.57404	0.0959076
13	14	4hChol	1.00517	0.0251525
13	15	4hChol	1.5756	0.00654325
14	1	4hChol	12.0801	0.833877
14	2	4hChol	14.6829	0.816981
14	3	4hChol	7.8035	0.307701
14	4	4hChol	8.26428	0.592445
14	5	4hChol	24.4143	0.328939
14	6	4hChol	6.63657	0.237215
14	7	4hChol	15.2732	1.24207
14	8	4hChol	5.15873	0.0643438
14	9	4hChol	6.80063	0.320277
14	10	4hChol	9.60411	0.0217206
14	11	4hChol	9.28026	0.168504
14	12	4hChol	4.68185	0.120103
14	13	4hChol	9.09686	1.24326
15	1	4hOA	1.30324	1.52002
15	2	4hOA	0.822093	2.89119
15	3	4hOA	0.868473	4.72088
15	4	4hOA	0.747626	7.31534
15	5	4hOA	0.253121	4.54434
15	6	4hOA	0.348422	2.06476
15	7	4hOA	1.09848	2.88382
15	8	4hOA	0.475286	3.34693
15	9	4hOA	0.64732	8.44033
15	10	4hOA	0.763174	3.83425
15	11	4hOA	0.966719	3.15347
15	12	4hOA	1.09454	5.63797
15	13	4hOA	0.760988	2.53769
15	14	4hOA	0.902135	1.37071
15	15	4hOA	0.746276	2.31194
15	16	4hOA	0.508662	2.06493
15	17	4hOA	0.709514	2.46399
15	18	4hOA	0.957949	1.83108
15	19	4hOA	0.628863	2.21644
15	20	4hOA	0.777524	2.67273
15	21	4hOA	0.559301	5.26798
15	22	4hOA	0.560919	3.48032
15	23	4hOA	1.8475	2.28757
15	24	4hOA	0.32816	2.22571
15	25	4hOA	0.346798	1.29401
15	26	4hOA	0.660703	3.87481
15	27	4hOA	0.72656	3.01989
15	28	4hOA	0.169012	1.37293
15	29	4hOA	0.69452	0.993836
15	30	4hOA	0.520673	3.49091
15	31	4hOA	0.0194	2.13574
15	32	4hOA	0.195875	4.85431
15	33	4hOA	0.178097	2.8433
15	34	4hOA	0.300813	2.30484
15	35	4hOA	0.219328	2.33731
15	36	4hOA	0.506948	2.11718
16	1	4hOA	1.71002	6.37834
16	2	4hOA	0.949661	3.43696
16	3	4hOA	0.666707	11.1223
16	4	4hOA	0.386498	2.59409
16	5	4hOA	0.815188	2.54033
16	6	4hOA	0.395742	2.97694
16	7	4hOA	1.03763	4.23735
16	8	4hOA	0.449924	4.88517
16	9	4hOA	0.906084	2.82095
16	10	4hOA	0.482279	3.06351
17	1	4hOA	0.77729	4.10098
17	2	4hOA	2.5981	2.18862
17	3	4hOA	0.954572	2.97025
17	4	4hOA	0.542257	5.04817
17	5	4hOA	0.746819	1.81046
17	6	4hOA	1.11526	6.66418
17	7	4hOA	0.735406	5.73627
17	8	4hOA	1.38546	2.77972
17	9	4hOA	0.659515	5.13749
17	10	4hOA	0.753774	4.40648
17	11	4hOA	0.951859	4.09496
17	12	4hOA	1.59929	8.25731
17	13	4hOA	1.0215	4.08067
17	14	4hOA	0.550336	2.8585
17	15	4hOA	0.751824	5.26994
17	16	4hOA	0.023713	0.830225
17	17	4hOA	1.46734	3.15078
17	18	4hOA	0.724124	9.71263
17	19	4hOA	NA	NA
17	20	4hOA	0.768928	10.7917
18	1	4hOA	0.494621	1.94445
18	2	4hOA	1.86057	6.80494
18	3	4hOA	0.495922	2.62245
18	4	4hOA	0.709517	1.14844
19	1	4hOA	0.676009	2.36572
19	2	4hOA	2.17925	1.90279
19	3	4hOA	1.15533	1.24145
19	4	4hOA	0.296092	1.55862
19	5	4hOA	0.942177	3.76226
19	6	4hOA	1.63491	5.15492
19	7	4hOA	1.66674	2.22718
19	8	4hOA	2.24828	13.9797
19	9	4hOA	1.59835	3.69016
19	10	4hOA	1.1609	4.24654
19	11	4hOA	9.50172	10.069
19	12	4hOA	10.9174	7.78914
19	13	4hOA	3.59602	3.76979
19	14	4hOA	3.49637	3.67055
19	15	4hOA	0.651876	4.4146
19	16	4hOA	3.84883	4.90795
19	17	4hOA	1.92025	5.04095
19	18	4hOA	1.92526	15.72
