# Supplementary material for: Nuclear envelope-associated lipid droplets are enriched in cholesteryl esters and increase during inflammatory signaling
Source: EMBO J. 2025 Apr 7;44(10):2774–802. doi: 10.1038/s44318-025-00423-2 (PMC12084420; doi:10.1038/s44318-025-00423-2)
Supplement: Supplementary file 4 — Source data Fig. 2 [file 44318_2025_423_MOESM4_ESM.zip › 2B/TLC-sourcedata.xls]

## Sheet: Description
This file contains the raw TLC measurements.
For plotting and normalization to SRS values the 4hChol+OA load's CE level was used.
The data consists of 3 technical replicates (sample 1,2 and 3)

## Sheet: TLC-sourcedata
condition	sample	CE	TAG
4hChol	1	21.0121	1.92916
4hChol	2	25.6616	1.81926
4hChol	3	29.736	1.24117
4hOA	1	1.5697	23.6432
4hOA	2	0.443434	23.2511
4hOA	3	1.11088	29.0368
4hChol+OA	1	83.7137	5.00876
4hChol+OA	2	88.8202	4.43869
4hChol+OA	3	103.284	5.6227
