# Supplementary material for: Nuclear envelope-associated lipid droplets are enriched in cholesteryl esters and increase during inflammatory signaling
Source: EMBO J. 2025 Apr 7;44(10):2774–802. doi: 10.1038/s44318-025-00423-2 (PMC12084420; doi:10.1038/s44318-025-00423-2)
Supplement: Supplementary file 4 — Source data Fig. 2 [file 44318_2025_423_MOESM4_ESM.zip › 2C/histogramData.xls]

## Sheet: Description
Source data file for the size-stratified histogram.
The source data contains both the original data (histogramData sheet), and the histogram summarized (histogramSummary) values.
Size bins are measured in pixel, that was then translated to μm with pixel size: 0.1035801 μm.
Column names:
load	identifies the condition
field of view	ID for the field of view in the given condition
objectID	unique ID of the lipid droplet within the image
cell ID	unique ID for the cell within the image
CE,TAG	summed CE and TAG decomposition weights for the given lipid droplet
CE_content	the CE content of the lipid dropplet defined as CE/(CE+TAG)
size	The size of the lipid droplet measured in pixels
sizeBin	The binning category of the size (3 categories).
In addition in the histogramSummary tab:
CEbin	The binning category for CE_content
histPrcnt	The load normalized histogram value for the given bin.
The reference spectra of this experiment is provided with Figure 2A.

## Sheet: histogramData
load	field of view	objectID	cellID	CE	TAG	CE_content	size	nofDropletsInLoad	sizeBin
4hChol+OA	site10.1	24	1	81.5908	12.0899	0.870946	77	6467	(50,Inf]
4hChol+OA	site10.1	26	1	106.513	15.9894	0.869477	87	6467	(50,Inf]
4hChol+OA	site10.1	27	1	139.827	19.3058	0.878681	110	6467	(50,Inf]
4hChol+OA	site10.1	28	1	14.3102	1.18384	0.923594	44	6467	(25,50]
4hChol+OA	site10.1	29	1	22.471	2.43886	0.902093	46	6467	(25,50]
4hChol+OA	site10.1	31	1	39.9174	3.93288	0.910311	54	6467	(50,Inf]
4hChol+OA	site10.1	33	1	12.0163	2.11497	0.850334	41	6467	(25,50]
4hChol+OA	site10.1	34	1	52.67	4.24694	0.925384	64	6467	(50,Inf]
4hChol+OA	site10.1	36	1	14.4905	2.12161	0.872285	50	6467	(25,50]
4hChol+OA	site10.1	37	1	163	14.8756	0.916371	109	6467	(50,Inf]
4hChol+OA	site10.1	38	1	9.67239	1.50175	0.865605	31	6467	(25,50]
4hChol+OA	site10.1	40	1	115.972	9.83495	0.921825	87	6467	(50,Inf]
4hChol+OA	site10.1	42	1	32.0202	3.23478	0.908246	52	6467	(50,Inf]
4hChol+OA	site10.1	43	1	206.204	21.513	0.905527	121	6467	(50,Inf]
4hChol+OA	site10.1	44	1	35.2486	6.65006	0.841282	64	6467	(50,Inf]
4hChol+OA	site10.1	45	1	34.0284	3.01232	0.918675	54	6467	(50,Inf]
4hChol+OA	site10.1	46	1	51.0149	6.29595	0.890144	55	6467	(50,Inf]
4hChol+OA	site10.1	47	1	26.1251	2.58771	0.909876	51	6467	(50,Inf]
4hChol+OA	site10.1	49	1	17.1345	1.13134	0.938063	48	6467	(25,50]
4hChol+OA	site10.1	54	1	42.3362	5.14497	0.891642	58	6467	(50,Inf]
4hChol+OA	site10.1	142	1	9.45555	2.22363	0.809607	45	6467	(25,50]
4hChol+OA	site10.1	143	1	8.29897	1.30739	0.863904	31	6467	(25,50]
4hChol+OA	site10.1	144	1	13.5115	0.831976	0.941996	37	6467	(25,50]
4hChol+OA	site10.1	145	1	10.2897	0.843222	0.924258	38	6467	(25,50]
4hChol+OA	site10.1	146	1	13.276	1.85313	0.877513	45	6467	(25,50]
4hChol+OA	site10.1	147	1	6.84488	0.840214	0.89067	32	6467	(25,50]
4hChol+OA	site10.1	148	1	9.82288	1.47693	0.869296	44	6467	(25,50]
4hChol+OA	site10.1	149	1	6.39629	1.98364	0.763286	38	6467	(25,50]
4hChol+OA	site10.1	151	1	15.3188	1.63961	0.903316	38	6467	(25,50]
4hChol+OA	site10.1	152	1	8.63329	1.6114	0.842709	32	6467	(25,50]
4hChol+OA	site10.1	153	1	6.45248	1.49688	0.811698	27	6467	(25,50]
4hChol+OA	site10.1	154	1	9.19003	1.48736	0.8607	36	6467	(25,50]
4hChol+OA	site10.1	155	1	47.2502	3.6699	0.927928	70	6467	(50,Inf]
4hChol+OA	site10.1	158	1	16.8182	1.68774	0.9088	48	6467	(25,50]
4hChol+OA	site10.1	160	1	5.92199	1.07956	0.845811	31	6467	(25,50]
4hChol+OA	site10.1	161	1	18.2675	2.70137	0.871172	47	6467	(25,50]
4hChol+OA	site10.1	163	1	20.3875	2.48355	0.891411	50	6467	(25,50]
4hChol+OA	site10.1	165	1	10.0142	1.12564	0.898954	35	6467	(25,50]
4hChol+OA	site10.1	166	1	9.54661	1.12798	0.89433	37	6467	(25,50]
4hChol+OA	site10.1	168	1	14.1511	3.2494	0.813259	57	6467	(50,Inf]
4hChol+OA	site10.1	169	1	13.4505	1.46508	0.901775	46	6467	(25,50]
4hChol+OA	site10.1	170	1	65.1656	3.92773	0.943153	72	6467	(50,Inf]
4hChol+OA	site10.1	171	1	12.3633	2.1439	0.852219	39	6467	(25,50]
4hChol+OA	site10.1	172	1	31.527	2.74126	0.920006	43	6467	(25,50]
4hChol+OA	site10.1	173	1	3.64552	1.40242	0.722179	30	6467	(25,50]
4hChol+OA	site10.1	174	1	7.45467	0.952004	0.886756	38	6467	(25,50]
4hChol+OA	site10.1	177	1	12.8885	1.9702	0.867405	48	6467	(25,50]
4hChol+OA	site10.1	178	1	6.7823	1.13701	0.856425	41	6467	(25,50]
4hChol+OA	site10.1	181	1	12.0072	1.56273	0.884839	36	6467	(25,50]
4hChol+OA	site10.1	182	1	12.3536	2.72569	0.819242	46	6467	(25,50]
4hChol+OA	site10.1	285	1	4.22325	0.287936	0.936173	20	6467	(0,25]
4hChol+OA	site10.1	287	1	8.27432	1.51082	0.845601	33	6467	(25,50]
4hChol+OA	site10.1	288	1	3.84173	0.691316	0.847494	22	6467	(0,25]
4hChol+OA	site10.1	290	1	11.1398	1.74917	0.864289	31	6467	(25,50]
4hChol+OA	site10.1	291	1	14.6419	2.47846	0.855233	45	6467	(25,50]
4hChol+OA	site10.1	292	1	8.65658	1.31419	0.868196	30	6467	(25,50]
4hChol+OA	site10.1	294	1	4.7451	0.837832	0.84993	32	6467	(25,50]
4hChol+OA	site10.1	296	1	3.9046	0.961534	0.802403	15	6467	(0,25]
4hChol+OA	site10.1	297	1	7.86388	1.20747	0.866892	17	6467	(0,25]
4hChol+OA	site10.1	298	1	11.5876	2.14788	0.843625	31	6467	(25,50]
4hChol+OA	site10.1	299	1	4.31576	1.45554	0.747796	32	6467	(25,50]
4hChol+OA	site10.1	301	1	3.97447	1.10913	0.781821	28	6467	(25,50]
4hChol+OA	site10.1	302	1	3.42072	0.770444	0.816174	21	6467	(0,25]
4hChol+OA	site10.1	303	1	6.67738	1.82337	0.785505	22	6467	(0,25]
4hChol+OA	site10.1	304	1	12.0333	2.75198	0.813871	42	6467	(25,50]
4hChol+OA	site10.1	305	1	10.2716	0.679788	0.937927	24	6467	(0,25]
4hChol+OA	site10.1	306	1	6.97868	1.42259	0.830669	23	6467	(0,25]
4hChol+OA	site10.1	307	1	27.8862	2.85355	0.907171	50	6467	(25,50]
4hChol+OA	site10.1	308	1	4.74803	1.00984	0.824616	17	6467	(0,25]
4hChol+OA	site10.1	309	1	3.80604	0.885826	0.8112	21	6467	(0,25]
4hChol+OA	site10.1	310	1	6.20361	0.403864	0.938878	22	6467	(0,25]
4hChol+OA	site10.1	311	1	4.14683	0.49818	0.892749	16	6467	(0,25]
4hChol+OA	site10.1	312	1	8.63872	1.13639	0.883747	22	6467	(0,25]
4hChol+OA	site10.1	313	1	19.3254	3.23757	0.85651	39	6467	(25,50]
4hChol+OA	site10.1	314	1	21.6469	3.11717	0.874125	41	6467	(25,50]
4hChol+OA	site10.1	315	1	16.5213	2.04976	0.889626	40	6467	(25,50]
4hChol+OA	site10.1	316	1	3.97366	2.29809	0.633581	29	6467	(25,50]
4hChol+OA	site10.1	317	1	3.41528	1.51865	0.692203	22	6467	(0,25]
4hChol+OA	site10.1	320	1	4.37106	1.28961	0.772181	29	6467	(25,50]
4hChol+OA	site10.1	321	1	6.30666	1.12326	0.84882	28	6467	(25,50]
4hChol+OA	site10.1	322	1	5.05566	1.03931	0.829481	33	6467	(25,50]
4hChol+OA	site10.1	323	1	6.04881	1.49703	0.801609	37	6467	(25,50]
4hChol+OA	site10.1	324	1	6.02603	0.96253	0.862271	27	6467	(25,50]
4hChol+OA	site10.1	375	1	4.15712	0.292384	0.934288	23	6467	(0,25]
4hChol+OA	site10.1	376	1	3.13755	0.876754	0.781592	21	6467	(0,25]
4hChol+OA	site10.1	377	1	9.53748	0.98948	0.906005	23	6467	(0,25]
4hChol+OA	site10.1	378	1	10.376	1.34193	0.885481	18	6467	(0,25]
4hChol+OA	site10.1	379	1	10.7828	1.26814	0.894769	21	6467	(0,25]
4hChol+OA	site10.1	380	1	7.87332	2.195	0.781989	25	6467	(0,25]
4hChol+OA	site10.1	383	1	3.25529	0.244098	0.930245	15	6467	(0,25]
4hChol+OA	site10.1	386	1	6.42193	1.17933	0.844851	27	6467	(25,50]
4hChol+OA	site10.1	387	1	3.50009	0.124172	0.965739	7	6467	(0,25]
4hChol+OA	site10.1	388	1	13.0971	1.22197	0.914661	26	6467	(25,50]
4hChol+OA	site10.1	389	1	16.8162	1.10036	0.938584	23	6467	(0,25]
4hChol+OA	site10.1	390	1	1.48071	0.138358	0.914544	4	6467	(0,25]
4hChol+OA	site10.1	22	2	106.896	8.35212	0.927529	122	6467	(50,Inf]
4hChol+OA	site10.1	25	2	32.1904	2.84312	0.918846	59	6467	(50,Inf]
4hChol+OA	site10.1	41	2	24.2349	5.05063	0.827538	54	6467	(50,Inf]
4hChol+OA	site10.1	52	2	50.9542	7.59766	0.87024	86	6467	(50,Inf]
4hChol+OA	site10.1	105	2	8.42392	1.65404	0.835876	38	6467	(25,50]
4hChol+OA	site10.1	107	2	11.7129	1.40037	0.893209	37	6467	(25,50]
4hChol+OA	site10.1	108	2	5.54897	2.20043	0.716052	38	6467	(25,50]
4hChol+OA	site10.1	110	2	7.53377	1.99204	0.79088	36	6467	(25,50]
4hChol+OA	site10.1	117	2	6.68122	1.23907	0.843558	36	6467	(25,50]
4hChol+OA	site10.1	118	2	8.98496	1.58596	0.849969	36	6467	(25,50]
4hChol+OA	site10.1	123	2	9.37529	2.57026	0.784836	53	6467	(50,Inf]
4hChol+OA	site10.1	127	2	12.9156	2.48048	0.838889	38	6467	(25,50]
4hChol+OA	site10.1	129	2	6.77118	1.62369	0.806586	39	6467	(25,50]
4hChol+OA	site10.1	131	2	7.61189	2.62055	0.743897	40	6467	(25,50]
4hChol+OA	site10.1	135	2	19.9323	1.91893	0.912182	50	6467	(25,50]
4hChol+OA	site10.1	136	2	8.27934	0.989726	0.893223	34	6467	(25,50]
4hChol+OA	site10.1	138	2	12.472	2.40899	0.838116	58	6467	(50,Inf]
4hChol+OA	site10.1	139	2	9.94756	1.49986	0.868978	49	6467	(25,50]
4hChol+OA	site10.1	140	2	9.15715	1.16799	0.886879	35	6467	(25,50]
4hChol+OA	site10.1	141	2	7.57989	0.960562	0.887528	32	6467	(25,50]
4hChol+OA	site10.1	167	2	11.2616	2.15699	0.839254	40	6467	(25,50]
4hChol+OA	site10.1	176	2	10.0836	1.54665	0.867015	37	6467	(25,50]
4hChol+OA	site10.1	260	2	25.0725	5.87027	0.810286	50	6467	(25,50]
4hChol+OA	site10.1	264	2	5.95082	1.67282	0.780574	37	6467	(25,50]
4hChol+OA	site10.1	266	2	5.29859	1.90052	0.736007	34	6467	(25,50]
4hChol+OA	site10.1	272	2	5.73583	2.56556	0.690948	39	6467	(25,50]
4hChol+OA	site10.1	276	2	7.17939	1.1515	0.861779	38	6467	(25,50]
4hChol+OA	site10.1	277	2	5.55978	1.41823	0.796757	32	6467	(25,50]
4hChol+OA	site10.1	278	2	6.88943	1.24384	0.847068	19	6467	(0,25]
4hChol+OA	site10.1	279	2	6.15812	1.01732	0.858222	30	6467	(25,50]
4hChol+OA	site10.1	280	2	6.15769	1.53339	0.800628	34	6467	(25,50]
4hChol+OA	site10.1	281	2	6.92844	1.46394	0.825563	31	6467	(25,50]
4hChol+OA	site10.1	282	2	6.49989	1.66275	0.796298	32	6467	(25,50]
4hChol+OA	site10.1	300	2	194.99	19.8491	0.90761	129	6467	(50,Inf]
4hChol+OA	site10.1	367	2	10.9522	2.89834	0.790742	36	6467	(25,50]
4hChol+OA	site10.1	372	2	3.33665	1.52063	0.686939	37	6467	(25,50]
4hChol+OA	site10.1	373	2	8.90321	1.58686	0.848728	25	6467	(0,25]
4hChol+OA	site10.1	374	2	6.67574	1.20413	0.847189	28	6467	(25,50]
4hChol+OA	site10.1	17	3	34.645	2.34728	0.936547	52	6467	(50,Inf]
4hChol+OA	site10.1	18	3	19.3849	3.04456	0.864261	58	6467	(50,Inf]
4hChol+OA	site10.1	23	3	69.4154	4.67003	0.936964	93	6467	(50,Inf]
4hChol+OA	site10.1	30	4	17.6077	1.92236	0.901569	50	6467	(25,50]
4hChol+OA	site10.1	32	4	20.4072	2.36287	0.896229	48	6467	(25,50]
4hChol+OA	site10.1	35	4	122.769	20.8756	0.854672	91	6467	(50,Inf]
4hChol+OA	site10.1	39	4	55.3418	8.01984	0.873428	82	6467	(50,Inf]
4hChol+OA	site10.1	48	4	49.2957	5.57145	0.898456	62	6467	(50,Inf]
4hChol+OA	site10.1	50	4	106.614	7.97313	0.930419	78	6467	(50,Inf]
4hChol+OA	site10.1	51	4	31.0151	3.00159	0.911761	50	6467	(25,50]
4hChol+OA	site10.1	53	4	8.20095	1.50244	0.845164	35	6467	(25,50]
4hChol+OA	site10.1	150	4	14.7722	1.7605	0.893514	43	6467	(25,50]
4hChol+OA	site10.1	156	4	18.4634	2.50215	0.880654	24	6467	(0,25]
4hChol+OA	site10.1	157	4	49.8588	6.72225	0.881192	64	6467	(50,Inf]
4hChol+OA	site10.1	159	4	6.21747	1.65058	0.790218	33	6467	(25,50]
4hChol+OA	site10.1	162	4	12.2271	2.37311	0.837461	35	6467	(25,50]
4hChol+OA	site10.1	164	4	9.03684	1.70757	0.841073	38	6467	(25,50]
4hChol+OA	site10.1	175	4	6.96702	1.4793	0.824858	36	6467	(25,50]
4hChol+OA	site10.1	179	4	12.7316	1.59868	0.888441	34	6467	(25,50]
4hChol+OA	site10.1	180	4	16.3776	1.67878	0.907026	44	6467	(25,50]
4hChol+OA	site10.1	183	4	56.1194	4.97029	0.918639	56	6467	(50,Inf]
4hChol+OA	site10.1	184	4	13.1466	1.80904	0.87904	40	6467	(25,50]
4hChol+OA	site10.1	283	4	7.85577	2.77592	0.738902	30	6467	(25,50]
4hChol+OA	site10.1	284	4	15.2715	2.33499	0.867379	41	6467	(25,50]
4hChol+OA	site10.1	286	4	6.40729	2.28731	0.736928	29	6467	(25,50]
4hChol+OA	site10.1	289	4	11.3122	1.80052	0.862689	19	6467	(0,25]
4hChol+OA	site10.1	293	4	12.1097	1.46826	0.891864	24	6467	(0,25]
4hChol+OA	site10.1	295	4	4.22154	0.561508	0.882605	13	6467	(0,25]
4hChol+OA	site10.1	318	4	4.80082	1.54012	0.757116	30	6467	(25,50]
4hChol+OA	site10.1	319	4	5.11908	0.880936	0.853178	18	6467	(0,25]
4hChol+OA	site10.1	325	4	5.49187	0.746048	0.880401	26	6467	(25,50]
4hChol+OA	site10.1	381	4	2.78416	0.99457	0.736798	29	6467	(25,50]
4hChol+OA	site10.1	382	4	5.29298	0.43282	0.924409	21	6467	(0,25]
4hChol+OA	site10.1	384	4	14.5753	3.37018	0.812198	35	6467	(25,50]
4hChol+OA	site10.1	385	4	3.80842	0.81381	0.823936	10	6467	(0,25]
4hChol+OA	site10.1	391	4	4.69544	0.826642	0.850302	26	6467	(25,50]
4hChol+OA	site10.1	392	4	8.65012	1.28427	0.870725	34	6467	(25,50]
4hChol+OA	site10.1	1	5	33.456	0.51454	0.984853	62	6467	(50,Inf]
4hChol+OA	site10.1	2	5	17.2084	4.04563	0.809654	57	6467	(50,Inf]
4hChol+OA	site10.1	3	5	18.3286	4.78721	0.792904	50	6467	(25,50]
4hChol+OA	site10.1	4	5	20.9689	3.77529	0.847427	49	6467	(25,50]
4hChol+OA	site10.1	5	5	52.5548	9.59835	0.845569	78	6467	(50,Inf]
4hChol+OA	site10.1	6	5	14.2731	3.01161	0.825764	37	6467	(25,50]
4hChol+OA	site10.1	7	5	12.8961	3.0889	0.806763	52	6467	(50,Inf]
4hChol+OA	site10.1	8	5	20.1841	4.23647	0.82652	45	6467	(25,50]
4hChol+OA	site10.1	9	5	21.6542	2.53539	0.895187	62	6467	(50,Inf]
4hChol+OA	site10.1	10	5	11.3968	2.62342	0.812884	37	6467	(25,50]
4hChol+OA	site10.1	11	5	26.89	6.36957	0.808489	68	6467	(50,Inf]
4hChol+OA	site10.1	12	5	16.4888	2.90055	0.850405	45	6467	(25,50]
4hChol+OA	site10.1	13	5	23.1101	5.52775	0.806978	58	6467	(50,Inf]
4hChol+OA	site10.1	14	5	14.1514	3.09627	0.820482	50	6467	(25,50]
4hChol+OA	site10.1	15	5	13.6002	3.14408	0.812229	42	6467	(25,50]
4hChol+OA	site10.1	16	5	51.7281	10.0499	0.837322	66	6467	(50,Inf]
4hChol+OA	site10.1	19	5	22.2492	4.44483	0.83349	44	6467	(25,50]
4hChol+OA	site10.1	20	5	8.79585	0.905846	0.90663	23	6467	(0,25]
4hChol+OA	site10.1	21	5	18.8432	4.93665	0.792402	52	6467	(50,Inf]
4hChol+OA	site10.1	55	5	6.71448	1.46618	0.820774	35	6467	(25,50]
4hChol+OA	site10.1	56	5	13.7079	3.38187	0.802112	52	6467	(50,Inf]
4hChol+OA	site10.1	57	5	12.3565	3.96372	0.757128	55	6467	(50,Inf]
4hChol+OA	site10.1	58	5	7.4652	2.33603	0.761659	40	6467	(25,50]
4hChol+OA	site10.1	59	5	10.6479	3.77536	0.738244	47	6467	(25,50]
4hChol+OA	site10.1	60	5	7.16215	2.2714	0.759221	40	6467	(25,50]
4hChol+OA	site10.1	61	5	10.515	3.24722	0.764049	46	6467	(25,50]
4hChol+OA	site10.1	62	5	7.15187	2.25819	0.760024	35	6467	(25,50]
4hChol+OA	site10.1	63	5	7.71807	2.12312	0.784262	36	6467	(25,50]
4hChol+OA	site10.1	64	5	5.48144	1.41641	0.79466	29	6467	(25,50]
4hChol+OA	site10.1	65	5	9.69319	2.14298	0.818947	47	6467	(25,50]
4hChol+OA	site10.1	66	5	8.66375	1.13632	0.884049	29	6467	(25,50]
4hChol+OA	site10.1	67	5	8.83943	2.1759	0.802466	42	6467	(25,50]
4hChol+OA	site10.1	68	5	10.1579	2.64173	0.793609	37	6467	(25,50]
4hChol+OA	site10.1	69	5	9.44834	2.12125	0.816653	38	6467	(25,50]
4hChol+OA	site10.1	70	5	9.33132	1.97793	0.825105	40	6467	(25,50]
4hChol+OA	site10.1	71	5	9.15208	2.60623	0.77835	54	6467	(50,Inf]
4hChol+OA	site10.1	72	5	9.38613	1.90935	0.830963	37	6467	(25,50]
4hChol+OA	site10.1	73	5	6.73636	1.40295	0.827633	36	6467	(25,50]
4hChol+OA	site10.1	74	5	14.3056	3.22962	0.815821	48	6467	(25,50]
4hChol+OA	site10.1	75	5	28.2439	4.82436	0.854109	58	6467	(50,Inf]
4hChol+OA	site10.1	76	5	8.31639	2.32286	0.781671	40	6467	(25,50]
4hChol+OA	site10.1	77	5	9.94012	2.72436	0.784881	39	6467	(25,50]
4hChol+OA	site10.1	78	5	16.7989	2.7142	0.860904	48	6467	(25,50]
4hChol+OA	site10.1	79	5	6.96387	1.27697	0.845044	35	6467	(25,50]
4hChol+OA	site10.1	80	5	7.92913	3.12935	0.717018	35	6467	(25,50]
4hChol+OA	site10.1	81	5	6.23888	1.37574	0.819329	23	6467	(0,25]
4hChol+OA	site10.1	82	5	9.30681	3.17883	0.745401	47	6467	(25,50]
4hChol+OA	site10.1	83	5	6.33231	2.25238	0.737628	28	6467	(25,50]
4hChol+OA	site10.1	84	5	11.3262	2.30008	0.831202	38	6467	(25,50]
4hChol+OA	site10.1	85	5	16.8293	4.0329	0.806689	51	6467	(50,Inf]
4hChol+OA	site10.1	86	5	8.5418	1.65168	0.837967	33	6467	(25,50]
4hChol+OA	site10.1	87	5	9.41355	1.82699	0.837464	39	6467	(25,50]
4hChol+OA	site10.1	88	5	6.88782	1.54053	0.81722	38	6467	(25,50]
4hChol+OA	site10.1	89	5	8.37244	2.10534	0.799066	26	6467	(25,50]
4hChol+OA	site10.1	90	5	14.7023	3.94353	0.788503	51	6467	(50,Inf]
4hChol+OA	site10.1	91	5	7.13279	1.55338	0.821166	42	6467	(25,50]
4hChol+OA	site10.1	92	5	7.00844	1.78709	0.796819	37	6467	(25,50]
4hChol+OA	site10.1	93	5	8.57799	2.5328	0.772042	38	6467	(25,50]
4hChol+OA	site10.1	94	5	8.12153	2.44636	0.76851	42	6467	(25,50]
4hChol+OA	site10.1	95	5	6.68736	1.68028	0.799193	31	6467	(25,50]
4hChol+OA	site10.1	96	5	7.55508	1.55815	0.829023	34	6467	(25,50]
4hChol+OA	site10.1	97	5	11.92	3.05314	0.796093	50	6467	(25,50]
4hChol+OA	site10.1	98	5	11.4476	2.49825	0.820861	35	6467	(25,50]
4hChol+OA	site10.1	99	5	6.24487	1.19091	0.83984	29	6467	(25,50]
4hChol+OA	site10.1	100	5	6.86892	2.19667	0.757692	31	6467	(25,50]
4hChol+OA	site10.1	101	5	12.196	2.05782	0.85563	39	6467	(25,50]
4hChol+OA	site10.1	102	5	9.22591	1.90591	0.828788	37	6467	(25,50]
4hChol+OA	site10.1	103	5	11.0634	1.80908	0.859462	36	6467	(25,50]
4hChol+OA	site10.1	104	5	15.709	2.47202	0.864033	48	6467	(25,50]
4hChol+OA	site10.1	106	5	11.8456	1.99558	0.855823	36	6467	(25,50]
4hChol+OA	site10.1	109	5	9.81164	1.73835	0.849493	32	6467	(25,50]
4hChol+OA	site10.1	111	5	5.98272	1.78087	0.770612	33	6467	(25,50]
4hChol+OA	site10.1	112	5	11.648	2.35456	0.831848	39	6467	(25,50]
4hChol+OA	site10.1	113	5	17.8915	2.69577	0.869056	50	6467	(25,50]
4hChol+OA	site10.1	114	5	16.7959	2.96848	0.849807	42	6467	(25,50]
4hChol+OA	site10.1	115	5	20.2479	4.34696	0.823257	61	6467	(50,Inf]
4hChol+OA	site10.1	116	5	7.05559	1.75513	0.800796	37	6467	(25,50]
4hChol+OA	site10.1	119	5	9.46167	1.86924	0.835032	37	6467	(25,50]
4hChol+OA	site10.1	120	5	8.99312	1.9701	0.820299	37	6467	(25,50]
4hChol+OA	site10.1	121	5	10.7236	1.86977	0.851528	35	6467	(25,50]
4hChol+OA	site10.1	122	5	10.8593	2.50718	0.812427	40	6467	(25,50]
4hChol+OA	site10.1	124	5	6.61192	2.06825	0.761727	37	6467	(25,50]
4hChol+OA	site10.1	125	5	11.407	1.95485	0.853699	35	6467	(25,50]
4hChol+OA	site10.1	126	5	17.9125	3.30366	0.844285	45	6467	(25,50]
4hChol+OA	site10.1	128	5	10.8818	2.29434	0.825871	41	6467	(25,50]
4hChol+OA	site10.1	130	5	13.9439	2.5026	0.847834	34	6467	(25,50]
4hChol+OA	site10.1	132	5	8.20493	1.11668	0.880206	27	6467	(25,50]
4hChol+OA	site10.1	133	5	8.48651	2.82189	0.750461	32	6467	(25,50]
4hChol+OA	site10.1	134	5	10.9803	2.25526	0.829606	35	6467	(25,50]
4hChol+OA	site10.1	137	5	7.59027	0.594028	0.927419	27	6467	(25,50]
4hChol+OA	site10.1	185	5	6.13222	1.24642	0.831077	32	6467	(25,50]
4hChol+OA	site10.1	186	5	4.87515	0.914016	0.842116	27	6467	(25,50]
4hChol+OA	site10.1	187	5	12.8316	2.69259	0.826556	46	6467	(25,50]
4hChol+OA	site10.1	188	5	5.40674	1.70558	0.760194	29	6467	(25,50]
4hChol+OA	site10.1	189	5	4.62785	1.92816	0.705894	34	6467	(25,50]
4hChol+OA	site10.1	190	5	5.91061	1.5015	0.797426	32	6467	(25,50]
4hChol+OA	site10.1	191	5	4.17603	1.64713	0.717142	33	6467	(25,50]
4hChol+OA	site10.1	192	5	5.87036	1.02586	0.851243	25	6467	(0,25]
4hChol+OA	site10.1	193	5	3.6415	1.79597	0.669705	25	6467	(0,25]
4hChol+OA	site10.1	194	5	5.9183	2.12927	0.735415	26	6467	(25,50]
4hChol+OA	site10.1	195	5	5.12406	1.86778	0.732862	37	6467	(25,50]
4hChol+OA	site10.1	196	5	4.37624	1.27671	0.774152	31	6467	(25,50]
4hChol+OA	site10.1	197	5	5.74233	0.927066	0.860997	25	6467	(0,25]
4hChol+OA	site10.1	198	5	7.23461	2.29262	0.759361	30	6467	(25,50]
4hChol+OA	site10.1	199	5	5.66776	1.7916	0.759819	35	6467	(25,50]
4hChol+OA	site10.1	200	5	4.82551	0.685798	0.875565	24	6467	(0,25]
4hChol+OA	site10.1	201	5	9.04462	2.80294	0.763416	35	6467	(25,50]
4hChol+OA	site10.1	202	5	4.38177	0.897694	0.829965	25	6467	(0,25]
4hChol+OA	site10.1	203	5	6.44408	1.56715	0.804381	29	6467	(25,50]
4hChol+OA	site10.1	204	5	5.7413	1.65488	0.776252	25	6467	(0,25]
4hChol+OA	site10.1	205	5	11.7115	3.09607	0.790913	41	6467	(25,50]
4hChol+OA	site10.1	206	5	5.13494	0.922166	0.847755	20	6467	(0,25]
4hChol+OA	site10.1	207	5	11.0068	2.77281	0.798775	35	6467	(25,50]
4hChol+OA	site10.1	208	5	4.62195	1.06627	0.812547	20	6467	(0,25]
4hChol+OA	site10.1	209	5	5.73118	1.97289	0.743916	32	6467	(25,50]
4hChol+OA	site10.1	210	5	14.8214	2.95278	0.833872	38	6467	(25,50]
4hChol+OA	site10.1	211	5	13.532	2.90761	0.823133	37	6467	(25,50]
4hChol+OA	site10.1	212	5	5.3038	1.65043	0.762672	34	6467	(25,50]
4hChol+OA	site10.1	213	5	4.64898	1.44335	0.763088	25	6467	(0,25]
4hChol+OA	site10.1	214	5	7.69158	1.6935	0.819554	25	6467	(0,25]
4hChol+OA	site10.1	215	5	10.3689	2.19928	0.825012	33	6467	(25,50]
4hChol+OA	site10.1	216	5	7.11542	1.90112	0.789152	33	6467	(25,50]
4hChol+OA	site10.1	217	5	5.71778	1.12223	0.835931	28	6467	(25,50]
4hChol+OA	site10.1	218	5	5.48392	1.04308	0.84019	33	6467	(25,50]
4hChol+OA	site10.1	219	5	10.0727	3.72524	0.730014	39	6467	(25,50]
4hChol+OA	site10.1	220	5	4.53412	0.746444	0.858643	17	6467	(0,25]
4hChol+OA	site10.1	221	5	6.85935	1.89792	0.783275	24	6467	(0,25]
4hChol+OA	site10.1	222	5	5.74653	1.99474	0.742324	40	6467	(25,50]
4hChol+OA	site10.1	223	5	6.73068	1.5829	0.809601	20	6467	(0,25]
4hChol+OA	site10.1	224	5	3.8046	1.26106	0.751058	23	6467	(0,25]
4hChol+OA	site10.1	225	5	7.56897	1.31834	0.85166	23	6467	(0,25]
4hChol+OA	site10.1	226	5	10.2196	2.40487	0.809508	34	6467	(25,50]
4hChol+OA	site10.1	227	5	12.1299	2.40462	0.834558	28	6467	(25,50]
4hChol+OA	site10.1	228	5	4.47863	1.30117	0.774877	27	6467	(25,50]
4hChol+OA	site10.1	229	5	23.1208	3.92614	0.85484	57	6467	(50,Inf]
4hChol+OA	site10.1	230	5	7.3301	2.2117	0.76821	28	6467	(25,50]
4hChol+OA	site10.1	231	5	6.11917	2.15914	0.739181	30	6467	(25,50]
4hChol+OA	site10.1	232	5	6.2494	1.74962	0.78127	28	6467	(25,50]
4hChol+OA	site10.1	233	5	8.2596	1.15195	0.877603	28	6467	(25,50]
4hChol+OA	site10.1	234	5	3.64894	1.025	0.780699	21	6467	(0,25]
4hChol+OA	site10.1	235	5	7.63569	2.07846	0.786038	27	6467	(25,50]
4hChol+OA	site10.1	236	5	6.84359	1.45584	0.824585	21	6467	(0,25]
4hChol+OA	site10.1	237	5	7.92341	1.30563	0.85853	28	6467	(25,50]
4hChol+OA	site10.1	238	5	12.3065	2.33993	0.840239	31	6467	(25,50]
4hChol+OA	site10.1	239	5	7.7441	1.24704	0.861304	24	6467	(0,25]
4hChol+OA	site10.1	240	5	5.73046	1.25512	0.820327	20	6467	(0,25]
4hChol+OA	site10.1	241	5	14.4594	4.12198	0.778166	42	6467	(25,50]
4hChol+OA	site10.1	242	5	5.51884	1.23221	0.817478	31	6467	(25,50]
4hChol+OA	site10.1	243	5	4.33477	2.15438	0.668003	30	6467	(25,50]
4hChol+OA	site10.1	244	5	31.359	5.69699	0.84626	61	6467	(50,Inf]
4hChol+OA	site10.1	245	5	12.1852	2.31506	0.840343	39	6467	(25,50]
4hChol+OA	site10.1	246	5	8.02296	2.85785	0.73735	38	6467	(25,50]
4hChol+OA	site10.1	247	5	6.97757	1.55532	0.817727	29	6467	(25,50]
4hChol+OA	site10.1	248	5	8.9562	1.13594	0.887443	27	6467	(25,50]
4hChol+OA	site10.1	249	5	4.526	1.26951	0.780949	28	6467	(25,50]
4hChol+OA	site10.1	250	5	15.1902	2.88876	0.840214	47	6467	(25,50]
4hChol+OA	site10.1	251	5	15.3947	1.96843	0.886631	37	6467	(25,50]
4hChol+OA	site10.1	252	5	29.0239	5.58023	0.838741	58	6467	(50,Inf]
4hChol+OA	site10.1	253	5	4.25382	1.52092	0.736625	29	6467	(25,50]
4hChol+OA	site10.1	254	5	5.35472	1.74656	0.75405	33	6467	(25,50]
4hChol+OA	site10.1	255	5	4.14311	0.626116	0.868718	16	6467	(0,25]
4hChol+OA	site10.1	256	5	5.47327	0.772388	0.876332	29	6467	(25,50]
4hChol+OA	site10.1	257	5	5.70152	1.12671	0.834992	20	6467	(0,25]
4hChol+OA	site10.1	258	5	9.11869	2.0922	0.813378	31	6467	(25,50]
4hChol+OA	site10.1	259	5	35.1835	7.68607	0.82071	49	6467	(25,50]
4hChol+OA	site10.1	261	5	10.1215	1.68071	0.857593	30	6467	(25,50]
4hChol+OA	site10.1	262	5	11.6822	2.43022	0.827795	32	6467	(25,50]
4hChol+OA	site10.1	263	5	10.7464	2.27803	0.825095	34	6467	(25,50]
4hChol+OA	site10.1	265	5	5.392	0.894998	0.857643	21	6467	(0,25]
4hChol+OA	site10.1	267	5	6.60825	1.36412	0.828894	30	6467	(25,50]
4hChol+OA	site10.1	268	5	9.01676	2.37751	0.791342	31	6467	(25,50]
4hChol+OA	site10.1	269	5	5.88455	0.718454	0.891193	31	6467	(25,50]
4hChol+OA	site10.1	270	5	13.9642	2.65016	0.84049	43	6467	(25,50]
4hChol+OA	site10.1	271	5	10.1993	1.9444	0.839884	24	6467	(0,25]
4hChol+OA	site10.1	273	5	20.4663	3.52792	0.852968	49	6467	(25,50]
4hChol+OA	site10.1	274	5	5.99607	1.51158	0.798661	21	6467	(0,25]
4hChol+OA	site10.1	275	5	4.52602	1.29756	0.777188	24	6467	(0,25]
4hChol+OA	site10.1	326	5	7.00402	1.72233	0.802628	23	6467	(0,25]
4hChol+OA	site10.1	327	5	5.90046	1.44529	0.803248	27	6467	(25,50]
4hChol+OA	site10.1	328	5	2.58468	0.804308	0.76267	14	6467	(0,25]
4hChol+OA	site10.1	329	5	6.78279	2.49961	0.730715	28	6467	(25,50]
4hChol+OA	site10.1	330	5	3.8889	0.534786	0.879109	16	6467	(0,25]
4hChol+OA	site10.1	331	5	5.86433	2.09094	0.737162	33	6467	(25,50]
4hChol+OA	site10.1	332	5	3.49024	1.36733	0.718516	25	6467	(0,25]
4hChol+OA	site10.1	333	5	3.00877	1.38972	0.684047	16	6467	(0,25]
4hChol+OA	site10.1	334	5	9.96056	1.94952	0.836314	32	6467	(25,50]
4hChol+OA	site10.1	335	5	6.60367	1.36743	0.828452	26	6467	(25,50]
4hChol+OA	site10.1	336	5	6.55794	1.2459	0.840348	24	6467	(0,25]
4hChol+OA	site10.1	337	5	5.2944	1.0542	0.833948	20	6467	(0,25]
4hChol+OA	site10.1	338	5	6.17596	2.07847	0.7482	21	6467	(0,25]
4hChol+OA	site10.1	339	5	7.97655	1.94153	0.804243	26	6467	(25,50]
4hChol+OA	site10.1	340	5	8.19992	1.46067	0.848801	25	6467	(0,25]
4hChol+OA	site10.1	341	5	3.35844	0.609542	0.846385	22	6467	(0,25]
4hChol+OA	site10.1	342	5	4.4171	0.912036	0.828859	18	6467	(0,25]
4hChol+OA	site10.1	343	5	6.82681	1.32319	0.837646	23	6467	(0,25]
4hChol+OA	site10.1	344	5	11.1456	1.73173	0.865521	27	6467	(25,50]
4hChol+OA	site10.1	345	5	6.88728	1.60998	0.81053	22	6467	(0,25]
4hChol+OA	site10.1	346	5	6.52142	0.726594	0.899753	16	6467	(0,25]
4hChol+OA	site10.1	347	5	12.1284	2.03292	0.856446	32	6467	(25,50]
4hChol+OA	site10.1	348	5	12.3691	2.5613	0.828451	26	6467	(25,50]
4hChol+OA	site10.1	349	5	5.194	1.28532	0.801627	18	6467	(0,25]
4hChol+OA	site10.1	350	5	3.58254	1.29445	0.734579	35	6467	(25,50]
4hChol+OA	site10.1	351	5	5.23584	1.28811	0.802556	23	6467	(0,25]
4hChol+OA	site10.1	352	5	2.87396	1.30701	0.68739	18	6467	(0,25]
4hChol+OA	site10.1	353	5	5.8377	1.30314	0.817509	22	6467	(0,25]
4hChol+OA	site10.1	354	5	7.1259	1.46881	0.829103	25	6467	(0,25]
4hChol+OA	site10.1	355	5	8.40252	1.74889	0.827719	27	6467	(25,50]
4hChol+OA	site10.1	356	5	4.06248	1.03394	0.797124	19	6467	(0,25]
4hChol+OA	site10.1	357	5	15.9233	3.31589	0.827649	28	6467	(25,50]
4hChol+OA	site10.1	358	5	19.6597	4.65971	0.808396	30	6467	(25,50]
4hChol+OA	site10.1	359	5	4.76205	1.32305	0.782575	25	6467	(0,25]
4hChol+OA	site10.1	360	5	9.53554	2.2868	0.80657	34	6467	(25,50]
4hChol+OA	site10.1	361	5	4.89228	1.4111	0.776136	15	6467	(0,25]
4hChol+OA	site10.1	362	5	7.42542	1.98804	0.788809	14	6467	(0,25]
4hChol+OA	site10.1	363	5	31.7497	5.50497	0.852234	37	6467	(25,50]
4hChol+OA	site10.1	364	5	24.1263	4.54608	0.841447	33	6467	(25,50]
4hChol+OA	site10.1	365	5	6.48364	1.38367	0.824124	27	6467	(25,50]
4hChol+OA	site10.1	366	5	3.81533	0.643566	0.855667	19	6467	(0,25]
4hChol+OA	site10.1	368	5	9.74612	1.67163	0.853593	20	6467	(0,25]
4hChol+OA	site10.1	369	5	8.70466	2.16143	0.801085	22	6467	(0,25]
4hChol+OA	site10.1	370	5	15.3775	2.25524	0.872099	25	6467	(0,25]
4hChol+OA	site10.1	371	5	15.3712	2.35837	0.86698	28	6467	(25,50]
4hChol+OA	site1	57	1	174.689	25.2488	0.873717	192	6467	(50,Inf]
4hChol+OA	site1	58	1	54.5837	17.503	0.757195	120	6467	(50,Inf]
4hChol+OA	site1	63	1	106.379	13.1938	0.889658	196	6467	(50,Inf]
4hChol+OA	site1	66	1	206.029	24.6128	0.893286	160	6467	(50,Inf]
4hChol+OA	site1	70	1	69.6213	10.8734	0.864918	108	6467	(50,Inf]
4hChol+OA	site1	73	1	177.489	34.4458	0.837469	200	6467	(50,Inf]
4hChol+OA	site1	78	1	125.356	19.2992	0.866585	156	6467	(50,Inf]
4hChol+OA	site1	79	1	313.886	38.2502	0.891377	204	6467	(50,Inf]
4hChol+OA	site1	80	1	532.588	68.4701	0.886084	280	6467	(50,Inf]
4hChol+OA	site1	81	1	75.4232	11.0494	0.87222	112	6467	(50,Inf]
4hChol+OA	site1	206	1	23.71	3.81405	0.861429	68	6467	(50,Inf]
4hChol+OA	site1	210	1	29.1777	4.51274	0.866053	140	6467	(50,Inf]
4hChol+OA	site1	213	1	90.2128	8.63574	0.912637	176	6467	(50,Inf]
4hChol+OA	site1	215	1	41.0774	5.77277	0.876782	204	6467	(50,Inf]
4hChol+OA	site1	219	1	87.4567	11.6884	0.882108	212	6467	(50,Inf]
4hChol+OA	site1	229	1	133.135	15.1439	0.897869	120	6467	(50,Inf]
4hChol+OA	site1	231	1	49.5954	9.68404	0.836638	88	6467	(50,Inf]
4hChol+OA	site1	232	1	52.1741	11.7681	0.815957	140	6467	(50,Inf]
4hChol+OA	site1	234	1	28.3904	3.05045	0.902978	68	6467	(50,Inf]
4hChol+OA	site1	246	1	53.5757	12.9604	0.805213	88	6467	(50,Inf]
4hChol+OA	site1	247	1	91.6338	15.8985	0.852151	120	6467	(50,Inf]
4hChol+OA	site1	412	1	64.7758	7.99954	0.890079	80	6467	(50,Inf]
4hChol+OA	site1	413	1	46.6	8.14633	0.851199	76	6467	(50,Inf]
4hChol+OA	site1	414	1	117.883	17.0615	0.873567	132	6467	(50,Inf]
4hChol+OA	site1	415	1	22.1994	5.50246	0.801368	60	6467	(50,Inf]
4hChol+OA	site1	416	1	16.8245	3.45221	0.829745	64	6467	(50,Inf]
4hChol+OA	site1	427	1	31.0844	4.5133	0.873213	124	6467	(50,Inf]
4hChol+OA	site1	428	1	121.1	5.98028	0.952941	172	6467	(50,Inf]
4hChol+OA	site1	429	1	96.3247	6.6885	0.935071	128	6467	(50,Inf]
4hChol+OA	site1	430	1	77.459	8.82284	0.897744	92	6467	(50,Inf]
4hChol+OA	site1	439	1	168.779	25.5501	0.868521	128	6467	(50,Inf]
4hChol+OA	site1	440	1	385.278	51.2682	0.882559	212	6467	(50,Inf]
4hChol+OA	site1	448	1	58.3382	8.5149	0.872633	84	6467	(50,Inf]
4hChol+OA	site1	450	1	73.3781	9.02341	0.890495	104	6467	(50,Inf]
4hChol+OA	site1	451	1	35.1402	5.21782	0.870712	72	6467	(50,Inf]
4hChol+OA	site1	457	1	27.4512	3.0507	0.899983	60	6467	(50,Inf]
4hChol+OA	site1	673	1	2.0256	0.453184	0.817175	20	6467	(0,25]
4hChol+OA	site1	697	1	9.56881	1.78929	0.842466	68	6467	(50,Inf]
4hChol+OA	site1	698	1	6.94019	0.171344	0.975906	48	6467	(25,50]
4hChol+OA	site1	724	1	3.25806	1.56428	0.675618	52	6467	(50,Inf]
4hChol+OA	site1	734	1	5.10627	0.922384	0.847	32	6467	(25,50]
4hChol+OA	site1	738	1	5.43115	1.24599	0.813394	40	6467	(25,50]
4hChol+OA	site1	742	1	3.75883	0.289872	0.928404	24	6467	(0,25]
4hChol+OA	site1	288	2	71.7669	10.1707	0.875873	132	6467	(50,Inf]
4hChol+OA	site1	292	2	56.1448	10.2841	0.845187	124	6467	(50,Inf]
4hChol+OA	site1	293	2	58.3938	7.87802	0.881126	124	6467	(50,Inf]
4hChol+OA	site1	504	2	35.0839	5.83945	0.857308	64	6467	(50,Inf]
4hChol+OA	site1	505	2	101.564	15.3671	0.86858	140	6467	(50,Inf]
4hChol+OA	site1	508	2	81.6637	12.9258	0.863349	120	6467	(50,Inf]
4hChol+OA	site1	512	2	91.873	13.9031	0.868561	132	6467	(50,Inf]
4hChol+OA	site1	515	2	59.4288	8.05237	0.880672	112	6467	(50,Inf]
4hChol+OA	site1	518	2	24.8284	2.35372	0.913409	92	6467	(50,Inf]
4hChol+OA	site1	776	2	6.68694	0.686248	0.906927	40	6467	(25,50]
4hChol+OA	site1	779	2	5.64714	1.32806	0.809603	36	6467	(25,50]
4hChol+OA	site1	126	3	93.0392	9.68405	0.905727	172	6467	(50,Inf]
4hChol+OA	site1	294	3	48.5618	4.87674	0.908741	112	6467	(50,Inf]
4hChol+OA	site1	302	3	57.6548	2.75764	0.954353	112	6467	(50,Inf]
4hChol+OA	site1	305	3	38.2043	4.94941	0.885308	100	6467	(50,Inf]
4hChol+OA	site1	312	3	50.6171	6.88882	0.880207	120	6467	(50,Inf]
4hChol+OA	site1	323	3	45.214	6.54134	0.87361	112	6467	(50,Inf]
4hChol+OA	site1	510	3	26.5306	5.09689	0.838846	112	6467	(50,Inf]
4hChol+OA	site1	522	3	19.7749	3.13324	0.863226	92	6467	(50,Inf]
4hChol+OA	site1	784	3	7.05165	0.375176	0.949484	36	6467	(25,50]
4hChol+OA	site1	3	4	97.0166	17.7941	0.845014	168	6467	(50,Inf]
4hChol+OA	site1	130	4	25.5161	6.31454	0.801621	76	6467	(50,Inf]
4hChol+OA	site1	131	4	31.3386	4.76482	0.868023	108	6467	(50,Inf]
4hChol+OA	site1	135	4	33.0969	7.46579	0.815944	144	6467	(50,Inf]
4hChol+OA	site1	146	4	43.5577	10.3523	0.807971	124	6467	(50,Inf]
4hChol+OA	site1	326	4	55.0758	8.36485	0.868147	116	6467	(50,Inf]
4hChol+OA	site1	327	4	64.8677	12.8128	0.835057	116	6467	(50,Inf]
4hChol+OA	site1	353	4	23.2501	2.8383	0.891204	96	6467	(50,Inf]
4hChol+OA	site1	544	4	5.26091	2.64581	0.665372	40	6467	(25,50]
4hChol+OA	site1	548	4	8.15868	1.24237	0.867848	40	6467	(25,50]
4hChol+OA	site1	550	4	26.9988	8.56768	0.759108	136	6467	(50,Inf]
4hChol+OA	site1	559	4	18.7172	3.53774	0.841036	80	6467	(50,Inf]
4hChol+OA	site1	567	4	14.9795	3.08399	0.82927	76	6467	(50,Inf]
4hChol+OA	site1	570	4	11.5972	4.7189	0.710782	80	6467	(50,Inf]
4hChol+OA	site1	573	4	4.64946	2.57971	0.643153	36	6467	(25,50]
4hChol+OA	site1	575	4	13.133	4.1573	0.759559	88	6467	(50,Inf]
4hChol+OA	site1	576	4	9.04757	2.53334	0.781249	56	6467	(50,Inf]
4hChol+OA	site1	577	4	3.32805	1.96967	0.628204	36	6467	(25,50]
4hChol+OA	site1	579	4	46.3492	8.74928	0.841206	108	6467	(50,Inf]
4hChol+OA	site1	580	4	8.64372	3.99201	0.68407	64	6467	(50,Inf]
4hChol+OA	site1	581	4	3.90663	0.716072	0.845097	20	6467	(0,25]
4hChol+OA	site1	583	4	8.86244	0.671248	0.929592	32	6467	(25,50]
4hChol+OA	site1	584	4	12.2122	2.12118	0.852011	52	6467	(50,Inf]
4hChol+OA	site1	585	4	9.86188	2.21715	0.816446	44	6467	(25,50]
4hChol+OA	site1	586	4	49.7291	8.81537	0.849424	132	6467	(50,Inf]
4hChol+OA	site1	19	5	63.3415	12.4464	0.835773	128	6467	(50,Inf]
4hChol+OA	site1	20	5	137.256	16.1225	0.894884	144	6467	(50,Inf]
4hChol+OA	site1	23	5	193.431	30.7175	0.862959	200	6467	(50,Inf]
4hChol+OA	site1	25	5	66.9923	8.7849	0.884069	116	6467	(50,Inf]
4hChol+OA	site1	27	5	200.221	16.3863	0.92435	160	6467	(50,Inf]
4hChol+OA	site1	30	5	132.103	15.1636	0.897033	144	6467	(50,Inf]
4hChol+OA	site1	33	5	202.379	23.2207	0.897071	192	6467	(50,Inf]
4hChol+OA	site1	37	5	179.075	13.7658	0.928616	152	6467	(50,Inf]
4hChol+OA	site1	39	5	103.557	7.2433	0.934627	124	6467	(50,Inf]
4hChol+OA	site1	43	5	110.788	14.3779	0.88513	128	6467	(50,Inf]
4hChol+OA	site1	44	5	101.724	21.8431	0.823229	168	6467	(50,Inf]
4hChol+OA	site1	45	5	216.022	13.7331	0.940227	156	6467	(50,Inf]
4hChol+OA	site1	46	5	113.107	14.0157	0.889746	128	6467	(50,Inf]
4hChol+OA	site1	51	5	65.0559	11.3022	0.851985	96	6467	(50,Inf]
4hChol+OA	site1	54	5	53.1766	10.7455	0.831897	92	6467	(50,Inf]
4hChol+OA	site1	172	5	81.5086	16.2806	0.833513	168	6467	(50,Inf]
4hChol+OA	site1	175	5	43.8864	5.891	0.881653	88	6467	(50,Inf]
4hChol+OA	site1	176	5	49.3214	6.75293	0.879572	116	6467	(50,Inf]
4hChol+OA	site1	180	5	57.0163	5.6999	0.909116	152	6467	(50,Inf]
4hChol+OA	site1	181	5	50.3794	11.8522	0.809547	156	6467	(50,Inf]
4hChol+OA	site1	182	5	45.4505	4.91495	0.902414	132	6467	(50,Inf]
4hChol+OA	site1	187	5	42.2514	14.6071	0.743097	164	6467	(50,Inf]
4hChol+OA	site1	189	5	56.1073	8.03451	0.874738	168	6467	(50,Inf]
4hChol+OA	site1	191	5	37.261	4.89458	0.883892	104	6467	(50,Inf]
4hChol+OA	site1	193	5	99.1676	7.47543	0.929902	156	6467	(50,Inf]
4hChol+OA	site1	195	5	78.3584	12.1214	0.866032	156	6467	(50,Inf]
4hChol+OA	site1	198	5	44.1058	7.8499	0.848912	132	6467	(50,Inf]
4hChol+OA	site1	200	5	31.9426	1.4039	0.9579	88	6467	(50,Inf]
4hChol+OA	site1	201	5	37.111	2.17921	0.944536	80	6467	(50,Inf]
4hChol+OA	site1	202	5	25.7576	6.4134	0.800646	116	6467	(50,Inf]
4hChol+OA	site1	203	5	48.6817	7.80714	0.861793	132	6467	(50,Inf]
4hChol+OA	site1	354	5	20.4847	4.53104	0.818873	96	6467	(50,Inf]
4hChol+OA	site1	359	5	15.6327	1.44536	0.915368	40	6467	(25,50]
4hChol+OA	site1	360	5	17.9278	3.25912	0.846173	72	6467	(50,Inf]
4hChol+OA	site1	378	5	134.354	14.2967	0.903823	112	6467	(50,Inf]
4hChol+OA	site1	381	5	215.312	24.5797	0.897538	172	6467	(50,Inf]
4hChol+OA	site1	383	5	107.468	15.0245	0.877343	136	6467	(50,Inf]
4hChol+OA	site1	384	5	80.3271	9.98338	0.889455	120	6467	(50,Inf]
4hChol+OA	site1	385	5	44.2468	3.90606	0.918882	104	6467	(50,Inf]
4hChol+OA	site1	386	5	25.598	5.6402	0.819445	72	6467	(50,Inf]
4hChol+OA	site1	387	5	9.8189	1.7051	0.85204	40	6467	(25,50]
4hChol+OA	site1	388	5	54.9047	6.77532	0.890154	128	6467	(50,Inf]
4hChol+OA	site1	396	5	15.9146	1.64406	0.906368	48	6467	(25,50]
4hChol+OA	site1	398	5	18.7402	2.05599	0.901136	64	6467	(50,Inf]
4hChol+OA	site1	401	5	17.8499	3.83615	0.823105	64	6467	(50,Inf]
4hChol+OA	site1	403	5	67.4667	6.75998	0.908928	100	6467	(50,Inf]
4hChol+OA	site1	405	5	52.5643	8.70702	0.857894	132	6467	(50,Inf]
4hChol+OA	site1	408	5	32.157	6.58075	0.83012	76	6467	(50,Inf]
4hChol+OA	site1	410	5	13.5895	1.57341	0.896233	36	6467	(25,50]
4hChol+OA	site1	596	5	117.571	17.7513	0.868822	112	6467	(50,Inf]
4hChol+OA	site1	597	5	25.3736	3.44862	0.880349	32	6467	(25,50]
4hChol+OA	site1	599	5	10.0718	1.51557	0.869205	44	6467	(25,50]
4hChol+OA	site1	602	5	12.6813	2.55579	0.832265	24	6467	(0,25]
4hChol+OA	site1	604	5	8.31418	1.07066	0.885916	32	6467	(25,50]
4hChol+OA	site1	605	5	15.2363	1.67942	0.900718	36	6467	(25,50]
4hChol+OA	site1	606	5	20.6259	2.55699	0.889704	40	6467	(25,50]
4hChol+OA	site1	607	5	29.0317	4.59462	0.863362	72	6467	(50,Inf]
4hChol+OA	site1	608	5	18.1824	2.95974	0.860008	44	6467	(25,50]
4hChol+OA	site1	609	5	8.10662	0.981088	0.892042	32	6467	(25,50]
4hChol+OA	site1	610	5	57.5484	7.11512	0.889967	80	6467	(50,Inf]
4hChol+OA	site1	611	5	6.71473	0.48672	0.932414	36	6467	(25,50]
4hChol+OA	site1	612	5	13.552	1.53212	0.898429	60	6467	(50,Inf]
4hChol+OA	site1	630	5	9.32166	1.07766	0.896372	32	6467	(25,50]
4hChol+OA	site1	632	5	2.5827	0.142184	0.94782	24	6467	(0,25]
4hChol+OA	site1	663	5	6.29037	0.78952	0.888484	24	6467	(0,25]
4hChol+OA	site1	668	5	10.8111	1.85158	0.853776	68	6467	(50,Inf]
4hChol+OA	site1	96	6	78.7915	10.3792	0.883603	92	6467	(50,Inf]
4hChol+OA	site1	108	6	114.069	11.2971	0.909887	164	6467	(50,Inf]
4hChol+OA	site1	110	6	182.934	17.9914	0.910457	168	6467	(50,Inf]
4hChol+OA	site1	113	6	339.781	46.4916	0.879641	244	6467	(50,Inf]
4hChol+OA	site1	115	6	214.388	28.7693	0.881684	184	6467	(50,Inf]
4hChol+OA	site1	117	6	205.831	28.4611	0.878523	168	6467	(50,Inf]
4hChol+OA	site1	118	6	63.8296	3.26744	0.951303	96	6467	(50,Inf]
4hChol+OA	site1	120	6	68.8835	13.9006	0.832086	108	6467	(50,Inf]
4hChol+OA	site1	121	6	114.518	15.0803	0.883638	176	6467	(50,Inf]
4hChol+OA	site1	124	6	235.22	25.9525	0.900631	260	6467	(50,Inf]
4hChol+OA	site1	127	6	126.392	18.3835	0.873021	140	6467	(50,Inf]
4hChol+OA	site1	260	6	44.1482	3.47486	0.927034	88	6467	(50,Inf]
4hChol+OA	site1	261	6	76.0982	9.05986	0.893611	236	6467	(50,Inf]
4hChol+OA	site1	275	6	40.9491	6.95819	0.854757	136	6467	(50,Inf]
4hChol+OA	site1	277	6	104.649	10.899	0.905676	128	6467	(50,Inf]
4hChol+OA	site1	280	6	61.9364	12.4573	0.832549	192	6467	(50,Inf]
4hChol+OA	site1	281	6	54.0669	7.86171	0.873052	160	6467	(50,Inf]
4hChol+OA	site1	282	6	225.109	29.0167	0.885818	176	6467	(50,Inf]
4hChol+OA	site1	283	6	67.7589	9.08638	0.881757	104	6467	(50,Inf]
4hChol+OA	site1	287	6	122.563	16.61	0.880652	128	6467	(50,Inf]
4hChol+OA	site1	289	6	97.3253	12.1886	0.888703	100	6467	(50,Inf]
4hChol+OA	site1	291	6	148.395	26.2326	0.84978	152	6467	(50,Inf]
4hChol+OA	site1	297	6	48.512	5.68438	0.895115	108	6467	(50,Inf]
4hChol+OA	site1	304	6	79.1865	4.35838	0.947832	156	6467	(50,Inf]
4hChol+OA	site1	307	6	59.0044	5.67115	0.912314	132	6467	(50,Inf]
4hChol+OA	site1	319	6	25.663	6.37039	0.801133	96	6467	(50,Inf]
4hChol+OA	site1	470	6	45.2485	3.4789	0.928605	80	6467	(50,Inf]
4hChol+OA	site1	471	6	98.4843	11.8805	0.892353	152	6467	(50,Inf]
4hChol+OA	site1	490	6	146.704	23.2684	0.863105	156	6467	(50,Inf]
4hChol+OA	site1	491	6	95.2364	16.4379	0.852805	160	6467	(50,Inf]
4hChol+OA	site1	497	6	25.6894	4.13016	0.861495	124	6467	(50,Inf]
4hChol+OA	site1	506	6	20.8909	1.6633	0.926253	76	6467	(50,Inf]
4hChol+OA	site1	509	6	126.93	16.5283	0.884787	116	6467	(50,Inf]
4hChol+OA	site1	517	6	21.6393	6.48481	0.769422	84	6467	(50,Inf]
4hChol+OA	site1	519	6	71.5981	11.9247	0.857228	120	6467	(50,Inf]
4hChol+OA	site1	524	6	20.1987	2.47256	0.890939	84	6467	(50,Inf]
4hChol+OA	site1	526	6	22.6136	1.29584	0.945802	60	6467	(50,Inf]
4hChol+OA	site1	535	6	23.7397	8.28738	0.741238	168	6467	(50,Inf]
4hChol+OA	site1	538	6	20.9838	4.27288	0.830822	64	6467	(50,Inf]
4hChol+OA	site1	539	6	25.3374	6.58182	0.793798	120	6467	(50,Inf]
4hChol+OA	site1	754	6	11.2013	3.77276	0.748046	64	6467	(50,Inf]
4hChol+OA	site1	757	6	22.154	3.593	0.86045	100	6467	(50,Inf]
4hChol+OA	site1	766	6	5.04638	0.625936	0.889651	32	6467	(25,50]
4hChol+OA	site1	1	7	138.047	23.9395	0.852212	160	6467	(50,Inf]
4hChol+OA	site1	6	7	158.616	27.5473	0.852026	180	6467	(50,Inf]
4hChol+OA	site1	8	7	178.137	35.5856	0.833496	196	6467	(50,Inf]
4hChol+OA	site1	9	7	182.959	29.8946	0.859553	180	6467	(50,Inf]
4hChol+OA	site1	11	7	117.282	27.9054	0.807797	180	6467	(50,Inf]
4hChol+OA	site1	134	7	49.6004	10.4589	0.825858	180	6467	(50,Inf]
4hChol+OA	site1	137	7	32.1216	8.26277	0.795397	108	6467	(50,Inf]
4hChol+OA	site1	140	7	25.7318	9.42246	0.731968	92	6467	(50,Inf]
4hChol+OA	site1	141	7	33.7529	5.96086	0.849905	72	6467	(50,Inf]
4hChol+OA	site1	142	7	112.69	19.6166	0.851734	156	6467	(50,Inf]
4hChol+OA	site1	143	7	36.2007	10.6543	0.772611	148	6467	(50,Inf]
4hChol+OA	site1	144	7	57.0195	6.10151	0.903336	84	6467	(50,Inf]
4hChol+OA	site1	145	7	31.6369	10.9587	0.742727	132	6467	(50,Inf]
4hChol+OA	site1	155	7	38.1326	8.6177	0.815665	140	6467	(50,Inf]
4hChol+OA	site1	329	7	121.557	24.6881	0.831186	136	6467	(50,Inf]
4hChol+OA	site1	332	7	148.904	26.1002	0.85086	168	6467	(50,Inf]
4hChol+OA	site1	334	7	30.6327	5.53081	0.847061	52	6467	(50,Inf]
4hChol+OA	site1	337	7	71.0559	17.5131	0.802266	88	6467	(50,Inf]
4hChol+OA	site1	339	7	54.9761	7.46839	0.880399	68	6467	(50,Inf]
4hChol+OA	site1	340	7	54.0117	13.32	0.802174	100	6467	(50,Inf]
4hChol+OA	site1	341	7	210.354	29.2787	0.877819	192	6467	(50,Inf]
4hChol+OA	site1	342	7	30.0771	5.44492	0.846717	96	6467	(50,Inf]
4hChol+OA	site1	349	7	42.5095	7.83244	0.844415	116	6467	(50,Inf]
4hChol+OA	site1	350	7	97.3353	18.1903	0.842543	108	6467	(50,Inf]
4hChol+OA	site1	351	7	69.5981	14.8064	0.824578	92	6467	(50,Inf]
4hChol+OA	site1	554	7	16.2385	5.32238	0.753146	124	6467	(50,Inf]
4hChol+OA	site1	555	7	6.46065	4.69927	0.578915	80	6467	(50,Inf]
4hChol+OA	site1	560	7	7.63918	1.58332	0.82832	36	6467	(25,50]
4hChol+OA	site1	562	7	15.3935	4.47829	0.774641	44	6467	(25,50]
4hChol+OA	site1	563	7	61.686	10.76	0.851476	64	6467	(50,Inf]
4hChol+OA	site1	564	7	61.2438	12.9583	0.825365	72	6467	(50,Inf]
4hChol+OA	site1	574	7	7.57281	4.37578	0.633782	60	6467	(50,Inf]
4hChol+OA	site1	578	7	23.7788	4.07183	0.853797	84	6467	(50,Inf]
4hChol+OA	site1	582	7	56.3582	12.8591	0.814222	132	6467	(50,Inf]
4hChol+OA	site1	587	7	14.0555	3.49241	0.800979	80	6467	(50,Inf]
4hChol+OA	site1	2	8	110.011	14.1085	0.886331	192	6467	(50,Inf]
4hChol+OA	site1	5	8	110.431	15.8933	0.874187	168	6467	(50,Inf]
4hChol+OA	site1	7	8	189.208	22.154	0.895185	244	6467	(50,Inf]
4hChol+OA	site1	129	8	33.4222	8.27994	0.80145	104	6467	(50,Inf]
4hChol+OA	site1	132	8	53.9958	9.10178	0.855751	204	6467	(50,Inf]
4hChol+OA	site1	138	8	48.8875	9.86514	0.83209	164	6467	(50,Inf]
4hChol+OA	site1	139	8	46.4969	6.1067	0.883911	104	6467	(50,Inf]
4hChol+OA	site1	328	8	34.3331	4.76604	0.878104	104	6467	(50,Inf]
4hChol+OA	site1	343	8	18.7737	3.87472	0.828919	84	6467	(50,Inf]
4hChol+OA	site1	345	8	26.2428	3.6369	0.878282	92	6467	(50,Inf]
4hChol+OA	site1	557	8	41.4313	4.50714	0.901887	84	6467	(50,Inf]
4hChol+OA	site1	565	8	14.5921	3.52204	0.805564	60	6467	(50,Inf]
4hChol+OA	site1	566	8	13.9312	3.03651	0.821042	64	6467	(50,Inf]
4hChol+OA	site1	13	9	4.29774	3.16784	0.575674	32	6467	(25,50]
4hChol+OA	site1	17	9	49.0898	14.8381	0.767893	116	6467	(50,Inf]
4hChol+OA	site1	151	9	53.3348	10.66	0.833423	160	6467	(50,Inf]
4hChol+OA	site1	152	9	58.1872	10.4386	0.847891	132	6467	(50,Inf]
4hChol+OA	site1	159	9	37.9269	7.56519	0.833703	100	6467	(50,Inf]
4hChol+OA	site1	165	9	32.1848	4.70282	0.872509	88	6467	(50,Inf]
4hChol+OA	site1	170	9	26.9067	6.84363	0.797228	92	6467	(50,Inf]
4hChol+OA	site1	356	9	22.7758	3.00196	0.883544	92	6467	(50,Inf]
4hChol+OA	site1	362	9	23.5196	7.94842	0.747413	128	6467	(50,Inf]
4hChol+OA	site1	366	9	21.7161	4.47768	0.829055	100	6467	(50,Inf]
4hChol+OA	site1	369	9	26.1867	5.89205	0.816326	112	6467	(50,Inf]
4hChol+OA	site1	590	9	21.7655	5.85318	0.788072	124	6467	(50,Inf]
4hChol+OA	site1	592	9	24.2015	2.44735	0.908163	72	6467	(50,Inf]
4hChol+OA	site1	593	9	3.30624	0.972328	0.772745	20	6467	(0,25]
4hChol+OA	site1	594	9	15.2808	1.24905	0.924437	52	6467	(50,Inf]
4hChol+OA	site1	595	9	7.74289	2.08419	0.787913	44	6467	(25,50]
4hChol+OA	site1	598	9	4.34054	0.9924	0.813911	24	6467	(0,25]
4hChol+OA	site1	600	9	4.77235	0.37868	0.926485	20	6467	(0,25]
4hChol+OA	site1	601	9	23.2484	3.4299	0.871435	68	6467	(50,Inf]
4hChol+OA	site1	613	9	5.23623	0.927872	0.849472	32	6467	(25,50]
4hChol+OA	site1	614	9	3.81617	1.5644	0.70925	24	6467	(0,25]
4hChol+OA	site1	615	9	4.27998	0.246424	0.945559	20	6467	(0,25]
4hChol+OA	site1	616	9	0.781776	2.24647	0.258161	16	6467	(0,25]
4hChol+OA	site1	619	9	3.69274	2.51294	0.595058	32	6467	(25,50]
4hChol+OA	site1	620	9	12.0021	4.9267	0.708974	56	6467	(50,Inf]
4hChol+OA	site1	621	9	36.9636	7.22907	0.836419	104	6467	(50,Inf]
4hChol+OA	site1	622	9	3.21621	0.952544	0.771504	24	6467	(0,25]
4hChol+OA	site1	623	9	9.30275	1.6794	0.847079	56	6467	(50,Inf]
4hChol+OA	site1	624	9	8.50698	0.594608	0.93467	52	6467	(50,Inf]
4hChol+OA	site1	625	9	7.65925	1.43229	0.842459	56	6467	(50,Inf]
4hChol+OA	site1	626	9	18.6663	3.1043	0.857409	92	6467	(50,Inf]
4hChol+OA	site1	631	9	6.97016	1.3091	0.841882	36	6467	(25,50]
4hChol+OA	site1	633	9	20.8026	1.9747	0.913304	52	6467	(50,Inf]
4hChol+OA	site1	634	9	20.1797	1.14352	0.946372	56	6467	(50,Inf]
4hChol+OA	site1	635	9	30.9042	6.30648	0.83052	92	6467	(50,Inf]
4hChol+OA	site1	636	9	6.93247	0.482936	0.934874	44	6467	(25,50]
4hChol+OA	site1	642	9	26.0486	0.71596	0.97325	116	6467	(50,Inf]
4hChol+OA	site1	652	9	9.98358	0.974776	0.911047	56	6467	(50,Inf]
4hChol+OA	site1	653	9	8.04795	2.03483	0.798187	44	6467	(25,50]
4hChol+OA	site1	654	9	7.15272	2.88013	0.71293	44	6467	(25,50]
4hChol+OA	site1	655	9	5.85153	4.12482	0.58654	52	6467	(50,Inf]
4hChol+OA	site1	657	9	3.26425	0.957472	0.773203	20	6467	(0,25]
4hChol+OA	site1	659	9	4.43555	1.9505	0.694569	28	6467	(25,50]
4hChol+OA	site1	660	9	3.78121	1.49672	0.716419	24	6467	(0,25]
4hChol+OA	site1	665	9	9.49477	1.51994	0.862008	60	6467	(50,Inf]
4hChol+OA	site1	666	9	6.76675	0.346872	0.951238	36	6467	(25,50]
4hChol+OA	site1	667	9	10.3581	4.01786	0.720516	72	6467	(50,Inf]
4hChol+OA	site1	669	9	4.68146	0.983576	0.826378	28	6467	(25,50]
4hChol+OA	site1	670	9	6.47503	2.28826	0.738881	48	6467	(25,50]
4hChol+OA	site1	671	9	14.6638	4.27334	0.774341	80	6467	(50,Inf]
4hChol+OA	site1	672	9	21.76	5.5815	0.79586	80	6467	(50,Inf]
4hChol+OA	site1	674	9	10.657	0.775464	0.93217	40	6467	(25,50]
4hChol+OA	site1	675	9	25.1865	6.84711	0.786252	76	6467	(50,Inf]
4hChol+OA	site1	676	9	9.31191	1.12492	0.892216	48	6467	(25,50]
4hChol+OA	site1	677	9	9.84526	2.72872	0.782987	52	6467	(50,Inf]
4hChol+OA	site1	678	9	13.7278	1.84379	0.881593	60	6467	(50,Inf]
4hChol+OA	site1	679	9	11.9714	2.40066	0.832963	60	6467	(50,Inf]
4hChol+OA	site1	680	9	9.46323	3.51028	0.729427	56	6467	(50,Inf]
4hChol+OA	site1	681	9	10.967	2.38714	0.821244	68	6467	(50,Inf]
4hChol+OA	site1	682	9	4.09942	1.12058	0.785329	32	6467	(25,50]
4hChol+OA	site1	683	9	10.5938	2.95202	0.782072	52	6467	(50,Inf]
4hChol+OA	site1	684	9	6.62116	1.43562	0.821812	36	6467	(25,50]
4hChol+OA	site1	685	9	4.85836	0.784864	0.860919	28	6467	(25,50]
4hChol+OA	site1	686	9	10.4444	3.6583	0.740595	68	6467	(50,Inf]
4hChol+OA	site1	687	9	9.69019	3.0175	0.762545	52	6467	(50,Inf]
4hChol+OA	site1	688	9	5.09841	3.76261	0.575375	48	6467	(25,50]
4hChol+OA	site1	689	9	11.2195	2.90662	0.794237	48	6467	(25,50]
4hChol+OA	site1	691	9	7.71405	1.9385	0.799173	48	6467	(25,50]
4hChol+OA	site1	692	9	10.0388	3.22682	0.756753	52	6467	(50,Inf]
4hChol+OA	site1	693	9	7.8269	1.16616	0.870327	40	6467	(25,50]
4hChol+OA	site1	694	9	7.52258	0.317648	0.959485	32	6467	(25,50]
4hChol+OA	site1	695	9	8.30662	1.86659	0.816519	48	6467	(25,50]
4hChol+OA	site1	696	9	7.73882	1.17842	0.867849	40	6467	(25,50]
4hChol+OA	site1	699	9	9.86798	1.42682	0.873674	60	6467	(50,Inf]
4hChol+OA	site1	700	9	47.2695	7.17445	0.868223	124	6467	(50,Inf]
4hChol+OA	site1	701	9	7.10007	0.435616	0.942193	28	6467	(25,50]
4hChol+OA	site1	702	9	15.5303	1.2583	0.925051	68	6467	(50,Inf]
4hChol+OA	site1	703	9	4.11061	0.957624	0.811054	32	6467	(25,50]
4hChol+OA	site1	704	9	6.76884	2.30275	0.746158	44	6467	(25,50]
4hChol+OA	site1	705	9	30.8911	4.12208	0.882271	60	6467	(50,Inf]
4hChol+OA	site1	706	9	54.8535	4.47992	0.924496	84	6467	(50,Inf]
4hChol+OA	site1	708	9	55.3445	4.48247	0.925076	104	6467	(50,Inf]
4hChol+OA	site1	709	9	7.1977	3.13654	0.696491	80	6467	(50,Inf]
4hChol+OA	site1	710	9	7.21376	0.953736	0.883228	48	6467	(25,50]
4hChol+OA	site1	712	9	4.55192	1.08814	0.807069	24	6467	(0,25]
4hChol+OA	site1	717	9	7.36024	0.247072	0.967522	36	6467	(25,50]
4hChol+OA	site1	719	9	11.8543	2.61776	0.819116	100	6467	(50,Inf]
4hChol+OA	site1	726	9	12.3866	2.84308	0.81332	96	6467	(50,Inf]
4hChol+OA	site1	64	10	98.3532	15.2442	0.865805	124	6467	(50,Inf]
4hChol+OA	site1	75	10	81.4711	7.26757	0.918101	148	6467	(50,Inf]
4hChol+OA	site1	76	10	101.543	9.48159	0.914599	216	6467	(50,Inf]
4hChol+OA	site1	89	10	189.976	10.1542	0.949262	156	6467	(50,Inf]
4hChol+OA	site1	207	10	45.5572	7.22975	0.863039	100	6467	(50,Inf]
4hChol+OA	site1	211	10	47.885	4.19205	0.919503	100	6467	(50,Inf]
4hChol+OA	site1	223	10	61.9149	5.35698	0.920368	104	6467	(50,Inf]
4hChol+OA	site1	233	10	33.9743	2.68234	0.926825	68	6467	(50,Inf]
4hChol+OA	site1	243	10	29.1301	6.70181	0.812965	84	6467	(50,Inf]
4hChol+OA	site1	248	10	27.8174	3.63505	0.884427	72	6467	(50,Inf]
4hChol+OA	site1	251	10	46.5968	5.36662	0.896723	156	6467	(50,Inf]
4hChol+OA	site1	254	10	73.0006	4.67699	0.93979	88	6467	(50,Inf]
4hChol+OA	site1	255	10	73.1974	6.36135	0.920042	152	6467	(50,Inf]
4hChol+OA	site1	418	10	20.0344	4.07035	0.831139	100	6467	(50,Inf]
4hChol+OA	site1	423	10	20.9662	4.0911	0.83673	100	6467	(50,Inf]
4hChol+OA	site1	433	10	100.95	11.2829	0.899469	164	6467	(50,Inf]
4hChol+OA	site1	437	10	117.491	10.2997	0.919402	180	6467	(50,Inf]
4hChol+OA	site1	438	10	163.147	10.2013	0.941151	140	6467	(50,Inf]
4hChol+OA	site1	441	10	89.8591	9.94136	0.900388	160	6467	(50,Inf]
4hChol+OA	site1	443	10	24.0791	7.31933	0.766889	92	6467	(50,Inf]
4hChol+OA	site1	444	10	109.692	12.3175	0.899045	104	6467	(50,Inf]
4hChol+OA	site1	446	10	179.932	8.69102	0.953924	140	6467	(50,Inf]
4hChol+OA	site1	713	10	16.2787	1.77059	0.901902	68	6467	(50,Inf]
4hChol+OA	site1	714	10	15.137	3.42431	0.815513	84	6467	(50,Inf]
4hChol+OA	site1	715	10	14.6794	2.43626	0.857659	80	6467	(50,Inf]
4hChol+OA	site1	716	10	3.19218	2.24117	0.587517	40	6467	(25,50]
4hChol+OA	site1	718	10	7.6182	2.64274	0.742447	64	6467	(50,Inf]
4hChol+OA	site1	723	10	4.7685	2.5321	0.653166	52	6467	(50,Inf]
4hChol+OA	site1	725	10	6.06441	1.69882	0.781171	60	6467	(50,Inf]
4hChol+OA	site1	727	10	9.64713	1.88336	0.836663	48	6467	(25,50]
4hChol+OA	site1	728	10	7.33725	4.53123	0.618213	60	6467	(50,Inf]
4hChol+OA	site1	732	10	7.36238	2.74737	0.728246	60	6467	(50,Inf]
4hChol+OA	site1	750	10	4.61658	1.0177	0.819374	20	6467	(0,25]
4hChol+OA	site1	753	10	8.60134	1.54834	0.847449	32	6467	(25,50]
4hChol+OA	site1	21	11	83.5328	13.3556	0.862155	160	6467	(50,Inf]
4hChol+OA	site1	28	11	166.352	28.921	0.851894	160	6467	(50,Inf]
4hChol+OA	site1	171	11	61.4413	8.42096	0.879463	116	6467	(50,Inf]
4hChol+OA	site1	177	11	43.3156	7.56802	0.851268	136	6467	(50,Inf]
4hChol+OA	site1	358	11	18.3123	7.37228	0.712969	132	6467	(50,Inf]
4hChol+OA	site1	370	11	32.2211	5.89385	0.845367	140	6467	(50,Inf]
4hChol+OA	site1	380	11	19.8508	4.06586	0.829999	100	6467	(50,Inf]
4hChol+OA	site1	393	11	166.246	20.634	0.889587	124	6467	(50,Inf]
4hChol+OA	site1	394	11	160.676	19.3859	0.892337	120	6467	(50,Inf]
4hChol+OA	site1	395	11	16.9296	5.57563	0.752252	68	6467	(50,Inf]
4hChol+OA	site1	628	11	4.45917	0	1	24	6467	(0,25]
4hChol+OA	site1	629	11	14.5756	2.63276	0.847007	88	6467	(50,Inf]
4hChol+OA	site1	641	11	5.38105	0.397472	0.931216	24	6467	(0,25]
4hChol+OA	site1	646	11	88.7839	10.2161	0.896807	88	6467	(50,Inf]
4hChol+OA	site1	647	11	15.6767	3.76647	0.806283	76	6467	(50,Inf]
4hChol+OA	site1	71	12	66.8925	8.35857	0.888924	120	6467	(50,Inf]
4hChol+OA	site1	72	12	102.771	12.5541	0.891142	152	6467	(50,Inf]
4hChol+OA	site1	77	12	94.2657	7.31947	0.927947	116	6467	(50,Inf]
4hChol+OA	site1	221	12	29.5615	5.18346	0.850814	92	6467	(50,Inf]
4hChol+OA	site1	224	12	32.5034	4.6979	0.873717	92	6467	(50,Inf]
4hChol+OA	site1	225	12	173.366	16.1094	0.914979	128	6467	(50,Inf]
4hChol+OA	site1	227	12	69.0452	7.79964	0.898501	92	6467	(50,Inf]
4hChol+OA	site1	228	12	29.2511	6.39835	0.82052	100	6467	(50,Inf]
4hChol+OA	site1	238	12	61.671	11.6798	0.840768	160	6467	(50,Inf]
4hChol+OA	site1	424	12	20.0624	5.62549	0.781006	92	6467	(50,Inf]
4hChol+OA	site1	425	12	25.4051	6.78728	0.789165	84	6467	(50,Inf]
4hChol+OA	site1	426	12	26.4766	10.5781	0.714527	92	6467	(50,Inf]
4hChol+OA	site1	431	12	121.697	13.6349	0.899249	100	6467	(50,Inf]
4hChol+OA	site1	432	12	26.7486	3.33224	0.889224	24	6467	(0,25]
4hChol+OA	site1	434	12	173.586	21.7571	0.888621	136	6467	(50,Inf]
4hChol+OA	site1	435	12	324.588	30.3691	0.914443	196	6467	(50,Inf]
4hChol+OA	site1	436	12	199.961	19.854	0.909679	160	6467	(50,Inf]
4hChol+OA	site1	442	12	89.4721	8.16981	0.916329	108	6467	(50,Inf]
4hChol+OA	site1	445	12	125.329	9.36696	0.930458	140	6467	(50,Inf]
4hChol+OA	site1	447	12	206.486	16.5925	0.92562	204	6467	(50,Inf]
4hChol+OA	site1	449	12	12.2535	0.677176	0.94763	64	6467	(50,Inf]
4hChol+OA	site1	455	12	20.5321	4.29371	0.827047	100	6467	(50,Inf]
4hChol+OA	site1	735	12	42.8631	4.2871	0.909076	68	6467	(50,Inf]
4hChol+OA	site1	736	12	99.6597	10.7796	0.902394	88	6467	(50,Inf]
4hChol+OA	site1	740	12	2.74813	1.81358	0.602435	32	6467	(25,50]
4hChol+OA	site1	743	12	4.17085	1.83708	0.694224	48	6467	(25,50]
4hChol+OA	site1	744	12	8.04023	1.4823	0.844338	48	6467	(25,50]
4hChol+OA	site1	751	12	13.2564	3.57665	0.787523	76	6467	(50,Inf]
4hChol+OA	site1	752	12	13.8407	3.83692	0.782951	76	6467	(50,Inf]
4hChol+OA	site1	92	13	118.019	13.003	0.900757	192	6467	(50,Inf]
4hChol+OA	site1	94	13	131.368	5.33118	0.961001	168	6467	(50,Inf]
4hChol+OA	site1	100	13	165.727	14.7278	0.918385	172	6467	(50,Inf]
4hChol+OA	site1	241	13	25.8379	3.92405	0.868152	84	6467	(50,Inf]
4hChol+OA	site1	249	13	80.0839	8.64954	0.902522	124	6467	(50,Inf]
4hChol+OA	site1	252	13	68.5942	4.1521	0.942923	120	6467	(50,Inf]
4hChol+OA	site1	253	13	42.295	4.95957	0.895046	116	6467	(50,Inf]
4hChol+OA	site1	256	13	31.4572	7.4511	0.808496	112	6467	(50,Inf]
4hChol+OA	site1	257	13	34.2874	3.05658	0.918151	108	6467	(50,Inf]
4hChol+OA	site1	259	13	128.005	9.65501	0.929863	160	6467	(50,Inf]
4hChol+OA	site1	263	13	92.569	4.77339	0.950963	144	6467	(50,Inf]
4hChol+OA	site1	267	13	113.74	9.68429	0.921536	136	6467	(50,Inf]
4hChol+OA	site1	290	13	33.9036	6.91944	0.830501	112	6467	(50,Inf]
4hChol+OA	site1	454	13	14.1471	1.21874	0.920685	48	6467	(25,50]
4hChol+OA	site1	458	13	14.7178	2.25537	0.867122	76	6467	(50,Inf]
4hChol+OA	site1	462	13	64.0586	4.88288	0.929174	92	6467	(50,Inf]
4hChol+OA	site1	463	13	97.7876	8.67554	0.918511	120	6467	(50,Inf]
4hChol+OA	site1	464	13	31.9741	1.54193	0.953994	76	6467	(50,Inf]
4hChol+OA	site1	466	13	22.3168	1.30954	0.944573	64	6467	(50,Inf]
4hChol+OA	site1	472	13	14.0386	2.245	0.862131	64	6467	(50,Inf]
4hChol+OA	site1	480	13	128.459	8.44542	0.938312	180	6467	(50,Inf]
4hChol+OA	site1	481	13	69.8263	5.90959	0.921971	144	6467	(50,Inf]
4hChol+OA	site1	486	13	112.478	10.5866	0.913976	136	6467	(50,Inf]
4hChol+OA	site1	488	13	83.965	9.26584	0.900614	144	6467	(50,Inf]
4hChol+OA	site1	493	13	22.2332	5.27452	0.808253	100	6467	(50,Inf]
4hChol+OA	site1	494	13	28.1857	7.36241	0.792889	152	6467	(50,Inf]
4hChol+OA	site1	771	13	3.25732	0.206992	0.94025	16	6467	(0,25]
4hChol+OA	site1	773	13	10.0443	0.715936	0.933465	52	6467	(50,Inf]
4hChol+OA	site1	93	14	327.681	38.3508	0.895226	200	6467	(50,Inf]
4hChol+OA	site1	97	14	94.3132	5.25548	0.947218	140	6467	(50,Inf]
4hChol+OA	site1	101	14	201.873	18.2846	0.916947	152	6467	(50,Inf]
4hChol+OA	site1	105	14	109.353	13.4332	0.890597	116	6467	(50,Inf]
4hChol+OA	site1	107	14	85.404	13.9055	0.859978	116	6467	(50,Inf]
4hChol+OA	site1	111	14	93.94	7.92969	0.922159	96	6467	(50,Inf]
4hChol+OA	site1	112	14	73.2273	9.04145	0.890099	116	6467	(50,Inf]
4hChol+OA	site1	116	14	108.492	9.08813	0.922707	144	6467	(50,Inf]
4hChol+OA	site1	119	14	153.815	11.7684	0.928928	144	6467	(50,Inf]
4hChol+OA	site1	122	14	131.891	7.35439	0.947184	144	6467	(50,Inf]
4hChol+OA	site1	123	14	435.128	25.6965	0.944238	252	6467	(50,Inf]
4hChol+OA	site1	125	14	48.6435	5.41667	0.899803	84	6467	(50,Inf]
4hChol+OA	site1	128	14	78.5637	6.04436	0.92856	172	6467	(50,Inf]
4hChol+OA	site1	258	14	254.078	35.172	0.878403	184	6467	(50,Inf]
4hChol+OA	site1	262	14	30.1744	2.89546	0.912444	72	6467	(50,Inf]
4hChol+OA	site1	272	14	133.07	18.6228	0.877234	148	6467	(50,Inf]
4hChol+OA	site1	286	14	90.9176	7.33342	0.92536	192	6467	(50,Inf]
4hChol+OA	site1	295	14	48.9652	4.11867	0.922412	112	6467	(50,Inf]
4hChol+OA	site1	296	14	193.136	12.801	0.93784	184	6467	(50,Inf]
4hChol+OA	site1	298	14	53.7441	3.90337	0.932289	80	6467	(50,Inf]
4hChol+OA	site1	299	14	84.3711	0.032968	0.999609	148	6467	(50,Inf]
4hChol+OA	site1	300	14	67.9837	8.54018	0.888398	124	6467	(50,Inf]
4hChol+OA	site1	301	14	56.4199	5.99102	0.904007	156	6467	(50,Inf]
4hChol+OA	site1	303	14	39.3147	4.45301	0.898258	80	6467	(50,Inf]
4hChol+OA	site1	306	14	71.4937	10.675	0.870084	188	6467	(50,Inf]
4hChol+OA	site1	308	14	44.7986	7.2386	0.860896	88	6467	(50,Inf]
4hChol+OA	site1	309	14	33.2174	3.83207	0.896569	80	6467	(50,Inf]
4hChol+OA	site1	310	14	124.574	8.65033	0.93507	184	6467	(50,Inf]
4hChol+OA	site1	311	14	38.8582	1.03619	0.974027	136	6467	(50,Inf]
4hChol+OA	site1	313	14	81.305	5.66978	0.934811	108	6467	(50,Inf]
4hChol+OA	site1	318	14	24.8774	5.0662	0.830809	84	6467	(50,Inf]
4hChol+OA	site1	320	14	26.753	4.3033	0.861435	116	6467	(50,Inf]
4hChol+OA	site1	322	14	26.7442	4.76334	0.848819	76	6467	(50,Inf]
4hChol+OA	site1	467	14	21.7004	2.48098	0.897401	96	6467	(50,Inf]
4hChol+OA	site1	474	14	29.0303	4.41268	0.868054	48	6467	(25,50]
4hChol+OA	site1	475	14	135.166	19.0141	0.876676	132	6467	(50,Inf]
4hChol+OA	site1	478	14	128.889	19.0751	0.871083	136	6467	(50,Inf]
4hChol+OA	site1	479	14	163.49	26.764	0.859325	144	6467	(50,Inf]
4hChol+OA	site1	492	14	30.1989	4.43837	0.871861	124	6467	(50,Inf]
4hChol+OA	site1	495	14	12.5336	1.6473	0.883836	32	6467	(25,50]
4hChol+OA	site1	496	14	38.475	2.08423	0.948613	80	6467	(50,Inf]
4hChol+OA	site1	507	14	38.5188	6.47282	0.856133	120	6467	(50,Inf]
4hChol+OA	site1	511	14	25.9646	4.17077	0.861599	64	6467	(50,Inf]
4hChol+OA	site1	514	14	23.7439	2.84516	0.892995	88	6467	(50,Inf]
4hChol+OA	site1	520	14	228.825	12.2518	0.949179	160	6467	(50,Inf]
4hChol+OA	site1	521	14	122.211	6.77997	0.947438	108	6467	(50,Inf]
4hChol+OA	site1	523	14	35.5062	3.81042	0.903084	160	6467	(50,Inf]
4hChol+OA	site1	525	14	42.3165	4.45653	0.90472	56	6467	(50,Inf]
4hChol+OA	site1	527	14	15.0271	2.24506	0.870019	68	6467	(50,Inf]
4hChol+OA	site1	528	14	214.863	9.57037	0.957358	148	6467	(50,Inf]
4hChol+OA	site1	533	14	60.6375	5.68394	0.914297	92	6467	(50,Inf]
4hChol+OA	site1	534	14	16.9193	3.79168	0.816925	64	6467	(50,Inf]
4hChol+OA	site1	536	14	25.1216	3.48419	0.8782	64	6467	(50,Inf]
4hChol+OA	site1	770	14	44.0831	10.5369	0.807087	112	6467	(50,Inf]
4hChol+OA	site1	774	14	6.43367	1.55117	0.805736	36	6467	(25,50]
4hChol+OA	site1	775	14	4.35178	0.504688	0.896079	32	6467	(25,50]
4hChol+OA	site1	777	14	0.591904	0.550192	0.518261	32	6467	(25,50]
4hChol+OA	site1	778	14	1.73998	0.728352	0.704922	44	6467	(25,50]
4hChol+OA	site1	780	14	4.70286	2.04597	0.696841	36	6467	(25,50]
4hChol+OA	site1	781	14	163.641	9.49395	0.945165	148	6467	(50,Inf]
4hChol+OA	site1	782	14	96.379	0	1	108	6467	(50,Inf]
4hChol+OA	site1	783	14	104.895	0	1	120	6467	(50,Inf]
4hChol+OA	site1	785	14	62.3965	0	1	72	6467	(50,Inf]
4hChol+OA	site1	786	14	9.64606	2.30912	0.806852	40	6467	(25,50]
4hChol+OA	site1	787	14	48.4939	0	1	80	6467	(50,Inf]
4hChol+OA	site1	788	14	91.2121	2.98541	0.968307	64	6467	(50,Inf]
4hChol+OA	site1	789	14	94.3103	7.17941	0.92926	76	6467	(50,Inf]
4hChol+OA	site1	790	14	35.0803	0.163056	0.995373	92	6467	(50,Inf]
4hChol+OA	site1	792	14	74.2618	6.88698	0.915131	72	6467	(50,Inf]
4hChol+OA	site1	803	14	11.9477	2.04821	0.853657	92	6467	(50,Inf]
4hChol+OA	site1	74	15	152.598	13.1248	0.920803	204	6467	(50,Inf]
4hChol+OA	site1	82	15	134.961	6.1749	0.956249	140	6467	(50,Inf]
4hChol+OA	site1	83	15	74.0218	2.46926	0.967718	112	6467	(50,Inf]
4hChol+OA	site1	86	15	138.318	11.0835	0.925814	140	6467	(50,Inf]
4hChol+OA	site1	88	15	271.157	19.7361	0.932153	196	6467	(50,Inf]
4hChol+OA	site1	90	15	838.704	66.7377	0.926293	356	6467	(50,Inf]
4hChol+OA	site1	95	15	241.324	17.2577	0.93326	156	6467	(50,Inf]
4hChol+OA	site1	98	15	117	6.91529	0.944193	132	6467	(50,Inf]
4hChol+OA	site1	99	15	82.0769	9.54286	0.895843	92	6467	(50,Inf]
4hChol+OA	site1	102	15	228.189	13.3769	0.944624	180	6467	(50,Inf]
4hChol+OA	site1	103	15	76.2729	10.325	0.88077	108	6467	(50,Inf]
4hChol+OA	site1	106	15	610.555	34.2519	0.94688	308	6467	(50,Inf]
4hChol+OA	site1	220	15	37.9564	4.9976	0.883652	144	6467	(50,Inf]
4hChol+OA	site1	245	15	101.477	18.3263	0.847031	288	6467	(50,Inf]
4hChol+OA	site1	264	15	137.148	13.0035	0.913398	124	6467	(50,Inf]
4hChol+OA	site1	265	15	82.2149	8.58766	0.905425	112	6467	(50,Inf]
4hChol+OA	site1	266	15	116.488	12.4292	0.903587	148	6467	(50,Inf]
4hChol+OA	site1	269	15	85.8689	4.27527	0.952573	124	6467	(50,Inf]
4hChol+OA	site1	270	15	54.0236	6.9505	0.886009	88	6467	(50,Inf]
4hChol+OA	site1	273	15	100.464	14.5664	0.873369	232	6467	(50,Inf]
4hChol+OA	site1	274	15	87.9629	11.538	0.884041	144	6467	(50,Inf]
4hChol+OA	site1	278	15	30.7254	1.19273	0.962632	80	6467	(50,Inf]
4hChol+OA	site1	452	15	25.8201	2.86646	0.900077	84	6467	(50,Inf]
4hChol+OA	site1	468	15	27.3749	7.60884	0.782503	104	6467	(50,Inf]
4hChol+OA	site1	469	15	26.2388	5.36282	0.830299	68	6467	(50,Inf]
4hChol+OA	site1	476	15	69.2976	8.23809	0.893751	96	6467	(50,Inf]
4hChol+OA	site1	477	15	43.6331	6.20954	0.875417	84	6467	(50,Inf]
4hChol+OA	site1	482	15	33.7367	5.78715	0.853578	104	6467	(50,Inf]
4hChol+OA	site1	483	15	16.4861	2.07547	0.888185	44	6467	(25,50]
4hChol+OA	site1	484	15	63.0932	8.58134	0.880274	136	6467	(50,Inf]
4hChol+OA	site1	485	15	25.3558	5.98222	0.809107	108	6467	(50,Inf]
4hChol+OA	site1	487	15	199.523	12.3135	0.941873	120	6467	(50,Inf]
4hChol+OA	site1	489	15	18.1895	2.3897	0.883878	36	6467	(25,50]
4hChol+OA	site1	745	15	10.1711	3.87167	0.724295	76	6467	(50,Inf]
4hChol+OA	site1	755	15	33.8489	3.32411	0.910577	108	6467	(50,Inf]
4hChol+OA	site1	756	15	6.88074	1.0351	0.869237	40	6467	(25,50]
4hChol+OA	site1	758	15	11.5389	1.14672	0.909604	36	6467	(25,50]
4hChol+OA	site1	760	15	35.9093	5.07006	0.876278	120	6467	(50,Inf]
4hChol+OA	site1	761	15	7.36229	1.14464	0.865446	20	6467	(0,25]
4hChol+OA	site1	764	15	100.481	4.19527	0.959921	76	6467	(50,Inf]
4hChol+OA	site1	765	15	112.95	9.41918	0.923027	104	6467	(50,Inf]
4hChol+OA	site1	767	15	17.0604	4.31786	0.798025	48	6467	(25,50]
4hChol+OA	site1	768	15	3.30286	0.9502	0.776584	20	6467	(0,25]
4hChol+OA	site1	769	15	52.8148	6.26493	0.893958	76	6467	(50,Inf]
4hChol+OA	site1	60	16	237.037	8.20125	0.966558	252	6467	(50,Inf]
4hChol+OA	site1	65	16	231.752	11.9098	0.951121	224	6467	(50,Inf]
4hChol+OA	site1	68	16	76.5594	9.27535	0.891939	160	6467	(50,Inf]
4hChol+OA	site1	208	16	83.5212	4.22684	0.95183	148	6467	(50,Inf]
4hChol+OA	site1	222	16	74.1787	7.73663	0.905553	168	6467	(50,Inf]
4hChol+OA	site1	230	16	76.3945	7.71367	0.908289	188	6467	(50,Inf]
4hChol+OA	site1	419	16	33.2396	3.1729	0.912863	92	6467	(50,Inf]
4hChol+OA	site1	420	16	34.6881	5.92146	0.854186	116	6467	(50,Inf]
4hChol+OA	site1	59	17	80.478	8.60882	0.903366	120	6467	(50,Inf]
4hChol+OA	site1	61	17	253.106	26.7965	0.904265	204	6467	(50,Inf]
4hChol+OA	site1	62	17	77.4128	9.49574	0.890739	168	6467	(50,Inf]
4hChol+OA	site1	67	17	175.312	20.727	0.894271	172	6467	(50,Inf]
4hChol+OA	site1	69	17	64.985	10.8486	0.856942	128	6467	(50,Inf]
4hChol+OA	site1	209	17	32.5103	6.83538	0.826274	112	6467	(50,Inf]
4hChol+OA	site1	212	17	62.5226	12.2317	0.836374	140	6467	(50,Inf]
4hChol+OA	site1	214	17	125.768	15.2322	0.89197	192	6467	(50,Inf]
4hChol+OA	site1	217	17	82.554	6.42789	0.927762	156	6467	(50,Inf]
4hChol+OA	site1	218	17	147.653	15.5589	0.904671	156	6467	(50,Inf]
4hChol+OA	site1	421	17	138.09	18.4068	0.882382	140	6467	(50,Inf]
4hChol+OA	site1	422	17	190.741	20.6966	0.902115	164	6467	(50,Inf]
4hChol+OA	site1	720	17	54.2697	6.08929	0.899116	84	6467	(50,Inf]
4hChol+OA	site1	721	17	13.2483	2.99426	0.815653	80	6467	(50,Inf]
4hChol+OA	site1	722	17	14.6033	1.53406	0.904937	64	6467	(50,Inf]
4hChol+OA	site1	729	17	46.4599	7.06343	0.868031	52	6467	(50,Inf]
4hChol+OA	site1	730	17	71.7716	7.69832	0.903129	80	6467	(50,Inf]
4hChol+OA	site1	731	17	7.21286	0.535104	0.930936	32	6467	(25,50]
4hChol+OA	site1	733	17	15.5032	3.40609	0.819872	84	6467	(50,Inf]
4hChol+OA	site1	737	17	5.15604	2.40175	0.682215	48	6467	(25,50]
4hChol+OA	site1	739	17	7.6099	2.37994	0.761764	52	6467	(50,Inf]
4hChol+OA	site1	18	18	49.4903	10.6453	0.822978	112	6467	(50,Inf]
4hChol+OA	site1	22	18	174.543	20.79	0.893566	156	6467	(50,Inf]
4hChol+OA	site1	24	18	175.338	15.3448	0.919527	160	6467	(50,Inf]
4hChol+OA	site1	26	18	55.1285	8.04629	0.872634	80	6467	(50,Inf]
4hChol+OA	site1	31	18	90.6763	6.51175	0.932998	116	6467	(50,Inf]
4hChol+OA	site1	41	18	160.006	26.7067	0.856964	196	6467	(50,Inf]
4hChol+OA	site1	42	18	77.8834	11.1207	0.875054	120	6467	(50,Inf]
4hChol+OA	site1	48	18	506.119	47.6037	0.91403	284	6467	(50,Inf]
4hChol+OA	site1	50	18	151.317	17.6514	0.895534	152	6467	(50,Inf]
4hChol+OA	site1	164	18	50.5926	6.45679	0.886821	104	6467	(50,Inf]
4hChol+OA	site1	166	18	37.9695	8.22158	0.822009	104	6467	(50,Inf]
4hChol+OA	site1	167	18	37.738	11.7018	0.763312	92	6467	(50,Inf]
4hChol+OA	site1	168	18	243.268	22.0263	0.916974	196	6467	(50,Inf]
4hChol+OA	site1	169	18	127.456	14.6133	0.89714	152	6467	(50,Inf]
4hChol+OA	site1	173	18	56.1357	7.15487	0.886952	132	6467	(50,Inf]
4hChol+OA	site1	174	18	61.5563	4.39597	0.933346	80	6467	(50,Inf]
4hChol+OA	site1	178	18	232.328	18.4778	0.926326	188	6467	(50,Inf]
4hChol+OA	site1	179	18	225.944	19.5574	0.920337	208	6467	(50,Inf]
4hChol+OA	site1	185	18	91.0138	10.7583	0.89429	108	6467	(50,Inf]
4hChol+OA	site1	192	18	138.294	21.7794	0.863941	164	6467	(50,Inf]
4hChol+OA	site1	196	18	57.966	10.4591	0.847145	156	6467	(50,Inf]
4hChol+OA	site1	199	18	184.789	12.7598	0.935409	160	6467	(50,Inf]
4hChol+OA	site1	361	18	29.6356	8.40968	0.778956	120	6467	(50,Inf]
4hChol+OA	site1	363	18	67.7795	8.60686	0.887325	96	6467	(50,Inf]
4hChol+OA	site1	367	18	408.45	46.1426	0.898497	276	6467	(50,Inf]
4hChol+OA	site1	368	18	17.4584	0.83508	0.954351	40	6467	(25,50]
4hChol+OA	site1	371	18	34.5303	5.09552	0.871409	92	6467	(50,Inf]
4hChol+OA	site1	372	18	226.52	25.8745	0.897484	176	6467	(50,Inf]
4hChol+OA	site1	373	18	29.8112	3.40156	0.897583	40	6467	(25,50]
4hChol+OA	site1	374	18	66.6657	8.73603	0.88414	84	6467	(50,Inf]
4hChol+OA	site1	375	18	38.1443	6.54109	0.853619	52	6467	(50,Inf]
4hChol+OA	site1	376	18	231.487	24.2377	0.905219	188	6467	(50,Inf]
4hChol+OA	site1	377	18	15.2126	1.1978	0.927009	28	6467	(25,50]
4hChol+OA	site1	379	18	25.2253	3.6225	0.874427	88	6467	(50,Inf]
4hChol+OA	site1	391	18	39.7161	11.9063	0.769357	120	6467	(50,Inf]
4hChol+OA	site1	392	18	55.6413	12.4121	0.817613	152	6467	(50,Inf]
4hChol+OA	site1	397	18	45.5139	5.57853	0.890815	140	6467	(50,Inf]
4hChol+OA	site1	404	18	70.6248	6.43178	0.916532	108	6467	(50,Inf]
4hChol+OA	site1	409	18	127.595	9.54547	0.930396	156	6467	(50,Inf]
4hChol+OA	site1	417	18	18.7175	8.30781	0.692592	88	6467	(50,Inf]
4hChol+OA	site1	617	18	30.9686	4.38883	0.875873	56	6467	(50,Inf]
4hChol+OA	site1	618	18	8.02274	1.54591	0.83844	24	6467	(0,25]
4hChol+OA	site1	637	18	58.3112	5.24	0.917547	116	6467	(50,Inf]
4hChol+OA	site1	638	18	45.2513	5.12899	0.898194	68	6467	(50,Inf]
4hChol+OA	site1	639	18	24.8134	5.93759	0.806914	68	6467	(50,Inf]
4hChol+OA	site1	690	18	4.41353	0.156936	0.965663	20	6467	(0,25]
4hChol+OA	site1	707	18	8.28009	1.5434	0.842887	56	6467	(50,Inf]
4hChol+OA	site1	711	18	9.80786	2.92933	0.770018	56	6467	(50,Inf]
4hChol+OA	site1	84	19	138.046	17.3988	0.88807	148	6467	(50,Inf]
4hChol+OA	site1	85	19	252.552	26.2306	0.90591	224	6467	(50,Inf]
4hChol+OA	site1	87	19	241.382	36.5465	0.868504	220	6467	(50,Inf]
4hChol+OA	site1	226	19	23.562	5.57004	0.8088	72	6467	(50,Inf]
4hChol+OA	site1	235	19	53.1368	7.00591	0.883512	104	6467	(50,Inf]
4hChol+OA	site1	236	19	158.297	20.9142	0.883299	176	6467	(50,Inf]
4hChol+OA	site1	239	19	72.4267	7.06042	0.911175	116	6467	(50,Inf]
4hChol+OA	site1	240	19	44.0269	10.634	0.805455	144	6467	(50,Inf]
4hChol+OA	site1	242	19	98.3587	16.7493	0.854491	220	6467	(50,Inf]
4hChol+OA	site1	250	19	99.0124	13.5656	0.879501	128	6467	(50,Inf]
4hChol+OA	site1	279	19	132.501	16.1075	0.891612	144	6467	(50,Inf]
4hChol+OA	site1	453	19	20.4284	3.38203	0.85796	76	6467	(50,Inf]
4hChol+OA	site1	456	19	48.914	8.99005	0.844742	96	6467	(50,Inf]
4hChol+OA	site1	459	19	152.733	17.3607	0.897934	148	6467	(50,Inf]
4hChol+OA	site1	460	19	45.0104	8.90218	0.834878	72	6467	(50,Inf]
4hChol+OA	site1	461	19	196.265	18.3411	0.914536	140	6467	(50,Inf]
4hChol+OA	site1	465	19	71.7298	7.09686	0.909969	88	6467	(50,Inf]
4hChol+OA	site1	741	19	4.0366	1.13331	0.780787	28	6467	(25,50]
4hChol+OA	site1	746	19	6.02953	2.56615	0.70146	44	6467	(25,50]
4hChol+OA	site1	748	19	34.0371	7.4981	0.819476	92	6467	(50,Inf]
4hChol+OA	site1	749	19	28.5342	5.08667	0.848705	80	6467	(50,Inf]
4hChol+OA	site1	133	20	60.9078	9.35997	0.866796	136	6467	(50,Inf]
4hChol+OA	site1	324	20	17.3369	4.95212	0.777823	76	6467	(50,Inf]
4hChol+OA	site1	325	20	59.3583	9.49974	0.862039	152	6467	(50,Inf]
4hChol+OA	site1	542	20	8.64412	3.44564	0.714995	52	6467	(50,Inf]
4hChol+OA	site1	543	20	7.23146	1.92814	0.789495	56	6467	(50,Inf]
4hChol+OA	site1	545	20	6.0294	3.23935	0.650508	60	6467	(50,Inf]
4hChol+OA	site1	546	20	4.22113	1.20717	0.777616	28	6467	(25,50]
4hChol+OA	site1	547	20	10.7103	2.30234	0.82307	60	6467	(50,Inf]
4hChol+OA	site1	549	20	4.05346	0.56624	0.877429	24	6467	(0,25]
4hChol+OA	site1	553	20	9.48078	2.26087	0.807449	52	6467	(50,Inf]
4hChol+OA	site1	4	21	174.052	21.4089	0.89047	204	6467	(50,Inf]
4hChol+OA	site1	10	21	40.1497	15.7211	0.718617	108	6467	(50,Inf]
4hChol+OA	site1	14	21	237.877	41.7552	0.850678	172	6467	(50,Inf]
4hChol+OA	site1	136	21	165.441	18.4776	0.899534	188	6467	(50,Inf]
4hChol+OA	site1	150	21	29.5617	7.14177	0.80542	120	6467	(50,Inf]
4hChol+OA	site1	154	21	102.918	12.0421	0.895249	176	6467	(50,Inf]
4hChol+OA	site1	156	21	279.913	48.3106	0.852812	208	6467	(50,Inf]
4hChol+OA	site1	330	21	93.5368	11.2442	0.892689	172	6467	(50,Inf]
4hChol+OA	site1	331	21	23.3483	2.20222	0.913809	72	6467	(50,Inf]
4hChol+OA	site1	333	21	37.2068	8.18124	0.819749	100	6467	(50,Inf]
4hChol+OA	site1	335	21	17.4511	5.18101	0.771077	72	6467	(50,Inf]
4hChol+OA	site1	336	21	53.8536	5.89577	0.901325	100	6467	(50,Inf]
4hChol+OA	site1	338	21	37.0662	8.35949	0.815974	108	6467	(50,Inf]
4hChol+OA	site1	355	21	59.6102	9.82264	0.85853	116	6467	(50,Inf]
4hChol+OA	site1	357	21	79.0441	5.08276	0.939582	104	6467	(50,Inf]
4hChol+OA	site1	551	21	6.32261	0.847536	0.881797	32	6467	(25,50]
4hChol+OA	site1	552	21	12.6354	2.64887	0.826693	60	6467	(50,Inf]
4hChol+OA	site1	556	21	8.29502	1.72198	0.828094	36	6467	(25,50]
4hChol+OA	site1	558	21	10.9322	4.75483	0.696894	60	6467	(50,Inf]
4hChol+OA	site1	561	21	12.972	2.93872	0.815299	84	6467	(50,Inf]
4hChol+OA	site1	568	21	6.75578	3.87464	0.635514	48	6467	(25,50]
4hChol+OA	site1	569	21	13.1324	5.25894	0.714053	96	6467	(50,Inf]
4hChol+OA	site1	571	21	10.8418	0.70292	0.939113	48	6467	(25,50]
4hChol+OA	site1	572	21	11.2695	4.46365	0.716291	68	6467	(50,Inf]
4hChol+OA	site1	588	21	5.67164	0.71052	0.888671	40	6467	(25,50]
4hChol+OA	site1	589	21	6.48856	2.96904	0.686068	40	6467	(25,50]
4hChol+OA	site1	591	21	10.2366	1.23578	0.892282	36	6467	(25,50]
4hChol+OA	site1	603	21	5.4801	0.230296	0.959671	32	6467	(25,50]
4hChol+OA	site1	12	22	263.314	35.7883	0.880348	284	6467	(50,Inf]
4hChol+OA	site1	15	22	166.093	15.1069	0.916629	248	6467	(50,Inf]
4hChol+OA	site1	16	22	109.677	10.5042	0.912597	236	6467	(50,Inf]
4hChol+OA	site1	147	22	29.1346	4.80278	0.858481	108	6467	(50,Inf]
4hChol+OA	site1	148	22	51.2711	7.64609	0.870223	108	6467	(50,Inf]
4hChol+OA	site1	149	22	66.4491	9.25652	0.87773	128	6467	(50,Inf]
4hChol+OA	site1	160	22	29.479	6.11461	0.82821	96	6467	(50,Inf]
4hChol+OA	site1	162	22	58.2161	4.73392	0.924799	128	6467	(50,Inf]
4hChol+OA	site1	163	22	32.354	3.37462	0.905549	92	6467	(50,Inf]
4hChol+OA	site1	344	22	123.002	9.3771	0.929165	152	6467	(50,Inf]
4hChol+OA	site1	346	22	27.3049	2.81054	0.906675	116	6467	(50,Inf]
4hChol+OA	site1	347	22	94.0982	6.36992	0.936598	128	6467	(50,Inf]
4hChol+OA	site1	348	22	108.176	4.48375	0.960201	144	6467	(50,Inf]
4hChol+OA	site1	352	22	27.4719	5.08738	0.84375	96	6467	(50,Inf]
4hChol+OA	site1	364	22	36.3782	5.03614	0.878396	92	6467	(50,Inf]
4hChol+OA	site1	365	22	32.8326	2.98302	0.916712	88	6467	(50,Inf]
4hChol+OA	site1	91	23	173.181	16.6013	0.912525	200	6467	(50,Inf]
4hChol+OA	site1	216	23	58.8806	6.44648	0.90132	128	6467	(50,Inf]
4hChol+OA	site1	237	23	52.4975	10.967	0.827195	144	6467	(50,Inf]
4hChol+OA	site1	268	23	56.8306	5.11021	0.917499	132	6467	(50,Inf]
4hChol+OA	site1	473	23	70.9926	6.15422	0.920227	104	6467	(50,Inf]
4hChol+OA	site1	747	23	11.86	2.91756	0.802568	72	6467	(50,Inf]
4hChol+OA	site1	759	23	55.9763	6.4178	0.897141	92	6467	(50,Inf]
4hChol+OA	site1	762	23	9.37064	2.57889	0.784185	84	6467	(50,Inf]
4hChol+OA	site1	29	24	136.885	19.2921	0.876473	172	6467	(50,Inf]
4hChol+OA	site1	34	24	132.314	19.2893	0.872765	172	6467	(50,Inf]
4hChol+OA	site1	35	24	126.642	14.9801	0.894225	164	6467	(50,Inf]
4hChol+OA	site1	49	24	96.1434	9.1327	0.91325	164	6467	(50,Inf]
4hChol+OA	site1	53	24	86.8289	10.0386	0.896368	164	6467	(50,Inf]
4hChol+OA	site1	55	24	168.197	16.6712	0.909821	184	6467	(50,Inf]
4hChol+OA	site1	183	24	65.4422	13.0198	0.834062	196	6467	(50,Inf]
4hChol+OA	site1	186	24	42.0532	9.93647	0.808876	124	6467	(50,Inf]
4hChol+OA	site1	190	24	36.2098	5.13881	0.87572	96	6467	(50,Inf]
4hChol+OA	site1	204	24	32.6023	7.67584	0.809429	120	6467	(50,Inf]
4hChol+OA	site1	205	24	101.684	12.9953	0.886681	152	6467	(50,Inf]
4hChol+OA	site1	390	24	135.535	18.1603	0.881842	156	6467	(50,Inf]
4hChol+OA	site1	406	24	70.9229	11.9924	0.855366	140	6467	(50,Inf]
4hChol+OA	site1	407	24	21.8571	4.91957	0.816274	84	6467	(50,Inf]
4hChol+OA	site1	411	24	126.573	23.1584	0.845334	188	6467	(50,Inf]
4hChol+OA	site1	627	24	28.6911	1.55271	0.94866	156	6467	(50,Inf]
4hChol+OA	site1	656	24	20.3198	5.39962	0.790057	116	6467	(50,Inf]
4hChol+OA	site1	658	24	26.483	6.36156	0.806313	80	6467	(50,Inf]
4hChol+OA	site1	661	24	23.6839	3.1397	0.88295	64	6467	(50,Inf]
4hChol+OA	site1	664	24	74.5708	12.6397	0.855067	96	6467	(50,Inf]
4hChol+OA	site1	38	25	181.964	36.1171	0.834387	312	6467	(50,Inf]
4hChol+OA	site1	40	25	466.496	78.3899	0.856135	324	6467	(50,Inf]
4hChol+OA	site1	47	25	166.341	30.5269	0.844937	268	6467	(50,Inf]
4hChol+OA	site1	52	25	121.035	21.4646	0.84937	176	6467	(50,Inf]
4hChol+OA	site1	56	25	187.769	8.90083	0.954742	268	6467	(50,Inf]
4hChol+OA	site1	184	25	38.5114	4.48812	0.895624	100	6467	(50,Inf]
4hChol+OA	site1	188	25	36.6552	8.30444	0.815291	96	6467	(50,Inf]
4hChol+OA	site1	194	25	283.796	44.7343	0.863835	224	6467	(50,Inf]
4hChol+OA	site1	197	25	52.0518	13.0491	0.799556	156	6467	(50,Inf]
4hChol+OA	site1	389	25	143.464	23.3897	0.859819	164	6467	(50,Inf]
4hChol+OA	site1	400	25	65.4314	14.2535	0.821127	136	6467	(50,Inf]
4hChol+OA	site1	402	25	18.5387	3.85589	0.827821	72	6467	(50,Inf]
4hChol+OA	site1	662	25	9.30206	3.1873	0.744798	52	6467	(50,Inf]
4hChol+OA	site1	643	26	15.1941	1.3294	0.919545	76	6467	(50,Inf]
4hChol+OA	site1	644	26	4.46004	1.0225	0.813498	32	6467	(25,50]
4hChol+OA	site1	645	26	8.93483	1.41074	0.863639	48	6467	(25,50]
4hChol+OA	site1	648	26	17.1787	3.0047	0.85113	96	6467	(50,Inf]
4hChol+OA	site1	649	26	11.0692	2.13759	0.838145	60	6467	(50,Inf]
4hChol+OA	site1	650	26	10.28	1.26382	0.890519	44	6467	(25,50]
4hChol+OA	site1	651	26	23.2982	2.87722	0.890079	92	6467	(50,Inf]
4hChol+OA	site1	104	27	217.975	26.3022	0.892326	192	6467	(50,Inf]
4hChol+OA	site1	244	27	29.2819	7.22508	0.80209	112	6467	(50,Inf]
4hChol+OA	site1	271	27	34.9398	4.40148	0.888121	104	6467	(50,Inf]
4hChol+OA	site1	276	27	50.9074	7.61594	0.869865	188	6467	(50,Inf]
4hChol+OA	site1	763	27	10.2532	0.573448	0.947034	44	6467	(25,50]
4hChol+OA	site1	109	28	239.433	24.3794	0.907588	176	6467	(50,Inf]
4hChol+OA	site1	114	28	220.701	22.2332	0.908481	180	6467	(50,Inf]
4hChol+OA	site1	284	28	134.64	9.64641	0.933144	120	6467	(50,Inf]
4hChol+OA	site1	285	28	67.0204	6.65804	0.909634	96	6467	(50,Inf]
4hChol+OA	site1	314	28	64.9109	6.4604	0.909482	108	6467	(50,Inf]
4hChol+OA	site1	315	28	42.8128	5.98039	0.877434	176	6467	(50,Inf]
4hChol+OA	site1	316	28	37.7628	11.6698	0.763924	116	6467	(50,Inf]
4hChol+OA	site1	317	28	26.3866	6.56355	0.800804	108	6467	(50,Inf]
4hChol+OA	site1	498	28	167.995	18.4833	0.900883	144	6467	(50,Inf]
4hChol+OA	site1	499	28	23.2002	3.08506	0.882631	84	6467	(50,Inf]
4hChol+OA	site1	500	28	41.898	6.08732	0.873142	88	6467	(50,Inf]
4hChol+OA	site1	501	28	89.4803	7.49073	0.922753	124	6467	(50,Inf]
4hChol+OA	site1	502	28	41.5249	6.67551	0.861505	112	6467	(50,Inf]
4hChol+OA	site1	503	28	47.923	10.1348	0.825436	128	6467	(50,Inf]
4hChol+OA	site1	513	28	112.839	10.42	0.915463	132	6467	(50,Inf]
4hChol+OA	site1	516	28	69.7175	5.93346	0.921568	128	6467	(50,Inf]
4hChol+OA	site1	529	28	16.0034	5.44022	0.746301	72	6467	(50,Inf]
4hChol+OA	site1	530	28	20.8037	6.64663	0.757867	80	6467	(50,Inf]
4hChol+OA	site1	532	28	25.6241	5.00031	0.836721	68	6467	(50,Inf]
4hChol+OA	site1	772	28	9.98191	1.53494	0.866723	80	6467	(50,Inf]
4hChol+OA	site1	791	28	17.7089	1.02096	0.94549	60	6467	(50,Inf]
4hChol+OA	site1	793	28	14.98	9.1621	0.620492	56	6467	(50,Inf]
4hChol+OA	site1	794	28	10.9855	0.662928	0.943089	36	6467	(25,50]
4hChol+OA	site1	795	28	7.36376	1.55216	0.825911	32	6467	(25,50]
4hChol+OA	site1	796	28	7.23654	2.47994	0.74477	40	6467	(25,50]
4hChol+OA	site1	797	28	8.9838	5.3421	0.627102	64	6467	(50,Inf]
4hChol+OA	site1	798	28	6.81851	2.03597	0.770064	24	6467	(0,25]
4hChol+OA	site1	799	28	4.4741	3.9126	0.533475	24	6467	(0,25]
4hChol+OA	site1	800	28	7.12143	4.32642	0.622076	48	6467	(25,50]
4hChol+OA	site1	801	28	24.8803	5.76322	0.811927	48	6467	(25,50]
4hChol+OA	site1	805	28	5.48318	0.340248	0.941573	20	6467	(0,25]
4hChol+OA	site1	806	28	4.811	2.0597	0.700219	20	6467	(0,25]
4hChol+OA	site1	808	28	16.1307	2.75493	0.854126	56	6467	(50,Inf]
4hChol+OA	site1	809	28	5.68752	1.46199	0.795512	32	6467	(25,50]
4hChol+OA	site1	810	28	15.481	2.12738	0.879184	48	6467	(25,50]
4hChol+OA	site1	811	28	5.57314	0.38772	0.934956	28	6467	(25,50]
4hChol+OA	site1	812	28	9.37289	4.10546	0.695404	48	6467	(25,50]
4hChol+OA	site1	153	29	32.8639	10.7977	0.752696	104	6467	(50,Inf]
4hChol+OA	site1	157	29	41.4509	14.0385	0.747005	124	6467	(50,Inf]
4hChol+OA	site1	158	29	43.5305	14.2927	0.75282	124	6467	(50,Inf]
4hChol+OA	site1	161	29	25.2849	4.74526	0.841984	80	6467	(50,Inf]
4hChol+OA	site1	32	30	182.207	21.2363	0.895616	260	6467	(50,Inf]
4hChol+OA	site1	36	30	87.7234	12.615	0.874275	152	6467	(50,Inf]
4hChol+OA	site1	382	30	14.736	5.5082	0.727912	96	6467	(50,Inf]
4hChol+OA	site1	399	30	20.3982	4.47842	0.819975	92	6467	(50,Inf]
4hChol+OA	site1	640	30	13.4333	1.8462	0.879171	64	6467	(50,Inf]
4hChol+OA	site1	321	31	95.4983	1.25681	0.98701	248	6467	(50,Inf]
4hChol+OA	site1	531	31	29.274	4.11982	0.87663	96	6467	(50,Inf]
4hChol+OA	site1	537	31	21.6484	3.48543	0.861325	84	6467	(50,Inf]
4hChol+OA	site1	540	31	25.5263	5.0369	0.835197	80	6467	(50,Inf]
4hChol+OA	site1	541	31	59.2457	5.01696	0.92193	108	6467	(50,Inf]
4hChol+OA	site1	802	31	2.92177	0.986472	0.747592	20	6467	(0,25]
4hChol+OA	site1	804	31	5.96748	0.778072	0.884654	40	6467	(25,50]
4hChol+OA	site1	807	31	8.40686	1.6371	0.837006	44	6467	(25,50]
4hChol+OA	site1	813	31	5.2583	1.65918	0.760147	40	6467	(25,50]
4hChol+OA	site2	55	1	63.3321	9.96869	0.864003	140	6467	(50,Inf]
4hChol+OA	site2	58	1	159.313	33.6812	0.825481	260	6467	(50,Inf]
4hChol+OA	site2	59	1	132.161	15.8395	0.892976	156	6467	(50,Inf]
4hChol+OA	site2	61	1	138.401	19.7704	0.875006	172	6467	(50,Inf]
4hChol+OA	site2	70	1	54.6843	7.3334	0.881753	144	6467	(50,Inf]
4hChol+OA	site2	72	1	200.325	34.1041	0.854523	180	6467	(50,Inf]
4hChol+OA	site2	169	1	69.1307	9.63889	0.877632	104	6467	(50,Inf]
4hChol+OA	site2	173	1	60.1069	13.3639	0.818106	180	6467	(50,Inf]
4hChol+OA	site2	174	1	125.382	22.0308	0.850551	168	6467	(50,Inf]
4hChol+OA	site2	177	1	42.2005	5.85063	0.878242	156	6467	(50,Inf]
4hChol+OA	site2	182	1	44.2343	3.50301	0.926619	176	6467	(50,Inf]
4hChol+OA	site2	183	1	15.0167	4.04353	0.787856	80	6467	(50,Inf]
4hChol+OA	site2	187	1	41.94	9.8846	0.809268	144	6467	(50,Inf]
4hChol+OA	site2	191	1	24.7772	6.20529	0.799717	116	6467	(50,Inf]
4hChol+OA	site2	193	1	16.2865	6.83343	0.704435	80	6467	(50,Inf]
4hChol+OA	site2	194	1	41.3173	1.44797	0.966141	104	6467	(50,Inf]
4hChol+OA	site2	197	1	71.9547	11.8	0.859113	236	6467	(50,Inf]
4hChol+OA	site2	198	1	20.5893	6.13274	0.770499	80	6467	(50,Inf]
4hChol+OA	site2	199	1	55.4232	19.2884	0.741829	184	6467	(50,Inf]
4hChol+OA	site2	250	1	12.0134	3.00862	0.799719	76	6467	(50,Inf]
4hChol+OA	site2	252	1	39.497	7.8417	0.834349	108	6467	(50,Inf]
4hChol+OA	site2	254	1	27.1172	4.35313	0.861675	68	6467	(50,Inf]
4hChol+OA	site2	264	1	12.1851	9.37995	0.56504	120	6467	(50,Inf]
4hChol+OA	site2	386	1	4.3285	1.50817	0.741604	36	6467	(25,50]
4hChol+OA	site2	388	1	5.06382	0.660984	0.88454	52	6467	(50,Inf]
4hChol+OA	site2	389	1	3.52518	2.11941	0.624524	44	6467	(25,50]
4hChol+OA	site2	395	1	5.1967	1.13886	0.820243	36	6467	(25,50]
4hChol+OA	site2	399	1	8.88993	2.53295	0.778256	72	6467	(50,Inf]
4hChol+OA	site2	402	1	7.14717	3.12806	0.695573	68	6467	(50,Inf]
4hChol+OA	site2	424	1	8.38961	1.11083	0.883076	48	6467	(25,50]
4hChol+OA	site2	439	1	3.56732	1.89046	0.653621	48	6467	(25,50]
4hChol+OA	site2	454	1	2.5861	1.01908	0.717329	32	6467	(25,50]
4hChol+OA	site2	468	1	3.64396	0.9662	0.790419	36	6467	(25,50]
4hChol+OA	site2	487	1	5.21891	1.29921	0.800677	40	6467	(25,50]
4hChol+OA	site2	502	1	1.67447	2.26409	0.425148	40	6467	(25,50]
4hChol+OA	site2	509	1	3.54575	0.746344	0.826112	44	6467	(25,50]
4hChol+OA	site2	526	1	4.18802	1.5041	0.735757	44	6467	(25,50]
4hChol+OA	site2	536	1	1.19797	3.31434	0.265489	44	6467	(25,50]
4hChol+OA	site2	538	1	5.87116	2.35801	0.713457	72	6467	(50,Inf]
4hChol+OA	site2	560	1	0.507888	2.95303	0.146749	32	6467	(25,50]
4hChol+OA	site2	564	1	4.63677	0.477176	0.906691	36	6467	(25,50]
4hChol+OA	site2	565	1	3.27716	3.07091	0.516245	64	6467	(50,Inf]
4hChol+OA	site2	571	1	3.24171	1.4663	0.688553	36	6467	(25,50]
4hChol+OA	site2	574	1	3.59558	0.91732	0.796734	36	6467	(25,50]
4hChol+OA	site2	598	1	4.74366	4.34793	0.521763	56	6467	(50,Inf]
4hChol+OA	site2	17	2	122.848	32.04	0.79314	208	6467	(50,Inf]
4hChol+OA	site2	18	2	53.2613	12.376	0.811448	116	6467	(50,Inf]
4hChol+OA	site2	20	2	152.764	36.5469	0.806948	172	6467	(50,Inf]
4hChol+OA	site2	21	2	291.352	57.142	0.836032	252	6467	(50,Inf]
4hChol+OA	site2	22	2	111.67	20.6909	0.843678	204	6467	(50,Inf]
4hChol+OA	site2	23	2	65.5137	17.8916	0.785486	108	6467	(50,Inf]
4hChol+OA	site2	25	2	30.6805	9.21588	0.769005	80	6467	(50,Inf]
4hChol+OA	site2	26	2	205.428	43.7796	0.824325	208	6467	(50,Inf]
4hChol+OA	site2	27	2	108.79	20.7253	0.839978	136	6467	(50,Inf]
4hChol+OA	site2	32	2	74.2966	13.8175	0.843186	116	6467	(50,Inf]
4hChol+OA	site2	33	2	120.994	24.1857	0.833408	168	6467	(50,Inf]
4hChol+OA	site2	34	2	129.758	32.4787	0.799808	148	6467	(50,Inf]
4hChol+OA	site2	37	2	146.43	31.0513	0.825045	160	6467	(50,Inf]
4hChol+OA	site2	38	2	111.303	23.301	0.826892	136	6467	(50,Inf]
4hChol+OA	site2	39	2	231.972	46.2867	0.833656	224	6467	(50,Inf]
4hChol+OA	site2	42	2	180.576	44.044	0.803918	176	6467	(50,Inf]
4hChol+OA	site2	43	2	172.895	38.9579	0.816109	192	6467	(50,Inf]
4hChol+OA	site2	44	2	49.7022	8.07027	0.860309	112	6467	(50,Inf]
4hChol+OA	site2	109	2	36.0592	8.18014	0.815093	96	6467	(50,Inf]
4hChol+OA	site2	112	2	34.6319	9.16832	0.790679	104	6467	(50,Inf]
4hChol+OA	site2	114	2	78.413	17.5536	0.817087	192	6467	(50,Inf]
4hChol+OA	site2	115	2	69.4097	17.022	0.803059	92	6467	(50,Inf]
4hChol+OA	site2	118	2	17.5503	6.80812	0.720503	112	6467	(50,Inf]
4hChol+OA	site2	125	2	35.4357	18.0358	0.662703	204	6467	(50,Inf]
4hChol+OA	site2	126	2	42.0119	9.82332	0.810489	96	6467	(50,Inf]
4hChol+OA	site2	130	2	28.4766	6.15536	0.822263	64	6467	(50,Inf]
4hChol+OA	site2	131	2	224.76	45.4408	0.831826	240	6467	(50,Inf]
4hChol+OA	site2	134	2	44.7281	10.0254	0.816899	156	6467	(50,Inf]
4hChol+OA	site2	135	2	18.9275	4.36158	0.81272	76	6467	(50,Inf]
4hChol+OA	site2	137	2	14.8492	6.40837	0.698538	76	6467	(50,Inf]
4hChol+OA	site2	140	2	27.7701	9.19194	0.751314	140	6467	(50,Inf]
4hChol+OA	site2	225	2	29.6121	8.61546	0.774627	140	6467	(50,Inf]
4hChol+OA	site2	226	2	12.7384	2.94883	0.812023	44	6467	(25,50]
4hChol+OA	site2	227	2	15.4181	2.45686	0.862553	52	6467	(50,Inf]
4hChol+OA	site2	231	2	11.6253	2.21492	0.839965	64	6467	(50,Inf]
4hChol+OA	site2	340	2	61.6863	16.6124	0.787833	144	6467	(50,Inf]
4hChol+OA	site2	341	2	6.46981	3.13613	0.673522	32	6467	(25,50]
4hChol+OA	site2	342	2	1.70498	1.02322	0.624946	16	6467	(0,25]
4hChol+OA	site2	345	2	8.09928	2.82445	0.741439	60	6467	(50,Inf]
4hChol+OA	site2	60	3	62.0834	10.84	0.851351	156	6467	(50,Inf]
4hChol+OA	site2	63	3	39.6909	13.3443	0.748388	140	6467	(50,Inf]
4hChol+OA	site2	180	3	32.3084	9.24666	0.777484	132	6467	(50,Inf]
4hChol+OA	site2	186	3	24.7189	9.14631	0.72992	104	6467	(50,Inf]
4hChol+OA	site2	188	3	38.5356	7.14566	0.843576	156	6467	(50,Inf]
4hChol+OA	site2	273	3	13.8039	1.02595	0.930818	72	6467	(50,Inf]
4hChol+OA	site2	276	3	23.3578	8.29665	0.7379	100	6467	(50,Inf]
4hChol+OA	site2	390	3	5.82488	1.29986	0.817557	52	6467	(50,Inf]
4hChol+OA	site2	394	3	10.9017	1.12714	0.906297	64	6467	(50,Inf]
4hChol+OA	site2	396	3	14.2651	2.81271	0.8353	64	6467	(50,Inf]
4hChol+OA	site2	397	3	3.38265	1.78538	0.654534	28	6467	(25,50]
4hChol+OA	site2	398	3	7.3467	1.06812	0.873067	36	6467	(25,50]
4hChol+OA	site2	400	3	6.90094	1.90496	0.783672	36	6467	(25,50]
4hChol+OA	site2	401	3	11.9776	3.9274	0.753071	64	6467	(50,Inf]
4hChol+OA	site2	403	3	14.372	2.13546	0.870636	52	6467	(50,Inf]
4hChol+OA	site2	404	3	4.59576	0.590456	0.886149	20	6467	(0,25]
4hChol+OA	site2	405	3	5.98837	1.24216	0.828206	24	6467	(0,25]
4hChol+OA	site2	406	3	15.1481	4.93218	0.754377	92	6467	(50,Inf]
4hChol+OA	site2	407	3	16.5388	2.35991	0.875128	68	6467	(50,Inf]
4hChol+OA	site2	408	3	2.50196	1.53867	0.6192	28	6467	(25,50]
4hChol+OA	site2	409	3	4.79839	0.69932	0.872798	24	6467	(0,25]
4hChol+OA	site2	410	3	33.4844	5.46787	0.859626	120	6467	(50,Inf]
4hChol+OA	site2	411	3	7.59095	1.64389	0.821991	40	6467	(25,50]
4hChol+OA	site2	412	3	4.72739	1.08219	0.813723	36	6467	(25,50]
4hChol+OA	site2	413	3	6.48714	1.98468	0.765731	40	6467	(25,50]
4hChol+OA	site2	414	3	13.7871	4.0295	0.773834	84	6467	(50,Inf]
4hChol+OA	site2	415	3	7.06355	2.58093	0.732393	48	6467	(25,50]
4hChol+OA	site2	416	3	14.9721	1.12633	0.930035	64	6467	(50,Inf]
4hChol+OA	site2	417	3	4.17144	1.1687	0.781149	24	6467	(0,25]
4hChol+OA	site2	418	3	5.94278	1.09929	0.843897	32	6467	(25,50]
4hChol+OA	site2	419	3	13.1946	3.93942	0.770082	68	6467	(50,Inf]
4hChol+OA	site2	420	3	11.9572	2.77318	0.811737	72	6467	(50,Inf]
4hChol+OA	site2	421	3	17.6954	2.35781	0.882422	80	6467	(50,Inf]
4hChol+OA	site2	422	3	10.336	3.31605	0.757102	68	6467	(50,Inf]
4hChol+OA	site2	423	3	10.488	1.7479	0.857149	60	6467	(50,Inf]
4hChol+OA	site2	425	3	6.34382	2.82194	0.692121	40	6467	(25,50]
4hChol+OA	site2	426	3	6.2652	1.85165	0.771876	36	6467	(25,50]
4hChol+OA	site2	427	3	5.02573	1.19973	0.807287	44	6467	(25,50]
4hChol+OA	site2	428	3	5.66884	0.182336	0.968838	32	6467	(25,50]
4hChol+OA	site2	429	3	7.22462	1.61506	0.817295	48	6467	(25,50]
4hChol+OA	site2	430	3	5.9863	2.10186	0.740131	40	6467	(25,50]
4hChol+OA	site2	432	3	6.88183	0.94744	0.878987	32	6467	(25,50]
4hChol+OA	site2	433	3	16.2788	5.78999	0.737639	80	6467	(50,Inf]
4hChol+OA	site2	435	3	9.1162	1.61703	0.849343	64	6467	(50,Inf]
4hChol+OA	site2	437	3	11.4894	1.93958	0.855568	56	6467	(50,Inf]
4hChol+OA	site2	440	3	3.2431	0.997328	0.764805	28	6467	(25,50]
4hChol+OA	site2	442	3	10.7334	5.73545	0.65174	72	6467	(50,Inf]
4hChol+OA	site2	447	3	11.4814	4.16861	0.733635	68	6467	(50,Inf]
4hChol+OA	site2	469	3	6.16494	1.78863	0.775116	36	6467	(25,50]
4hChol+OA	site2	475	3	6.58969	2.91607	0.693231	36	6467	(25,50]
4hChol+OA	site2	484	3	6.85617	2.02706	0.77181	44	6467	(25,50]
4hChol+OA	site2	503	3	6.71242	1.87381	0.781766	48	6467	(25,50]
4hChol+OA	site2	506	3	7.02626	1.18786	0.855388	36	6467	(25,50]
4hChol+OA	site2	510	3	15.329	2.6171	0.854169	64	6467	(50,Inf]
4hChol+OA	site2	514	3	11.5867	2.23811	0.838109	44	6467	(25,50]
4hChol+OA	site2	520	3	12.7903	4.97902	0.719796	64	6467	(50,Inf]
4hChol+OA	site2	522	3	14.5133	2.08853	0.874199	56	6467	(50,Inf]
4hChol+OA	site2	523	3	6.05031	0.672248	0.900001	32	6467	(25,50]
4hChol+OA	site2	527	3	8.01686	1.21058	0.868806	40	6467	(25,50]
4hChol+OA	site2	529	3	5.02626	0.395192	0.927106	20	6467	(0,25]
4hChol+OA	site2	530	3	15.3705	2.18284	0.875646	60	6467	(50,Inf]
4hChol+OA	site2	532	3	5.19473	0.18664	0.965317	20	6467	(0,25]
4hChol+OA	site2	533	3	16.0629	3.57784	0.817836	64	6467	(50,Inf]
4hChol+OA	site2	534	3	4.21726	0.817696	0.837596	20	6467	(0,25]
4hChol+OA	site2	535	3	8.27628	1.16654	0.876463	36	6467	(25,50]
4hChol+OA	site2	537	3	3.43706	1.07147	0.762346	24	6467	(0,25]
4hChol+OA	site2	539	3	20.2161	4.89464	0.805078	80	6467	(50,Inf]
4hChol+OA	site2	540	3	14.3219	1.9201	0.881782	44	6467	(25,50]
4hChol+OA	site2	542	3	8.64083	1.82859	0.82534	36	6467	(25,50]
4hChol+OA	site2	543	3	11.2546	1.76031	0.864746	40	6467	(25,50]
4hChol+OA	site2	544	3	8.17677	1.1936	0.87262	36	6467	(25,50]
4hChol+OA	site2	546	3	11.5351	3.14546	0.78574	60	6467	(50,Inf]
4hChol+OA	site2	547	3	6.00224	1.67819	0.781498	32	6467	(25,50]
4hChol+OA	site2	548	3	12.9303	4.23826	0.753138	64	6467	(50,Inf]
4hChol+OA	site2	552	3	9.43982	3.11597	0.75183	60	6467	(50,Inf]
4hChol+OA	site2	554	3	4.0441	0.344488	0.921504	20	6467	(0,25]
4hChol+OA	site2	561	3	13.7271	2.70592	0.835337	64	6467	(50,Inf]
4hChol+OA	site2	562	3	10.2206	3.15182	0.764305	52	6467	(50,Inf]
4hChol+OA	site2	563	3	3.85185	1.24359	0.75594	20	6467	(0,25]
4hChol+OA	site2	566	3	7.45815	1.0969	0.871783	32	6467	(25,50]
4hChol+OA	site2	567	3	8.86749	2.81658	0.758939	48	6467	(25,50]
4hChol+OA	site2	568	3	13.6542	3.32173	0.804327	72	6467	(50,Inf]
4hChol+OA	site2	570	3	6.23942	1.56258	0.799721	40	6467	(25,50]
4hChol+OA	site2	578	3	5.49176	0.754888	0.879153	40	6467	(25,50]
4hChol+OA	site2	580	3	4.74954	1.26426	0.789774	36	6467	(25,50]
4hChol+OA	site2	584	3	5.12946	1.43037	0.781951	36	6467	(25,50]
4hChol+OA	site2	594	3	10.5909	2.29754	0.821736	76	6467	(50,Inf]
4hChol+OA	site2	601	3	6.36725	0.612712	0.912218	52	6467	(50,Inf]
4hChol+OA	site2	629	3	6.55505	2.58643	0.717066	72	6467	(50,Inf]
4hChol+OA	site2	73	4	85.3554	14.7028	0.853057	160	6467	(50,Inf]
4hChol+OA	site2	78	4	76.15	14.4017	0.840956	204	6467	(50,Inf]
4hChol+OA	site2	204	4	15.899	3.54494	0.817684	64	6467	(50,Inf]
4hChol+OA	site2	207	4	44.4259	9.45593	0.824506	172	6467	(50,Inf]
4hChol+OA	site2	275	4	23.1684	3.16889	0.87968	148	6467	(50,Inf]
4hChol+OA	site2	305	4	16.4298	5.27994	0.756794	116	6467	(50,Inf]
4hChol+OA	site2	306	4	37.472	6.22336	0.857574	152	6467	(50,Inf]
4hChol+OA	site2	307	4	36.2831	8.65198	0.807456	148	6467	(50,Inf]
4hChol+OA	site2	585	4	2.54671	0.339208	0.882461	24	6467	(0,25]
4hChol+OA	site2	587	4	9.2871	3.63493	0.718703	60	6467	(50,Inf]
4hChol+OA	site2	591	4	7.5827	2.20136	0.775005	64	6467	(50,Inf]
4hChol+OA	site2	599	4	4.33281	2.33394	0.649914	44	6467	(25,50]
4hChol+OA	site2	604	4	4.65534	1.5539	0.749745	52	6467	(50,Inf]
4hChol+OA	site2	606	4	2.05844	0.784096	0.724156	20	6467	(0,25]
4hChol+OA	site2	609	4	5.05571	1.65728	0.753123	44	6467	(25,50]
4hChol+OA	site2	683	4	4.79641	0.916552	0.839566	28	6467	(25,50]
4hChol+OA	site2	74	5	27.5946	5.73906	0.82783	128	6467	(50,Inf]
4hChol+OA	site2	76	5	61.4599	13.7074	0.817641	164	6467	(50,Inf]
4hChol+OA	site2	77	5	137.728	23.0539	0.856614	180	6467	(50,Inf]
4hChol+OA	site2	79	5	44.5686	12.2296	0.784683	180	6467	(50,Inf]
4hChol+OA	site2	81	5	274.324	46.8657	0.854087	228	6467	(50,Inf]
4hChol+OA	site2	82	5	211.757	33.9364	0.861875	240	6467	(50,Inf]
4hChol+OA	site2	85	5	58.9533	11.302	0.839129	116	6467	(50,Inf]
4hChol+OA	site2	200	5	61.6552	9.72686	0.863735	120	6467	(50,Inf]
4hChol+OA	site2	203	5	52.3604	10.0363	0.839153	112	6467	(50,Inf]
4hChol+OA	site2	205	5	29.1146	8.77573	0.768391	88	6467	(50,Inf]
4hChol+OA	site2	206	5	28.4364	9.48216	0.749933	148	6467	(50,Inf]
4hChol+OA	site2	292	5	14.8657	5.87484	0.716746	76	6467	(50,Inf]
4hChol+OA	site2	294	5	32.4666	5.30088	0.859645	112	6467	(50,Inf]
4hChol+OA	site2	299	5	12.7899	4.38098	0.74486	68	6467	(50,Inf]
4hChol+OA	site2	303	5	12.5492	3.3625	0.788677	72	6467	(50,Inf]
4hChol+OA	site2	593	5	30.1539	6.00144	0.83401	72	6467	(50,Inf]
4hChol+OA	site2	595	5	62.0604	10.5223	0.855031	80	6467	(50,Inf]
4hChol+OA	site2	603	5	2.6751	0.779728	0.774307	16	6467	(0,25]
4hChol+OA	site2	616	5	2.84667	0.214072	0.930059	16	6467	(0,25]
4hChol+OA	site2	622	5	2.54865	1.34806	0.654052	32	6467	(25,50]
4hChol+OA	site2	643	5	3.63092	1.85926	0.661348	48	6467	(25,50]
4hChol+OA	site2	656	5	5.50974	0.80616	0.87236	44	6467	(25,50]
4hChol+OA	site2	667	5	4.5543	2.00321	0.694517	48	6467	(25,50]
4hChol+OA	site2	674	5	7.7391	1.83527	0.808314	68	6467	(50,Inf]
4hChol+OA	site2	675	5	4.21441	2.17154	0.659951	36	6467	(25,50]
4hChol+OA	site2	676	5	3.3667	2.72557	0.552618	40	6467	(25,50]
4hChol+OA	site2	677	5	13.0758	3.94175	0.768372	88	6467	(50,Inf]
4hChol+OA	site2	680	5	3.02161	0.195272	0.939298	16	6467	(0,25]
4hChol+OA	site2	681	5	36.2425	6.56327	0.846673	84	6467	(50,Inf]
4hChol+OA	site2	31	6	119.356	28.004	0.809962	176	6467	(50,Inf]
4hChol+OA	site2	36	6	54.5123	9.75103	0.848264	112	6467	(50,Inf]
4hChol+OA	site2	41	6	122.599	20.1768	0.858683	192	6467	(50,Inf]
4hChol+OA	site2	45	6	218.496	39.6118	0.84653	212	6467	(50,Inf]
4hChol+OA	site2	52	6	41.7647	11.3641	0.786102	104	6467	(50,Inf]
4hChol+OA	site2	117	6	34.8484	4.57973	0.883846	88	6467	(50,Inf]
4hChol+OA	site2	119	6	46.349	10.888	0.809774	124	6467	(50,Inf]
4hChol+OA	site2	120	6	40.3737	10.3492	0.795966	100	6467	(50,Inf]
4hChol+OA	site2	121	6	88.3752	17.9942	0.830833	148	6467	(50,Inf]
4hChol+OA	site2	122	6	29.5381	5.4765	0.843594	128	6467	(50,Inf]
4hChol+OA	site2	123	6	37.8107	5.71014	0.868795	100	6467	(50,Inf]
4hChol+OA	site2	124	6	29.3444	7.13835	0.804336	88	6467	(50,Inf]
4hChol+OA	site2	127	6	36.9781	7.93598	0.823308	164	6467	(50,Inf]
4hChol+OA	site2	129	6	35.8305	7.43594	0.828136	104	6467	(50,Inf]
4hChol+OA	site2	133	6	13.9969	7.20772	0.660087	76	6467	(50,Inf]
4hChol+OA	site2	136	6	18.3677	4.3449	0.808701	48	6467	(25,50]
4hChol+OA	site2	138	6	44.6983	12.0215	0.788054	208	6467	(50,Inf]
4hChol+OA	site2	141	6	20.4642	4.21451	0.829225	68	6467	(50,Inf]
4hChol+OA	site2	142	6	49.3871	12.5763	0.797037	224	6467	(50,Inf]
4hChol+OA	site2	144	6	30.8921	5.47665	0.849413	88	6467	(50,Inf]
4hChol+OA	site2	153	6	23.7178	6.98512	0.772493	96	6467	(50,Inf]
4hChol+OA	site2	160	6	17.6462	4.68377	0.790247	84	6467	(50,Inf]
4hChol+OA	site2	234	6	9.37694	4.01294	0.700301	56	6467	(50,Inf]
4hChol+OA	site2	235	6	15.7879	3.38191	0.823582	68	6467	(50,Inf]
4hChol+OA	site2	236	6	18.0339	6.86301	0.724343	72	6467	(50,Inf]
4hChol+OA	site2	237	6	81.9352	13.1523	0.861682	152	6467	(50,Inf]
4hChol+OA	site2	238	6	66.5993	20.1131	0.768048	156	6467	(50,Inf]
4hChol+OA	site2	239	6	38.445	12.1586	0.759728	120	6467	(50,Inf]
4hChol+OA	site2	244	6	14.358	2.11886	0.871404	64	6467	(50,Inf]
4hChol+OA	site2	245	6	17.363	1.9824	0.897526	56	6467	(50,Inf]
4hChol+OA	site2	251	6	12.8262	3.33484	0.793649	68	6467	(50,Inf]
4hChol+OA	site2	350	6	6.7397	1.56039	0.812003	40	6467	(25,50]
4hChol+OA	site2	365	6	6.5446	2.0965	0.75738	44	6467	(25,50]
4hChol+OA	site2	366	6	10.6522	0.704248	0.937987	40	6467	(25,50]
4hChol+OA	site2	368	6	16.9422	0.076728	0.995492	60	6467	(50,Inf]
4hChol+OA	site2	372	6	21.54	0.968472	0.956973	88	6467	(50,Inf]
4hChol+OA	site2	373	6	20.4946	5.50815	0.788171	56	6467	(50,Inf]
4hChol+OA	site2	374	6	52.4779	13.8434	0.791268	96	6467	(50,Inf]
4hChol+OA	site2	377	6	8.21028	0.426872	0.950577	48	6467	(25,50]
4hChol+OA	site2	382	6	6.4619	1.55242	0.806295	44	6467	(25,50]
4hChol+OA	site2	48	7	64.0485	14.0966	0.81961	228	6467	(50,Inf]
4hChol+OA	site2	50	7	82.423	17.2893	0.826608	144	6467	(50,Inf]
4hChol+OA	site2	51	7	102.74	22.1447	0.822679	168	6467	(50,Inf]
4hChol+OA	site2	53	7	106.74	19.7329	0.843975	128	6467	(50,Inf]
4hChol+OA	site2	54	7	99.1122	17.3419	0.851084	140	6467	(50,Inf]
4hChol+OA	site2	56	7	80.5	15.0748	0.842272	136	6467	(50,Inf]
4hChol+OA	site2	152	7	32.4558	10.3074	0.758966	116	6467	(50,Inf]
4hChol+OA	site2	154	7	30.4978	4.91053	0.861317	108	6467	(50,Inf]
4hChol+OA	site2	159	7	97.2637	19.4442	0.833395	144	6467	(50,Inf]
4hChol+OA	site2	161	7	40.886	8.66361	0.825153	184	6467	(50,Inf]
4hChol+OA	site2	165	7	33.0503	6.56504	0.83428	120	6467	(50,Inf]
4hChol+OA	site2	247	7	15.8245	3.02242	0.839633	96	6467	(50,Inf]
4hChol+OA	site2	351	7	10.3941	0.425136	0.960705	56	6467	(50,Inf]
4hChol+OA	site2	353	7	36.9664	0.40068	0.989277	76	6467	(50,Inf]
4hChol+OA	site2	355	7	9.22923	0	1	32	6467	(25,50]
4hChol+OA	site2	357	7	16.8698	0.045968	0.997283	44	6467	(25,50]
4hChol+OA	site2	358	7	45.828	0	1	100	6467	(50,Inf]
4hChol+OA	site2	361	7	77.7781	0	1	116	6467	(50,Inf]
4hChol+OA	site2	362	7	43.3974	0	1	72	6467	(50,Inf]
4hChol+OA	site2	363	7	9.13732	0	1	36	6467	(25,50]
4hChol+OA	site2	364	7	30.5938	0	1	68	6467	(50,Inf]
4hChol+OA	site2	376	7	16.0173	0.715344	0.957249	80	6467	(50,Inf]
4hChol+OA	site2	384	7	4.18943	1.14525	0.78532	28	6467	(25,50]
4hChol+OA	site2	28	8	67.4954	12.1597	0.847346	156	6467	(50,Inf]
4hChol+OA	site2	40	8	169.332	38.6649	0.814108	236	6467	(50,Inf]
4hChol+OA	site2	110	8	46.3275	12.098	0.792933	216	6467	(50,Inf]
4hChol+OA	site2	111	8	41.6888	3.724	0.917997	124	6467	(50,Inf]
4hChol+OA	site2	128	8	68.0243	23.6939	0.741667	216	6467	(50,Inf]
4hChol+OA	site2	228	8	44.992	6.31078	0.87699	156	6467	(50,Inf]
4hChol+OA	site2	233	8	18.4157	2.22938	0.892014	80	6467	(50,Inf]
4hChol+OA	site2	344	8	12.0962	1.74817	0.873728	60	6467	(50,Inf]
4hChol+OA	site2	1	9	55.9023	11.7243	0.826632	140	6467	(50,Inf]
4hChol+OA	site2	3	9	81.4124	15.842	0.837107	124	6467	(50,Inf]
4hChol+OA	site2	5	9	227.477	46.0194	0.831736	228	6467	(50,Inf]
4hChol+OA	site2	6	9	44.6291	8.29348	0.84329	100	6467	(50,Inf]
4hChol+OA	site2	7	9	111.229	24.4591	0.81974	148	6467	(50,Inf]
4hChol+OA	site2	87	9	35.404	13.198	0.728448	116	6467	(50,Inf]
4hChol+OA	site2	89	9	35.7859	7.36158	0.829386	108	6467	(50,Inf]
4hChol+OA	site2	90	9	28.1698	2.79562	0.909718	84	6467	(50,Inf]
4hChol+OA	site2	91	9	34.738	13.3948	0.721712	112	6467	(50,Inf]
4hChol+OA	site2	93	9	97.2985	15.9546	0.859124	192	6467	(50,Inf]
4hChol+OA	site2	95	9	53.2425	10.0169	0.841654	112	6467	(50,Inf]
4hChol+OA	site2	216	9	25.4534	4.46598	0.850733	76	6467	(50,Inf]
4hChol+OA	site2	217	9	24.1951	3.96598	0.859168	84	6467	(50,Inf]
4hChol+OA	site2	218	9	36.6511	9.68234	0.791029	88	6467	(50,Inf]
4hChol+OA	site2	310	9	5.77727	2.45188	0.702049	32	6467	(25,50]
4hChol+OA	site2	311	9	7.73554	0.965744	0.889011	60	6467	(50,Inf]
4hChol+OA	site2	312	9	3.56938	1.48056	0.706817	20	6467	(0,25]
4hChol+OA	site2	313	9	2.43119	1.66282	0.59384	20	6467	(0,25]
4hChol+OA	site2	314	9	8.2635	2.97616	0.735209	64	6467	(50,Inf]
4hChol+OA	site2	315	9	16.8971	0.595184	0.965974	56	6467	(50,Inf]
4hChol+OA	site2	317	9	2.13854	1.2362	0.63369	16	6467	(0,25]
4hChol+OA	site2	318	9	17.398	3.948	0.815047	80	6467	(50,Inf]
4hChol+OA	site2	319	9	6.01646	2.58213	0.699703	40	6467	(25,50]
4hChol+OA	site2	322	9	9.54041	3.81086	0.714569	48	6467	(25,50]
4hChol+OA	site2	323	9	5.21015	2.38099	0.686346	36	6467	(25,50]
4hChol+OA	site2	324	9	9.27106	2.87055	0.763577	44	6467	(25,50]
4hChol+OA	site2	325	9	33.6105	7.1634	0.824314	96	6467	(50,Inf]
4hChol+OA	site2	326	9	6.68622	2.56475	0.722759	32	6467	(25,50]
4hChol+OA	site2	327	9	21.0446	3.84138	0.845641	72	6467	(50,Inf]
4hChol+OA	site2	328	9	3.28431	1.74693	0.652784	28	6467	(25,50]
4hChol+OA	site2	329	9	19.9485	4.01976	0.832288	64	6467	(50,Inf]
4hChol+OA	site2	330	9	15.6029	2.48226	0.862746	60	6467	(50,Inf]
4hChol+OA	site2	331	9	9.82323	2.1413	0.82103	60	6467	(50,Inf]
4hChol+OA	site2	332	9	5.14892	0.88532	0.853284	32	6467	(25,50]
4hChol+OA	site2	333	9	13.6634	2.6637	0.836854	60	6467	(50,Inf]
4hChol+OA	site2	13	10	73.097	18.3259	0.799548	188	6467	(50,Inf]
4hChol+OA	site2	15	10	64.9091	15.5215	0.80702	172	6467	(50,Inf]
4hChol+OA	site2	19	10	105.405	26.0564	0.801795	236	6467	(50,Inf]
4hChol+OA	site2	29	10	66.3116	14.4858	0.820715	144	6467	(50,Inf]
4hChol+OA	site2	46	10	80.3785	20.3403	0.798049	256	6467	(50,Inf]
4hChol+OA	site2	100	10	38.4176	8.45101	0.819687	100	6467	(50,Inf]
4hChol+OA	site2	102	10	34.4776	9.0523	0.792044	112	6467	(50,Inf]
4hChol+OA	site2	116	10	100.66	20.4613	0.831067	176	6467	(50,Inf]
4hChol+OA	site2	221	10	33.3717	5.41836	0.860316	100	6467	(50,Inf]
4hChol+OA	site2	222	10	29.3437	7.21675	0.802608	80	6467	(50,Inf]
4hChol+OA	site2	232	10	8.99905	2.72562	0.767531	56	6467	(50,Inf]
4hChol+OA	site2	335	10	3.69759	0.318976	0.920585	20	6467	(0,25]
4hChol+OA	site2	338	10	6.22119	1.34394	0.82235	20	6467	(0,25]
4hChol+OA	site2	339	10	5.12987	1.92245	0.727402	48	6467	(25,50]
4hChol+OA	site2	88	11	26.5586	5.88859	0.818518	148	6467	(50,Inf]
4hChol+OA	site2	69	12	61.499	12.3576	0.832681	108	6467	(50,Inf]
4hChol+OA	site2	75	12	65.0329	17.4054	0.788867	120	6467	(50,Inf]
4hChol+OA	site2	80	12	151.877	46.4771	0.765687	228	6467	(50,Inf]
4hChol+OA	site2	83	12	138.967	31.8523	0.813532	204	6467	(50,Inf]
4hChol+OA	site2	86	12	78.229	26.7481	0.7452	184	6467	(50,Inf]
4hChol+OA	site2	190	12	23.3372	7.00202	0.769209	72	6467	(50,Inf]
4hChol+OA	site2	192	12	28.4619	3.50084	0.890471	96	6467	(50,Inf]
4hChol+OA	site2	195	12	19.9272	3.93078	0.835242	84	6467	(50,Inf]
4hChol+OA	site2	196	12	26.66	7.50447	0.780343	108	6467	(50,Inf]
4hChol+OA	site2	202	12	37.0323	8.82222	0.807604	152	6467	(50,Inf]
4hChol+OA	site2	208	12	46.6163	6.98296	0.869719	140	6467	(50,Inf]
4hChol+OA	site2	209	12	40.6946	9.84418	0.805215	112	6467	(50,Inf]
4hChol+OA	site2	210	12	17.344	3.21646	0.843561	64	6467	(50,Inf]
4hChol+OA	site2	265	12	8.21975	6.24398	0.568301	52	6467	(50,Inf]
4hChol+OA	site2	266	12	15.4225	5.57247	0.73458	92	6467	(50,Inf]
4hChol+OA	site2	267	12	14.8907	2.68553	0.847207	76	6467	(50,Inf]
4hChol+OA	site2	268	12	13.2001	3.49102	0.790845	64	6467	(50,Inf]
4hChol+OA	site2	269	12	23.3648	4.27715	0.845266	68	6467	(50,Inf]
4hChol+OA	site2	270	12	22.7363	2.7287	0.892845	96	6467	(50,Inf]
4hChol+OA	site2	271	12	12.199	4.74116	0.720123	52	6467	(50,Inf]
4hChol+OA	site2	272	12	15.057	4.11882	0.785208	92	6467	(50,Inf]
4hChol+OA	site2	277	12	9.56482	4.59457	0.675511	76	6467	(50,Inf]
4hChol+OA	site2	279	12	9.28432	3.06986	0.751513	56	6467	(50,Inf]
4hChol+OA	site2	280	12	11.5666	4.13143	0.736818	68	6467	(50,Inf]
4hChol+OA	site2	281	12	8.54188	2.57337	0.768483	40	6467	(25,50]
4hChol+OA	site2	282	12	10.6913	2.35173	0.819695	56	6467	(50,Inf]
4hChol+OA	site2	283	12	11.3825	3.26222	0.777242	80	6467	(50,Inf]
4hChol+OA	site2	284	12	21.6738	4.69983	0.821798	76	6467	(50,Inf]
4hChol+OA	site2	285	12	12.5723	3.76264	0.769658	72	6467	(50,Inf]
4hChol+OA	site2	286	12	25.363	22.0029	0.535469	160	6467	(50,Inf]
4hChol+OA	site2	287	12	13.7023	3.04353	0.818251	52	6467	(50,Inf]
4hChol+OA	site2	288	12	6.39681	3.55104	0.643034	48	6467	(25,50]
4hChol+OA	site2	289	12	14.1158	3.79119	0.788284	68	6467	(50,Inf]
4hChol+OA	site2	291	12	10.604	2.54583	0.806398	48	6467	(25,50]
4hChol+OA	site2	295	12	18.085	6.76717	0.727703	72	6467	(50,Inf]
4hChol+OA	site2	296	12	12.2425	5.73326	0.681056	84	6467	(50,Inf]
4hChol+OA	site2	297	12	21.8222	4.81061	0.819373	76	6467	(50,Inf]
4hChol+OA	site2	298	12	16.1476	4.62293	0.777428	76	6467	(50,Inf]
4hChol+OA	site2	300	12	6.48466	3.54904	0.646288	48	6467	(25,50]
4hChol+OA	site2	302	12	14.2229	4.05208	0.778272	72	6467	(50,Inf]
4hChol+OA	site2	304	12	14.4811	2.12117	0.872236	72	6467	(50,Inf]
4hChol+OA	site2	308	12	18.8324	4.87808	0.794265	60	6467	(50,Inf]
4hChol+OA	site2	431	12	7.12854	2.72556	0.723409	52	6467	(50,Inf]
4hChol+OA	site2	434	12	2.48526	1.02532	0.707934	20	6467	(0,25]
4hChol+OA	site2	436	12	4.45293	2.02518	0.687381	36	6467	(25,50]
4hChol+OA	site2	438	12	6.07675	1.18037	0.83735	36	6467	(25,50]
4hChol+OA	site2	441	12	7.99898	1.80317	0.816044	48	6467	(25,50]
4hChol+OA	site2	443	12	3.24742	1.95376	0.624362	36	6467	(25,50]
4hChol+OA	site2	444	12	2.95902	0.751184	0.797536	20	6467	(0,25]
4hChol+OA	site2	445	12	8.53584	4.38115	0.660823	72	6467	(50,Inf]
4hChol+OA	site2	446	12	5.01773	1.75408	0.740973	32	6467	(25,50]
4hChol+OA	site2	448	12	35.1526	7.6288	0.821679	108	6467	(50,Inf]
4hChol+OA	site2	449	12	9.88074	2.95538	0.76976	52	6467	(50,Inf]
4hChol+OA	site2	450	12	7.45316	1.17969	0.863349	44	6467	(25,50]
4hChol+OA	site2	451	12	7.38134	3.0675	0.706427	36	6467	(25,50]
4hChol+OA	site2	452	12	14.1426	4.47387	0.759682	64	6467	(50,Inf]
4hChol+OA	site2	453	12	3.81658	1.07572	0.78012	20	6467	(0,25]
4hChol+OA	site2	455	12	4.91815	3.82973	0.562211	48	6467	(25,50]
4hChol+OA	site2	456	12	39.9354	7.0968	0.849108	108	6467	(50,Inf]
4hChol+OA	site2	457	12	4.94808	1.4347	0.775223	28	6467	(25,50]
4hChol+OA	site2	458	12	6.60214	2.1313	0.755961	52	6467	(50,Inf]
4hChol+OA	site2	459	12	8.95034	3.27234	0.732273	36	6467	(25,50]
4hChol+OA	site2	460	12	2.21808	1.00906	0.687322	16	6467	(0,25]
4hChol+OA	site2	461	12	4.08838	0.193104	0.954898	20	6467	(0,25]
4hChol+OA	site2	462	12	12.7091	6.53806	0.66031	64	6467	(50,Inf]
4hChol+OA	site2	463	12	1.57131	1.19494	0.568028	16	6467	(0,25]
4hChol+OA	site2	464	12	2.29536	2.53358	0.475334	24	6467	(0,25]
4hChol+OA	site2	465	12	15.8654	5.541	0.741152	64	6467	(50,Inf]
4hChol+OA	site2	466	12	4.03918	0.610608	0.86868	20	6467	(0,25]
4hChol+OA	site2	467	12	4.63512	1.30302	0.780568	36	6467	(25,50]
4hChol+OA	site2	470	12	26.5609	7.02021	0.790947	80	6467	(50,Inf]
4hChol+OA	site2	471	12	5.27124	0.223336	0.959353	24	6467	(0,25]
4hChol+OA	site2	472	12	3.6043	1.39288	0.721267	28	6467	(25,50]
4hChol+OA	site2	473	12	7.52577	1.59696	0.824947	40	6467	(25,50]
4hChol+OA	site2	474	12	9.36358	2.26759	0.805042	36	6467	(25,50]
4hChol+OA	site2	476	12	4.33468	0.346208	0.926038	24	6467	(0,25]
4hChol+OA	site2	477	12	3.19826	1.46217	0.686259	32	6467	(25,50]
4hChol+OA	site2	478	12	2.73524	0.231064	0.922104	16	6467	(0,25]
4hChol+OA	site2	479	12	3.57361	1.82813	0.661567	36	6467	(25,50]
4hChol+OA	site2	480	12	7.83287	1.04569	0.882223	52	6467	(50,Inf]
4hChol+OA	site2	481	12	4.54182	1.52374	0.748789	28	6467	(25,50]
4hChol+OA	site2	482	12	10.5112	2.73742	0.793382	56	6467	(50,Inf]
4hChol+OA	site2	483	12	3.07033	1.4435	0.680206	28	6467	(25,50]
4hChol+OA	site2	485	12	5.75701	2.55882	0.692296	48	6467	(25,50]
4hChol+OA	site2	486	12	5.0157	3.04505	0.622237	44	6467	(25,50]
4hChol+OA	site2	488	12	14.3538	4.01646	0.781361	76	6467	(50,Inf]
4hChol+OA	site2	489	12	7.55179	1.3246	0.850773	52	6467	(50,Inf]
4hChol+OA	site2	490	12	5.96254	1.81309	0.766824	36	6467	(25,50]
4hChol+OA	site2	491	12	5.38716	3.56238	0.601948	48	6467	(25,50]
4hChol+OA	site2	492	12	5.21906	1.16932	0.816961	32	6467	(25,50]
4hChol+OA	site2	493	12	5.36045	2.55768	0.676984	48	6467	(25,50]
4hChol+OA	site2	494	12	3.26364	0.890984	0.785544	20	6467	(0,25]
4hChol+OA	site2	495	12	11.5378	4.26339	0.730185	76	6467	(50,Inf]
4hChol+OA	site2	496	12	2.66106	0.845048	0.758978	20	6467	(0,25]
4hChol+OA	site2	497	12	3.78575	0.980112	0.794347	28	6467	(25,50]
4hChol+OA	site2	498	12	6.39478	2.2713	0.737909	40	6467	(25,50]
4hChol+OA	site2	499	12	7.70747	1.44496	0.842123	44	6467	(25,50]
4hChol+OA	site2	500	12	7.82028	1.94178	0.801089	48	6467	(25,50]
4hChol+OA	site2	501	12	4.37404	2.16306	0.669111	36	6467	(25,50]
4hChol+OA	site2	504	12	9.06297	1.46031	0.86123	48	6467	(25,50]
4hChol+OA	site2	505	12	3.96904	1.42654	0.73561	28	6467	(25,50]
4hChol+OA	site2	507	12	13.1494	1.7033	0.88532	48	6467	(25,50]
4hChol+OA	site2	508	12	3.15158	1.18539	0.726678	16	6467	(0,25]
4hChol+OA	site2	511	12	14.9745	2.61432	0.851365	48	6467	(25,50]
4hChol+OA	site2	512	12	3.26454	1.72468	0.654319	32	6467	(25,50]
4hChol+OA	site2	513	12	2.81905	2.47952	0.53204	24	6467	(0,25]
4hChol+OA	site2	515	12	39.8294	9.48532	0.807657	92	6467	(50,Inf]
4hChol+OA	site2	516	12	8.35795	1.75923	0.826114	36	6467	(25,50]
4hChol+OA	site2	517	12	2.07289	1.79824	0.535474	20	6467	(0,25]
4hChol+OA	site2	518	12	41.3972	8.41397	0.831083	92	6467	(50,Inf]
4hChol+OA	site2	519	12	6.27706	2.64518	0.703529	48	6467	(25,50]
4hChol+OA	site2	521	12	5.64687	1.69502	0.769131	24	6467	(0,25]
4hChol+OA	site2	524	12	9.37971	2.78055	0.771341	52	6467	(50,Inf]
4hChol+OA	site2	525	12	2.97796	1.0093	0.746868	20	6467	(0,25]
4hChol+OA	site2	528	12	15.8911	2.98789	0.841734	72	6467	(50,Inf]
4hChol+OA	site2	531	12	2.89602	1.10758	0.723354	20	6467	(0,25]
4hChol+OA	site2	541	12	10.9246	1.7566	0.86148	60	6467	(50,Inf]
4hChol+OA	site2	545	12	1.60198	1.27074	0.557654	20	6467	(0,25]
4hChol+OA	site2	549	12	2.90738	1.84502	0.611771	32	6467	(25,50]
4hChol+OA	site2	550	12	13.2988	3.67779	0.783361	60	6467	(50,Inf]
4hChol+OA	site2	551	12	5.80368	1.71765	0.77163	44	6467	(25,50]
4hChol+OA	site2	553	12	6.46854	2.29635	0.738006	52	6467	(50,Inf]
4hChol+OA	site2	555	12	10.0306	1.89682	0.84097	44	6467	(25,50]
4hChol+OA	site2	556	12	4.24184	0.963864	0.814845	32	6467	(25,50]
4hChol+OA	site2	557	12	11.6735	1.09963	0.913911	64	6467	(50,Inf]
4hChol+OA	site2	558	12	14.0641	1.92826	0.879426	68	6467	(50,Inf]
4hChol+OA	site2	559	12	6.04026	1.48592	0.802567	52	6467	(50,Inf]
4hChol+OA	site2	569	12	7.39902	3.45216	0.681863	44	6467	(25,50]
4hChol+OA	site2	572	12	2.92618	1.52937	0.656749	20	6467	(0,25]
4hChol+OA	site2	573	12	6.6821	1.76008	0.791514	48	6467	(25,50]
4hChol+OA	site2	575	12	6.18935	3.3325	0.650015	52	6467	(50,Inf]
4hChol+OA	site2	576	12	4.37814	2.62391	0.625265	36	6467	(25,50]
4hChol+OA	site2	577	12	3.87715	1.96429	0.663732	32	6467	(25,50]
4hChol+OA	site2	579	12	8.02883	2.23754	0.782052	44	6467	(25,50]
4hChol+OA	site2	581	12	9.56872	4.92248	0.660312	76	6467	(50,Inf]
4hChol+OA	site2	582	12	7.57986	2.64817	0.741087	48	6467	(25,50]
4hChol+OA	site2	583	12	6.11679	1.41422	0.812214	36	6467	(25,50]
4hChol+OA	site2	586	12	6.13335	3.45836	0.639443	48	6467	(25,50]
4hChol+OA	site2	590	12	9.83093	1.13229	0.896719	44	6467	(25,50]
4hChol+OA	site2	592	12	8.05046	2.01326	0.799948	44	6467	(25,50]
4hChol+OA	site2	597	12	6.88013	0.93364	0.880513	32	6467	(25,50]
4hChol+OA	site2	602	12	5.78798	1.91542	0.751354	32	6467	(25,50]
4hChol+OA	site2	605	12	8.95878	2.31101	0.794938	60	6467	(50,Inf]
4hChol+OA	site2	607	12	7.01609	1.47932	0.825868	60	6467	(50,Inf]
4hChol+OA	site2	608	12	4.18618	3.17297	0.56884	48	6467	(25,50]
4hChol+OA	site2	610	12	12.8286	0.985336	0.928671	56	6467	(50,Inf]
4hChol+OA	site2	611	12	4.16171	1.52741	0.731521	28	6467	(25,50]
4hChol+OA	site2	612	12	3.23236	2.29238	0.58507	32	6467	(25,50]
4hChol+OA	site2	613	12	16.2606	3.64096	0.817051	76	6467	(50,Inf]
4hChol+OA	site2	614	12	7.45265	1.09696	0.871695	40	6467	(25,50]
4hChol+OA	site2	615	12	4.50701	1.40638	0.76217	32	6467	(25,50]
4hChol+OA	site2	618	12	4.9055	0.0948	0.981041	28	6467	(25,50]
4hChol+OA	site2	620	12	6.50289	1.21949	0.842084	44	6467	(25,50]
4hChol+OA	site2	621	12	10.1109	1.42357	0.876582	52	6467	(50,Inf]
4hChol+OA	site2	624	12	2.73226	1.79372	0.603683	44	6467	(25,50]
4hChol+OA	site2	625	12	3.70686	1.71103	0.684188	40	6467	(25,50]
4hChol+OA	site2	627	12	3.86158	2.48277	0.608665	28	6467	(25,50]
4hChol+OA	site2	628	12	7.22903	1.77154	0.803175	36	6467	(25,50]
4hChol+OA	site2	632	12	9.82745	2.36402	0.806092	72	6467	(50,Inf]
4hChol+OA	site2	633	12	4.84838	0.744144	0.86694	36	6467	(25,50]
4hChol+OA	site2	634	12	6.88549	0.78504	0.897655	44	6467	(25,50]
4hChol+OA	site2	635	12	5.79962	1.83732	0.759417	36	6467	(25,50]
4hChol+OA	site2	636	12	4.88106	2.05027	0.704202	44	6467	(25,50]
4hChol+OA	site2	637	12	10.9269	4.55604	0.705737	52	6467	(50,Inf]
4hChol+OA	site2	638	12	12.9845	2.92154	0.816325	56	6467	(50,Inf]
4hChol+OA	site2	639	12	6.0987	1.54076	0.798315	36	6467	(25,50]
4hChol+OA	site2	641	12	4.75165	3.53521	0.573396	44	6467	(25,50]
4hChol+OA	site2	642	12	7.2165	2.54594	0.73921	48	6467	(25,50]
4hChol+OA	site2	645	12	4.80774	2.12452	0.693531	36	6467	(25,50]
4hChol+OA	site2	646	12	6.62721	2.90605	0.695167	48	6467	(25,50]
4hChol+OA	site2	647	12	4.14466	1.76794	0.700988	40	6467	(25,50]
4hChol+OA	site2	650	12	10.6323	5.27026	0.66859	104	6467	(50,Inf]
4hChol+OA	site2	652	12	12.5965	1.33132	0.904413	72	6467	(50,Inf]
4hChol+OA	site2	655	12	8.31127	2.04916	0.802213	52	6467	(50,Inf]
4hChol+OA	site2	664	12	3.44936	0.590312	0.853871	32	6467	(25,50]
4hChol+OA	site2	682	12	4.555	3.27518	0.581723	48	6467	(25,50]
4hChol+OA	site2	8	13	73.8114	19.8447	0.788111	168	6467	(50,Inf]
4hChol+OA	site2	9	13	138.667	42.1378	0.766943	216	6467	(50,Inf]
4hChol+OA	site2	10	13	91.6398	34.721	0.725223	188	6467	(50,Inf]
4hChol+OA	site2	11	13	37.6546	8.27826	0.819775	100	6467	(50,Inf]
4hChol+OA	site2	14	13	87.5854	28.3691	0.755342	152	6467	(50,Inf]
4hChol+OA	site2	16	13	233.482	62.3493	0.78924	224	6467	(50,Inf]
4hChol+OA	site2	24	13	57.7515	17.7018	0.765394	244	6467	(50,Inf]
4hChol+OA	site2	97	13	18.5164	5.79522	0.761627	96	6467	(50,Inf]
4hChol+OA	site2	98	13	41.7386	15.725	0.726348	132	6467	(50,Inf]
4hChol+OA	site2	99	13	32.377	9.84062	0.766907	76	6467	(50,Inf]
4hChol+OA	site2	101	13	88.5421	23.0299	0.793587	168	6467	(50,Inf]
4hChol+OA	site2	103	13	25.6977	8.96191	0.741431	96	6467	(50,Inf]
4hChol+OA	site2	105	13	47.2164	15.5848	0.751839	172	6467	(50,Inf]
4hChol+OA	site2	106	13	17.2651	7.82126	0.688226	92	6467	(50,Inf]
4hChol+OA	site2	107	13	22.7029	8.66004	0.723877	108	6467	(50,Inf]
4hChol+OA	site2	113	13	14.1367	4.76891	0.747752	84	6467	(50,Inf]
4hChol+OA	site2	220	13	26.2942	9.44193	0.735788	84	6467	(50,Inf]
4hChol+OA	site2	223	13	45.2729	13.8409	0.765861	108	6467	(50,Inf]
4hChol+OA	site2	229	13	28.6309	10.087	0.739475	72	6467	(50,Inf]
4hChol+OA	site2	230	13	60.7499	16.2535	0.788925	112	6467	(50,Inf]
4hChol+OA	site2	336	13	9.99325	3.04434	0.766495	48	6467	(25,50]
4hChol+OA	site2	343	13	5.94404	2.18281	0.731408	48	6467	(25,50]
4hChol+OA	site2	84	14	51.5318	8.46349	0.858931	108	6467	(50,Inf]
4hChol+OA	site2	212	14	37.1916	7.99984	0.822979	152	6467	(50,Inf]
4hChol+OA	site2	213	14	33.0222	5.6341	0.854251	96	6467	(50,Inf]
4hChol+OA	site2	214	14	25.6047	3.99866	0.864925	88	6467	(50,Inf]
4hChol+OA	site2	309	14	31.3515	10.0922	0.756485	100	6467	(50,Inf]
4hChol+OA	site2	678	14	7.99341	1.52403	0.83987	48	6467	(25,50]
4hChol+OA	site2	679	14	12.2888	4.24922	0.743064	116	6467	(50,Inf]
4hChol+OA	site2	684	14	4.36272	0.75456	0.852547	24	6467	(0,25]
4hChol+OA	site2	686	14	8.08802	3.55142	0.69488	56	6467	(50,Inf]
4hChol+OA	site2	687	14	12.4303	0.964768	0.927976	64	6467	(50,Inf]
4hChol+OA	site2	688	14	17.1009	3.86954	0.815477	100	6467	(50,Inf]
4hChol+OA	site2	67	15	62.6823	11.227	0.848098	144	6467	(50,Inf]
4hChol+OA	site2	68	15	126.088	25.7475	0.830425	196	6467	(50,Inf]
4hChol+OA	site2	71	15	53.4427	11.3654	0.82463	144	6467	(50,Inf]
4hChol+OA	site2	185	15	26.2477	5.37384	0.830057	88	6467	(50,Inf]
4hChol+OA	site2	189	15	39.0004	6.98674	0.848072	132	6467	(50,Inf]
4hChol+OA	site2	201	15	20.1216	7.63494	0.724932	96	6467	(50,Inf]
4hChol+OA	site2	263	15	21.6293	4.25054	0.835758	92	6467	(50,Inf]
4hChol+OA	site2	274	15	52.3218	14.6581	0.781157	132	6467	(50,Inf]
4hChol+OA	site2	278	15	39.3118	12.0974	0.764684	112	6467	(50,Inf]
4hChol+OA	site2	290	15	13.5638	3.75274	0.783286	72	6467	(50,Inf]
4hChol+OA	site2	293	15	9.72381	4.14706	0.701024	56	6467	(50,Inf]
4hChol+OA	site2	301	15	17.9301	4.18324	0.810828	80	6467	(50,Inf]
4hChol+OA	site2	588	15	9.50936	0.889656	0.914448	44	6467	(25,50]
4hChol+OA	site2	589	15	8.83367	3.09299	0.740666	40	6467	(25,50]
4hChol+OA	site2	596	15	8.92875	3.12942	0.740473	68	6467	(50,Inf]
4hChol+OA	site2	600	15	8.90826	2.81231	0.760053	56	6467	(50,Inf]
4hChol+OA	site2	617	15	10.6402	5.56479	0.656601	76	6467	(50,Inf]
4hChol+OA	site2	619	15	13.2968	3.30358	0.800994	64	6467	(50,Inf]
4hChol+OA	site2	623	15	5.96381	2.29605	0.722023	40	6467	(25,50]
4hChol+OA	site2	626	15	9.40254	1.18826	0.887803	36	6467	(25,50]
4hChol+OA	site2	630	15	4.81594	0.592072	0.890519	36	6467	(25,50]
4hChol+OA	site2	631	15	8.27888	1.67503	0.831721	48	6467	(25,50]
4hChol+OA	site2	640	15	12.0526	0.955152	0.92657	64	6467	(50,Inf]
4hChol+OA	site2	644	15	9.39526	1.45627	0.8658	60	6467	(50,Inf]
4hChol+OA	site2	648	15	12.4258	2.5019	0.832399	56	6467	(50,Inf]
4hChol+OA	site2	649	15	4.69447	1.8711	0.715014	40	6467	(25,50]
4hChol+OA	site2	651	15	8.3391	0.878752	0.904669	44	6467	(25,50]
4hChol+OA	site2	653	15	13.1509	2.8038	0.824265	60	6467	(50,Inf]
4hChol+OA	site2	654	15	7.13531	2.15313	0.768193	44	6467	(25,50]
4hChol+OA	site2	657	15	6.13109	2.74455	0.690777	48	6467	(25,50]
4hChol+OA	site2	658	15	7.41726	2.16226	0.774283	56	6467	(50,Inf]
4hChol+OA	site2	659	15	3.33649	0.476928	0.874934	20	6467	(0,25]
4hChol+OA	site2	660	15	5.64817	1.15117	0.830694	32	6467	(25,50]
4hChol+OA	site2	662	15	10.7303	1.22158	0.897792	52	6467	(50,Inf]
4hChol+OA	site2	665	15	6.29632	0.616352	0.910837	32	6467	(25,50]
4hChol+OA	site2	666	15	6.58491	1.17674	0.848391	32	6467	(25,50]
4hChol+OA	site2	668	15	18.3331	4.35232	0.808145	84	6467	(50,Inf]
4hChol+OA	site2	2	16	42.5279	12.1161	0.778272	128	6467	(50,Inf]
4hChol+OA	site2	4	16	89.9635	18.6899	0.827986	132	6467	(50,Inf]
4hChol+OA	site2	12	16	53.3254	12.4942	0.810175	120	6467	(50,Inf]
4hChol+OA	site2	104	16	30.5	11.1837	0.731701	112	6467	(50,Inf]
4hChol+OA	site2	108	16	27.5534	6.44592	0.81041	124	6467	(50,Inf]
4hChol+OA	site2	224	16	17.6521	3.33058	0.84127	84	6467	(50,Inf]
4hChol+OA	site2	334	16	5.58806	0.744208	0.882474	40	6467	(25,50]
4hChol+OA	site2	337	16	7.60718	3.05183	0.713685	60	6467	(50,Inf]
4hChol+OA	site2	30	17	50.082	12.8721	0.795532	96	6467	(50,Inf]
4hChol+OA	site2	35	17	58.3951	8.32646	0.875206	96	6467	(50,Inf]
4hChol+OA	site2	47	17	48.104	11.6921	0.804468	152	6467	(50,Inf]
4hChol+OA	site2	49	17	51.3282	14.5783	0.778803	92	6467	(50,Inf]
4hChol+OA	site2	132	17	43.4832	8.3509	0.838892	168	6467	(50,Inf]
4hChol+OA	site2	139	17	37.6518	4.08727	0.902076	88	6467	(50,Inf]
4hChol+OA	site2	143	17	20.0708	2.95486	0.871671	60	6467	(50,Inf]
4hChol+OA	site2	145	17	25.0767	4.78694	0.839706	72	6467	(50,Inf]
4hChol+OA	site2	146	17	35.9613	12.4615	0.742652	84	6467	(50,Inf]
4hChol+OA	site2	147	17	44.999	8.34547	0.843555	100	6467	(50,Inf]
4hChol+OA	site2	148	17	18.7217	5.10277	0.785818	64	6467	(50,Inf]
4hChol+OA	site2	150	17	18.0414	2.2861	0.887537	88	6467	(50,Inf]
4hChol+OA	site2	151	17	27.5874	8.16122	0.771705	152	6467	(50,Inf]
4hChol+OA	site2	156	17	33.0518	6.75069	0.830395	76	6467	(50,Inf]
4hChol+OA	site2	157	17	33.8427	5.17418	0.867386	72	6467	(50,Inf]
4hChol+OA	site2	240	17	22.3099	4.45686	0.833493	80	6467	(50,Inf]
4hChol+OA	site2	242	17	21.8841	3.84178	0.850665	56	6467	(50,Inf]
4hChol+OA	site2	243	17	18.4981	3.93774	0.824489	60	6467	(50,Inf]
4hChol+OA	site2	246	17	50.2319	6.77647	0.881132	88	6467	(50,Inf]
4hChol+OA	site2	248	17	69.7312	11.031	0.863414	88	6467	(50,Inf]
4hChol+OA	site2	249	17	73.2813	9.68798	0.883234	116	6467	(50,Inf]
4hChol+OA	site2	346	17	17.546	4.35465	0.801163	72	6467	(50,Inf]
4hChol+OA	site2	347	17	1.49967	1.6884	0.470401	32	6467	(25,50]
4hChol+OA	site2	348	17	5.98666	2.27618	0.724528	44	6467	(25,50]
4hChol+OA	site2	352	17	25.5466	7.7184	0.767972	156	6467	(50,Inf]
4hChol+OA	site2	354	17	2.06719	1.42729	0.591559	24	6467	(0,25]
4hChol+OA	site2	367	17	12.2196	2.24425	0.844837	44	6467	(25,50]
4hChol+OA	site2	370	17	9.41034	1.2354	0.883954	32	6467	(25,50]
4hChol+OA	site2	375	17	5.10998	2.37995	0.682247	48	6467	(25,50]
4hChol+OA	site2	378	17	6.21391	1.46604	0.809108	44	6467	(25,50]
4hChol+OA	site2	379	17	6.11878	0.924576	0.868731	48	6467	(25,50]
4hChol+OA	site2	380	17	4.03085	0.344184	0.92133	24	6467	(0,25]
4hChol+OA	site2	381	17	8.86402	5.08082	0.635649	72	6467	(50,Inf]
4hChol+OA	site2	57	18	64.1488	14.4998	0.815638	108	6467	(50,Inf]
4hChol+OA	site2	62	18	64.8617	11.7767	0.846335	140	6467	(50,Inf]
4hChol+OA	site2	64	18	68.3653	10.5162	0.866684	144	6467	(50,Inf]
4hChol+OA	site2	149	18	31.1276	6.1495	0.835033	104	6467	(50,Inf]
4hChol+OA	site2	155	18	25.6377	7.95214	0.763257	160	6467	(50,Inf]
4hChol+OA	site2	158	18	30.5896	2.49826	0.924496	112	6467	(50,Inf]
4hChol+OA	site2	162	18	39.2411	13.7036	0.741171	224	6467	(50,Inf]
4hChol+OA	site2	163	18	26.7074	6.68588	0.799784	100	6467	(50,Inf]
4hChol+OA	site2	164	18	54.323	12.2841	0.815574	108	6467	(50,Inf]
4hChol+OA	site2	166	18	26.2433	6.52284	0.800927	100	6467	(50,Inf]
4hChol+OA	site2	167	18	40.9793	7.8894	0.838559	112	6467	(50,Inf]
4hChol+OA	site2	168	18	22.9204	3.46082	0.868815	76	6467	(50,Inf]
4hChol+OA	site2	175	18	26.3687	6.60433	0.799705	128	6467	(50,Inf]
4hChol+OA	site2	176	18	23.1464	5.14366	0.818181	88	6467	(50,Inf]
4hChol+OA	site2	179	18	45.9992	1.84381	0.961461	180	6467	(50,Inf]
4hChol+OA	site2	241	18	13.6536	3.16205	0.811958	64	6467	(50,Inf]
4hChol+OA	site2	255	18	14.8634	2.1111	0.875631	60	6467	(50,Inf]
4hChol+OA	site2	261	18	13.8234	2.37812	0.853217	52	6467	(50,Inf]
4hChol+OA	site2	262	18	12.6618	3.30281	0.793117	64	6467	(50,Inf]
4hChol+OA	site2	349	18	8.64134	3.4565	0.714288	64	6467	(50,Inf]
4hChol+OA	site2	356	18	7.1777	0.552784	0.928493	48	6467	(25,50]
4hChol+OA	site2	359	18	3.11504	0.976696	0.7613	24	6467	(0,25]
4hChol+OA	site2	360	18	6.97949	0.72928	0.905396	36	6467	(25,50]
4hChol+OA	site2	369	18	3.63993	2.25247	0.617733	40	6467	(25,50]
4hChol+OA	site2	371	18	4.6249	2.22944	0.67474	44	6467	(25,50]
4hChol+OA	site2	383	18	4.93713	1.61985	0.752958	40	6467	(25,50]
4hChol+OA	site2	385	18	5.77625	0.377792	0.938611	40	6467	(25,50]
4hChol+OA	site2	387	18	8.11412	1.64904	0.831096	40	6467	(25,50]
4hChol+OA	site2	211	19	15.0043	4.25703	0.778985	76	6467	(50,Inf]
4hChol+OA	site2	661	19	8.82239	2.39642	0.786393	48	6467	(25,50]
4hChol+OA	site2	663	19	6.12466	2.50949	0.709353	64	6467	(50,Inf]
4hChol+OA	site2	669	19	5.72773	0.50404	0.919118	28	6467	(25,50]
4hChol+OA	site2	670	19	7.65963	1.15071	0.869391	36	6467	(25,50]
4hChol+OA	site2	671	19	15.3042	1.39659	0.916375	72	6467	(50,Inf]
4hChol+OA	site2	672	19	4.343	1.05869	0.804008	24	6467	(0,25]
4hChol+OA	site2	673	19	7.34055	0.951872	0.885212	56	6467	(50,Inf]
4hChol+OA	site2	685	19	7.46935	1.13682	0.867906	40	6467	(25,50]
4hChol+OA	site2	92	20	34.01	8.40194	0.801897	112	6467	(50,Inf]
4hChol+OA	site2	94	20	35.3364	4.13249	0.895298	88	6467	(50,Inf]
4hChol+OA	site2	96	20	22.6387	4.50133	0.834144	100	6467	(50,Inf]
4hChol+OA	site2	215	20	32.6395	6.26487	0.838967	88	6467	(50,Inf]
4hChol+OA	site2	219	20	20.9536	4.90106	0.810438	120	6467	(50,Inf]
4hChol+OA	site2	316	20	25.4615	3.3477	0.883798	48	6467	(25,50]
4hChol+OA	site2	320	20	48.5176	7.82462	0.861123	76	6467	(50,Inf]
4hChol+OA	site2	321	20	46.351	8.34371	0.847449	92	6467	(50,Inf]
4hChol+OA	site2	689	21	21.0616	0.59028	0.972738	116	6467	(50,Inf]
4hChol+OA	site2	65	23	173.517	27.9601	0.861224	164	6467	(50,Inf]
4hChol+OA	site2	66	23	192.259	41.2169	0.823464	268	6467	(50,Inf]
4hChol+OA	site2	170	23	24.4365	4.38952	0.847724	72	6467	(50,Inf]
4hChol+OA	site2	171	23	18.6622	2.85902	0.867153	64	6467	(50,Inf]
4hChol+OA	site2	172	23	37.7714	4.58705	0.891709	84	6467	(50,Inf]
4hChol+OA	site2	178	23	24.5677	10.4067	0.702448	88	6467	(50,Inf]
4hChol+OA	site2	181	23	64.4612	12.2341	0.840485	148	6467	(50,Inf]
4hChol+OA	site2	184	23	52.019	14.8886	0.777475	208	6467	(50,Inf]
4hChol+OA	site2	253	23	19.3967	4.07484	0.826392	48	6467	(25,50]
4hChol+OA	site2	256	23	35.238	5.82913	0.858059	60	6467	(50,Inf]
4hChol+OA	site2	257	23	44.866	7.8381	0.851281	84	6467	(50,Inf]
4hChol+OA	site2	258	23	25.2208	2.68594	0.903753	48	6467	(25,50]
4hChol+OA	site2	259	23	9.46238	3.05629	0.755861	52	6467	(50,Inf]
4hChol+OA	site2	260	23	11.6391	5.31994	0.686306	72	6467	(50,Inf]
4hChol+OA	site2	391	23	5.01014	0.797816	0.862634	28	6467	(25,50]
4hChol+OA	site2	392	23	7.16647	1.55655	0.821558	44	6467	(25,50]
4hChol+OA	site2	393	23	23.3051	3.31211	0.875565	64	6467	(50,Inf]
4hChol+OA	site3.1	4	1	27.1543	5.331	0.835895	55	6467	(50,Inf]
4hChol+OA	site3.1	5	1	20.4117	5.41982	0.790186	53	6467	(50,Inf]
4hChol+OA	site3.1	9	1	35.9242	3.98731	0.900096	57	6467	(50,Inf]
4hChol+OA	site3.1	14	1	67.2309	10.4946	0.864979	75	6467	(50,Inf]
4hChol+OA	site3.1	17	1	57.0039	7.01131	0.890474	68	6467	(50,Inf]
4hChol+OA	site3.1	18	1	45.2477	9.2422	0.830387	65	6467	(50,Inf]
4hChol+OA	site3.1	21	1	54.7993	8.46034	0.86626	65	6467	(50,Inf]
4hChol+OA	site3.1	27	1	100.081	14.6821	0.872066	108	6467	(50,Inf]
4hChol+OA	site3.1	29	1	113.961	20.442	0.847905	88	6467	(50,Inf]
4hChol+OA	site3.1	30	1	47.6504	0.288496	0.993982	80	6467	(50,Inf]
4hChol+OA	site3.1	32	1	189.986	31.8521	0.856417	132	6467	(50,Inf]
4hChol+OA	site3.1	34	1	97.7706	16.8142	0.85326	107	6467	(50,Inf]
4hChol+OA	site3.1	36	1	94.5977	17.6821	0.842518	76	6467	(50,Inf]
4hChol+OA	site3.1	47	1	23.3303	6.924	0.77114	63	6467	(50,Inf]
4hChol+OA	site3.1	55	1	57.9346	12.9209	0.817644	81	6467	(50,Inf]
4hChol+OA	site3.1	57	1	59.306	8.11642	0.879618	69	6467	(50,Inf]
4hChol+OA	site3.1	61	1	28.6059	3.26605	0.897526	49	6467	(25,50]
4hChol+OA	site3.1	69	1	134.037	21.6611	0.860877	95	6467	(50,Inf]
4hChol+OA	site3.1	72	1	65.3485	12.1499	0.843224	74	6467	(50,Inf]
4hChol+OA	site3.1	73	1	68.2817	7.30098	0.903404	71	6467	(50,Inf]
4hChol+OA	site3.1	74	1	215.468	33.9817	0.863773	130	6467	(50,Inf]
4hChol+OA	site3.1	76	1	83.1222	13.6207	0.859207	87	6467	(50,Inf]
4hChol+OA	site3.1	77	1	27.9919	2.28559	0.924512	55	6467	(50,Inf]
4hChol+OA	site3.1	78	1	31.2886	5.06635	0.860642	71	6467	(50,Inf]
4hChol+OA	site3.1	80	1	57.642	8.72274	0.868564	78	6467	(50,Inf]
4hChol+OA	site3.1	81	1	33.1804	5.05174	0.867867	81	6467	(50,Inf]
4hChol+OA	site3.1	85	1	8.80736	1.65836	0.841544	42	6467	(25,50]
4hChol+OA	site3.1	87	1	8.33688	1.67163	0.832979	28	6467	(25,50]
4hChol+OA	site3.1	88	1	23.4624	3.21773	0.879396	46	6467	(25,50]
4hChol+OA	site3.1	89	1	17.8883	4.16544	0.811123	61	6467	(50,Inf]
4hChol+OA	site3.1	90	1	8.7802	1.45552	0.8578	41	6467	(25,50]
4hChol+OA	site3.1	91	1	11.3541	2.38306	0.826524	38	6467	(25,50]
4hChol+OA	site3.1	92	1	11.2878	2.25035	0.833778	52	6467	(50,Inf]
4hChol+OA	site3.1	94	1	9.36406	1.85812	0.834425	43	6467	(25,50]
4hChol+OA	site3.1	98	1	30.6383	5.11077	0.857038	60	6467	(50,Inf]
4hChol+OA	site3.1	99	1	33.7886	6.41672	0.840401	55	6467	(50,Inf]
4hChol+OA	site3.1	100	1	99.1062	15.5473	0.864398	84	6467	(50,Inf]
4hChol+OA	site3.1	101	1	13.728	2.59	0.84128	47	6467	(25,50]
4hChol+OA	site3.1	102	1	49.9038	8.68979	0.851694	56	6467	(50,Inf]
4hChol+OA	site3.1	103	1	41.1515	6.41822	0.865078	54	6467	(50,Inf]
4hChol+OA	site3.1	104	1	23.4789	5.32496	0.81513	49	6467	(25,50]
4hChol+OA	site3.1	105	1	74.6495	13.5166	0.846691	63	6467	(50,Inf]
4hChol+OA	site3.1	106	1	14.6975	1.73419	0.894461	42	6467	(25,50]
4hChol+OA	site3.1	108	1	50.7442	9.24851	0.845839	65	6467	(50,Inf]
4hChol+OA	site3.1	110	1	67.9895	12.2927	0.846882	62	6467	(50,Inf]
4hChol+OA	site3.1	114	1	12.4059	3.26216	0.791796	42	6467	(25,50]
4hChol+OA	site3.1	116	1	14.8961	2.74018	0.844628	44	6467	(25,50]
4hChol+OA	site3.1	118	1	12.7364	2.68394	0.825949	38	6467	(25,50]
4hChol+OA	site3.1	119	1	10.5655	1.72924	0.859351	33	6467	(25,50]
4hChol+OA	site3.1	120	1	9.00421	2.53567	0.780269	34	6467	(25,50]
4hChol+OA	site3.1	122	1	26.4956	5.61696	0.825085	52	6467	(50,Inf]
4hChol+OA	site3.1	124	1	6.7647	1.94306	0.776859	34	6467	(25,50]
4hChol+OA	site3.1	125	1	18.9495	3.71669	0.836025	57	6467	(50,Inf]
4hChol+OA	site3.1	126	1	10.9361	3.67081	0.748694	40	6467	(25,50]
4hChol+OA	site3.1	127	1	21.5693	4.06679	0.841364	62	6467	(50,Inf]
4hChol+OA	site3.1	128	1	10.1556	2.3743	0.810509	43	6467	(25,50]
4hChol+OA	site3.1	130	1	12.8002	2.07658	0.860415	38	6467	(25,50]
4hChol+OA	site3.1	131	1	8.60325	1.89165	0.819755	30	6467	(25,50]
4hChol+OA	site3.1	132	1	11.0278	1.84517	0.856664	37	6467	(25,50]
4hChol+OA	site3.1	133	1	8.8731	2.923	0.752206	38	6467	(25,50]
4hChol+OA	site3.1	137	1	11.6707	1.31636	0.898641	41	6467	(25,50]
4hChol+OA	site3.1	138	1	7.98518	3.19892	0.713976	39	6467	(25,50]
4hChol+OA	site3.1	139	1	12.4031	2.59224	0.827131	44	6467	(25,50]
4hChol+OA	site3.1	140	1	12.1919	1.64435	0.881156	45	6467	(25,50]
4hChol+OA	site3.1	141	1	9.89747	1.41132	0.875202	38	6467	(25,50]
4hChol+OA	site3.1	142	1	15.1142	2.70525	0.848185	37	6467	(25,50]
4hChol+OA	site3.1	143	1	166.521	31.2665	0.841919	110	6467	(50,Inf]
4hChol+OA	site3.1	144	1	32.5231	3.83691	0.894474	71	6467	(50,Inf]
4hChol+OA	site3.1	145	1	22.9279	2.64676	0.896508	56	6467	(50,Inf]
4hChol+OA	site3.1	147	1	19.3646	2.4951	0.885859	52	6467	(50,Inf]
4hChol+OA	site3.1	148	1	6.87366	1.85642	0.787354	40	6467	(25,50]
4hChol+OA	site3.1	151	1	5.41661	2.29946	0.70199	43	6467	(25,50]
4hChol+OA	site3.1	152	1	6.02666	1.53125	0.797397	39	6467	(25,50]
4hChol+OA	site3.1	156	1	5.95033	1.38532	0.811153	39	6467	(25,50]
4hChol+OA	site3.1	157	1	4.86653	1.86562	0.722879	34	6467	(25,50]
4hChol+OA	site3.1	158	1	6.54636	1.35824	0.828171	34	6467	(25,50]
4hChol+OA	site3.1	159	1	4.14685	1.31964	0.758594	34	6467	(25,50]
4hChol+OA	site3.1	165	1	6.59975	2.36679	0.736042	53	6467	(50,Inf]
4hChol+OA	site3.1	166	1	25.953	6.67878	0.795329	51	6467	(50,Inf]
4hChol+OA	site3.1	167	1	11.5737	2.03071	0.850732	26	6467	(25,50]
4hChol+OA	site3.1	168	1	38.315	3.28219	0.921096	53	6467	(50,Inf]
4hChol+OA	site3.1	169	1	3.73427	0.965014	0.794647	28	6467	(25,50]
4hChol+OA	site3.1	170	1	6.19363	2.23364	0.734951	41	6467	(25,50]
4hChol+OA	site3.1	171	1	4.5241	1.43169	0.759614	34	6467	(25,50]
4hChol+OA	site3.1	172	1	7.85295	1.41219	0.84758	38	6467	(25,50]
4hChol+OA	site3.1	173	1	8.30636	1.32289	0.862617	38	6467	(25,50]
4hChol+OA	site3.1	174	1	139.093	15.1702	0.90166	108	6467	(50,Inf]
4hChol+OA	site3.1	175	1	5.01453	1.11923	0.81753	30	6467	(25,50]
4hChol+OA	site3.1	176	1	15.0805	3.41841	0.81521	49	6467	(25,50]
4hChol+OA	site3.1	177	1	3.96992	0.984824	0.801236	22	6467	(0,25]
4hChol+OA	site3.1	178	1	5.90574	0.999198	0.855292	37	6467	(25,50]
4hChol+OA	site3.1	179	1	5.10508	1.21775	0.807404	29	6467	(25,50]
4hChol+OA	site3.1	180	1	4.27159	1.57886	0.73013	24	6467	(0,25]
4hChol+OA	site3.1	181	1	4.86623	1.51076	0.763092	31	6467	(25,50]
4hChol+OA	site3.1	183	1	3.3721	1.0899	0.755736	14	6467	(0,25]
4hChol+OA	site3.1	184	1	6.4349	1.86066	0.775704	35	6467	(25,50]
4hChol+OA	site3.1	185	1	5.95229	1.47428	0.801486	33	6467	(25,50]
4hChol+OA	site3.1	186	1	42.1806	7.86536	0.842837	57	6467	(50,Inf]
4hChol+OA	site3.1	187	1	4.89809	0.262772	0.949084	15	6467	(0,25]
4hChol+OA	site3.1	188	1	4.05384	1.00269	0.801704	23	6467	(0,25]
4hChol+OA	site3.1	189	1	43.8699	7.63804	0.851711	56	6467	(50,Inf]
4hChol+OA	site3.1	190	1	4.23095	0.864928	0.830269	27	6467	(25,50]
4hChol+OA	site3.1	191	1	7.01441	2.60432	0.729245	41	6467	(25,50]
4hChol+OA	site3.1	193	1	9.0036	0.979394	0.901894	26	6467	(25,50]
4hChol+OA	site3.1	196	1	124.837	22.1353	0.849392	83	6467	(50,Inf]
[truncated: 12,743 more rows]

## Sheet: histogramSummary
load	sizeBin	CEbin	histPrcnt
4hOA	(0,25]	(-0.05,0.05]	0.0855566
4hOA	(0,25]	(0.05,0.15]	0.0693652
4hOA	(0,25]	(0.15,0.25]	0.0625575
4hOA	(0,25]	(0.25,0.35]	0.0423183
4hOA	(0,25]	(0.35,0.45]	0.0277829
4hOA	(0,25]	(0.45,0.55]	0.0226311
4hOA	(0,25]	(0.55,0.65]	0.0143514
4hOA	(0,25]	(0.65,0.75]	0.00772769
4hOA	(0,25]	(0.75,0.85]	0.00699172
4hOA	(0,25]	(0.85,0.95]	0.00367985
4hOA	(0,25]	(0.95,1.05]	0.00128795
4hOA	(25,50]	(-0.05,0.05]	0.135603
4hOA	(25,50]	(0.05,0.15]	0.141674
4hOA	(25,50]	(0.15,0.25]	0.0837167
4hOA	(25,50]	(0.25,0.35]	0.0542778
4hOA	(25,50]	(0.35,0.45]	0.0358786
4hOA	(25,50]	(0.45,0.55]	0.0180313
4hOA	(25,50]	(0.55,0.65]	0.0169273
4hOA	(25,50]	(0.65,0.75]	0.0075437
4hOA	(25,50]	(0.75,0.85]	0.00551978
4hOA	(25,50]	(0.85,0.95]	0.00202392
4hOA	(25,50]	(0.95,1.05]	0.00110396
4hOA	(50,Inf]	(-0.05,0.05]	0.0384545
4hOA	(50,Inf]	(0.05,0.15]	0.0375345
4hOA	(50,Inf]	(0.15,0.25]	0.0231831
4hOA	(50,Inf]	(0.25,0.35]	0.0145354
4hOA	(50,Inf]	(0.35,0.45]	0.0123275
4hOA	(50,Inf]	(0.45,0.55]	0.00735971
4hOA	(50,Inf]	(0.55,0.65]	0.00699172
4hOA	(50,Inf]	(0.65,0.75]	0.00331187
4hOA	(50,Inf]	(0.75,0.85]	0.00147194
4hOA	(50,Inf]	(0.85,0.95]	0.000735971
4hOA	(50,Inf]	(0.95,1.05]	0.000183993
4hChol	(0,25]	(-0.05,0.05]	0.000704225
4hChol	(0,25]	(0.25,0.35]	0.000352113
4hChol	(0,25]	(0.35,0.45]	0.000704225
4hChol	(0,25]	(0.45,0.55]	0.00176056
4hChol	(0,25]	(0.55,0.65]	0.00492958
4hChol	(0,25]	(0.65,0.75]	0.0123239
4hChol	(0,25]	(0.75,0.85]	0.0383803
4hChol	(0,25]	(0.85,0.95]	0.213732
4hChol	(0,25]	(0.95,1.05]	0.451408
4hChol	(25,50]	(0.45,0.55]	0.000352113
4hChol	(25,50]	(0.55,0.65]	0.000352113
4hChol	(25,50]	(0.65,0.75]	0.00316901
4hChol	(25,50]	(0.75,0.85]	0.0056338
4hChol	(25,50]	(0.85,0.95]	0.053169
4hChol	(25,50]	(0.95,1.05]	0.169014
4hChol	(50,Inf]	(0.65,0.75]	0.00105634
4hChol	(50,Inf]	(0.75,0.85]	0.00176056
4hChol	(50,Inf]	(0.85,0.95]	0.00809859
4hChol	(50,Inf]	(0.95,1.05]	0.0225352
4hChol+OA	(0,25]	(0.25,0.35]	0.000154631
4hChol+OA	(0,25]	(0.45,0.55]	0.00108242
4hChol+OA	(0,25]	(0.55,0.65]	0.00355652
4hChol+OA	(0,25]	(0.65,0.75]	0.0098964
4hChol+OA	(0,25]	(0.75,0.85]	0.0363383
4hChol+OA	(0,25]	(0.85,0.95]	0.0782434
4hChol+OA	(0,25]	(0.95,1.05]	0.0412865
4hChol+OA	(25,50]	(0.05,0.15]	0.000154631
4hChol+OA	(25,50]	(0.25,0.35]	0.000309262
4hChol+OA	(25,50]	(0.35,0.45]	0.000154631
4hChol+OA	(25,50]	(0.45,0.55]	0.00201021
4hChol+OA	(25,50]	(0.55,0.65]	0.00912324
4hChol+OA	(25,50]	(0.65,0.75]	0.042369
4hChol+OA	(25,50]	(0.75,0.85]	0.129272
4hChol+OA	(25,50]	(0.85,0.95]	0.174733
4hChol+OA	(25,50]	(0.95,1.05]	0.0541209
4hChol+OA	(50,Inf]	(0.25,0.35]	0.000154631
4hChol+OA	(50,Inf]	(0.45,0.55]	0.00123705
4hChol+OA	(50,Inf]	(0.55,0.65]	0.00402041
4hChol+OA	(50,Inf]	(0.65,0.75]	0.0405134
4hChol+OA	(50,Inf]	(0.75,0.85]	0.164837
4hChol+OA	(50,Inf]	(0.85,0.95]	0.193444
4hChol+OA	(50,Inf]	(0.95,1.05]	0.012989
