# Supplementary material for: Nuclear envelope-associated lipid droplets are enriched in cholesteryl esters and increase during inflammatory signaling
Source: EMBO J. 2025 Apr 7;44(10):2774–802. doi: 10.1038/s44318-025-00423-2 (PMC12084420; doi:10.1038/s44318-025-00423-2)
Supplement: Supplementary file 4 — Source data Fig. 2 [file 44318_2025_423_MOESM4_ESM.zip › 2D/correlationSourceData.xls]

## Sheet: Description
The correlationSourceData sheets contains the normalized (within parallel experiments to the Chol+OA load's CE level) SRS and TLC estimated lipid amounts.
The Chol+OA loaded CE values are not provided as they are exactly 1 due to the normalization.
The values for TLC are means of tehcnical TLC replicates made parallel to the SRS experiment.
The SRS values are the means of lipid amounts estimated as sums from all LD pixels per cell.
The replicateNumbers sheet contains the number of technical replicates for TLC, and number of cells for SRS experiments (CEs and TAGs estimated from the same cells).
column descriptions:
load	name of the loading condition
src	measurement type
lipid	name of the estimated lipid
cellType	name of the cell type
value	the value of the estimate (arbitrary unit, normalized to Chol+OA load's CE level within experiment)

## Sheet: correlationSourceData
cellType	load	src	lipid	value
A431	2hChol	SRS	CE	0.0810178
A431	2hChol	TLC	CE	0.285607
A431	2hChol	SRS	TAG	0.0476357
A431	2hChol	TLC	TAG	0.0957969
A431	2hChol+OA	SRS	TAG	0.627865
A431	2hChol+OA	TLC	TAG	0.587104
A431	2hChol+OA+PKF	SRS	CE	0.123688
A431	2hChol+OA+PKF	TLC	CE	0.056589
A431	2hChol+OA+PKF	SRS	TAG	0.226018
A431	2hChol+OA+PKF	TLC	TAG	0.274135
A431	2hOA	SRS	CE	0.165624
A431	2hOA	TLC	CE	0.0582487
A431	2hOA	SRS	TAG	0.880065
A431	2hOA	TLC	TAG	0.849393
A431	LPDS	SRS	CE	0.0226712
A431	LPDS	TLC	CE	0.0862697
A431	LPDS	SRS	TAG	0.0512111
A431	LPDS	TLC	TAG	0.155054
KGN	4hChol	SRS	CE	0.19985
KGN	4hChol	TLC	CE	0.27703
KGN	4hChol	SRS	TAG	0.0100949
KGN	4hChol	TLC	TAG	0.0180902
KGN	4hChol+OA	SRS	TAG	0.157028
KGN	4hChol+OA	TLC	TAG	0.054638
KGN	4hOA	SRS	CE	0.0511941
KGN	4hOA	TLC	CE	0.0113263
KGN	4hOA	SRS	TAG	0.246436
KGN	4hOA	TLC	TAG	0.275294
KGN	LPDS	SRS	CE	0.0280964
KGN	LPDS	TLC	CE	0.0102258
KGN	LPDS	SRS	TAG	0.0301543
KGN	LPDS	TLC	TAG	0.0231083
Macrophages	5hChol	SRS	CE	0.734946
Macrophages	5hChol	TLC	CE	0.967896
Macrophages	5hChol	SRS	TAG	0.036369
Macrophages	5hChol	TLC	TAG	0.0480447
Macrophages	5hChol+OA	SRS	TAG	1.44316
Macrophages	5hChol+OA	TLC	TAG	1.77506
Macrophages	5hOA	SRS	CE	0.4865
Macrophages	5hOA	TLC	CE	0.00418319
Macrophages	5hOA	SRS	TAG	1.29296
Macrophages	5hOA	TLC	TAG	1.90705
Macrophages	LPDS	SRS	CE	0.00148243
Macrophages	LPDS	TLC	CE	0.00359568
Macrophages	LPDS	SRS	TAG	0.00115801
Macrophages	LPDS	TLC	TAG	0.0411511
U2OS	2hChol	SRS	CE	0.496783
U2OS	2hChol	TLC	CE	0.267418
U2OS	2hChol	SRS	TAG	0.0885489
U2OS	2hChol	TLC	TAG	0.0550931
U2OS	2hChol+OA	SRS	TAG	0.367117
U2OS	2hChol+OA	TLC	TAG	0.416474
U2OS	2hOA	SRS	CE	0.182022
U2OS	2hOA	TLC	CE	0.0196723
U2OS	2hOA	SRS	TAG	0.557277
U2OS	2hOA	TLC	TAG	0.763037
U2OS	LPDS	SRS	CE	0.028319
U2OS	LPDS	TLC	CE	0.0177209
U2OS	LPDS	SRS	TAG	0.00576795
U2OS	LPDS	TLC	TAG	0.047695

## Sheet: replicateNumbers
cellType	load	SRS cell number	TLCreplicate number
A431	2hChol	205	2
A431	2hChol+OA	268
A431	2hChol+OA+PKF	172
A431	2hOA	132
A431	LPDS	61
KGN	4hChol	64	3
KGN	4hChol+OA	174
KGN	4hOA	87
KGN	LPDS	70
Macrophages	5hChol	31	1
Macrophages	5hChol+OA	77
Macrophages	5hOA	23
Macrophages	LPDS	15
U2OS	2hChol	52	2
U2OS	2hChol+OA	247
U2OS	2hOA	67
U2OS	LPDS	107
