# Supplementary material for: Nuclear envelope-associated lipid droplets are enriched in cholesteryl esters and increase during inflammatory signaling
Source: EMBO J. 2025 Apr 7;44(10):2774–802. doi: 10.1038/s44318-025-00423-2 (PMC12084420; doi:10.1038/s44318-025-00423-2)
Supplement: Supplementary file 5 — Source data Fig. 3 [file 44318_2025_423_MOESM5_ESM.zip]

Archive with 3 entries (3 files):
- 3C/A431_CM_SBF-SEM_bottom.tif
- 3C/A431_CM_SBF-SEM_top.tif
- 3E/LD-CE-content.xlsx
