# Supplementary material for: Nuclear envelope-associated lipid droplets are enriched in cholesteryl esters and increase during inflammatory signaling
Source: EMBO J. 2025 Apr 7;44(10):2774–802. doi: 10.1038/s44318-025-00423-2 (PMC12084420; doi:10.1038/s44318-025-00423-2)
Supplement: Supplementary file 5 — Source data Fig. 3 [file 44318_2025_423_MOESM5_ESM.zip › 3E/LD-CE-content.xlsx]

## Sheet: Description
This file contains CE-content quantifications [CE/(CE+TAG)] on a lipid droplet level, stratified for cytoplasmic and NE-LDs.
In addition to the data in the figure in the FigureData sheet, we provide an additional biological replicate experiment in the ReplicateData sheet for all cell types.
column descriptions
cellType	the name of the cell type
load	the loading condition
site	identifier of the field of view
objectID	unique identifier of the LD within the field of view
cellID	unique identifier (within the field of view) of the cell to which the LD belongs
nuclearDroplet	yes or no indicating if the LD is an NE-LD or not
CE	the summed SRS CE intensity in the LD
TAG	the summed SRS TAG intensity in the LD
CE_content	the CE-content of the LD measured as CE/(CE+TAG)
Cell numbers
	Figure data	Replicate data
A431	204	268
U2OS	183	247
Macrophages	39	77
LD numbers
	Figure data	Replicate data
A431	7177	5366
U2OS	6711	6701
Macrophages	9888	22870

## Sheet: FigureData
cellType	load	site	objectID	cellID	nuclearDroplet	CE	TAG	CE_content
A431	2hChol+OA	1	1	13	no	7.71891	1.77472	0.813062
A431	2hChol+OA	1	2	67	no	8.69559	6.00994	0.591314
A431	2hChol+OA	1	3	27	yes	8.69243	13.87	0.385261
A431	2hChol+OA	1	4	13	no	10.2942	4.66747	0.688039
A431	2hChol+OA	1	5	59	no	17.04	12.2567	0.581637
A431	2hChol+OA	1	6	20	yes	33.8552	10.2018	0.768441
A431	2hChol+OA	1	7	27	no	3.33873	3.11807	0.517087
A431	2hChol+OA	1	8	59	no	14.4322	11.9664	0.546703
A431	2hChol+OA	1	9	34	no	4.84145	3.0319	0.614916
A431	2hChol+OA	1	10	44	no	11.887	2.04918	0.852959
A431	2hChol+OA	1	11	20	no	7.14156	6.64022	0.518188
A431	2hChol+OA	1	12	59	no	30.2549	48.1599	0.385832
A431	2hChol+OA	1	13	30	no	11.5715	7.81425	0.596908
A431	2hChol+OA	1	14	63	no	7.74477	13.9083	0.357675
A431	2hChol+OA	1	15	20	no	18.6306	15.9919	0.538106
A431	2hChol+OA	1	16	30	no	21.7638	15.3356	0.586635
A431	2hChol+OA	1	17	42	no	18.2923	13.1608	0.581574
A431	2hChol+OA	1	18	30	no	9.97041	17.1343	0.367848
A431	2hChol+OA	1	19	30	no	28.9286	23.044	0.556612
A431	2hChol+OA	1	20	2	no	8.54102	3.59326	0.703876
A431	2hChol+OA	1	21	42	no	14.284	7.08233	0.668529
A431	2hChol+OA	1	22	30	no	12.1199	8.80578	0.579187
A431	2hChol+OA	1	23	34	no	24.1662	12.6339	0.656688
A431	2hChol+OA	1	24	63	no	7.44767	7.24912	0.506755
A431	2hChol+OA	1	25	34	no	10.2331	15.1058	0.403849
A431	2hChol+OA	1	26	39	no	7.06865	5.42203	0.565914
A431	2hChol+OA	1	27	53	no	4.04381	0.430852	0.903713
A431	2hChol+OA	1	28	42	no	10.7443	11.1877	0.48989
A431	2hChol+OA	1	29	39	yes	18.6849	4.94253	0.790814
A431	2hChol+OA	1	30	53	no	10.8387	0.933704	0.920687
A431	2hChol+OA	1	31	42	no	1.94825	1.59544	0.54978
A431	2hChol+OA	1	32	30	no	39.4266	35.3274	0.527418
A431	2hChol+OA	1	33	21	no	12.529	11.1587	0.528923
A431	2hChol+OA	1	34	21	no	13.9092	3.88345	0.781738
A431	2hChol+OA	1	35	64	no	24.2829	16.2616	0.598919
A431	2hChol+OA	1	36	42	no	10.959	9.28722	0.541287
A431	2hChol+OA	1	37	21	no	21.8704	11.2682	0.659968
A431	2hChol+OA	1	38	39	no	18.9324	29.8148	0.388379
A431	2hChol+OA	1	39	22	no	8.22371	8.23741	0.499584
A431	2hChol+OA	1	40	21	yes	40.1194	20.638	0.660322
A431	2hChol+OA	1	41	39	no	16.9965	12.2337	0.581471
A431	2hChol+OA	1	42	64	yes	8.30965	12.2967	0.403256
A431	2hChol+OA	1	43	39	no	10.5353	5.7874	0.645439
A431	2hChol+OA	1	44	4	no	13.5468	23.486	0.365806
A431	2hChol+OA	1	45	21	no	0.83562	0.326232	0.719214
A431	2hChol+OA	1	46	7	no	29.6736	7.43853	0.799566
A431	2hChol+OA	1	47	64	yes	13.1261	5.41072	0.70811
A431	2hChol+OA	1	48	64	no	11.7911	8.61051	0.577949
A431	2hChol+OA	1	49	25	yes	13.6608	15.3639	0.470661
A431	2hChol+OA	1	50	60	no	20.4172	23.8687	0.461032
A431	2hChol+OA	1	51	4	no	4.72151	2.35681	0.667039
A431	2hChol+OA	1	52	4	no	18.8363	20.2462	0.481962
A431	2hChol+OA	1	53	7	no	14.4833	5.92281	0.709753
A431	2hChol+OA	1	54	4	no	20.3752	15.0337	0.575426
A431	2hChol+OA	1	55	22	no	20.5187	15.1436	0.575362
A431	2hChol+OA	1	56	4	no	34.5715	19.9458	0.634138
A431	2hChol+OA	1	57	32	no	11.9838	7.99244	0.599902
A431	2hChol+OA	1	58	5	no	25.7361	21.9901	0.539245
A431	2hChol+OA	1	59	4	no	6.4216	6.48903	0.497389
A431	2hChol+OA	1	60	1	no	6.00131	1.70056	0.779202
A431	2hChol+OA	1	61	5	no	25.9391	10.7802	0.706416
A431	2hChol+OA	1	62	52	no	37.6083	23.6458	0.613972
A431	2hChol+OA	1	63	33	no	17.8019	9.28874	0.657123
A431	2hChol+OA	1	64	33	no	8.68742	6.7312	0.563437
A431	2hChol+OA	1	65	5	yes	9.73808	6.4819	0.600376
A431	2hChol+OA	1	66	43	yes	28.4105	18.3479	0.607603
A431	2hChol+OA	1	67	56	no	15.2281	5.6414	0.729682
A431	2hChol+OA	1	68	33	no	13.6576	5.2392	0.722747
A431	2hChol+OA	1	69	32	no	14.2043	6.47626	0.686843
A431	2hChol+OA	1	70	6	no	2.78522	2.93492	0.486915
A431	2hChol+OA	1	71	5	no	24.8223	17.4076	0.58779
A431	2hChol+OA	1	72	6	yes	7.10398	3.07755	0.697732
A431	2hChol+OA	1	73	6	no	14.9174	14.9989	0.498636
A431	2hChol+OA	1	74	32	no	4.26654	6.43527	0.398675
A431	2hChol+OA	1	75	33	no	12.2441	6.2974	0.660362
A431	2hChol+OA	1	76	5	no	7.38403	5.80792	0.559737
A431	2hChol+OA	1	77	43	yes	16.5345	7.57416	0.685832
A431	2hChol+OA	1	78	56	no	7.99822	4.5084	0.639519
A431	2hChol+OA	1	79	6	yes	80.8814	23.4814	0.775003
A431	2hChol+OA	1	80	5	no	5.47432	8.51709	0.391263
A431	2hChol+OA	1	81	5	no	23.3231	16.1468	0.590909
A431	2hChol+OA	1	82	33	no	13.6333	7.75758	0.637342
A431	2hChol+OA	1	83	14	no	14.9204	17.1164	0.465727
A431	2hChol+OA	1	84	45	no	58.0084	24.9596	0.699166
A431	2hChol+OA	1	85	6	no	10.6539	16.3717	0.394215
A431	2hChol+OA	1	86	31	no	6.45929	7.9531	0.448176
A431	2hChol+OA	1	87	14	no	43.2814	47.2005	0.478343
A431	2hChol+OA	1	88	9	no	7.79678	7.43245	0.511962
A431	2hChol+OA	1	89	14	no	36.713	58.0831	0.387284
A431	2hChol+OA	1	90	19	no	29.6612	16.1736	0.647132
A431	2hChol+OA	1	91	45	yes	15.4051	6.23133	0.711998
A431	2hChol+OA	1	92	19	no	18.9577	4.37552	0.812477
A431	2hChol+OA	1	93	9	no	44.982	37.5085	0.545299
A431	2hChol+OA	1	94	14	no	36.9615	28.7373	0.56259
A431	2hChol+OA	1	95	16	no	17.2365	11.6156	0.59741
A431	2hChol+OA	1	96	14	no	18.1701	14.1037	0.562998
A431	2hChol+OA	1	97	12	no	1.94626	3.33927	0.368225
A431	2hChol+OA	1	98	45	no	5.28694	4.42174	0.544558
A431	2hChol+OA	1	99	61	yes	14.996	7.15246	0.677067
A431	2hChol+OA	1	100	9	no	62.3736	70.5376	0.469287
A431	2hChol+OA	1	101	12	no	7.02976	5.75079	0.550036
A431	2hChol+OA	1	102	14	no	21.7061	18.4662	0.540325
A431	2hChol+OA	1	103	14	yes	11.9116	8.38836	0.58678
A431	2hChol+OA	1	104	15	no	11.6635	9.77054	0.544159
A431	2hChol+OA	1	105	19	yes	7.30779	1.59809	0.820558
A431	2hChol+OA	1	106	9	no	5.45059	7.55068	0.419235
A431	2hChol+OA	1	107	19	no	13.589	5.05245	0.728967
A431	2hChol+OA	1	108	16	no	11.3213	4.7435	0.704728
A431	2hChol+OA	1	109	29	no	5.78233	10.3945	0.357446
A431	2hChol+OA	1	110	19	no	19.5473	7.96283	0.710549
A431	2hChol+OA	1	111	12	yes	27.1599	13.0993	0.674627
A431	2hChol+OA	1	112	12	no	2.91478	0.939348	0.756275
A431	2hChol+OA	1	113	29	no	15.1297	21.4103	0.414058
A431	2hChol+OA	1	114	15	no	12.9204	17.8487	0.419915
A431	2hChol+OA	1	115	38	yes	22.9838	9.4119	0.709471
A431	2hChol+OA	1	116	12	no	19.9493	13.1384	0.602922
A431	2hChol+OA	1	117	29	no	13.1598	16.0617	0.450347
A431	2hChol+OA	1	118	29	no	7.48378	10.4855	0.416477
A431	2hChol+OA	1	119	15	no	42.6929	36.6837	0.537852
A431	2hChol+OA	1	120	37	yes	17.4104	3.50601	0.83238
A431	2hChol+OA	1	121	12	no	46.5574	26.6427	0.636029
A431	2hChol+OA	1	122	24	no	17.0321	9.88268	0.632816
A431	2hChol+OA	1	123	24	no	14.1807	9.52119	0.598294
A431	2hChol+OA	1	124	26	no	33.4939	15.2169	0.687608
A431	2hChol+OA	1	125	24	yes	12.6474	7.68992	0.621881
A431	2hChol+OA	1	126	41	no	17.3246	7.78024	0.690089
A431	2hChol+OA	1	127	24	no	24.8379	33.8811	0.422996
A431	2hChol+OA	1	128	26	no	5.58469	0.803328	0.874245
A431	2hChol+OA	1	129	8	yes	0	0	NA
A431	2hChol+OA	1	130	10	no	33.0614	38.4092	0.462588
A431	2hChol+OA	1	131	41	yes	38.426	7.38336	0.838824
A431	2hChol+OA	1	132	24	yes	6.63746	0.743524	0.899265
A431	2hChol+OA	1	133	26	no	20.6579	18.3446	0.529656
A431	2hChol+OA	1	134	24	yes	24.129	9.41476	0.719329
A431	2hChol+OA	1	135	24	no	25.3776	24.6349	0.507424
A431	2hChol+OA	1	136	10	no	14.2814	11.2271	0.559869
A431	2hChol+OA	1	137	3	no	15.4297	11.1975	0.579472
A431	2hChol+OA	1	138	8	no	30.0142	18.1995	0.622524
A431	2hChol+OA	1	139	24	no	5.15932	7.82619	0.397314
A431	2hChol+OA	1	140	10	no	8.76524	9.58962	0.477543
A431	2hChol+OA	1	141	3	yes	7.81821	12.4362	0.386
A431	2hChol+OA	1	142	3	no	15.1598	6.25077	0.708052
A431	2hChol+OA	1	143	8	no	14.2647	5.04958	0.738558
A431	2hChol+OA	1	144	3	yes	14.8683	8.64879	0.632234
A431	2hChol+OA	1	145	3	yes	14.7645	9.58345	0.606397
A431	2hChol+OA	1	146	26	no	15.6505	14.9025	0.512241
A431	2hChol+OA	1	147	69	no	16.6937	12.8375	0.565289
A431	2hChol+OA	1	148	3	no	17.9533	10.7758	0.624917
A431	2hChol+OA	1	149	58	no	11.649	13.5575	0.462142
A431	2hChol+OA	1	150	26	no	19.8487	31.2141	0.388712
A431	2hChol+OA	1	151	46	no	16.4141	8.98127	0.646342
A431	2hChol+OA	1	152	67	no	12.8838	4.9825	0.721123
A431	2hChol+OA	1	153	70	no	8.86781	3.58298	0.712229
A431	2hChol+OA	1	154	70	no	8.9707	3.98049	0.692655
A431	2hChol+OA	1	155	46	no	4.87653	2.7638	0.638262
A431	2hChol+OA	1	156	27	no	5.01597	5.96345	0.456852
A431	2hChol+OA	1	157	13	yes	6.33225	0.124448	0.980726
A431	2hChol+OA	1	158	68	no	8.82346	2.78968	0.759783
A431	2hChol+OA	1	159	70	no	11.0513	5.19634	0.68018
A431	2hChol+OA	1	160	59	no	9.40747	9.47287	0.498268
A431	2hChol+OA	1	161	59	yes	3.3183	5.29517	0.385245
A431	2hChol+OA	1	162	13	no	11.0844	5.88567	0.653173
A431	2hChol+OA	1	163	68	no	15.4513	11.682	0.569459
A431	2hChol+OA	1	164	20	yes	4.05313	3.80306	0.515916
A431	2hChol+OA	1	165	13	no	8.23064	4.69782	0.63663
A431	2hChol+OA	1	166	20	yes	6.2742	2.40234	0.723123
A431	2hChol+OA	1	167	59	yes	15.8468	20.3121	0.438254
A431	2hChol+OA	1	168	27	yes	6.77571	3.44708	0.662805
A431	2hChol+OA	1	169	27	no	17.5271	11.7708	0.598237
A431	2hChol+OA	1	170	59	no	11.1116	13.3744	0.453795
A431	2hChol+OA	1	171	20	no	19.2713	10.2995	0.651701
A431	2hChol+OA	1	172	20	no	14.8494	15.0432	0.496758
A431	2hChol+OA	1	173	35	no	9.11398	2.91041	0.757958
A431	2hChol+OA	1	174	27	no	7.91929	8.41482	0.484831
A431	2hChol+OA	1	175	59	no	7.70188	5.2699	0.593741
A431	2hChol+OA	1	176	34	no	5.78212	6.89773	0.456009
A431	2hChol+OA	1	177	20	no	7.20678	8.60072	0.455909
A431	2hChol+OA	1	178	34	no	3.82964	4.37272	0.466895
A431	2hChol+OA	1	179	63	no	6.99281	4.70458	0.597809
A431	2hChol+OA	1	180	59	yes	7.86422	10.0986	0.437804
A431	2hChol+OA	1	181	35	no	14.0069	5.18875	0.729692
A431	2hChol+OA	1	182	20	no	16.5123	15.9317	0.508948
A431	2hChol+OA	1	183	63	yes	7.03249	8.9953	0.438769
A431	2hChol+OA	1	184	59	yes	9.77799	5.39656	0.644368
A431	2hChol+OA	1	185	30	no	8.56196	8.01557	0.51648
A431	2hChol+OA	1	186	63	no	25.6987	9.46829	0.730762
A431	2hChol+OA	1	187	35	yes	8.25496	2.9413	0.737296
A431	2hChol+OA	1	188	63	no	13.5964	10.8182	0.556897
A431	2hChol+OA	1	189	63	no	16.8528	10.4137	0.618077
A431	2hChol+OA	1	190	59	no	9.13936	4.18179	0.686079
A431	2hChol+OA	1	191	68	no	9.6873	3.27873	0.747129
A431	2hChol+OA	1	192	30	no	13.5271	13.1884	0.506339
A431	2hChol+OA	1	193	63	no	6.70368	5.09446	0.568198
A431	2hChol+OA	1	194	63	no	14.0743	8.51775	0.622976
A431	2hChol+OA	1	195	59	yes	11.5636	8.31183	0.581804
A431	2hChol+OA	1	196	68	no	17.8973	8.52218	0.677427
A431	2hChol+OA	1	197	30	no	11.2609	6.14431	0.646984
A431	2hChol+OA	1	198	20	no	10.7012	5.78999	0.648905
A431	2hChol+OA	1	199	34	no	10.587	11.1314	0.487466
A431	2hChol+OA	1	200	30	yes	10.398	8.71427	0.544048
A431	2hChol+OA	1	201	34	yes	12.5928	3.4148	0.786676
A431	2hChol+OA	1	202	30	no	6.55695	4.22817	0.607963
A431	2hChol+OA	1	203	34	yes	7.52638	2.18561	0.774958
A431	2hChol+OA	1	204	63	no	5.13942	9.93082	0.341031
A431	2hChol+OA	1	205	30	no	6.93068	10.0304	0.408623
A431	2hChol+OA	1	206	53	no	7.75897	2.36486	0.766406
A431	2hChol+OA	1	207	59	no	5.52501	3.22029	0.631769
A431	2hChol+OA	1	208	53	no	6.54608	4.35928	0.600263
A431	2hChol+OA	1	209	63	no	9.36254	5.08116	0.64821
A431	2hChol+OA	1	210	34	yes	6.34975	6.96302	0.476967
A431	2hChol+OA	1	211	35	yes	10.5831	2.37225	0.81689
A431	2hChol+OA	1	212	59	no	6.83798	3.84382	0.640153
A431	2hChol+OA	1	213	34	no	10.7397	6.69434	0.616019
A431	2hChol+OA	1	214	59	no	9.01739	5.33788	0.628159
A431	2hChol+OA	1	215	42	no	8.04719	6.51236	0.552709
A431	2hChol+OA	1	216	30	no	9.23962	2.82278	0.765985
A431	2hChol+OA	1	217	30	no	18.4716	23.6411	0.438623
A431	2hChol+OA	1	218	42	no	13.8033	9.19494	0.600189
A431	2hChol+OA	1	219	35	yes	7.11692	2.32932	0.753413
A431	2hChol+OA	1	220	63	no	5.53834	4.92212	0.529455
A431	2hChol+OA	1	221	30	no	1.33358	5.23705	0.202961
A431	2hChol+OA	1	222	35	yes	16.2167	5.03756	0.762985
A431	2hChol+OA	1	223	30	no	6.05075	5.42229	0.527389
A431	2hChol+OA	1	224	2	no	15.5411	1.627	0.905231
A431	2hChol+OA	1	225	30	yes	9.05967	4.49964	0.668152
A431	2hChol+OA	1	226	35	yes	7.84325	1.06951	0.880002
A431	2hChol+OA	1	227	30	no	13.6045	6.83902	0.665468
A431	2hChol+OA	1	228	42	no	5.2217	6.71322	0.437515
A431	2hChol+OA	1	229	42	no	5.99976	10.9784	0.353381
A431	2hChol+OA	1	230	35	no	12.6762	8.2063	0.607026
A431	2hChol+OA	1	231	34	no	6.58004	7.63879	0.462769
A431	2hChol+OA	1	232	63	no	9.5	6.03091	0.611683
A431	2hChol+OA	1	233	34	no	9.09546	6.34544	0.58905
A431	2hChol+OA	1	234	42	no	10.7264	4.95908	0.683842
A431	2hChol+OA	1	235	34	no	10.6136	18.7001	0.36207
A431	2hChol+OA	1	236	53	no	14.8663	6.12872	0.708086
A431	2hChol+OA	1	237	34	no	8.60686	8.57016	0.501068
A431	2hChol+OA	1	238	42	no	8.15297	2.71512	0.750175
A431	2hChol+OA	1	239	30	yes	12.2197	5.28478	0.69809
A431	2hChol+OA	1	240	42	no	6.64667	5.44064	0.549888
A431	2hChol+OA	1	241	34	no	11.3635	16.2912	0.410906
A431	2hChol+OA	1	242	34	no	7.81992	11.7666	0.399251
A431	2hChol+OA	1	243	39	no	8.20865	7.81669	0.512229
A431	2hChol+OA	1	244	30	no	10.4835	7.52413	0.58217
A431	2hChol+OA	1	245	39	no	9.60112	3.04258	0.75936
A431	2hChol+OA	1	246	53	no	7.57767	2.3367	0.764312
A431	2hChol+OA	1	247	42	yes	5.41593	7.69577	0.413061
A431	2hChol+OA	1	248	42	no	3.70208	7.46331	0.331567
A431	2hChol+OA	1	249	42	no	8.2221	5.43932	0.601848
A431	2hChol+OA	1	250	30	no	7.45387	6.68883	0.527047
A431	2hChol+OA	1	251	30	no	11.6538	4.78123	0.709083
A431	2hChol+OA	1	252	25	no	1.73875	1.3457	0.563714
A431	2hChol+OA	1	253	39	yes	19.0095	4.79833	0.798456
A431	2hChol+OA	1	254	30	no	4.43368	4.48014	0.497394
A431	2hChol+OA	1	255	42	yes	7.59488	12.5504	0.377006
A431	2hChol+OA	1	256	42	no	14.295	11.5145	0.553867
A431	2hChol+OA	1	257	39	no	7.6295	7.22959	0.513457
A431	2hChol+OA	1	258	39	yes	11.345	3.07547	0.786729
A431	2hChol+OA	1	259	39	no	12.1741	3.90903	0.756949
A431	2hChol+OA	1	260	42	no	6.45108	10.65	0.377233
A431	2hChol+OA	1	261	22	yes	20.1066	6.40515	0.758403
A431	2hChol+OA	1	262	42	no	14.5533	16.3478	0.470963
A431	2hChol+OA	1	263	64	no	4.83526	2.40773	0.667578
A431	2hChol+OA	1	264	25	no	5.08607	5.57344	0.477139
A431	2hChol+OA	1	265	42	no	12.5545	10.8744	0.535854
A431	2hChol+OA	1	266	42	no	8.9296	14.2945	0.384498
A431	2hChol+OA	1	267	25	yes	5.71897	6.20045	0.479803
A431	2hChol+OA	1	268	60	yes	8.14678	4.02412	0.669366
A431	2hChol+OA	1	269	39	yes	34.4248	13.0903	0.724502
A431	2hChol+OA	1	270	64	no	11.2025	5.33869	0.677248
A431	2hChol+OA	1	271	39	no	14.0091	4.79084	0.745167
A431	2hChol+OA	1	272	39	no	9.29288	7.65827	0.548215
A431	2hChol+OA	1	273	64	yes	10.0422	7.11624	0.585262
A431	2hChol+OA	1	274	64	no	10.447	5.099	0.672006
A431	2hChol+OA	1	275	64	no	9.681	5.48113	0.638499
A431	2hChol+OA	1	276	22	no	8.43838	8.7938	0.489687
A431	2hChol+OA	1	277	22	no	5.29053	5.85289	0.474767
A431	2hChol+OA	1	278	64	no	10.6304	7.54522	0.584872
A431	2hChol+OA	1	279	21	no	11.2539	3.09436	0.784339
A431	2hChol+OA	1	280	4	yes	6.42258	3.62279	0.639357
A431	2hChol+OA	1	281	60	yes	9.31973	6.69873	0.581812
A431	2hChol+OA	1	282	22	no	8.87178	6.47983	0.577906
A431	2hChol+OA	1	283	4	yes	14.7382	10.6616	0.580249
A431	2hChol+OA	1	284	64	yes	5.9181	2.5876	0.695781
A431	2hChol+OA	1	285	25	yes	7.6625	7.60502	0.501883
A431	2hChol+OA	1	286	25	yes	7.72263	6.44612	0.545046
A431	2hChol+OA	1	287	4	yes	7.09081	10.835	0.395564
A431	2hChol+OA	1	288	60	no	7.20615	3.91931	0.647717
A431	2hChol+OA	1	289	64	no	2.10179	4.51451	0.317668
A431	2hChol+OA	1	290	21	no	2.5631	3.36738	0.432192
A431	2hChol+OA	1	291	25	no	18.2405	7.11566	0.719371
A431	2hChol+OA	1	292	22	no	7.84332	9.60545	0.449506
A431	2hChol+OA	1	293	50	no	6.1654	3.32892	0.649378
A431	2hChol+OA	1	294	25	no	6.76936	6.0744	0.527055
A431	2hChol+OA	1	295	7	yes	21.9388	5.76374	0.791942
A431	2hChol+OA	1	296	25	no	20.9123	8.61574	0.708218
A431	2hChol+OA	1	297	4	no	7.80252	5.3673	0.592455
A431	2hChol+OA	1	298	25	no	18.2328	17.2015	0.514552
A431	2hChol+OA	1	299	25	no	11.5135	2.95602	0.795708
A431	2hChol+OA	1	300	52	no	8.15312	3.64966	0.69078
A431	2hChol+OA	1	301	64	no	15.7377	22.1659	0.415204
A431	2hChol+OA	1	302	4	no	9.66146	4.13775	0.700146
A431	2hChol+OA	1	303	50	yes	6.68154	4.20994	0.613465
A431	2hChol+OA	1	304	52	no	5.01848	2.98089	0.627359
A431	2hChol+OA	1	305	64	no	27.2896	8.20486	0.768841
A431	2hChol+OA	1	306	64	no	4.67302	6.17152	0.43091
A431	2hChol+OA	1	307	65	no	5.23178	3.40295	0.6059
A431	2hChol+OA	1	308	7	no	8.26366	5.34156	0.607389
A431	2hChol+OA	1	309	4	no	25.642	12.946	0.664507
A431	2hChol+OA	1	310	64	no	3.19328	2.69913	0.541931
A431	2hChol+OA	1	311	50	no	6.21947	4.70915	0.569099
A431	2hChol+OA	1	312	65	no	7.24168	4.84638	0.599077
A431	2hChol+OA	1	313	7	no	15.8101	5.15783	0.754013
A431	2hChol+OA	1	314	71	no	17.6979	13.0437	0.575698
A431	2hChol+OA	1	315	22	no	7.09361	1.96452	0.783121
A431	2hChol+OA	1	316	7	no	9.77296	2.61471	0.788926
A431	2hChol+OA	1	317	50	yes	16.9645	8.48305	0.666646
A431	2hChol+OA	1	318	7	no	16.1884	4.46096	0.783966
A431	2hChol+OA	1	319	65	no	7.62179	6.31861	0.546741
A431	2hChol+OA	1	320	52	no	8.96716	10.6229	0.457741
A431	2hChol+OA	1	321	7	no	21.097	5.73421	0.786286
A431	2hChol+OA	1	322	33	no	6.18368	2.33614	0.725799
A431	2hChol+OA	1	323	32	no	3.56129	3.51106	0.503551
A431	2hChol+OA	1	324	52	no	8.91424	10.8473	0.451091
A431	2hChol+OA	1	325	5	no	11.7462	13.9629	0.456888
A431	2hChol+OA	1	326	5	no	9.82399	3.46267	0.739388
A431	2hChol+OA	1	327	1	no	8.15665	2.61479	0.757248
A431	2hChol+OA	1	328	4	no	17.4475	24.8769	0.412233
A431	2hChol+OA	1	329	32	yes	7.53625	3.94105	0.656622
A431	2hChol+OA	1	330	50	no	6.1004	4.89984	0.55457
A431	2hChol+OA	1	331	1	no	7.69932	1.94892	0.798002
A431	2hChol+OA	1	332	33	no	6.90111	5.76305	0.544932
A431	2hChol+OA	1	333	5	no	12.7533	6.46591	0.663571
A431	2hChol+OA	1	334	5	no	8.74097	8.83662	0.497279
A431	2hChol+OA	1	335	7	no	9.69921	4.40327	0.687766
A431	2hChol+OA	1	336	5	no	7.11938	7.03388	0.503021
A431	2hChol+OA	1	337	65	no	16.3665	7.2675	0.692498
A431	2hChol+OA	1	338	5	no	31.0104	22.4897	0.579633
A431	2hChol+OA	1	339	5	no	15.2694	5.17446	0.746894
A431	2hChol+OA	1	340	49	yes	10.644	1.97936	0.843199
A431	2hChol+OA	1	341	65	no	10.8312	1.2424	0.897098
A431	2hChol+OA	1	342	5	no	12.6249	5.42418	0.699477
A431	2hChol+OA	1	343	6	no	8.81339	4.3479	0.669645
A431	2hChol+OA	1	344	43	yes	25.1124	14.6792	0.631097
A431	2hChol+OA	1	345	33	yes	12.104	3.56217	0.772621
A431	2hChol+OA	1	346	6	no	14.418	9.38439	0.605737
A431	2hChol+OA	1	347	5	no	13.7308	18.7104	0.423252
A431	2hChol+OA	1	348	65	no	9.96498	1.206	0.892042
A431	2hChol+OA	1	349	5	no	6.70922	10.0075	0.401349
A431	2hChol+OA	1	350	32	no	7.5761	6.47451	0.539201
A431	2hChol+OA	1	351	33	yes	8.75771	3.71282	0.702273
A431	2hChol+OA	1	352	56	no	9.9093	4.07328	0.708689
A431	2hChol+OA	1	353	5	yes	6.84052	2.76387	0.712229
A431	2hChol+OA	1	354	56	yes	10.5281	3.1608	0.769098
A431	2hChol+OA	1	355	33	no	12.9329	6.38983	0.66931
A431	2hChol+OA	1	356	1	no	11.4531	3.54033	0.763874
A431	2hChol+OA	1	357	32	no	10.1249	12.6445	0.444672
A431	2hChol+OA	1	358	33	no	8.51435	6.32088	0.573928
A431	2hChol+OA	1	359	5	yes	3.63128	2.59981	0.582768
A431	2hChol+OA	1	360	32	no	7.12722	4.74667	0.600243
A431	2hChol+OA	1	361	33	no	7.03666	3.9764	0.638938
A431	2hChol+OA	1	362	49	no	9.68863	1.60153	0.858148
A431	2hChol+OA	1	363	32	no	5.89971	5.1898	0.532008
A431	2hChol+OA	1	364	32	no	6.36269	0.640552	0.908535
A431	2hChol+OA	1	365	43	no	6.91484	3.04626	0.694184
A431	2hChol+OA	1	366	6	no	7.64872	8.39426	0.476765
A431	2hChol+OA	1	367	56	no	8.67637	2.0168	0.811393
A431	2hChol+OA	1	368	55	no	7.43904	3.68187	0.668924
A431	2hChol+OA	1	369	6	no	1.19661	4.92726	0.195401
A431	2hChol+OA	1	370	56	no	6.61697	1.57061	0.808172
A431	2hChol+OA	1	371	33	no	10.6493	4.33005	0.710932
A431	2hChol+OA	1	372	55	no	5.62023	4.04187	0.581678
A431	2hChol+OA	1	373	33	no	11.5503	5.34808	0.683515
A431	2hChol+OA	1	374	56	no	8.20464	3.95434	0.67478
A431	2hChol+OA	1	375	5	no	22.1783	31.0359	0.416774
A431	2hChol+OA	1	376	33	yes	8.38234	0.960144	0.897228
A431	2hChol+OA	1	377	33	no	12.7669	5.03627	0.717114
A431	2hChol+OA	1	378	6	no	19.0564	13.062	0.593317
A431	2hChol+OA	1	379	33	no	25.2041	7.59416	0.768458
A431	2hChol+OA	1	380	56	no	10.759	4.73491	0.694401
A431	2hChol+OA	1	381	6	no	5.55426	7.62632	0.421397
A431	2hChol+OA	1	382	45	no	16.0799	12.6946	0.558823
A431	2hChol+OA	1	383	6	no	9.56188	9.97768	0.48936
A431	2hChol+OA	1	384	55	no	16.3894	10.0303	0.620347
A431	2hChol+OA	1	385	6	no	3.29613	5.86555	0.359773
A431	2hChol+OA	1	386	6	no	2.44254	8.91013	0.215151
A431	2hChol+OA	1	387	45	no	5.19832	2.90804	0.641265
A431	2hChol+OA	1	388	66	no	17.5382	0.94072	0.949092
A431	2hChol+OA	1	389	31	yes	6.29806	4.75732	0.569683
A431	2hChol+OA	1	390	57	no	9.36847	4.13395	0.693836
A431	2hChol+OA	1	391	6	no	6.69808	3.46228	0.659236
A431	2hChol+OA	1	392	45	yes	11.2024	5.79017	0.659252
A431	2hChol+OA	1	393	55	no	6.46132	4.17094	0.607709
A431	2hChol+OA	1	394	6	no	6.99701	12.0058	0.368209
A431	2hChol+OA	1	395	6	no	6.472	7.56119	0.461193
A431	2hChol+OA	1	396	47	no	9.74477	3.12546	0.757156
A431	2hChol+OA	1	397	47	no	12.8416	7.18521	0.64122
A431	2hChol+OA	1	398	14	no	7.42678	7.91912	0.483959
A431	2hChol+OA	1	399	31	no	5.30754	3.60925	0.59523
A431	2hChol+OA	1	400	31	yes	5.88087	5.09084	0.536003
A431	2hChol+OA	1	401	47	no	9.63288	6.71836	0.589123
A431	2hChol+OA	1	402	14	yes	3.39009	2.69129	0.557454
A431	2hChol+OA	1	403	14	no	7.52897	3.99866	0.653124
A431	2hChol+OA	1	404	31	yes	7.4175	4.04956	0.646853
A431	2hChol+OA	1	405	14	yes	5.30874	4.74995	0.527777
A431	2hChol+OA	1	406	47	no	6.38572	4.05002	0.611909
A431	2hChol+OA	1	407	6	no	25.9445	18.7744	0.580168
A431	2hChol+OA	1	408	61	no	20.1539	8.38308	0.706238
A431	2hChol+OA	1	409	45	no	10.655	1.42566	0.881988
A431	2hChol+OA	1	410	17	no	25.1779	4.41743	0.850739
A431	2hChol+OA	1	411	6	no	21.9621	16.5319	0.570534
A431	2hChol+OA	1	412	16	no	7.74286	6.72311	0.535246
A431	2hChol+OA	1	413	31	no	5.0879	3.68677	0.579839
A431	2hChol+OA	1	414	19	no	9.21706	5.52532	0.625208
A431	2hChol+OA	1	415	16	no	9.95777	7.24038	0.579002
A431	2hChol+OA	1	416	9	no	7.43814	7.87376	0.485775
A431	2hChol+OA	1	417	31	no	8.93241	8.23782	0.520227
A431	2hChol+OA	1	418	14	no	12.4862	7.17302	0.635131
A431	2hChol+OA	1	419	31	no	6.08575	4.47674	0.576166
A431	2hChol+OA	1	420	31	yes	5.29713	2.26133	0.700821
A431	2hChol+OA	1	421	9	no	2.28773	4.46359	0.338857
A431	2hChol+OA	1	422	14	yes	3.26687	3.71113	0.468167
A431	2hChol+OA	1	423	31	no	6.14733	3.34887	0.647346
A431	2hChol+OA	1	424	31	no	12.0035	4.74452	0.716711
A431	2hChol+OA	1	425	45	no	16.2117	6.14915	0.725004
A431	2hChol+OA	1	426	14	no	4.0932	4.32547	0.486205
A431	2hChol+OA	1	427	9	no	7.55831	6.96633	0.520378
A431	2hChol+OA	1	428	16	no	12.1878	10.2336	0.543579
A431	2hChol+OA	1	429	12	no	11.3108	7.13856	0.613073
A431	2hChol+OA	1	430	9	no	4.50166	4.95434	0.476063
A431	2hChol+OA	1	431	45	no	13.1968	2.46655	0.842528
A431	2hChol+OA	1	432	12	no	6.73405	1.34354	0.83367
A431	2hChol+OA	1	433	47	no	7.28612	1.4739	0.831747
A431	2hChol+OA	1	434	14	no	6.76627	8.19209	0.45234
A431	2hChol+OA	1	435	16	no	8.17087	6.43812	0.559304
A431	2hChol+OA	1	436	19	yes	8.13264	2.6418	0.754808
A431	2hChol+OA	1	437	9	no	7.922	4.846	0.620457
A431	2hChol+OA	1	438	12	no	4.0637	3.72904	0.521472
A431	2hChol+OA	1	439	9	no	8.86376	8.81296	0.501437
A431	2hChol+OA	1	440	15	no	9.66382	4.82534	0.666969
A431	2hChol+OA	1	441	12	no	16.4651	14.7795	0.526975
A431	2hChol+OA	1	442	47	no	5.54884	3.16712	0.63663
A431	2hChol+OA	1	443	12	no	11.2455	8.67742	0.564451
A431	2hChol+OA	1	444	19	no	9.18879	6.00373	0.604823
A431	2hChol+OA	1	445	16	no	5.52891	2.73689	0.66889
A431	2hChol+OA	1	446	9	yes	6.5298	2.86104	0.695337
A431	2hChol+OA	1	447	61	yes	7.74838	2.51879	0.754675
A431	2hChol+OA	1	448	62	no	7.81943	3.83191	0.671118
A431	2hChol+OA	1	449	12	yes	11.5153	4.1046	0.73722
A431	2hChol+OA	1	450	12	no	11.6402	5.1117	0.694858
A431	2hChol+OA	1	451	62	no	12.6813	14.4362	0.467641
A431	2hChol+OA	1	452	12	yes	6.71218	2.81892	0.70424
A431	2hChol+OA	1	453	9	no	9.58222	8.94798	0.517114
A431	2hChol+OA	1	454	15	yes	4.97146	4.52051	0.523754
A431	2hChol+OA	1	455	62	no	10.425	11.1086	0.484127
A431	2hChol+OA	1	456	9	no	14.5699	10.8447	0.573288
A431	2hChol+OA	1	457	19	no	7.5017	2.43532	0.754925
A431	2hChol+OA	1	458	37	no	13.1709	6.02304	0.686201
A431	2hChol+OA	1	459	29	no	4.37358	4.46344	0.494916
A431	2hChol+OA	1	460	9	no	8.3661	8.11854	0.507509
A431	2hChol+OA	1	461	37	no	25.7948	12.007	0.68237
A431	2hChol+OA	1	462	12	yes	7.44179	2.81495	0.725551
A431	2hChol+OA	1	463	15	no	10.6838	6.29248	0.629337
A431	2hChol+OA	1	464	38	no	15.0543	8.79602	0.631199
A431	2hChol+OA	1	465	12	no	9.07482	6.61935	0.578229
A431	2hChol+OA	1	466	12	no	9.78106	7.46739	0.567069
A431	2hChol+OA	1	467	38	no	10.1261	12.1404	0.454767
A431	2hChol+OA	1	468	12	no	15.051	10.5079	0.588874
A431	2hChol+OA	1	469	12	no	27.0312	24.2003	0.527628
A431	2hChol+OA	1	470	29	no	8.08474	4.53815	0.640483
A431	2hChol+OA	1	471	15	no	27.4196	15.926	0.632581
A431	2hChol+OA	1	472	15	no	13.1322	15.1121	0.464951
A431	2hChol+OA	1	473	29	no	6.94173	8.39118	0.452734
A431	2hChol+OA	1	474	37	yes	6.97802	0.855612	0.890777
A431	2hChol+OA	1	475	9	no	8.17838	7.18177	0.532441
A431	2hChol+OA	1	476	12	no	14.7002	7.89949	0.65046
A431	2hChol+OA	1	477	29	no	9.6511	7.51191	0.56232
A431	2hChol+OA	1	478	29	yes	8.72494	2.44202	0.781317
A431	2hChol+OA	1	479	29	no	15.2831	7.47563	0.671527
A431	2hChol+OA	1	480	15	no	22.1997	10.6371	0.676062
A431	2hChol+OA	1	481	12	no	7.0927	4.17489	0.629478
A431	2hChol+OA	1	482	37	no	6.89828	3.18681	0.684008
A431	2hChol+OA	1	483	38	yes	6.0804	3.75336	0.618319
A431	2hChol+OA	1	484	29	no	18.5377	16.8702	0.523546
A431	2hChol+OA	1	485	15	no	1.31412	4.85662	0.212959
A431	2hChol+OA	1	486	9	no	2.48164	5.43546	0.313454
A431	2hChol+OA	1	487	29	no	3.23994	4.92854	0.396639
A431	2hChol+OA	1	488	38	no	7.11423	4.28462	0.624118
A431	2hChol+OA	1	489	29	no	8.66663	2.99315	0.743293
A431	2hChol+OA	1	490	37	no	12.7299	5.19437	0.710204
A431	2hChol+OA	1	491	38	yes	7.95442	3.1841	0.714136
A431	2hChol+OA	1	492	29	no	8.55181	6.73165	0.559547
A431	2hChol+OA	1	493	38	yes	6.40465	3.57772	0.641596
A431	2hChol+OA	1	494	18	no	11.8667	4.51874	0.724223
A431	2hChol+OA	1	495	12	no	2.67593	5.13853	0.342433
A431	2hChol+OA	1	496	38	no	6.06478	2.45895	0.711517
A431	2hChol+OA	1	497	10	yes	3.84555	5.64696	0.405114
A431	2hChol+OA	1	498	38	no	25.409	37.7671	0.402194
A431	2hChol+OA	1	499	10	no	6.33306	3.85897	0.621374
A431	2hChol+OA	1	500	38	no	7.2326	6.48934	0.527083
A431	2hChol+OA	1	501	10	yes	4.95443	1.94507	0.718085
A431	2hChol+OA	1	502	10	no	7.38885	4.67575	0.61244
A431	2hChol+OA	1	503	10	no	14.8037	8.41936	0.637457
A431	2hChol+OA	1	504	10	yes	7.86336	2.64424	0.74835
A431	2hChol+OA	1	505	24	no	8.46094	4.6745	0.64413
A431	2hChol+OA	1	506	41	no	12.7874	3.16801	0.801447
A431	2hChol+OA	1	507	12	no	2.98984	4.92315	0.377839
A431	2hChol+OA	1	508	41	no	11.5005	4.61254	0.713739
A431	2hChol+OA	1	509	26	no	8.62025	4.65332	0.64943
A431	2hChol+OA	1	510	8	yes	6.54747	2.37369	0.733926
A431	2hChol+OA	1	511	10	yes	7.47004	1.05134	0.876624
A431	2hChol+OA	1	512	41	no	13.0635	5.49908	0.703755
A431	2hChol+OA	1	513	24	yes	9.13028	3.0359	0.750464
A431	2hChol+OA	1	514	10	no	10.95	1.48669	0.880459
A431	2hChol+OA	1	515	38	no	17.948	1.37581	0.928802
A431	2hChol+OA	1	516	8	no	8.86221	7.37138	0.545918
A431	2hChol+OA	1	517	8	no	7.98318	4.87209	0.621004
A431	2hChol+OA	1	518	10	no	15.3116	17.4354	0.467573
A431	2hChol+OA	1	519	41	yes	22.3034	6.02575	0.787295
A431	2hChol+OA	1	520	10	no	10.3727	4.50126	0.697374
A431	2hChol+OA	1	521	24	no	9.68721	4.87006	0.665455
A431	2hChol+OA	1	522	48	no	19.056	11.1802	0.630238
A431	2hChol+OA	1	523	10	no	13.7399	11.9432	0.534979
A431	2hChol+OA	1	524	10	yes	3.85677	1.67655	0.697008
A431	2hChol+OA	1	525	24	no	5.73436	5.22295	0.523337
A431	2hChol+OA	1	526	10	no	8.17498	6.70231	0.549494
A431	2hChol+OA	1	527	8	no	5.00837	4.76604	0.512396
A431	2hChol+OA	1	528	10	no	8.73672	3.21242	0.731159
A431	2hChol+OA	1	529	8	no	23.6554	14.5925	0.618475
A431	2hChol+OA	1	530	24	no	22.081	13.5719	0.619332
A431	2hChol+OA	1	531	24	yes	9.24081	1.73877	0.841636
A431	2hChol+OA	1	532	26	yes	6.3445	5.20841	0.549169
A431	2hChol+OA	1	533	58	no	6.83534	5.06902	0.574188
A431	2hChol+OA	1	534	8	no	15.9796	6.84842	0.7
A431	2hChol+OA	1	535	10	no	11.2279	9.93634	0.530514
A431	2hChol+OA	1	536	8	yes	9.62772	2.74386	0.778213
A431	2hChol+OA	1	537	18	no	21.6364	3.08622	0.875166
A431	2hChol+OA	1	538	24	yes	5.0592	6.10082	0.453333
A431	2hChol+OA	1	539	8	no	7.51693	8.44946	0.470797
A431	2hChol+OA	1	540	8	no	12.454	7.80822	0.614642
A431	2hChol+OA	1	541	26	no	7.47846	4.03882	0.649325
A431	2hChol+OA	1	542	3	no	9.47822	6.82746	0.581283
A431	2hChol+OA	1	543	40	no	9.01566	6.16575	0.593862
A431	2hChol+OA	1	544	8	no	9.39231	7.94666	0.541688
A431	2hChol+OA	1	545	3	no	9.35781	4.88692	0.656931
A431	2hChol+OA	1	546	8	no	19.6628	7.5128	0.723547
A431	2hChol+OA	1	547	3	no	7.66968	5.23007	0.59456
A431	2hChol+OA	1	548	3	yes	14.7761	9.95615	0.597443
A431	2hChol+OA	1	549	3	yes	6.89494	4.61212	0.599192
A431	2hChol+OA	1	550	24	no	12.0619	6.25214	0.658614
A431	2hChol+OA	1	551	54	no	27.7745	7.75349	0.781764
A431	2hChol+OA	1	552	3	no	10.8338	3.89441	0.735581
A431	2hChol+OA	1	553	48	no	7.66667	2.3313	0.766823
A431	2hChol+OA	1	554	26	yes	5.86119	4.22739	0.580973
A431	2hChol+OA	1	555	26	yes	7.8854	1.80267	0.813929
A431	2hChol+OA	1	556	23	no	6.36394	12.2858	0.341235
A431	2hChol+OA	1	557	24	no	8.37268	7.09309	0.541369
A431	2hChol+OA	1	558	8	no	12.5375	5.99561	0.676493
A431	2hChol+OA	1	559	24	no	3.50784	2.15785	0.619138
A431	2hChol+OA	1	560	40	no	6.00186	3.59777	0.625218
A431	2hChol+OA	1	561	58	no	8.65546	3.362	0.720241
A431	2hChol+OA	1	562	3	no	9.71128	4.21712	0.697229
A431	2hChol+OA	1	563	54	yes	6.71558	0.984272	0.87217
A431	2hChol+OA	1	564	23	no	2.79315	5.15311	0.351505
A431	2hChol+OA	1	565	3	yes	7.6461	3.51046	0.685346
A431	2hChol+OA	1	566	3	yes	6.88606	2.43401	0.738842
A431	2hChol+OA	1	567	28	no	7.05639	5.06609	0.582091
A431	2hChol+OA	1	568	69	no	8.57445	5.01015	0.631189
A431	2hChol+OA	1	569	54	no	17.5547	4.61706	0.791759
A431	2hChol+OA	1	570	3	yes	4.82824	0.327668	0.936448
A431	2hChol+OA	1	571	23	no	11.2325	7.37402	0.603686
A431	2hChol+OA	1	572	3	yes	4.58623	1.46669	0.757689
A431	2hChol+OA	1	573	28	no	11.2425	7.39975	0.603065
A431	2hChol+OA	1	574	26	no	7.31389	5.52349	0.569734
A431	2hChol+OA	1	575	23	yes	8.01312	4.43243	0.643854
A431	2hChol+OA	1	576	3	no	8.58272	6.2194	0.57983
A431	2hChol+OA	1	577	69	yes	15.84	11.3473	0.582624
A431	2hChol+OA	1	578	28	no	22.2517	5.368	0.805646
A431	2hChol+OA	1	579	3	no	3.39469	0.571076	0.855999
A431	2hChol+OA	1	580	23	no	7.56656	1.88092	0.800907
A431	2hChol+OA	1	581	28	yes	8.00813	3.21698	0.713412
A431	2hChol+OA	1	582	28	no	11.8611	9.51009	0.555005
A431	2hChol+OA	1	583	27	no	3.8902	1.44422	0.729264
A431	2hChol+OA	1	584	27	no	4.66152	1.38169	0.771365
A431	2hChol+OA	1	585	13	no	2.84097	2.01283	0.585308
A431	2hChol+OA	1	586	46	no	2.66207	5.7768	0.315453
A431	2hChol+OA	1	587	27	yes	8.84382	4.56612	0.659497
A431	2hChol+OA	1	588	67	yes	4.15047	1.81566	0.695672
A431	2hChol+OA	1	589	13	no	5.76755	3.49244	0.622846
A431	2hChol+OA	1	590	27	no	2.5931	1.69062	0.605339
A431	2hChol+OA	1	591	27	no	4.304	1.03606	0.805983
A431	2hChol+OA	1	592	27	no	3.73265	1.84294	0.669463
A431	2hChol+OA	1	593	13	no	1.44667	1.1795	0.550867
A431	2hChol+OA	1	594	70	no	4.88327	1.97409	0.712121
A431	2hChol+OA	1	595	70	no	2.34692	3.30032	0.415587
A431	2hChol+OA	1	596	67	no	3.62972	1.54538	0.701381
A431	2hChol+OA	1	597	27	yes	2.74131	1.85608	0.596276
A431	2hChol+OA	1	598	27	no	6.18658	2.02727	0.753189
A431	2hChol+OA	1	599	70	no	6.08461	1.88026	0.763931
A431	2hChol+OA	1	600	11	no	5.2084	0.757904	0.872969
A431	2hChol+OA	1	601	13	yes	2.39181	1.04665	0.695605
A431	2hChol+OA	1	602	70	no	7.40956	1.52334	0.829468
A431	2hChol+OA	1	603	13	yes	5.99565	2.40468	0.71374
A431	2hChol+OA	1	604	11	no	5.9595	1.14829	0.838446
A431	2hChol+OA	1	605	59	no	4.38573	2.80694	0.609749
A431	2hChol+OA	1	606	70	no	8.08208	3.28531	0.710988
A431	2hChol+OA	1	607	27	yes	3.71918	2.32472	0.615361
A431	2hChol+OA	1	608	13	yes	3.43537	1.29983	0.725496
A431	2hChol+OA	1	609	27	yes	4.20927	0.66702	0.863212
A431	2hChol+OA	1	610	59	no	3.51415	4.86764	0.41926
A431	2hChol+OA	1	611	59	no	7.44276	3.45176	0.683165
A431	2hChol+OA	1	612	11	no	8.03418	3.46089	0.698924
A431	2hChol+OA	1	613	27	yes	3.30636	0.394416	0.893424
A431	2hChol+OA	1	614	27	yes	7.20297	3.29698	0.686
A431	2hChol+OA	1	615	70	no	6.05882	3.71006	0.620217
A431	2hChol+OA	1	616	70	no	2.6874	2.08772	0.562792
A431	2hChol+OA	1	617	70	no	4.76461	1.73948	0.732556
A431	2hChol+OA	1	618	13	no	6.45635	2.08194	0.756164
A431	2hChol+OA	1	619	27	no	3.23008	1.41621	0.695195
A431	2hChol+OA	1	620	35	no	5.78881	1.48227	0.796142
A431	2hChol+OA	1	621	27	yes	3.79166	3.80468	0.499144
A431	2hChol+OA	1	622	27	yes	4.10661	2.71652	0.601866
A431	2hChol+OA	1	623	27	no	8.01854	2.16264	0.787585
A431	2hChol+OA	1	624	27	no	7.61787	5.07498	0.60017
A431	2hChol+OA	1	625	35	no	7.1444	2.87939	0.712744
A431	2hChol+OA	1	626	20	no	8.68263	5.89455	0.595632
A431	2hChol+OA	1	627	59	no	4.41555	3.71436	0.543124
A431	2hChol+OA	1	628	35	no	6.92593	1.60091	0.81225
A431	2hChol+OA	1	630	44	no	5.10326	1.2306	0.80571
A431	2hChol+OA	1	631	20	no	13.7042	6.21061	0.688141
A431	2hChol+OA	1	632	20	no	8.6449	4.06366	0.680242
A431	2hChol+OA	1	633	68	no	3.52462	4.37016	0.446449
A431	2hChol+OA	1	634	68	no	4.41014	3.64926	0.547204
A431	2hChol+OA	1	635	20	yes	3.91804	0.415556	0.904108
A431	2hChol+OA	1	636	20	yes	3.2373	0.54498	0.855912
A431	2hChol+OA	1	637	44	no	9.52458	1.41174	0.870913
A431	2hChol+OA	1	638	27	no	4.82886	3.85557	0.556036
A431	2hChol+OA	1	639	27	no	10.3129	5.83668	0.638586
A431	2hChol+OA	1	640	68	no	3.43902	5.1916	0.398468
A431	2hChol+OA	1	641	27	no	6.59989	3.73426	0.638648
A431	2hChol+OA	1	642	20	no	7.12928	4.88642	0.593331
A431	2hChol+OA	1	643	44	no	8.0188	5.20314	0.606477
A431	2hChol+OA	1	644	59	yes	8.40417	6.88294	0.549755
A431	2hChol+OA	1	645	68	no	12.9312	10.4396	0.553306
A431	2hChol+OA	1	646	59	yes	10.2091	4.43544	0.697127
A431	2hChol+OA	1	647	27	no	2.97088	4.73997	0.385286
A431	2hChol+OA	1	648	20	no	2.26222	0.26902	0.89372
A431	2hChol+OA	1	649	20	no	23.6665	27.1844	0.465409
A431	2hChol+OA	1	650	44	yes	7.83534	1.72987	0.81915
A431	2hChol+OA	1	651	59	yes	3.78285	6.90144	0.354057
A431	2hChol+OA	1	652	44	yes	6.56728	1.17762	0.847949
A431	2hChol+OA	1	653	20	no	4.36345	0.816156	0.842429
A431	2hChol+OA	1	654	27	no	5.03592	6.86188	0.423265
A431	2hChol+OA	1	655	27	no	11.5182	5.38187	0.681547
A431	2hChol+OA	1	656	59	yes	2.80506	2.28128	0.551488
A431	2hChol+OA	1	657	44	no	6.23429	1.59999	0.79577
A431	2hChol+OA	1	658	20	no	9.66005	13.1807	0.422931
A431	2hChol+OA	1	659	59	yes	2.62521	3.00226	0.4665
A431	2hChol+OA	1	660	20	no	0.969756	1.99734	0.326836
A431	2hChol+OA	1	661	20	yes	2.28998	0.448856	0.836114
A431	2hChol+OA	1	662	27	no	7.60526	8.23477	0.480129
A431	2hChol+OA	1	663	27	no	6.60961	1.97939	0.769543
A431	2hChol+OA	1	664	59	yes	10.1267	3.86893	0.723562
A431	2hChol+OA	1	665	35	no	6.35994	0.624504	0.910586
A431	2hChol+OA	1	666	59	yes	5.96816	5.92316	0.501892
A431	2hChol+OA	1	667	27	no	2.97495	1.02097	0.744497
A431	2hChol+OA	1	668	27	no	1.58733	2.81528	0.360543
A431	2hChol+OA	1	669	63	no	1.32202	4.91549	0.211947
A431	2hChol+OA	1	670	68	yes	3.9225	0.90842	0.811957
A431	2hChol+OA	1	671	68	yes	4.28876	1.24119	0.775552
A431	2hChol+OA	1	672	20	no	4.62506	4.96191	0.482432
A431	2hChol+OA	1	673	59	yes	6.32288	4.10474	0.606359
A431	2hChol+OA	1	674	11	no	9.22798	0.946248	0.906996
A431	2hChol+OA	1	675	59	yes	14.4457	6.46864	0.690708
A431	2hChol+OA	1	676	11	no	6.3378	2.60946	0.708351
A431	2hChol+OA	1	677	68	yes	3.41988	0.911092	0.789634
A431	2hChol+OA	1	678	59	no	3.00233	5.01539	0.374462
A431	2hChol+OA	1	679	35	no	14.9975	4.34252	0.775464
A431	2hChol+OA	1	680	68	yes	5.21847	1.6479	0.760004
A431	2hChol+OA	1	681	11	no	5.02562	0.810944	0.861058
A431	2hChol+OA	1	682	59	yes	2.38278	4.085	0.368408
A431	2hChol+OA	1	683	63	no	6.92207	5.04538	0.578408
A431	2hChol+OA	1	684	59	yes	9.17332	5.50105	0.625125
A431	2hChol+OA	1	685	68	yes	4.51736	1.46025	0.755713
A431	2hChol+OA	1	686	35	yes	9.05978	4.66018	0.660336
A431	2hChol+OA	1	687	11	no	8.96107	1.49334	0.857157
A431	2hChol+OA	1	688	20	no	15.7286	10.7002	0.59513
A431	2hChol+OA	1	689	35	yes	5.21475	0.573912	0.900856
A431	2hChol+OA	1	690	59	yes	2.95546	5.13426	0.365335
A431	2hChol+OA	1	691	35	yes	6.80314	1.1611	0.854211
A431	2hChol+OA	1	692	59	no	2.52547	5.76968	0.304451
A431	2hChol+OA	1	693	34	no	5.13184	7.85104	0.395278
A431	2hChol+OA	1	694	63	no	5.11224	2.4852	0.67289
A431	2hChol+OA	1	695	11	no	4.6461	1.47502	0.759028
A431	2hChol+OA	1	696	59	no	2.76138	2.90465	0.487358
A431	2hChol+OA	1	697	35	yes	3.56986	0.951396	0.789573
A431	2hChol+OA	1	698	63	no	3.53385	1.51513	0.699913
A431	2hChol+OA	1	699	35	no	7.06991	1.45098	0.829715
A431	2hChol+OA	1	700	2	no	6.01702	0.964872	0.861804
A431	2hChol+OA	1	701	63	no	5.22568	10.116	0.340619
A431	2hChol+OA	1	702	63	no	8.35727	3.42509	0.709303
A431	2hChol+OA	1	703	30	no	4.33443	5.20233	0.454497
A431	2hChol+OA	1	704	30	no	13.581	11.8433	0.534173
A431	2hChol+OA	1	705	35	yes	10.3256	1.54982	0.869493
A431	2hChol+OA	1	706	63	no	6.36439	2.70608	0.70166
A431	2hChol+OA	1	707	63	no	10.8215	7.57321	0.588295
A431	2hChol+OA	1	708	30	no	5.54632	6.88612	0.446117
A431	2hChol+OA	1	709	35	yes	6.02	0.712496	0.894171
A431	2hChol+OA	1	710	30	yes	5.82942	2.53128	0.697241
A431	2hChol+OA	1	711	34	no	3.28892	1.43372	0.696416
A431	2hChol+OA	1	712	59	no	5.30476	3.8007	0.582591
A431	2hChol+OA	1	713	35	yes	4.90016	0.737156	0.869236
A431	2hChol+OA	1	714	11	no	3.71089	1.2712	0.744846
A431	2hChol+OA	1	715	30	no	1.63316	3.66757	0.308101
A431	2hChol+OA	1	716	34	no	3.46263	3.73068	0.481368
A431	2hChol+OA	1	717	42	no	9.37832	1.89093	0.832204
A431	2hChol+OA	1	718	63	no	30.9448	33.1264	0.482975
A431	2hChol+OA	1	719	2	yes	7.97148	0.586436	0.931474
A431	2hChol+OA	1	720	30	yes	8.48725	2.47809	0.774007
A431	2hChol+OA	1	721	35	yes	4.11606	0.291208	0.933926
A431	2hChol+OA	1	722	63	no	20.5169	5.16002	0.799041
A431	2hChol+OA	1	723	34	yes	4.0915	1.65853	0.711562
A431	2hChol+OA	1	724	30	no	2.70864	2.76923	0.49447
A431	2hChol+OA	1	725	2	no	9.57382	2.84282	0.771047
A431	2hChol+OA	1	726	35	no	6.83176	2.40828	0.739365
A431	2hChol+OA	1	727	30	yes	4.88122	2.55005	0.656848
A431	2hChol+OA	1	728	42	no	4.58387	1.68853	0.7308
A431	2hChol+OA	1	729	2	no	5.72518	0.292732	0.951357
A431	2hChol+OA	1	730	63	no	18.7454	0.492016	0.974424
A431	2hChol+OA	1	731	30	no	3.17306	3.36454	0.485355
A431	2hChol+OA	1	732	42	no	7.08488	1.7273	0.803987
A431	2hChol+OA	1	733	2	no	6.89571	1.68443	0.803683
A431	2hChol+OA	1	734	34	no	8.90461	12.537	0.415295
A431	2hChol+OA	1	735	30	no	2.35384	5.00155	0.320015
A431	2hChol+OA	1	736	68	no	3.20902	2.26278	0.586466
A431	2hChol+OA	1	737	2	no	9.41825	0.925728	0.910506
A431	2hChol+OA	1	738	63	no	2.7891	2.20026	0.559009
A431	2hChol+OA	1	739	42	no	6.12947	0.868224	0.875927
A431	2hChol+OA	1	740	34	no	2.6379	3.37382	0.438794
A431	2hChol+OA	1	741	53	yes	3.34722	2.35875	0.586618
A431	2hChol+OA	1	742	42	no	6.75776	7.39278	0.477562
A431	2hChol+OA	1	743	42	no	9.6816	3.46748	0.736295
A431	2hChol+OA	1	744	30	no	1.16722	2.87778	0.28856
A431	2hChol+OA	1	745	34	no	4.32221	6.30738	0.406621
A431	2hChol+OA	1	746	42	no	2.95072	2.34107	0.557604
A431	2hChol+OA	1	747	63	no	2.60467	3.57157	0.421725
A431	2hChol+OA	1	748	42	yes	4.27614	3.8805	0.524252
A431	2hChol+OA	1	749	39	no	4.81611	0.650968	0.880929
A431	2hChol+OA	1	750	34	no	4.74243	4.27993	0.525631
A431	2hChol+OA	1	751	30	yes	6.80747	2.3687	0.741864
A431	2hChol+OA	1	752	42	yes	2.50124	6.72491	0.271103
A431	2hChol+OA	1	753	34	no	3.12587	1.30316	0.705769
A431	2hChol+OA	1	754	35	no	2.71976	1.4888	0.646246
A431	2hChol+OA	1	755	53	yes	1.60271	2.2823	0.412537
A431	2hChol+OA	1	756	30	no	1.3453	2.71432	0.331386
A431	2hChol+OA	1	757	30	no	1.20688	3.59687	0.251238
A431	2hChol+OA	1	758	35	no	3.01335	3.23876	0.481973
A431	2hChol+OA	1	759	34	no	2.01232	3.67512	0.353818
A431	2hChol+OA	1	760	39	no	2.78471	3.6949	0.429766
A431	2hChol+OA	1	761	39	no	10.6238	2.30198	0.821908
A431	2hChol+OA	1	762	30	no	4.86095	8.08437	0.375499
A431	2hChol+OA	1	763	53	no	5.45133	1.4958	0.784688
A431	2hChol+OA	1	764	34	no	6.9759	4.83924	0.59042
A431	2hChol+OA	1	765	34	no	6.52291	7.01473	0.481835
A431	2hChol+OA	1	766	30	no	3.104	2.49637	0.55425
A431	2hChol+OA	1	767	22	no	9.12123	3.36747	0.730358
A431	2hChol+OA	1	768	22	no	7.2262	1.05046	0.873082
A431	2hChol+OA	1	769	39	no	3.02975	2.74287	0.524848
A431	2hChol+OA	1	770	22	no	14.7525	3.92639	0.789795
A431	2hChol+OA	1	771	22	no	7.21545	2.03144	0.780311
A431	2hChol+OA	1	772	30	no	4.1019	6.94788	0.37122
A431	2hChol+OA	1	773	60	no	3.82745	4.76827	0.445274
A431	2hChol+OA	1	774	22	no	20.5188	5.53434	0.787575
A431	2hChol+OA	1	775	42	yes	3.35816	1.78588	0.652825
A431	2hChol+OA	1	776	42	no	1.585	3.37091	0.31982
A431	2hChol+OA	1	777	60	no	1.75915	2.59688	0.403842
A431	2hChol+OA	1	778	30	no	8.27754	7.48214	0.525235
A431	2hChol+OA	1	779	42	no	5.30141	3.84011	0.579926
A431	2hChol+OA	1	780	39	yes	6.57862	2.67093	0.711236
A431	2hChol+OA	1	781	22	no	7.73658	3.41508	0.693761
A431	2hChol+OA	1	782	22	no	10.5353	1.65357	0.864337
A431	2hChol+OA	1	783	30	no	9.10522	17.9493	0.336551
A431	2hChol+OA	1	784	42	yes	1.99703	0.355904	0.84874
A431	2hChol+OA	1	785	30	no	8.41494	12.235	0.407504
A431	2hChol+OA	1	786	30	no	4.12259	1.80363	0.695653
A431	2hChol+OA	1	787	42	no	6.1815	3.1372	0.663344
A431	2hChol+OA	1	788	42	yes	6.89453	1.75823	0.796801
A431	2hChol+OA	1	789	42	no	4.13597	3.7466	0.524699
A431	2hChol+OA	1	790	30	no	6.25998	6.51603	0.48998
A431	2hChol+OA	1	791	60	no	6.82025	1.59248	0.810706
A431	2hChol+OA	1	792	53	no	3.57332	1.40214	0.718188
A431	2hChol+OA	1	793	42	no	3.93191	1.36416	0.74242
A431	2hChol+OA	1	794	30	no	33.868	50.9081	0.399499
A431	2hChol+OA	1	795	39	no	10.0133	3.40262	0.746374
A431	2hChol+OA	1	796	39	yes	6.3292	3.69234	0.63156
A431	2hChol+OA	1	797	60	no	5.74796	0.201264	0.96617
A431	2hChol+OA	1	798	39	no	9.93934	5.21363	0.655934
A431	2hChol+OA	1	799	30	no	5.27843	7.8571	0.401844
A431	2hChol+OA	1	800	42	no	4.64117	11.9094	0.280424
A431	2hChol+OA	1	801	21	no	7.10472	4.44247	0.615277
A431	2hChol+OA	1	802	30	no	14.5292	11.3811	0.560751
A431	2hChol+OA	1	803	42	no	5.51719	3.18162	0.634246
A431	2hChol+OA	1	804	30	no	6.04472	6.69052	0.474645
A431	2hChol+OA	1	805	30	no	11.6217	36.7639	0.240189
A431	2hChol+OA	1	806	39	no	9.56918	4.59444	0.675617
A431	2hChol+OA	1	807	53	no	5.01637	1.72283	0.744357
A431	2hChol+OA	1	808	60	no	6.25808	3.87688	0.617475
A431	2hChol+OA	1	809	42	no	6.57244	9.79224	0.401623
A431	2hChol+OA	1	811	21	no	5.97385	3.96377	0.601135
A431	2hChol+OA	1	812	42	no	1.23157	6.41223	0.16112
A431	2hChol+OA	1	813	42	no	3.63802	4.15877	0.466605
A431	2hChol+OA	1	814	64	no	8.94999	6.15221	0.592628
A431	2hChol+OA	1	815	21	yes	14.3956	3.92296	0.785848
A431	2hChol+OA	1	816	39	no	5.54177	4.40975	0.556877
A431	2hChol+OA	1	817	64	no	15.5394	2.03156	0.884379
A431	2hChol+OA	1	818	21	yes	15.185	3.337	0.819836
A431	2hChol+OA	1	819	25	no	1.37219	5.40498	0.202473
A431	2hChol+OA	1	820	42	no	12.5358	17.9552	0.411131
A431	2hChol+OA	1	821	25	no	5.7453	8.25965	0.410233
A431	2hChol+OA	1	822	42	yes	0.979928	1.59807	0.380112
A431	2hChol+OA	1	823	42	no	2.6599	4.87374	0.35307
A431	2hChol+OA	1	824	39	yes	2.27574	0.29168	0.886392
A431	2hChol+OA	1	825	42	no	3.72504	1.37208	0.730813
A431	2hChol+OA	1	826	25	no	9.54854	8.0221	0.543437
A431	2hChol+OA	1	827	39	yes	4.96232	0.823948	0.857603
A431	2hChol+OA	1	828	64	no	9.0512	4.92884	0.647437
A431	2hChol+OA	1	829	39	yes	5.18617	2.14725	0.707196
A431	2hChol+OA	1	830	64	no	7.92058	6.36268	0.554536
A431	2hChol+OA	1	831	64	no	2.11063	3.72328	0.361786
A431	2hChol+OA	1	832	22	no	3.25691	2.43968	0.57173
A431	2hChol+OA	1	833	64	no	2.83143	1.85346	0.604374
A431	2hChol+OA	1	834	42	no	9.09932	4.99854	0.64544
A431	2hChol+OA	1	835	22	no	6.3574	3.02114	0.677867
A431	2hChol+OA	1	836	42	no	5.9133	3.29963	0.641848
A431	2hChol+OA	1	837	39	no	5.29358	3.53313	0.599723
A431	2hChol+OA	1	838	64	no	1.85877	3.4604	0.349448
A431	2hChol+OA	1	839	64	no	4.93931	1.35567	0.784643
A431	2hChol+OA	1	840	4	no	2.15778	4.01289	0.349684
A431	2hChol+OA	1	841	39	no	12.8294	8.89886	0.590448
A431	2hChol+OA	1	842	64	no	5.49515	3.56393	0.60659
A431	2hChol+OA	1	843	60	no	5.25535	3.44421	0.604094
A431	2hChol+OA	1	844	60	yes	3.64334	0.532048	0.872575
A431	2hChol+OA	1	845	39	no	4.68075	2.173	0.682948
A431	2hChol+OA	1	846	4	no	0.72176	1.03292	0.411333
A431	2hChol+OA	1	847	4	no	9.4951	15.9923	0.372541
A431	2hChol+OA	1	848	39	no	4.22515	2.57315	0.621501
A431	2hChol+OA	1	849	4	no	3.76454	3.73424	0.50202
A431	2hChol+OA	1	850	4	no	4.04404	1.8502	0.686101
A431	2hChol+OA	1	851	64	no	4.61875	2.00254	0.69756
A431	2hChol+OA	1	852	21	no	5.85188	1.77422	0.767349
A431	2hChol+OA	1	853	25	yes	2.29252	0.981048	0.700312
A431	2hChol+OA	1	854	4	no	9.58317	6.66156	0.589925
A431	2hChol+OA	1	855	60	yes	5.08021	3.44007	0.596249
A431	2hChol+OA	1	856	60	yes	4.48119	2.01617	0.689694
A431	2hChol+OA	1	857	39	no	1.62558	1.68167	0.49152
A431	2hChol+OA	1	858	60	yes	3.34498	1.83705	0.645496
A431	2hChol+OA	1	859	4	yes	3.99542	5.70164	0.412024
A431	2hChol+OA	1	860	7	no	4.2785	1.86517	0.696408
A431	2hChol+OA	1	861	4	no	2.50756	8.06745	0.237121
A431	2hChol+OA	1	862	4	no	3.00368	5.03654	0.373582
A431	2hChol+OA	1	863	64	no	4.86897	4.04034	0.546503
A431	2hChol+OA	1	864	25	yes	3.0875	1.86252	0.623736
A431	2hChol+OA	1	865	50	no	3.0151	1.42752	0.678676
A431	2hChol+OA	1	866	25	no	7.51822	2.64401	0.73982
A431	2hChol+OA	1	867	50	no	2.42499	0.623152	0.795563
A431	2hChol+OA	1	868	25	yes	9.52706	3.6606	0.722423
A431	2hChol+OA	1	869	4	no	5.43386	8.4653	0.390949
A431	2hChol+OA	1	870	4	yes	1.7856	1.17531	0.603058
A431	2hChol+OA	1	871	25	yes	0.872216	0.68292	0.560862
A431	2hChol+OA	1	872	25	yes	4.66442	1.6215	0.742043
A431	2hChol+OA	1	873	60	yes	2.90612	1.01876	0.740435
A431	2hChol+OA	1	874	50	no	8.3973	3.44749	0.708945
A431	2hChol+OA	1	875	25	no	8.76874	2.46266	0.780735
A431	2hChol+OA	1	876	64	no	2.94552	2.07266	0.58697
A431	2hChol+OA	1	877	60	no	3.61214	4.06977	0.470214
A431	2hChol+OA	1	878	60	no	3.49123	2.5408	0.578781
A431	2hChol+OA	1	879	7	yes	10.7085	5.24776	0.671116
A431	2hChol+OA	1	880	60	no	12.501	4.36505	0.741193
A431	2hChol+OA	1	881	1	no	21.5016	4.73153	0.819635
A431	2hChol+OA	1	882	22	yes	4.67608	1.78318	0.723934
A431	2hChol+OA	1	883	4	no	8.10886	4.02753	0.668144
A431	2hChol+OA	1	884	7	no	2.66496	2.22172	0.545352
A431	2hChol+OA	1	885	64	yes	4.10404	3.54562	0.5365
A431	2hChol+OA	1	886	64	no	5.01258	2.53703	0.663952
A431	2hChol+OA	1	887	60	no	3.55344	5.93197	0.374622
A431	2hChol+OA	1	888	7	yes	2.50311	1.36641	0.646878
A431	2hChol+OA	1	889	64	no	1.48259	0.547988	0.730132
A431	2hChol+OA	1	890	4	no	1.19265	1.88427	0.387611
A431	2hChol+OA	1	891	1	no	9.40426	1.54324	0.859033
A431	2hChol+OA	1	892	1	yes	9.34094	1.44351	0.866149
A431	2hChol+OA	1	893	50	no	4.46033	2.18799	0.670896
A431	2hChol+OA	1	894	60	no	8.59419	2.41275	0.780797
A431	2hChol+OA	1	895	22	no	7.2776	4.93073	0.596117
A431	2hChol+OA	1	896	50	no	1.1307	1.87565	0.376103
A431	2hChol+OA	1	897	7	yes	1.68066	0.545836	0.754845
A431	2hChol+OA	1	898	64	no	5.37901	4.15513	0.564184
A431	2hChol+OA	1	899	50	no	4.8607	6.31088	0.435095
A431	2hChol+OA	1	900	22	no	3.67991	4.93906	0.426954
A431	2hChol+OA	1	901	25	no	2.72216	4.85368	0.359322
A431	2hChol+OA	1	902	64	no	1.54987	1.9484	0.44304
A431	2hChol+OA	1	903	64	no	6.08789	2.39198	0.717922
A431	2hChol+OA	1	904	7	no	4.47414	2.73944	0.620238
A431	2hChol+OA	1	905	4	no	3.24059	2.71107	0.544485
A431	2hChol+OA	1	906	64	no	6.26229	2.41849	0.721397
A431	2hChol+OA	1	907	1	no	9.11763	4.02008	0.694005
A431	2hChol+OA	1	908	22	no	4.05091	5.44992	0.426374
A431	2hChol+OA	1	909	71	no	19.514	16.1988	0.546415
A431	2hChol+OA	1	910	64	no	10.1599	1.98411	0.836618
A431	2hChol+OA	1	911	22	no	5.65928	3.54653	0.614751
A431	2hChol+OA	1	912	71	no	6.04405	6.575	0.478962
A431	2hChol+OA	1	913	64	no	3.52595	2.25592	0.609829
A431	2hChol+OA	1	914	64	no	5.39028	0.660448	0.890848
A431	2hChol+OA	1	915	4	no	3.95098	7.26462	0.352275
A431	2hChol+OA	1	916	1	no	1.18371	4.2556	0.217622
A431	2hChol+OA	1	917	65	no	3.0115	2.50764	0.545646
A431	2hChol+OA	1	918	64	no	7.0541	1.15406	0.8594
A431	2hChol+OA	1	919	64	no	4.39451	1.61584	0.731157
A431	2hChol+OA	1	920	64	no	4.60172	1.96443	0.700825
A431	2hChol+OA	1	921	4	no	4.0651	3.35394	0.547927
A431	2hChol+OA	1	922	50	yes	3.54734	0.538948	0.868108
A431	2hChol+OA	1	923	50	yes	3.44227	3.79734	0.475477
A431	2hChol+OA	1	924	4	no	3.14512	3.69285	0.459949
A431	2hChol+OA	1	925	7	no	0.08304	0.795668	0.0945024
A431	2hChol+OA	1	926	71	no	5.87962	4.65972	0.557874
A431	2hChol+OA	1	927	1	no	34.3183	10.6664	0.762889
A431	2hChol+OA	1	928	64	no	5.08578	1.50586	0.77155
A431	2hChol+OA	1	929	4	no	8.42928	0.828396	0.910518
A431	2hChol+OA	1	930	1	no	4.51357	1.66627	0.73037
A431	2hChol+OA	1	931	22	no	4.95893	0.898436	0.846614
A431	2hChol+OA	1	932	4	no	4.11994	2.45498	0.626615
A431	2hChol+OA	1	933	4	no	4.50035	2.91053	0.607263
A431	2hChol+OA	1	934	4	no	9.51957	6.78322	0.583923
A431	2hChol+OA	1	935	25	no	7.17519	2.35221	0.753111
A431	2hChol+OA	1	936	7	no	4.45422	2.79587	0.614368
A431	2hChol+OA	1	937	25	no	2.52426	1.56638	0.617081
A431	2hChol+OA	1	938	4	yes	30.8997	31.1055	0.498341
A431	2hChol+OA	1	939	50	no	5.15741	2.97108	0.634485
A431	2hChol+OA	1	940	25	no	2.93189	3.55196	0.452183
A431	2hChol+OA	1	941	50	yes	7.46235	7.31329	0.505044
A431	2hChol+OA	1	942	4	no	9.62126	6.53991	0.595332
A431	2hChol+OA	1	943	65	no	4.70715	0.833516	0.849564
A431	2hChol+OA	1	944	71	no	3.1389	1.4881	0.678388
A431	2hChol+OA	1	945	7	no	8.04976	2.98454	0.729522
A431	2hChol+OA	1	946	1	no	5.95481	1.38213	0.81162
A431	2hChol+OA	1	947	7	no	123.46	68.6786	0.642558
A431	2hChol+OA	1	948	4	no	6.38109	2.60808	0.709865
A431	2hChol+OA	1	949	52	no	3.5279	4.09486	0.462811
A431	2hChol+OA	1	950	7	no	0.886692	0.475084	0.651129
A431	2hChol+OA	1	951	5	no	3.31681	2.93796	0.530285
A431	2hChol+OA	1	952	52	no	7.6108	5.07806	0.599802
A431	2hChol+OA	1	953	7	no	9.92728	7.89362	0.557059
A431	2hChol+OA	1	954	4	no	3.89262	1.62321	0.705717
A431	2hChol+OA	1	955	1	no	6.81649	1.42772	0.826822
A431	2hChol+OA	1	956	52	no	10.3903	4.37981	0.703468
A431	2hChol+OA	1	957	7	no	4.53673	3.88681	0.538578
A431	2hChol+OA	1	958	50	no	4.1758	4.51663	0.480395
A431	2hChol+OA	1	959	32	no	4.31207	1.60134	0.729202
A431	2hChol+OA	1	960	50	yes	5.91526	4.66992	0.558824
A431	2hChol+OA	1	961	32	no	3.64	1.70364	0.681183
A431	2hChol+OA	1	962	52	no	7.55094	4.57486	0.622717
A431	2hChol+OA	1	963	7	no	4.92585	0.605828	0.89048
A431	2hChol+OA	1	964	50	no	1.20793	1.61957	0.427207
A431	2hChol+OA	1	965	4	no	5.82198	2.29018	0.717686
A431	2hChol+OA	1	966	52	no	3.11686	1.40787	0.68885
A431	2hChol+OA	1	967	7	no	17.533	15.3507	0.533182
A431	2hChol+OA	1	968	65	no	7.21072	0.664044	0.915674
A431	2hChol+OA	1	969	52	no	5.71042	4.60587	0.553534
A431	2hChol+OA	1	970	33	no	6.76242	0.892472	0.883412
A431	2hChol+OA	1	971	7	no	0.790492	1.51381	0.34305
A431	2hChol+OA	1	972	4	no	5.21828	1.07068	0.829752
A431	2hChol+OA	1	973	7	no	6.57559	1.98269	0.768331
A431	2hChol+OA	1	974	5	no	1.46166	1.88972	0.436137
A431	2hChol+OA	1	975	32	yes	5.06592	0.722804	0.875136
A431	2hChol+OA	1	976	33	no	9.82698	5.92841	0.623722
A431	2hChol+OA	1	977	7	no	0.874764	1.41056	0.382775
A431	2hChol+OA	1	978	5	no	2.2543	2.74641	0.450795
A431	2hChol+OA	1	979	4	no	3.44214	0.54156	0.864056
A431	2hChol+OA	1	980	50	no	4.12317	2.42531	0.629638
A431	2hChol+OA	1	981	33	no	10.9377	3.69683	0.747389
A431	2hChol+OA	1	982	4	no	5.11057	2.38764	0.681572
A431	2hChol+OA	1	983	33	no	2.13002	2.99072	0.415959
A431	2hChol+OA	1	984	32	yes	5.56004	0.92768	0.85701
A431	2hChol+OA	1	985	65	yes	3.84602	1.0926	0.778764
A431	2hChol+OA	1	986	5	no	3.5208	2.41054	0.593593
A431	2hChol+OA	1	988	49	no	6.56416	1.8577	0.779419
A431	2hChol+OA	1	989	5	no	3.74483	9.99636	0.272526
A431	2hChol+OA	1	990	5	yes	7.93648	6.55924	0.547505
A431	2hChol+OA	1	991	4	no	5.99386	1.14212	0.839949
A431	2hChol+OA	1	992	32	yes	4.94654	0.935328	0.840981
A431	2hChol+OA	1	993	33	no	5.00582	2.45642	0.670821
A431	2hChol+OA	1	994	56	no	4.08933	2.13737	0.656741
A431	2hChol+OA	1	995	56	no	5.5212	4.08446	0.574786
A431	2hChol+OA	1	996	32	no	2.67558	1.02108	0.723782
A431	2hChol+OA	1	997	7	no	1.76912	0.52904	0.769799
A431	2hChol+OA	1	998	5	no	1.57935	5.39888	0.226325
A431	2hChol+OA	1	999	56	no	6.54195	1.16066	0.849316
A431	2hChol+OA	1	1000	5	no	2.52156	3.8181	0.397744
A431	2hChol+OA	1	1001	5	yes	3.48367	1.48634	0.700938
A431	2hChol+OA	1	1002	56	yes	4.7621	1.16924	0.80287
A431	2hChol+OA	1	1003	49	yes	5.69934	1.93436	0.746603
A431	2hChol+OA	1	1004	6	no	10.801	0	1
A431	2hChol+OA	1	1005	1	no	7.01118	1.34005	0.839538
A431	2hChol+OA	1	1006	5	no	10.0451	3.57798	0.737358
A431	2hChol+OA	1	1007	56	yes	3.00614	0.781252	0.793723
A431	2hChol+OA	1	1008	56	yes	7.67762	1.28048	0.857059
A431	2hChol+OA	1	1009	5	no	8.7008	3.16362	0.733353
A431	2hChol+OA	1	1010	32	no	4.01369	1.31691	0.752953
A431	2hChol+OA	1	1011	43	yes	7.09136	1.1868	0.856634
A431	2hChol+OA	1	1012	6	no	13.3918	2.89296	0.822352
A431	2hChol+OA	1	1013	32	no	8.11686	6.47667	0.556196
A431	2hChol+OA	1	1014	33	no	0.968256	3.07683	0.239366
A431	2hChol+OA	1	1015	5	no	6.67688	5.20535	0.561921
A431	2hChol+OA	1	1016	5	yes	1.29428	0.772716	0.626164
A431	2hChol+OA	1	1017	6	no	2.434	3.82572	0.388836
A431	2hChol+OA	1	1018	33	no	8.45824	2.97348	0.739892
A431	2hChol+OA	1	1019	32	no	4.90784	4.78294	0.506444
A431	2hChol+OA	1	1020	49	yes	3.78563	0.381224	0.90851
A431	2hChol+OA	1	1021	33	yes	4.99233	0.431708	0.920408
A431	2hChol+OA	1	1022	33	yes	7.58447	1.07004	0.876361
A431	2hChol+OA	1	1023	1	no	6.02661	1.08039	0.847982
A431	2hChol+OA	1	1024	56	no	4.07969	5.27327	0.436193
A431	2hChol+OA	1	1025	33	no	5.12512	1.57412	0.765029
A431	2hChol+OA	1	1026	6	no	4.04705	1.19812	0.771576
A431	2hChol+OA	1	1027	32	yes	5.90858	0.703036	0.893667
A431	2hChol+OA	1	1028	49	yes	6.56151	0.63834	0.91134
A431	2hChol+OA	1	1029	32	no	4.13931	4.40475	0.484466
A431	2hChol+OA	1	1030	33	yes	2.35538	3.32426	0.414706
A431	2hChol+OA	1	1031	1	no	5.34959	1.10412	0.828916
A431	2hChol+OA	1	1032	49	yes	4.17883	0.779024	0.842871
A431	2hChol+OA	1	1033	5	no	3.27376	2.38272	0.578762
A431	2hChol+OA	1	1034	43	yes	10.7384	1.15655	0.90277
A431	2hChol+OA	1	1035	33	no	15.4814	9.09415	0.629951
A431	2hChol+OA	1	1036	6	no	4.64448	4.02335	0.53583
A431	2hChol+OA	1	1037	5	no	0.242888	0.388444	0.384723
A431	2hChol+OA	1	1038	33	no	21.0018	5.91617	0.780215
A431	2hChol+OA	1	1039	56	no	10.1999	2.64002	0.79439
A431	2hChol+OA	1	1040	32	no	4.35374	3.80434	0.533672
A431	2hChol+OA	1	1041	49	no	9.12325	1.48077	0.860358
A431	2hChol+OA	1	1042	1	no	4.45764	2.0738	0.68249
A431	2hChol+OA	1	1043	43	no	4.87709	2.64915	0.648011
A431	2hChol+OA	1	1044	56	no	5.45412	0.64588	0.894118
A431	2hChol+OA	1	1045	49	no	5.90891	1.09488	0.843673
A431	2hChol+OA	1	1046	56	no	3.28371	1.21234	0.730354
A431	2hChol+OA	1	1047	6	yes	3.73283	1.65984	0.692205
A431	2hChol+OA	1	1048	6	yes	4.53825	1.7036	0.727068
A431	2hChol+OA	1	1049	33	yes	11.4615	4.01802	0.740431
A431	2hChol+OA	1	1050	6	yes	3.49726	1.76934	0.664046
A431	2hChol+OA	1	1051	6	yes	2.35803	5.99386	0.282335
A431	2hChol+OA	1	1052	5	no	0.522	0.919384	0.362152
A431	2hChol+OA	1	1053	43	yes	7.49738	1.53272	0.830265
A431	2hChol+OA	1	1054	6	yes	1.77956	0.616512	0.742699
A431	2hChol+OA	1	1055	43	yes	10.2011	2.58528	0.79781
A431	2hChol+OA	1	1056	5	no	1.96932	2.74971	0.417314
A431	2hChol+OA	1	1057	49	no	6.01728	1.40536	0.810666
A431	2hChol+OA	1	1058	5	yes	2.20989	0.569396	0.795129
A431	2hChol+OA	1	1059	43	yes	5.64571	0.590928	0.905249
A431	2hChol+OA	1	1060	43	yes	2.47716	1.20794	0.67221
A431	2hChol+OA	1	1061	32	no	7.12818	4.96418	0.589478
A431	2hChol+OA	1	1062	32	no	3.31314	0.439776	0.882818
A431	2hChol+OA	1	1063	6	no	4.21762	1.47105	0.741407
A431	2hChol+OA	1	1064	6	yes	1.56992	3.24023	0.326376
A431	2hChol+OA	1	1065	6	yes	1.38706	0.277204	0.833437
A431	2hChol+OA	1	1066	56	no	3.82568	1.71757	0.690151
A431	2hChol+OA	1	1067	6	yes	5.24517	1.13858	0.821645
A431	2hChol+OA	1	1068	43	yes	4.20397	2.08325	0.668653
A431	2hChol+OA	1	1069	5	no	0.698248	2.11411	0.248278
A431	2hChol+OA	1	1070	43	yes	10.6979	6.01919	0.639938
A431	2hChol+OA	1	1071	6	no	7.14656	7.43751	0.490025
A431	2hChol+OA	1	1072	5	no	16.07	12.2872	0.5667
A431	2hChol+OA	1	1073	6	no	13.5005	11.1434	0.547823
A431	2hChol+OA	1	1074	5	no	1.60461	3.33441	0.324884
A431	2hChol+OA	1	1075	5	no	8.54151	5.42494	0.611574
A431	2hChol+OA	1	1076	5	no	2.90284	2.12304	0.577578
A431	2hChol+OA	1	1077	5	no	12.8723	9.6988	0.570301
A431	2hChol+OA	1	1078	32	no	2.46447	2.89031	0.460238
A431	2hChol+OA	1	1079	56	no	7.36133	2.87702	0.718995
A431	2hChol+OA	1	1080	33	no	3.94707	3.79564	0.509779
A431	2hChol+OA	1	1081	6	no	6.42734	3.32287	0.6592
A431	2hChol+OA	1	1082	5	no	3.22231	8.8488	0.266944
A431	2hChol+OA	1	1083	6	no	8.11542	7.65085	0.514733
A431	2hChol+OA	1	1084	32	no	3.67028	5.70553	0.391463
A431	2hChol+OA	1	1085	32	no	7.55668	5.08849	0.597594
A431	2hChol+OA	1	1086	32	no	5.21044	2.70261	0.658462
A431	2hChol+OA	1	1087	55	yes	2.9136	3.2329	0.474026
A431	2hChol+OA	1	1088	33	no	3.35959	0.35946	0.903346
A431	2hChol+OA	1	1089	31	no	2.82557	2.61494	0.519357
A431	2hChol+OA	1	1090	5	no	5.38721	1.65772	0.764694
A431	2hChol+OA	1	1091	32	no	4.22583	2.36513	0.641156
A431	2hChol+OA	1	1092	55	no	17.9831	12.6931	0.586223
A431	2hChol+OA	1	1093	31	no	2.49184	1.24976	0.665983
A431	2hChol+OA	1	1094	55	no	3.71165	2.36466	0.61084
A431	2hChol+OA	1	1095	43	no	5.81847	3.1596	0.648076
A431	2hChol+OA	1	1096	45	no	4.92033	0.824184	0.856527
A431	2hChol+OA	1	1097	31	no	0.142432	0.001972	0.986344
A431	2hChol+OA	1	1098	6	no	3.6701	10.2805	0.263079
A431	2hChol+OA	1	1099	45	no	3.77096	1.36153	0.734723
A431	2hChol+OA	1	1100	55	no	5.09988	2.50572	0.670543
A431	2hChol+OA	1	1101	17	yes	4.2199	1.32732	0.760724
A431	2hChol+OA	1	1102	31	no	6.2245	1.27722	0.829743
A431	2hChol+OA	1	1103	55	no	27.5621	16.5117	0.625362
A431	2hChol+OA	1	1104	6	no	4.0709	4.75506	0.461242
A431	2hChol+OA	1	1105	6	no	2.85985	2.46843	0.53673
A431	2hChol+OA	1	1106	31	no	1.0273	3.61515	0.221285
A431	2hChol+OA	1	1107	57	no	8.19788	2.18839	0.7893
A431	2hChol+OA	1	1108	55	no	5.49916	3.46718	0.613311
A431	2hChol+OA	1	1109	57	no	2.26315	0.804216	0.737816
A431	2hChol+OA	1	1110	57	no	3.36349	4.2047	0.444424
A431	2hChol+OA	1	1111	33	no	5.62328	3.11956	0.643187
A431	2hChol+OA	1	1112	55	no	3.06596	0.603856	0.835454
A431	2hChol+OA	1	1113	55	no	8.30752	4.273	0.660348
A431	2hChol+OA	1	1114	55	no	6.31117	4.23369	0.598507
A431	2hChol+OA	1	1115	6	no	6.94109	5.65569	0.551021
A431	2hChol+OA	1	1116	55	no	6.57072	5.06646	0.564631
A431	2hChol+OA	1	1117	14	no	0.750608	1.96139	0.276773
A431	2hChol+OA	1	1118	55	yes	7.35734	2.11816	0.776459
A431	2hChol+OA	1	1119	14	no	5.788	4.58442	0.558018
A431	2hChol+OA	1	1120	55	no	8.28291	4.39695	0.653233
A431	2hChol+OA	1	1121	45	no	8.43856	3.18159	0.726201
A431	2hChol+OA	1	1122	47	no	4.0866	2.82671	0.591121
A431	2hChol+OA	1	1123	6	no	2.00352	1.17598	0.630137
A431	2hChol+OA	1	1124	55	no	2.67618	0.678312	0.79779
A431	2hChol+OA	1	1125	6	no	1.33205	1.80301	0.424888
A431	2hChol+OA	1	1126	55	no	2.47259	4.60637	0.349287
A431	2hChol+OA	1	1127	6	no	4.9325	6.67687	0.424873
A431	2hChol+OA	1	1128	14	no	7.18889	9.88202	0.421119
A431	2hChol+OA	1	1129	55	no	2.12111	0.87406	0.708177
A431	2hChol+OA	1	1130	6	no	0.33096	0.498836	0.398845
A431	2hChol+OA	1	1131	14	no	12.796	9.94178	0.562763
A431	2hChol+OA	1	1132	19	no	2.42639	0.71162	0.773226
A431	2hChol+OA	1	1133	55	no	8.73194	1.17583	0.881323
A431	2hChol+OA	1	1134	17	no	5.98365	0.95232	0.862698
A431	2hChol+OA	1	1135	57	yes	4.14078	1.66875	0.712757
A431	2hChol+OA	1	1136	31	no	3.33588	4.67136	0.416608
A431	2hChol+OA	1	1137	57	no	3.49494	2.05062	0.630223
A431	2hChol+OA	1	1138	6	no	2.08416	1.84568	0.530342
A431	2hChol+OA	1	1139	57	no	2.39754	1.99197	0.546198
A431	2hChol+OA	1	1140	19	no	10.1621	3.25628	0.757327
A431	2hChol+OA	1	1141	14	yes	6.90329	4.15551	0.624235
A431	2hChol+OA	1	1142	47	no	5.05154	3.02834	0.6252
A431	2hChol+OA	1	1143	33	no	1.88686	1.6485	0.533711
A431	2hChol+OA	1	1144	31	no	3.18042	2.06463	0.606367
A431	2hChol+OA	1	1145	31	no	4.57146	1.25448	0.784674
A431	2hChol+OA	1	1146	31	no	4.47891	1.07418	0.806561
A431	2hChol+OA	1	1147	47	no	3.82353	2.31005	0.623376
A431	2hChol+OA	1	1148	19	no	2.03527	6.00701	0.253071
A431	2hChol+OA	1	1149	17	no	5.08475	3.50491	0.591961
A431	2hChol+OA	1	1150	17	no	10.8613	2.98938	0.784171
A431	2hChol+OA	1	1151	31	no	11.7791	4.42981	0.726706
A431	2hChol+OA	1	1152	6	no	3.96211	4.54655	0.465656
A431	2hChol+OA	1	1153	14	no	4.66132	2.47066	0.653581
A431	2hChol+OA	1	1154	31	no	4.68867	2.34897	0.666228
A431	2hChol+OA	1	1155	16	no	7.11752	1.98373	0.782037
A431	2hChol+OA	1	1156	14	no	3.69204	1.48679	0.712911
A431	2hChol+OA	1	1157	14	no	0.322	0.83536	0.278219
A431	2hChol+OA	1	1158	16	no	2.67158	2.29072	0.538375
A431	2hChol+OA	1	1159	9	no	10.8394	3.42834	0.759714
A431	2hChol+OA	1	1160	19	yes	11.0183	2.92991	0.789943
A431	2hChol+OA	1	1161	47	no	4.31584	2.46424	0.636547
A431	2hChol+OA	1	1162	31	no	8.00774	2.31904	0.775434
A431	2hChol+OA	1	1163	19	no	9.14849	4.29246	0.680643
A431	2hChol+OA	1	1164	9	no	5.87012	4.83367	0.548415
A431	2hChol+OA	1	1165	31	yes	3.497	1.16757	0.749694
A431	2hChol+OA	1	1166	16	no	5.5739	4.19455	0.570603
A431	2hChol+OA	1	1167	31	no	7.276	3.81153	0.656232
A431	2hChol+OA	1	1168	16	no	5.27026	3.69625	0.587771
A431	2hChol+OA	1	1169	19	no	3.75274	1.15134	0.765228
A431	2hChol+OA	1	1170	31	no	1.50967	1.95454	0.43579
A431	2hChol+OA	1	1171	19	yes	11.6036	2.81003	0.805044
A431	2hChol+OA	1	1172	6	no	4.70804	4.03172	0.538692
A431	2hChol+OA	1	1173	17	no	5.40182	1.78772	0.751345
A431	2hChol+OA	1	1174	17	no	6.75858	1.72636	0.796538
A431	2hChol+OA	1	1175	16	no	6.11341	2.60108	0.701522
A431	2hChol+OA	1	1176	31	no	5.81576	3.03052	0.657425
A431	2hChol+OA	1	1177	17	no	9.26287	3.07174	0.750966
A431	2hChol+OA	1	1178	16	no	5.17372	3.43756	0.600808
A431	2hChol+OA	1	1179	16	no	5.99982	4.18314	0.589202
A431	2hChol+OA	1	1180	14	no	0.379112	1.16521	0.245488
A431	2hChol+OA	1	1181	19	yes	6.94849	1.63121	0.809876
A431	2hChol+OA	1	1182	19	yes	5.59051	1.94386	0.742001
A431	2hChol+OA	1	1183	9	no	4.56543	6.8377	0.400366
A431	2hChol+OA	1	1184	17	no	3.49302	1.15123	0.752117
A431	2hChol+OA	1	1185	31	no	3.00904	4.75018	0.387802
A431	2hChol+OA	1	1186	19	no	4.36912	2.22782	0.662295
A431	2hChol+OA	1	1187	19	no	12.6426	6.35179	0.665597
A431	2hChol+OA	1	1188	19	yes	3.33772	0.655804	0.835783
A431	2hChol+OA	1	1189	19	no	7.68528	5.16728	0.597957
A431	2hChol+OA	1	1190	31	no	5.67426	2.59452	0.686227
A431	2hChol+OA	1	1191	16	no	6.55292	1.18078	0.84732
A431	2hChol+OA	1	1192	19	no	3.41715	3.46962	0.49619
A431	2hChol+OA	1	1193	66	no	22.949	13.9901	0.621266
A431	2hChol+OA	1	1194	14	no	0.485836	3.16644	0.133023
A431	2hChol+OA	1	1195	31	no	2.90578	0.363464	0.888823
A431	2hChol+OA	1	1196	31	no	3.69836	0.498464	0.881228
A431	2hChol+OA	1	1197	31	no	2.88759	2.50648	0.535327
A431	2hChol+OA	1	1198	45	no	3.75304	0.608128	0.860559
A431	2hChol+OA	1	1199	31	no	5.17494	0.226248	0.958111
A431	2hChol+OA	1	1200	66	yes	24.0198	12.9536	0.64965
A431	2hChol+OA	1	1201	47	no	3.78067	1.78984	0.678694
A431	2hChol+OA	1	1202	16	no	11.3163	3.24818	0.77698
A431	2hChol+OA	1	1203	9	no	6.87556	4.42426	0.608466
A431	2hChol+OA	1	1204	31	no	7.93938	2.68498	0.747281
A431	2hChol+OA	1	1205	19	yes	10.2892	3.49948	0.746207
A431	2hChol+OA	1	1206	61	no	5.9562	2.12924	0.736657
A431	2hChol+OA	1	1207	14	yes	0.246644	0.81314	0.23273
A431	2hChol+OA	1	1208	66	yes	5.40139	1.84661	0.745225
A431	2hChol+OA	1	1209	19	yes	7.44133	4.07867	0.645949
A431	2hChol+OA	1	1210	61	yes	6.86384	0.884872	0.885804
A431	2hChol+OA	1	1211	12	no	10.5763	1.71372	0.86056
A431	2hChol+OA	1	1212	19	yes	6.14896	1.09794	0.848496
A431	2hChol+OA	1	1213	14	yes	0.95838	0.019268	0.980291
A431	2hChol+OA	1	1214	61	yes	4.51708	1.03818	0.813118
A431	2hChol+OA	1	1215	16	no	4.48839	3.85497	0.537959
A431	2hChol+OA	1	1216	14	yes	0.3639	0.450116	0.447043
A431	2hChol+OA	1	1217	45	no	3.78331	1.36712	0.734562
A431	2hChol+OA	1	1218	19	no	7.00395	2.85198	0.710633
A431	2hChol+OA	1	1219	47	yes	2.28148	0.893184	0.718652
A431	2hChol+OA	1	1220	14	yes	2.01939	0.428656	0.824899
A431	2hChol+OA	1	1221	61	no	3.89178	2.04096	0.655983
A431	2hChol+OA	1	1222	16	yes	15.7713	4.44958	0.779951
A431	2hChol+OA	1	1223	61	yes	6.57721	1.96403	0.770053
A431	2hChol+OA	1	1224	19	no	5.06842	2.71647	0.651058
A431	2hChol+OA	1	1225	19	no	13.9893	8.453	0.623345
A431	2hChol+OA	1	1226	14	no	0	0.468708	0
A431	2hChol+OA	1	1227	19	yes	35.8401	17.7405	0.6689
A431	2hChol+OA	1	1228	9	no	3.18329	3.82454	0.454248
A431	2hChol+OA	1	1229	19	no	1.32078	3.22314	0.29067
A431	2hChol+OA	1	1230	66	yes	6.50902	3.5059	0.649933
A431	2hChol+OA	1	1231	9	no	3.79649	5.36895	0.414218
A431	2hChol+OA	1	1232	61	yes	3.23531	0.956624	0.771794
A431	2hChol+OA	1	1233	61	yes	4.2286	0.616416	0.872773
A431	2hChol+OA	1	1234	19	yes	5.49222	3.43298	0.615361
A431	2hChol+OA	1	1235	45	no	7.53852	7.50427	0.501138
A431	2hChol+OA	1	1236	16	yes	2.09523	0.645344	0.764522
A431	2hChol+OA	1	1237	14	yes	0.551364	0.130472	0.808646
A431	2hChol+OA	1	1238	45	no	4.8749	3.06188	0.614217
A431	2hChol+OA	1	1239	16	yes	4.67846	1.99528	0.701025
A431	2hChol+OA	1	1240	12	no	5.0469	2.60423	0.659628
A431	2hChol+OA	1	1241	12	yes	4.45662	3.11674	0.58846
A431	2hChol+OA	1	1242	16	no	5.89994	3.27737	0.642883
A431	2hChol+OA	1	1243	14	no	2.91553	8.07741	0.265218
A431	2hChol+OA	1	1244	66	yes	6.27978	2.07094	0.752005
A431	2hChol+OA	1	1245	66	yes	6.17479	1.39479	0.815738
A431	2hChol+OA	1	1246	16	yes	4.12698	1.01152	0.803149
A431	2hChol+OA	1	1247	12	no	6.23937	2.63168	0.70334
A431	2hChol+OA	1	1248	14	no	4.39703	6.22983	0.413766
A431	2hChol+OA	1	1249	9	no	2.26506	3.72339	0.378238
A431	2hChol+OA	1	1250	12	no	8.42052	6.22022	0.575143
A431	2hChol+OA	1	1251	19	no	5.17316	1.61246	0.76237
A431	2hChol+OA	1	1252	66	yes	10.1083	2.92302	0.775692
A431	2hChol+OA	1	1253	9	no	3.41903	3.79617	0.473865
A431	2hChol+OA	1	1254	61	yes	6.71418	1.58406	0.809109
A431	2hChol+OA	1	1255	15	no	1.41819	3.01978	0.319558
A431	2hChol+OA	1	1256	61	no	4.80249	2.80768	0.631062
A431	2hChol+OA	1	1257	16	yes	2.51085	0.927664	0.730214
A431	2hChol+OA	1	1258	12	no	2.43726	1.56408	0.609111
A431	2hChol+OA	1	1259	47	no	2.81081	2.05332	0.577864
A431	2hChol+OA	1	1260	19	yes	5.27222	0.9155	0.852046
A431	2hChol+OA	1	1261	12	no	5.59802	1.49714	0.788991
A431	2hChol+OA	1	1262	19	yes	4.97204	0.42938	0.920506
A431	2hChol+OA	1	1263	61	yes	5.37323	0.714952	0.882567
A431	2hChol+OA	1	1264	19	no	2.86619	2.91344	0.495913
A431	2hChol+OA	1	1265	29	no	2.51113	4.01008	0.385071
A431	2hChol+OA	1	1266	9	no	5.12516	3.30438	0.608
A431	2hChol+OA	1	1267	12	yes	3.58098	1.27851	0.736904
A431	2hChol+OA	1	1268	15	yes	2.85278	0.605012	0.825029
A431	2hChol+OA	1	1269	9	no	7.19608	6.49094	0.52576
A431	2hChol+OA	1	1270	15	no	1.89982	1.6679	0.532503
A431	2hChol+OA	1	1271	15	yes	3.65494	0.730068	0.833508
A431	2hChol+OA	1	1272	19	no	12.7092	2.46067	0.837792
A431	2hChol+OA	1	1273	12	no	3.22369	4.15019	0.437177
A431	2hChol+OA	1	1274	12	yes	2.6773	0.981228	0.731797
A431	2hChol+OA	1	1275	37	no	5.994	1.46226	0.803889
A431	2hChol+OA	1	1276	12	yes	5.08437	1.87551	0.730525
A431	2hChol+OA	1	1277	62	no	5.8787	5.64094	0.51032
A431	2hChol+OA	1	1278	19	no	5.8144	1.84478	0.759141
A431	2hChol+OA	1	1279	15	no	3.67352	1.5435	0.704141
A431	2hChol+OA	1	1280	62	yes	5.15662	1.43212	0.782641
A431	2hChol+OA	1	1281	15	yes	2.01216	1.03816	0.659655
A431	2hChol+OA	1	1282	62	no	4.7836	1.07107	0.817057
A431	2hChol+OA	1	1283	62	no	4.60659	1.352	0.773101
A431	2hChol+OA	1	1284	9	no	7.61634	2.71993	0.736856
A431	2hChol+OA	1	1285	62	no	8.73658	2.33382	0.789184
A431	2hChol+OA	1	1286	62	yes	4.75922	0.317364	0.937485
A431	2hChol+OA	1	1287	19	no	4.6367	3.91846	0.541977
A431	2hChol+OA	1	1288	29	no	8.7425	12.6561	0.408555
A431	2hChol+OA	1	1289	62	no	5.57259	2.04709	0.731342
A431	2hChol+OA	1	1290	12	yes	1.58209	0.545812	0.743497
A431	2hChol+OA	1	1291	12	no	6.11324	2.8832	0.679518
A431	2hChol+OA	1	1292	62	no	6.03478	0.268056	0.957471
A431	2hChol+OA	1	1293	12	no	3.19776	4.46419	0.417356
A431	2hChol+OA	1	1294	37	no	10.0195	5.97977	0.626246
A431	2hChol+OA	1	1295	38	no	10.3854	3.02214	0.774594
A431	2hChol+OA	1	1296	62	no	7.74216	2.79545	0.734717
A431	2hChol+OA	1	1297	37	no	7.9893	3.72845	0.681812
A431	2hChol+OA	1	1298	29	no	2.77237	6.75743	0.290916
A431	2hChol+OA	1	1299	37	no	9.17431	3.55984	0.72045
A431	2hChol+OA	1	1300	62	no	7.01014	2.65043	0.725645
A431	2hChol+OA	1	1301	62	no	7.17727	2.99431	0.70562
A431	2hChol+OA	1	1302	12	no	57.108	41.8689	0.576983
A431	2hChol+OA	1	1303	9	no	8.80996	3.04008	0.743454
A431	2hChol+OA	1	1304	62	no	4.12412	2.52848	0.619926
A431	2hChol+OA	1	1305	38	no	6.54696	2.75388	0.70391
A431	2hChol+OA	1	1306	37	no	8.58169	7.71925	0.526454
A431	2hChol+OA	1	1307	12	no	60.5181	59.7595	0.503153
A431	2hChol+OA	1	1308	38	no	6.29878	1.97112	0.761651
A431	2hChol+OA	1	1309	62	no	6.62045	1.67613	0.797973
A431	2hChol+OA	1	1310	15	yes	9.02903	2.65981	0.772449
A431	2hChol+OA	1	1311	38	no	15.2896	6.9493	0.687516
A431	2hChol+OA	1	1312	38	no	2.7883	2.14636	0.565044
A431	2hChol+OA	1	1313	38	no	1.00014	2.22948	0.309679
A431	2hChol+OA	1	1314	29	no	7.27548	8.20974	0.469834
A431	2hChol+OA	1	1315	29	no	10.8543	5.3457	0.670018
A431	2hChol+OA	1	1316	12	no	9.76089	5.915	0.622669
A431	2hChol+OA	1	1317	38	no	2.98309	2.36301	0.557994
A431	2hChol+OA	1	1318	62	yes	5.02267	0.922804	0.844789
A431	2hChol+OA	1	1319	36	yes	5.26355	0.967108	0.844782
A431	2hChol+OA	1	1320	12	no	0.431032	0.354304	0.54885
A431	2hChol+OA	1	1321	15	yes	1.55757	2.8629	0.352355
A431	2hChol+OA	1	1322	15	no	7.9953	2.41626	0.767925
A431	2hChol+OA	1	1323	29	no	12.096	7.9675	0.602885
A431	2hChol+OA	1	1324	9	no	4.83384	4.84702	0.499319
A431	2hChol+OA	1	1325	15	no	7.93375	9.34901	0.459056
A431	2hChol+OA	1	1326	37	yes	5.84503	1.04976	0.847745
A431	2hChol+OA	1	1327	9	yes	3.902	2.97386	0.567493
A431	2hChol+OA	1	1328	12	no	3.97962	1.09266	0.784583
A431	2hChol+OA	1	1329	29	yes	3.32274	0.678036	0.830524
A431	2hChol+OA	1	1330	62	no	2.48156	0.963944	0.720232
A431	2hChol+OA	1	1331	12	no	1.80155	1.39629	0.563365
A431	2hChol+OA	1	1332	12	no	2.87983	3.02609	0.487618
A431	2hChol+OA	1	1333	38	no	5.01138	11.1861	0.309393
A431	2hChol+OA	1	1334	15	yes	8.5059	0.606776	0.933414
A431	2hChol+OA	1	1335	15	no	6.86233	5.40206	0.559533
A431	2hChol+OA	1	1336	38	no	11.0038	10.5694	0.510068
A431	2hChol+OA	1	1337	12	no	5.28454	3.37325	0.61038
A431	2hChol+OA	1	1338	12	no	7.29585	6.38996	0.533096
A431	2hChol+OA	1	1339	15	no	4.35147	2.55342	0.630201
A431	2hChol+OA	1	1340	12	no	5.534	3.97007	0.582277
A431	2hChol+OA	1	1341	12	no	3.91527	2.25766	0.634264
A431	2hChol+OA	1	1342	15	no	4.674	2.7196	0.632168
A431	2hChol+OA	1	1343	12	no	7.43417	7.06952	0.512571
A431	2hChol+OA	1	1344	15	no	0.641708	2.72152	0.190801
A431	2hChol+OA	1	1345	37	no	5.46378	1.05118	0.838651
A431	2hChol+OA	1	1346	12	no	4.59232	1.71984	0.727536
A431	2hChol+OA	1	1347	29	no	24.903	18.4171	0.57486
A431	2hChol+OA	1	1348	29	no	3.93431	6.31104	0.384009
A431	2hChol+OA	1	1349	12	no	4.06507	2.88955	0.584514
A431	2hChol+OA	1	1350	38	yes	8.59389	2.92465	0.746092
A431	2hChol+OA	1	1351	38	yes	6.20219	3.716	0.625335
A431	2hChol+OA	1	1352	15	no	2.33553	1.62924	0.58907
A431	2hChol+OA	1	1353	29	no	9.62238	4.64653	0.67436
A431	2hChol+OA	1	1354	18	no	5.43448	2.66427	0.671027
A431	2hChol+OA	1	1355	38	yes	4.8628	2.28036	0.680764
A431	2hChol+OA	1	1356	18	no	4.31692	2.34748	0.647758
A431	2hChol+OA	1	1357	9	no	4.46414	3.50758	0.559997
A431	2hChol+OA	1	1358	37	no	9.21218	1.28096	0.877924
A431	2hChol+OA	1	1359	37	no	2.71546	2.84519	0.488336
A431	2hChol+OA	1	1360	38	no	4.91168	3.18981	0.606269
A431	2hChol+OA	1	1361	38	yes	2.84923	2.21196	0.562957
A431	2hChol+OA	1	1362	37	no	3.35283	2.41391	0.581408
A431	2hChol+OA	1	1363	37	no	1.62312	0.209468	0.885698
A431	2hChol+OA	1	1364	38	no	8.16439	10.0259	0.448833
A431	2hChol+OA	1	1365	38	no	3.62673	9.51464	0.275978
A431	2hChol+OA	1	1366	38	yes	1.93988	1.10411	0.637282
A431	2hChol+OA	1	1367	18	no	3.81621	2.85629	0.571931
A431	2hChol+OA	1	1368	12	no	3.14093	1.90909	0.621964
A431	2hChol+OA	1	1369	38	no	3.65774	2.23424	0.6208
A431	2hChol+OA	1	1370	38	yes	2.52155	2.26022	0.527326
A431	2hChol+OA	1	1371	37	no	4.94166	0.29866	0.943007
A431	2hChol+OA	1	1372	10	no	6.13587	7.91426	0.436713
A431	2hChol+OA	1	1373	12	no	3.17947	2.44094	0.565701
A431	2hChol+OA	1	1374	12	no	5.11174	2.05284	0.713473
A431	2hChol+OA	1	1375	24	no	4.28941	3.83421	0.528017
A431	2hChol+OA	1	1376	24	no	0.959464	1.21226	0.441798
A431	2hChol+OA	1	1377	24	no	2.60084	0.790716	0.766858
A431	2hChol+OA	1	1378	48	no	4.09256	1.32584	0.755307
A431	2hChol+OA	1	1379	12	no	53.2692	33.5285	0.613717
A431	2hChol+OA	1	1380	38	no	5.58582	8.52367	0.395891
A431	2hChol+OA	1	1381	12	no	6.53032	5.28086	0.552893
A431	2hChol+OA	1	1382	10	no	3.35757	2.19804	0.604357
A431	2hChol+OA	1	1383	37	no	6.0188	2.60693	0.697773
A431	2hChol+OA	1	1384	12	no	1.95735	1.94316	0.50182
A431	2hChol+OA	1	1385	8	no	10.6512	4.6793	0.694772
A431	2hChol+OA	1	1386	8	yes	6.21395	2.63613	0.702135
A431	2hChol+OA	1	1387	8	no	5.53029	2.6282	0.677857
A431	2hChol+OA	1	1388	24	no	7.25516	5.1935	0.582807
A431	2hChol+OA	1	1389	10	no	2.31574	2.60082	0.471008
A431	2hChol+OA	1	1390	26	no	9.48799	4.28854	0.688707
A431	2hChol+OA	1	1391	26	no	2.381	4.20336	0.361614
A431	2hChol+OA	1	1392	41	no	7.29678	1.67732	0.813093
A431	2hChol+OA	1	1393	38	no	6.75028	3.44369	0.662183
A431	2hChol+OA	1	1394	10	no	4.3476	1.7682	0.710879
A431	2hChol+OA	1	1395	38	no	8.06261	8.46652	0.487782
A431	2hChol+OA	1	1396	38	no	3.18961	2.05999	0.607591
A431	2hChol+OA	1	1397	10	no	5.9011	1.953	0.75134
A431	2hChol+OA	1	1398	41	no	4.3173	1.35634	0.76094
A431	2hChol+OA	1	1399	38	no	4.99067	4.57011	0.521994
A431	2hChol+OA	1	1400	10	no	4.22944	0.420784	0.909513
A431	2hChol+OA	1	1401	41	no	12.9228	2.70762	0.826773
A431	2hChol+OA	1	1402	48	no	2.74859	0.967156	0.739714
A431	2hChol+OA	1	1403	26	no	5.40337	3.36398	0.616306
A431	2hChol+OA	1	1404	26	no	0.49914	2.74524	0.153847
A431	2hChol+OA	1	1405	48	yes	2.83454	2.52947	0.528437
A431	2hChol+OA	1	1406	41	no	8.13137	3.72904	0.685589
A431	2hChol+OA	1	1407	48	no	15.6503	9.04948	0.633621
A431	2hChol+OA	1	1408	10	no	3.58478	1.65053	0.684731
A431	2hChol+OA	1	1409	10	no	13.0455	6.30092	0.674312
A431	2hChol+OA	1	1410	48	no	14.3563	9.67482	0.597405
A431	2hChol+OA	1	1411	10	yes	2.87904	1.36403	0.678528
A431	2hChol+OA	1	1412	48	no	11.0146	5.34597	0.673241
A431	2hChol+OA	1	1413	10	no	8.53965	4.95412	0.632859
A431	2hChol+OA	1	1414	18	no	6.77154	1.0281	0.868186
A431	2hChol+OA	1	1415	8	no	2.98995	2.5018	0.544444
A431	2hChol+OA	1	1416	10	no	13.4551	8.32834	0.617676
A431	2hChol+OA	1	1417	48	yes	3.67601	0.55536	0.868752
A431	2hChol+OA	1	1418	8	yes	2.66777	0.24024	0.917387
A431	2hChol+OA	1	1419	24	yes	15.9383	12.5808	0.558865
A431	2hChol+OA	1	1420	24	yes	14.8867	10.3655	0.589521
A431	2hChol+OA	1	1421	18	yes	2.72297	4.7005	0.366806
A431	2hChol+OA	1	1422	10	no	9.42571	7.9512	0.542427
A431	2hChol+OA	1	1423	10	yes	2.19302	0.25504	0.895819
A431	2hChol+OA	1	1424	48	yes	3.77245	0.58584	0.86558
A431	2hChol+OA	1	1425	8	no	3.14833	0.915436	0.774732
A431	2hChol+OA	1	1426	26	no	3.57447	2.37398	0.600908
A431	2hChol+OA	1	1427	18	yes	4.29722	1.68122	0.718787
A431	2hChol+OA	1	1428	26	no	1.3209	1.63776	0.446452
A431	2hChol+OA	1	1429	48	yes	5.5963	1.51614	0.786832
A431	2hChol+OA	1	1430	48	yes	5.31169	1.16884	0.819638
A431	2hChol+OA	1	1431	26	no	3.40372	2.51787	0.574799
A431	2hChol+OA	1	1432	48	no	6.1643	5.59091	0.524389
A431	2hChol+OA	1	1433	41	no	9.16289	2.01133	0.820003
A431	2hChol+OA	1	1434	26	no	3.19727	1.4996	0.680723
A431	2hChol+OA	1	1435	8	no	0.80054	1.42684	0.359408
A431	2hChol+OA	1	1436	48	yes	6.4872	1.06683	0.858774
A431	2hChol+OA	1	1437	8	yes	4.39296	0.959184	0.820785
A431	2hChol+OA	1	1438	41	no	9.98185	8.01555	0.554627
A431	2hChol+OA	1	1439	8	no	10.0624	2.8011	0.782245
A431	2hChol+OA	1	1440	24	yes	5.25636	1.43798	0.785195
A431	2hChol+OA	1	1441	40	no	5.19886	2.09015	0.713247
A431	2hChol+OA	1	1442	24	no	2.66549	1.81383	0.595066
A431	2hChol+OA	1	1443	8	no	11.0204	1.18572	0.902858
A431	2hChol+OA	1	1444	26	no	0.926464	1.97377	0.319445
A431	2hChol+OA	1	1445	24	no	5.00248	2.93655	0.630112
A431	2hChol+OA	1	1446	41	yes	5.73228	0.798616	0.877717
A431	2hChol+OA	1	1447	10	no	6.26676	5.83339	0.517908
A431	2hChol+OA	1	1448	26	no	3.92995	3.46425	0.531491
A431	2hChol+OA	1	1449	48	no	4.52278	1.64913	0.732801
A431	2hChol+OA	1	1450	8	yes	6.41151	0.633592	0.910066
A431	2hChol+OA	1	1451	10	no	9.34314	8.92156	0.511541
A431	2hChol+OA	1	1452	26	no	3.62577	1.07693	0.770998
A431	2hChol+OA	1	1453	8	no	36.1401	16.6246	0.684929
A431	2hChol+OA	1	1454	10	no	0.303744	2.56343	0.105939
A431	2hChol+OA	1	1455	26	no	2.40306	1.91249	0.556837
A431	2hChol+OA	1	1456	40	no	3.71607	3.73057	0.499026
A431	2hChol+OA	1	1457	40	no	6.86021	4.03689	0.629545
A431	2hChol+OA	1	1458	8	no	9.61489	2.9494	0.765255
A431	2hChol+OA	1	1459	8	no	15.6343	4.32284	0.783394
A431	2hChol+OA	1	1460	10	no	3.07694	5.68946	0.350993
A431	2hChol+OA	1	1461	26	no	6.46704	4.39924	0.595147
A431	2hChol+OA	1	1462	26	no	3.19048	2.30961	0.580078
A431	2hChol+OA	1	1463	48	no	3.92403	3.95102	0.498286
A431	2hChol+OA	1	1464	8	no	11.3247	6.70835	0.627996
A431	2hChol+OA	1	1465	24	yes	3.47248	0.044908	0.987233
A431	2hChol+OA	1	1466	40	yes	8.81482	2.87429	0.754105
A431	2hChol+OA	1	1467	58	no	1.78536	1.44483	0.552711
A431	2hChol+OA	1	1468	48	no	8.31312	2.62558	0.759973
A431	2hChol+OA	1	1469	18	no	7.01698	0.44934	0.939818
A431	2hChol+OA	1	1470	10	no	4.33063	4.53496	0.488476
A431	2hChol+OA	1	1471	24	yes	5.12444	2.05585	0.713682
A431	2hChol+OA	1	1472	48	no	3.97616	2.47174	0.616659
A431	2hChol+OA	1	1473	8	no	11.6959	5.50539	0.679942
A431	2hChol+OA	1	1474	3	no	8.18546	5.0408	0.61888
A431	2hChol+OA	1	1475	3	no	9.29798	7.83464	0.542706
A431	2hChol+OA	1	1476	18	no	8.74173	1.08681	0.889423
A431	2hChol+OA	1	1477	18	no	4.00659	1.97119	0.670247
A431	2hChol+OA	1	1478	8	no	6.56878	1.23932	0.841277
A431	2hChol+OA	1	1479	26	yes	3.09208	3.33109	0.481394
A431	2hChol+OA	1	1480	48	no	5.06894	2.52385	0.667599
A431	2hChol+OA	1	1481	8	no	11.3673	3.78718	0.750094
A431	2hChol+OA	1	1482	10	no	10.056	5.38633	0.651198
A431	2hChol+OA	1	1483	54	no	9.36789	2.52064	0.787977
A431	2hChol+OA	1	1484	24	yes	8.34678	4.37171	0.656271
A431	2hChol+OA	1	1485	26	yes	2.61478	2.64676	0.49696
A431	2hChol+OA	1	1486	40	no	8.13753	4.69514	0.634126
A431	2hChol+OA	1	1487	40	no	13.5991	7.28615	0.651134
A431	2hChol+OA	1	1488	54	no	5.27173	1.12366	0.824302
A431	2hChol+OA	1	1489	58	no	3.91495	3.1202	0.556484
A431	2hChol+OA	1	1490	26	yes	4.09202	1.32466	0.755448
A431	2hChol+OA	1	1491	54	no	13.2635	5.2944	0.714709
A431	2hChol+OA	1	1492	48	no	6.53232	1.41244	0.822218
A431	2hChol+OA	1	1493	24	yes	2.44723	0.25712	0.904923
A431	2hChol+OA	1	1494	26	yes	4.66065	1.53246	0.752555
A431	2hChol+OA	1	1495	40	yes	6.38619	2.79273	0.695745
A431	2hChol+OA	1	1496	3	no	13.6641	9.06988	0.601044
A431	2hChol+OA	1	1497	8	no	8.8061	3.78723	0.699267
A431	2hChol+OA	1	1498	48	no	4.99657	1.45474	0.774504
A431	2hChol+OA	1	1499	8	no	11.0411	4.31027	0.719225
A431	2hChol+OA	1	1500	8	no	11.8683	5.08872	0.699905
A431	2hChol+OA	1	1501	58	no	9.67105	3.20132	0.751303
A431	2hChol+OA	1	1502	3	no	8.78301	5.8019	0.602199
A431	2hChol+OA	1	1503	40	yes	4.28383	0.748048	0.851338
A431	2hChol+OA	1	1504	58	no	2.0732	4.19572	0.330711
A431	2hChol+OA	1	1505	58	no	1.69117	3.50789	0.325284
A431	2hChol+OA	1	1506	3	no	5.92502	3.45159	0.631894
A431	2hChol+OA	1	1507	3	no	4.72891	2.09599	0.692891
A431	2hChol+OA	1	1508	24	no	3.0624	2.61135	0.539748
A431	2hChol+OA	1	1509	24	no	14.2296	7.71985	0.648289
A431	2hChol+OA	1	1510	3	no	5.87446	5.92113	0.498021
A431	2hChol+OA	1	1511	24	no	10.7086	7.1488	0.599673
A431	2hChol+OA	1	1512	24	no	9.99236	5.0681	0.663483
A431	2hChol+OA	1	1513	3	yes	3.13423	3.22395	0.492945
A431	2hChol+OA	1	1514	23	no	6.83492	3.45315	0.664354
A431	2hChol+OA	1	1515	3	yes	23.7323	9.14115	0.721929
A431	2hChol+OA	1	1516	23	yes	4.32312	1.39426	0.756136
A431	2hChol+OA	1	1517	23	yes	3.31562	0.999752	0.768328
A431	2hChol+OA	1	1518	40	yes	7.84971	3.42347	0.696317
A431	2hChol+OA	1	1519	54	no	4.10734	2.5077	0.620909
A431	2hChol+OA	1	1520	28	no	6.70568	2.60296	0.720371
A431	2hChol+OA	1	1521	26	no	4.23591	1.23082	0.774852
A431	2hChol+OA	1	1522	58	no	1.76324	3.0392	0.367155
A431	2hChol+OA	1	1523	26	no	7.28078	5.49235	0.570008
A431	2hChol+OA	1	1524	3	no	3.9174	0.838224	0.82374
A431	2hChol+OA	1	1525	54	yes	10.3722	0.756344	0.932035
A431	2hChol+OA	1	1526	28	no	6.87128	2.62861	0.723301
A431	2hChol+OA	1	1527	28	no	3.67436	0.68828	0.842233
A431	2hChol+OA	1	1528	3	no	0.515464	0.880028	0.369378
A431	2hChol+OA	1	1529	54	no	3.98178	3.35546	0.542681
A431	2hChol+OA	1	1530	28	no	3.85893	4.26592	0.474954
A431	2hChol+OA	1	1531	69	yes	0.724208	0.96616	0.428432
A431	2hChol+OA	1	1532	26	no	6.76583	2.28394	0.747624
A431	2hChol+OA	1	1533	28	no	3.61039	2.03464	0.63957
A431	2hChol+OA	1	1534	26	no	4.82406	2.56972	0.652448
A431	2hChol+OA	1	1535	40	no	2.02172	1.07394	0.653083
A431	2hChol+OA	1	1536	28	no	5.02556	1.972	0.718188
A431	2hChol+OA	1	1537	28	no	6.58654	3.71844	0.639161
A431	2hChol+OA	1	1538	3	no	2.09963	1.39257	0.601234
A431	2hChol+OA	1	1539	40	yes	3.84151	0.1352	0.966002
A431	2hChol+OA	1	1540	54	no	6.74676	0.946604	0.876958
A431	2hChol+OA	1	1541	23	no	3.6985	0.998492	0.787419
A431	2hChol+OA	1	1542	69	no	1.80449	5.39723	0.250564
A431	2hChol+OA	1	1543	23	no	11.7246	7.89243	0.597675
A431	2hChol+OA	1	1544	28	no	4.85922	2.36814	0.672337
A431	2hChol+OA	1	1545	28	no	5.73224	0.870376	0.868177
A431	2hChol+OA	1	1546	23	no	1.40737	2.65909	0.346092
A431	2hChol+OA	1	1547	54	no	6.67866	0.038936	0.994204
A431	2hChol+OA	1	1548	23	no	18.2945	13.2695	0.5796
A431	2hChol+OA	1	1549	28	no	5.03211	3.33955	0.601089
A431	2hChol+OA	1	1550	28	no	5.51992	2.35156	0.701256
A431	2hChol+OA	1	1551	23	no	4.70789	3.11526	0.60179
A431	2hChol+OA	1	1552	23	no	2.61056	2.25656	0.536367
A431	2hChol+OA	1	1553	28	no	6.73048	5.03892	0.571863
A431	2hChol+OA	1	1554	40	no	6.55931	1.54679	0.809182
A431	2hChol+OA	1	1555	28	no	8.10315	0.779348	0.91226
A431	2hChol+OA	1	1556	58	no	7.63645	5.39481	0.58601
A431	2hChol+OA	1	1557	28	no	6.20571	4.48269	0.580603
A431	2hChol+OA	1	1558	3	no	9.02545	4.36078	0.674234
A431	2hChol+OA	1	1559	28	no	6.75586	1.98211	0.773161
A431	2hChol+OA	1	1560	28	yes	4.88453	0.257736	0.949879
A431	2hChol+OA	1	1561	3	no	8.32087	5.0992	0.620032
A431	2hChol+OA	1	1562	3	no	3.18151	4.4188	0.418603
A431	2hChol+OA	1	1563	51	no	4.30488	5.80596	0.425769
A431	2hChol+OA	1	1564	3	no	0.389704	1.39701	0.218112
A431	2hChol+OA	1	1565	70	no	2.29905	2.34628	0.494917
A431	2hChol+OA	1	1566	67	no	4.8603	1.56828	0.756046
A431	2hChol+OA	1	1567	13	no	14.2641	7.08624	0.668097
A431	2hChol+OA	1	1568	67	no	2.86915	3.13567	0.477807
A431	2hChol+OA	1	1569	27	yes	1.74465	1.23359	0.5858
A431	2hChol+OA	1	1570	59	no	2.71215	3.78704	0.417305
A431	2hChol+OA	1	1571	59	no	2.98747	1.38895	0.682629
A431	2hChol+OA	1	1572	59	no	2.24487	0.668288	0.770597
A431	2hChol+OA	1	1573	27	no	1.6934	0.552172	0.754107
A431	2hChol+OA	1	1574	70	no	2.04237	0.943348	0.684046
A431	2hChol+OA	1	1575	46	no	1.47312	1.3138	0.528584
A431	2hChol+OA	1	1576	67	no	5.66979	2.77651	0.671275
A431	2hChol+OA	1	1577	70	yes	2.10539	0.765096	0.733461
A431	2hChol+OA	1	1578	70	no	1.11689	0.305904	0.784997
A431	2hChol+OA	1	1579	59	no	0.60566	0.879592	0.407783
A431	2hChol+OA	1	1580	13	no	5.20467	2.1511	0.707563
A431	2hChol+OA	1	1581	13	yes	8.63212	3.78658	0.69509
A431	2hChol+OA	1	1582	70	no	8.28536	7.09536	0.538685
A431	2hChol+OA	1	1583	59	no	5.81603	2.21422	0.724265
A431	2hChol+OA	1	1584	13	no	0.574196	1.2233	0.319443
A431	2hChol+OA	1	1585	70	no	3.81756	2.80436	0.576504
A431	2hChol+OA	1	1586	59	no	0.976244	1.34445	0.420669
A431	2hChol+OA	1	1587	20	yes	7.42018	4.52157	0.621365
A431	2hChol+OA	1	1588	70	no	1.54732	1.40562	0.523993
A431	2hChol+OA	1	1589	13	no	4.0855	0.832408	0.83074
A431	2hChol+OA	1	1590	70	no	7.00843	1.125	0.861682
A431	2hChol+OA	1	1591	20	yes	1.65511	0.887212	0.651023
A431	2hChol+OA	1	1592	70	no	4.07857	1.17135	0.776882
A431	2hChol+OA	1	1593	27	yes	0.48408	1.43953	0.251652
A431	2hChol+OA	1	1594	13	no	3.9349	1.85537	0.679571
A431	2hChol+OA	1	1595	13	yes	1.16851	0.273568	0.810296
A431	2hChol+OA	1	1596	59	no	1.02311	1.56813	0.394834
A431	2hChol+OA	1	1597	59	no	2.02974	0.341	0.856163
A431	2hChol+OA	1	1598	70	no	4.14487	1.4248	0.744186
A431	2hChol+OA	1	1599	13	no	1.09714	0.22462	0.83006
A431	2hChol+OA	1	1600	70	no	2.44579	1.42619	0.631664
A431	2hChol+OA	1	1601	70	no	2.9073	1.11045	0.723613
A431	2hChol+OA	1	1602	70	no	4.52103	1.00461	0.818192
A431	2hChol+OA	1	1603	20	no	1.95216	0.709072	0.733555
A431	2hChol+OA	1	1604	27	no	1.95531	3.4145	0.36413
A431	2hChol+OA	1	1605	20	no	2.77496	2.54811	0.521308
A431	2hChol+OA	1	1606	20	no	2.45942	5.23398	0.319679
A431	2hChol+OA	1	1607	59	no	0.915708	0.773156	0.542204
A431	2hChol+OA	1	1608	68	no	2.85768	0.882724	0.764003
A431	2hChol+OA	1	1609	27	no	6.26576	4.82742	0.56483
A431	2hChol+OA	1	1610	59	no	11.7551	8.37873	0.583848
A431	2hChol+OA	1	1611	27	no	4.23788	1.25813	0.771083
A431	2hChol+OA	1	1612	20	yes	1.12163	0.526608	0.680502
A431	2hChol+OA	1	1613	20	no	4.48291	5.24484	0.460837
A431	2hChol+OA	1	1614	20	no	2.33705	1.0278	0.694549
A431	2hChol+OA	1	1615	59	no	23.4876	22.6179	0.509432
A431	2hChol+OA	1	1616	35	no	2.66085	0.689684	0.794157
A431	2hChol+OA	1	1617	27	no	2.97438	3.85152	0.435749
A431	2hChol+OA	1	1618	20	no	13.6156	5.36434	0.717368
A431	2hChol+OA	1	1619	20	no	11.3597	6.01761	0.653709
A431	2hChol+OA	1	1620	44	no	2.82139	0.689332	0.803649
A431	2hChol+OA	1	1621	20	no	6.13538	3.57288	0.631976
A431	2hChol+OA	1	1622	20	yes	5.59718	1.69598	0.767456
A431	2hChol+OA	1	1623	20	yes	12.5807	4.6837	0.728708
A431	2hChol+OA	1	1624	27	no	1.92175	0.822784	0.70021
A431	2hChol+OA	1	1625	20	no	18.1347	9.33776	0.660104
A431	2hChol+OA	1	1626	35	no	2.77592	1.68479	0.622304
A431	2hChol+OA	1	1627	20	no	4.66918	2.19908	0.67982
A431	2hChol+OA	1	1628	68	no	1.7039	0.746372	0.695392
A431	2hChol+OA	1	1629	68	no	1.03416	0.944244	0.522725
A431	2hChol+OA	1	1630	35	no	4.34709	1.04655	0.805966
A431	2hChol+OA	1	1631	59	yes	2.13104	0.766536	0.735456
A431	2hChol+OA	1	1632	20	no	11.6763	6.39469	0.646134
A431	2hChol+OA	1	1633	20	yes	5.59584	3.04561	0.647558
A431	2hChol+OA	1	1634	35	no	2.6875	1.03086	0.722766
A431	2hChol+OA	1	1635	27	no	6.43538	5.61347	0.534107
A431	2hChol+OA	1	1636	27	no	10.854	11.3456	0.488927
A431	2hChol+OA	1	1637	20	no	10.2014	6.59549	0.607338
A431	2hChol+OA	1	1638	20	yes	1.61402	0.12496	0.928142
A431	2hChol+OA	1	1639	20	no	2.85131	0.380292	0.882321
A431	2hChol+OA	1	1640	27	no	2.37139	3.79179	0.384767
A431	2hChol+OA	1	1641	68	yes	2.09902	1.92693	0.521373
A431	2hChol+OA	1	1642	68	no	3.99059	1.90411	0.676979
A431	2hChol+OA	1	1643	27	no	2.76476	1.74856	0.612578
A431	2hChol+OA	1	1644	27	no	4.14515	2.69175	0.606291
A431	2hChol+OA	1	1645	27	no	1.62441	2.25882	0.418314
A431	2hChol+OA	1	1646	20	yes	0.930916	0.488932	0.655645
A431	2hChol+OA	1	1647	35	no	6.75393	1.29335	0.839281
A431	2hChol+OA	1	1648	20	yes	0.201784	0.287376	0.412511
A431	2hChol+OA	1	1649	34	no	3.174	0.188492	0.943943
A431	2hChol+OA	1	1650	59	no	1.21631	0.0287	0.976948
A431	2hChol+OA	1	1651	68	yes	2.2494	0.251828	0.899318
A431	2hChol+OA	1	1652	27	no	1.16608	0.65708	0.639594
A431	2hChol+OA	1	1653	35	no	1.31322	1.77778	0.424853
A431	2hChol+OA	1	1654	27	no	1.19499	0.434632	0.733293
A431	2hChol+OA	1	1655	35	no	0.871948	0.08812	0.908215
A431	2hChol+OA	1	1656	44	yes	2.50285	0.832704	0.750355
A431	2hChol+OA	1	1657	59	yes	5.36208	1.00345	0.842362
A431	2hChol+OA	1	1658	63	yes	1.45492	0.395636	0.786207
A431	2hChol+OA	1	1659	63	yes	2.22743	1.53661	0.591766
A431	2hChol+OA	1	1660	44	no	7.77033	1.65294	0.82459
A431	2hChol+OA	1	1661	34	no	2.95963	1.66526	0.639935
A431	2hChol+OA	1	1662	59	yes	1.59834	0.982352	0.619346
A431	2hChol+OA	1	1663	68	no	4.79414	2.92668	0.620937
A431	2hChol+OA	1	1664	44	no	2.98748	1.06483	0.737229
A431	2hChol+OA	1	1665	44	no	3.45055	1.26783	0.7313
A431	2hChol+OA	1	1666	34	no	1.25071	1.32372	0.485821
A431	2hChol+OA	1	1667	68	no	3.30524	0.643976	0.836936
A431	2hChol+OA	1	1668	63	no	0	1.48561	0
A431	2hChol+OA	1	1669	2	no	4.03908	0.04164	0.989796
A431	2hChol+OA	1	1670	34	no	8.06467	8.43491	0.48878
A431	2hChol+OA	1	1671	63	no	0.658624	1.78721	0.269284
A431	2hChol+OA	1	1672	59	no	2.74686	1.50394	0.646199
A431	2hChol+OA	1	1673	2	no	4.40381	0.716416	0.860081
A431	2hChol+OA	1	1674	11	no	3.95327	1.93107	0.671829
A431	2hChol+OA	1	1675	34	no	2.17192	3.23314	0.401831
A431	2hChol+OA	1	1676	11	no	3.31818	0.940904	0.779083
A431	2hChol+OA	1	1677	20	no	2.24453	2.72304	0.451837
A431	2hChol+OA	1	1678	30	no	6.78066	5.61851	0.546864
A431	2hChol+OA	1	1679	59	no	3.76968	1.24381	0.751907
A431	2hChol+OA	1	1680	59	no	3.79921	2.05135	0.649376
A431	2hChol+OA	1	1681	44	no	7.31988	1.52984	0.827131
A431	2hChol+OA	1	1682	63	no	4.30275	0.952844	0.818699
A431	2hChol+OA	1	1683	2	no	3.8741	0.993064	0.795966
A431	2hChol+OA	1	1684	63	no	1.62072	1.06203	0.604126
A431	2hChol+OA	1	1685	63	no	6.40553	0	1
A431	2hChol+OA	1	1686	63	no	40.3055	36.8683	0.522269
A431	2hChol+OA	1	1687	2	no	4.56028	0.439704	0.912059
A431	2hChol+OA	1	1688	42	no	16.0907	8.66575	0.64996
A431	2hChol+OA	1	1689	30	no	0.630368	1.8968	0.249437
A431	2hChol+OA	1	1690	63	no	10.0929	9.34829	0.51915
A431	2hChol+OA	1	1691	11	no	3.88231	0.260636	0.937089
A431	2hChol+OA	1	1692	34	yes	0.55176	0.284348	0.659915
A431	2hChol+OA	1	1693	42	no	3.78245	1.60969	0.701475
A431	2hChol+OA	1	1694	30	yes	0.205372	0.013988	0.936233
A431	2hChol+OA	1	1695	35	no	8.17561	4.05652	0.668372
A431	2hChol+OA	1	1696	53	no	1.14144	1.36423	0.455542
A431	2hChol+OA	1	1697	34	no	1.84807	2.73634	0.403121
A431	2hChol+OA	1	1698	2	no	5.21187	1.26024	0.805282
A431	2hChol+OA	1	1699	35	no	2.17217	1.10441	0.662939
A431	2hChol+OA	1	1700	53	no	3.46413	0.361008	0.905622
A431	2hChol+OA	1	1701	2	no	5.53575	1.538	0.782576
A431	2hChol+OA	1	1702	53	no	1.07697	1.56846	0.407105
A431	2hChol+OA	1	1703	2	no	3.05901	0.7531	0.802445
A431	2hChol+OA	1	1704	30	no	0.264556	0.392148	0.402854
A431	2hChol+OA	1	1705	35	no	3.77899	1.2505	0.751367
A431	2hChol+OA	1	1706	2	no	4.04474	1.4877	0.731096
A431	2hChol+OA	1	1707	2	no	0.659556	1.15518	0.363445
A431	2hChol+OA	1	1708	34	yes	3.28802	0.846008	0.795355
A431	2hChol+OA	1	1709	35	no	2.77056	2.4089	0.534913
A431	2hChol+OA	1	1710	63	no	8.27476	6.17482	0.572664
A431	2hChol+OA	1	1711	63	no	1.41252	3.23288	0.304068
A431	2hChol+OA	1	1712	35	no	2.9663	2.27013	0.566474
A431	2hChol+OA	1	1713	63	no	6.38021	6.57777	0.492377
A431	2hChol+OA	1	1714	34	no	1.89275	2.21807	0.460432
A431	2hChol+OA	1	1715	35	no	6.81976	3.78041	0.643364
A431	2hChol+OA	1	1716	30	no	0.90882	1.44174	0.38664
A431	2hChol+OA	1	1717	35	no	1.25392	0.961212	0.566071
A431	2hChol+OA	1	1718	30	yes	1.28958	1.59581	0.446934
A431	2hChol+OA	1	1719	34	no	6.96599	6.63403	0.512204
A431	2hChol+OA	1	1720	34	no	6.94079	10.6918	0.393634
A431	2hChol+OA	1	1721	53	no	2.48144	0.379536	0.86734
A431	2hChol+OA	1	1722	35	no	1.07596	0.519504	0.674386
A431	2hChol+OA	1	1723	35	yes	2.50722	0.036064	0.98582
A431	2hChol+OA	1	1724	30	yes	2.98947	0.240828	0.925447
A431	2hChol+OA	1	1725	34	no	0.655872	3.29798	0.165882
A431	2hChol+OA	1	1726	42	no	1.62176	1.77752	0.47709
A431	2hChol+OA	1	1727	39	no	0	0.053008	0
A431	2hChol+OA	1	1728	42	no	0.231148	1.0805	0.176227
A431	2hChol+OA	1	1729	53	no	3.64495	0.6732	0.8441
A431	2hChol+OA	1	1730	30	no	2.65678	3.0256	0.467547
A431	2hChol+OA	1	1731	53	no	2.0191	0.801636	0.715806
A431	2hChol+OA	1	1732	34	no	1.41757	0.197436	0.877749
A431	2hChol+OA	1	1733	34	no	8.92054	15.4732	0.36569
A431	2hChol+OA	1	1734	53	no	3.09389	1.24626	0.712853
A431	2hChol+OA	1	1735	34	no	8.12268	14.6789	0.356233
A431	2hChol+OA	1	1736	30	yes	2.97182	0.58024	0.836647
A431	2hChol+OA	1	1737	42	yes	3.77795	0.230452	0.942508
A431	2hChol+OA	1	1738	35	no	1.98252	1.41229	0.583985
A431	2hChol+OA	1	1739	34	no	6.69098	11.8175	0.361509
A431	2hChol+OA	1	1740	53	no	3.61891	1.4756	0.710355
A431	2hChol+OA	1	1741	53	no	2.39631	1.93562	0.553173
A431	2hChol+OA	1	1742	34	no	4.55867	17.8809	0.203154
A431	2hChol+OA	1	1743	34	no	2.11078	1.9348	0.521749
A431	2hChol+OA	1	1744	42	no	1.80319	0.920276	0.662094
A431	2hChol+OA	1	1745	42	yes	1.41122	0.489284	0.74255
A431	2hChol+OA	1	1746	42	no	1.58612	0.943012	0.627141
A431	2hChol+OA	1	1747	22	no	3.24362	0.25092	0.928197
A431	2hChol+OA	1	1748	42	no	8.42382	5.82266	0.591291
A431	2hChol+OA	1	1749	53	no	2.40927	0.6196	0.795435
A431	2hChol+OA	1	1750	53	no	2.82416	1.37007	0.673344
A431	2hChol+OA	1	1751	42	no	0.781444	0.3563	0.686836
A431	2hChol+OA	1	1752	35	no	2.99136	2.77102	0.519118
A431	2hChol+OA	1	1753	22	no	3.66642	0.572776	0.864886
A431	2hChol+OA	1	1754	53	no	3.30964	3.21652	0.507134
A431	2hChol+OA	1	1755	30	no	0.961728	1.82875	0.344647
A431	2hChol+OA	1	1756	30	no	3.55284	8.99028	0.28325
A431	2hChol+OA	1	1757	30	no	7.60667	10.4929	0.420267
A431	2hChol+OA	1	1758	42	yes	6.50779	5.76118	0.530427
A431	2hChol+OA	1	1759	22	no	14.947	3.92146	0.792169
A431	2hChol+OA	1	1760	53	no	7.82963	1.7185	0.820017
A431	2hChol+OA	1	1761	60	no	6.82557	5.9438	0.534527
A431	2hChol+OA	1	1762	22	no	6.79506	2.7891	0.708988
A431	2hChol+OA	1	1763	53	no	10.8341	6.15392	0.63775
A431	2hChol+OA	1	1764	30	no	0.003828	2.00821	0.00190255
A431	2hChol+OA	1	1765	30	no	3.283	9.0086	0.267093
A431	2hChol+OA	1	1766	42	yes	6.76563	6.70344	0.502309
A431	2hChol+OA	1	1767	22	no	3.8841	1.55419	0.714213
A431	2hChol+OA	1	1768	22	no	12.2577	4.02639	0.752741
A431	2hChol+OA	1	1769	22	no	3.75774	1.09058	0.77506
A431	2hChol+OA	1	1770	53	no	6.03604	1.40834	0.810819
A431	2hChol+OA	1	1771	42	yes	5.54725	5.73329	0.491754
A431	2hChol+OA	1	1772	22	no	5.79082	0.839068	0.873442
A431	2hChol+OA	1	1773	42	no	1.93598	0.912132	0.679742
A431	2hChol+OA	1	1774	22	no	2.29552	0.927644	0.712195
A431	2hChol+OA	1	1775	22	no	6.82557	1.81877	0.7896
A431	2hChol+OA	1	1776	30	no	3.72777	1.23824	0.750657
A431	2hChol+OA	1	1777	64	no	2.38713	1.68744	0.585861
A431	2hChol+OA	1	1778	22	no	2.81157	0.125816	0.957167
A431	2hChol+OA	1	1779	30	no	0.010424	0.199628	0.0496258
A431	2hChol+OA	1	1780	30	no	1.84628	1.87389	0.496288
A431	2hChol+OA	1	1781	30	no	3.39346	4.48558	0.430695
A431	2hChol+OA	1	1782	22	no	1.25644	1.06953	0.540178
A431	2hChol+OA	1	1783	53	no	0.702204	0.557412	0.557475
A431	2hChol+OA	1	1784	30	no	1.78979	2.13412	0.456124
A431	2hChol+OA	1	1785	22	no	15.7622	3.25779	0.828717
A431	2hChol+OA	1	1786	22	no	5.01071	1.0221	0.830577
A431	2hChol+OA	1	1787	30	no	17.1551	19.1338	0.472737
A431	2hChol+OA	1	1788	64	no	2.02275	2.6339	0.434379
A431	2hChol+OA	1	1789	42	no	4.50204	3.00082	0.600043
A431	2hChol+OA	1	1790	42	no	9.17704	6.52125	0.584589
A431	2hChol+OA	1	1791	30	no	5.77432	4.25524	0.57573
A431	2hChol+OA	1	1792	22	no	7.85117	1.37986	0.85052
A431	2hChol+OA	1	1793	30	no	3.55606	6.72497	0.345885
A431	2hChol+OA	1	1794	30	no	18.3725	33.3617	0.355132
A431	2hChol+OA	1	1795	64	no	7.88768	5.05769	0.609305
A431	2hChol+OA	1	1796	60	no	1.58086	1.71655	0.479424
A431	2hChol+OA	1	1797	30	no	12.7283	10.0596	0.558557
A431	2hChol+OA	1	1798	64	no	4.84651	2.67378	0.644457
A431	2hChol+OA	1	1799	42	no	1.71491	1.9036	0.473927
A431	2hChol+OA	1	1800	21	no	8.88731	3.33328	0.727241
A431	2hChol+OA	1	1801	21	no	2.30968	1.90406	0.548131
A431	2hChol+OA	1	1802	42	no	0.316236	0.225008	0.584276
A431	2hChol+OA	1	1803	39	yes	2.90072	0.379944	0.884187
A431	2hChol+OA	1	1804	25	no	0.921828	2.98671	0.23585
A431	2hChol+OA	1	1805	21	yes	1.8384	1.00077	0.647513
A431	2hChol+OA	1	1806	21	yes	8.58361	5.18285	0.623516
A431	2hChol+OA	1	1807	39	no	1.90812	1.7602	0.520163
A431	2hChol+OA	1	1808	25	no	0.74596	1.12749	0.398175
A431	2hChol+OA	1	1809	21	yes	1.73118	0.141964	0.924211
A431	2hChol+OA	1	1810	39	no	0.644572	0.433528	0.597878
A431	2hChol+OA	1	1811	42	no	1.17337	3.66394	0.242566
A431	2hChol+OA	1	1812	60	no	1.49282	0.345164	0.812205
A431	2hChol+OA	1	1813	21	no	19.3002	8.306	0.699126
A431	2hChol+OA	1	1814	21	no	7.0632	3.27961	0.682909
A431	2hChol+OA	1	1815	42	no	5.63578	9.4273	0.374145
A431	2hChol+OA	1	1816	39	no	2.05476	1.03136	0.665807
A431	2hChol+OA	1	1817	21	no	2.39541	1.207	0.664947
A431	2hChol+OA	1	1818	42	no	3.37087	8.45678	0.284999
A431	2hChol+OA	1	1819	21	yes	2.6779	0.992296	0.729634
A431	2hChol+OA	1	1820	25	no	0.900824	0.755732	0.543793
A431	2hChol+OA	1	1821	25	no	2.56711	4.98342	0.339991
A431	2hChol+OA	1	1822	42	no	7.36842	6.24241	0.541365
A431	2hChol+OA	1	1823	39	no	5.14756	1.5748	0.765737
A431	2hChol+OA	1	1824	60	yes	2.57932	0.313052	0.891766
A431	2hChol+OA	1	1825	25	yes	8.46671	8.48059	0.49959
A431	2hChol+OA	1	1826	39	yes	2.42724	0	1
A431	2hChol+OA	1	1827	25	yes	3.90163	7.39819	0.345283
A431	2hChol+OA	1	1828	39	no	10.4303	2.58722	0.801251
A431	2hChol+OA	1	1829	25	yes	10.9303	10.0447	0.521112
A431	2hChol+OA	1	1830	64	no	0.099988	0.050916	0.662593
A431	2hChol+OA	1	1831	39	no	0.436236	0.8	0.352874
A431	2hChol+OA	1	1832	21	yes	0.758212	0.199096	0.792025
A431	2hChol+OA	1	1833	22	no	4.15056	1.0948	0.791282
A431	2hChol+OA	1	1834	22	no	4.32472	3.47916	0.554176
A431	2hChol+OA	1	1835	39	no	0.402492	0	1
A431	2hChol+OA	1	1836	39	yes	1.49842	0.262184	0.851083
A431	2hChol+OA	1	1837	60	no	3.3069	0.243284	0.931473
A431	2hChol+OA	1	1838	64	no	9.83776	7.92036	0.553987
A431	2hChol+OA	1	1839	1	no	4.0692	0.20632	0.951744
A431	2hChol+OA	1	1840	21	yes	11.9642	6.09656	0.662442
A431	2hChol+OA	1	1841	21	yes	4.7181	1.26434	0.788658
A431	2hChol+OA	1	1842	64	no	12.4762	15.6857	0.443018
A431	2hChol+OA	1	1843	21	yes	12.7403	2.45414	0.838484
A431	2hChol+OA	1	1844	4	no	1.23058	2.23516	0.355071
A431	2hChol+OA	1	1845	64	no	2.49008	0.190568	0.92891
A431	2hChol+OA	1	1846	22	yes	2.87984	0.40794	0.875923
A431	2hChol+OA	1	1847	4	yes	5.80936	4.0423	0.589684
A431	2hChol+OA	1	1848	64	yes	0.245836	0.518316	0.321711
A431	2hChol+OA	1	1849	4	yes	1.49786	0.280516	0.842262
A431	2hChol+OA	1	1850	4	yes	3.86335	0.648208	0.856323
A431	2hChol+OA	1	1851	22	yes	2.34703	1.02587	0.69585
A431	2hChol+OA	1	1852	64	yes	5.15985	6.18183	0.454946
A431	2hChol+OA	1	1853	4	no	0.7937	0.739772	0.517584
A431	2hChol+OA	1	1854	22	yes	5.25373	0.964124	0.844943
A431	2hChol+OA	1	1855	64	yes	7.30644	4.36066	0.626243
A431	2hChol+OA	1	1856	4	no	2.30086	0.585264	0.797215
A431	2hChol+OA	1	1857	22	yes	5.9278	2.37885	0.713621
A431	2hChol+OA	1	1858	4	no	3.01838	4.37315	0.408357
A431	2hChol+OA	1	1859	4	no	27.0766	23.1499	0.53909
A431	2hChol+OA	1	1860	4	yes	8.44423	5.85804	0.590412
A431	2hChol+OA	1	1861	50	no	3.64594	2.50971	0.592292
A431	2hChol+OA	1	1862	4	yes	0.833844	0.584528	0.587888
A431	2hChol+OA	1	1863	4	yes	32.8204	23.0162	0.587793
A431	2hChol+OA	1	1864	64	no	5.17662	1.27282	0.802646
A431	2hChol+OA	1	1865	4	yes	15.2445	13.9021	0.523027
A431	2hChol+OA	1	1866	21	no	12.3422	3.27646	0.790222
A431	2hChol+OA	1	1867	7	no	3.95586	1.98183	0.666229
A431	2hChol+OA	1	1868	64	no	6.11887	0.3558	0.945047
A431	2hChol+OA	1	1869	4	no	3.59747	0.746244	0.828201
A431	2hChol+OA	1	1870	50	no	6.39513	4.25336	0.600567
A431	2hChol+OA	1	1871	25	yes	7.98608	8.28967	0.490673
A431	2hChol+OA	1	1872	25	no	0.244104	0.49456	0.330467
A431	2hChol+OA	1	1873	64	no	3.44896	1.49847	0.697121
A431	2hChol+OA	1	1874	64	no	4.00977	1.38898	0.742722
A431	2hChol+OA	1	1875	64	no	4.99556	1.73571	0.742142
A431	2hChol+OA	1	1876	25	no	2.16721	3.98399	0.352323
A431	2hChol+OA	1	1877	7	no	3.52962	2.76543	0.560698
A431	2hChol+OA	1	1878	64	yes	0.499792	0.596004	0.456099
A431	2hChol+OA	1	1879	64	no	2.09106	0.643316	0.76473
A431	2hChol+OA	1	1880	50	yes	0.946652	1.02929	0.479088
A431	2hChol+OA	1	1881	25	no	1.21894	0.59472	0.672088
A431	2hChol+OA	1	1882	64	no	3.01927	1.73349	0.635266
A431	2hChol+OA	1	1883	64	no	2.63083	0.440476	0.856583
A431	2hChol+OA	1	1884	60	no	3.3159	0.35274	0.90385
A431	2hChol+OA	1	1885	1	no	31.4126	10.6247	0.747255
A431	2hChol+OA	1	1886	25	no	5.72498	1.84923	0.755852
A431	2hChol+OA	1	1887	4	no	2.40356	1.88987	0.559823
A431	2hChol+OA	1	1888	50	no	1.94178	1.64446	0.541453
A431	2hChol+OA	1	1889	64	no	4.97982	1.69505	0.746055
A431	2hChol+OA	1	1890	22	no	5.89908	6.21708	0.486877
A431	2hChol+OA	1	1891	25	no	7.83413	5.36683	0.593452
A431	2hChol+OA	1	1892	60	no	1.14901	2.32859	0.330403
A431	2hChol+OA	1	1893	7	no	5.22222	2.18528	0.704991
A431	2hChol+OA	1	1894	64	no	17.9413	9.48669	0.654124
A431	2hChol+OA	1	1895	22	no	3.54694	1.55467	0.695259
A431	2hChol+OA	1	1896	7	no	1.78065	0.325332	0.84552
A431	2hChol+OA	1	1897	1	no	22.6048	8.40248	0.729016
A431	2hChol+OA	1	1898	71	no	0.392748	1.70997	0.186781
A431	2hChol+OA	1	1899	1	no	30.1935	12.991	0.699175
A431	2hChol+OA	1	1900	71	no	0	2.12232	0
A431	2hChol+OA	1	1901	50	no	0.911116	1.11481	0.449729
A431	2hChol+OA	1	1902	71	no	25.8653	21.1208	0.550488
A431	2hChol+OA	1	1903	50	yes	1.55369	0.944532	0.621919
A431	2hChol+OA	1	1904	22	no	3.37744	0.866884	0.795755
A431	2hChol+OA	1	1905	64	no	2.8377	2.9295	0.492041
A431	2hChol+OA	1	1906	1	no	1.87211	1.19878	0.609631
A431	2hChol+OA	1	1907	52	no	2.18637	1.39715	0.610118
A431	2hChol+OA	1	1908	1	no	0.305848	0.784124	0.280602
A431	2hChol+OA	1	1909	25	no	2.34955	2.36829	0.498014
A431	2hChol+OA	1	1910	71	no	2.61253	1.852	0.585175
A431	2hChol+OA	1	1911	25	no	0.75102	1.21897	0.38123
A431	2hChol+OA	1	1912	4	no	3.68242	0.227552	0.941802
A431	2hChol+OA	1	1913	65	no	3.58927	0.987324	0.784267
A431	2hChol+OA	1	1914	4	yes	0.866012	0.338476	0.718988
A431	2hChol+OA	1	1915	4	no	3.4161	0.731992	0.823535
A431	2hChol+OA	1	1916	7	no	7.96563	3.52934	0.692966
A431	2hChol+OA	1	1917	22	no	7.42425	2.57069	0.742801
A431	2hChol+OA	1	1918	52	no	2.02669	0.328432	0.860546
A431	2hChol+OA	1	1919	7	no	0.13296	0.3514	0.274507
A431	2hChol+OA	1	1920	4	no	13.8191	5.79245	0.704642
A431	2hChol+OA	1	1921	32	no	5.73658	4.19803	0.577434
A431	2hChol+OA	1	1922	22	no	3.65307	0.303436	0.923307
A431	2hChol+OA	1	1923	5	no	2.29892	0.416168	0.84672
A431	2hChol+OA	1	1924	52	no	0.633264	0.711016	0.47108
A431	2hChol+OA	1	1925	7	no	5.38536	2.23602	0.706612
A431	2hChol+OA	1	1926	7	no	6.24369	2.98625	0.676461
A431	2hChol+OA	1	1927	4	no	3.21256	4.46494	0.418439
A431	2hChol+OA	1	1928	4	no	6.78995	2.37453	0.740898
A431	2hChol+OA	1	1929	32	no	1.74036	0.352672	0.831502
A431	2hChol+OA	1	1930	7	no	0.550544	0.134136	0.80409
A431	2hChol+OA	1	1931	71	no	1.51467	1.88179	0.445955
A431	2hChol+OA	1	1932	5	no	2.3957	3.69378	0.393416
A431	2hChol+OA	1	1933	49	no	1.82934	0.936732	0.661349
A431	2hChol+OA	1	1934	52	no	5.4631	5.25319	0.509794
A431	2hChol+OA	1	1935	5	no	0.536476	0.818492	0.395933
A431	2hChol+OA	1	1936	32	no	1.96808	1.81688	0.519974
A431	2hChol+OA	1	1937	52	no	5.17111	4.53797	0.532606
A431	2hChol+OA	1	1938	7	no	0.24486	0.192748	0.559542
A431	2hChol+OA	1	1939	52	no	2.0627	3.40845	0.377014
A431	2hChol+OA	1	1940	5	no	3.09195	1.1348	0.73152
A431	2hChol+OA	1	1941	7	no	0.089616	0.047324	0.654418
A431	2hChol+OA	1	1942	4	no	1.32227	0.829556	0.614487
A431	2hChol+OA	1	1943	7	no	4.05447	2.56236	0.612751
A431	2hChol+OA	1	1944	7	no	0.229376	0.356596	0.391445
A431	2hChol+OA	1	1945	7	no	1.39204	1.59326	0.466298
A431	2hChol+OA	1	1946	5	no	6.87536	4.45423	0.60685
A431	2hChol+OA	1	1947	7	no	9.18816	3.50243	0.724014
A431	2hChol+OA	1	1948	50	no	1.30165	2.30533	0.36087
A431	2hChol+OA	1	1949	5	no	0.569712	1.16404	0.3286
A431	2hChol+OA	1	1950	32	no	1.0378	0.825312	0.557024
A431	2hChol+OA	1	1951	5	no	6.58438	8.53224	0.435572
A431	2hChol+OA	1	1952	7	no	2.71465	0.473588	0.851458
A431	2hChol+OA	1	1953	49	no	4.88995	1.53184	0.761462
A431	2hChol+OA	1	1954	7	no	2.66057	0.708248	0.789764
A431	2hChol+OA	1	1955	5	no	16.8534	8.69917	0.659558
A431	2hChol+OA	1	1956	52	no	2.4783	1.7978	0.579569
A431	2hChol+OA	1	1957	5	no	7.69119	8.34325	0.479667
A431	2hChol+OA	1	1958	49	no	4.53696	0.299884	0.938
A431	2hChol+OA	1	1959	7	no	1.26811	1.0675	0.542945
A431	2hChol+OA	1	1960	56	no	1.75062	1.13078	0.607558
A431	2hChol+OA	1	1961	5	no	13.5388	12.8689	0.512684
A431	2hChol+OA	1	1962	49	no	6.98878	0.397944	0.946127
A431	2hChol+OA	1	1963	33	no	8.43034	3.77327	0.690807
A431	2hChol+OA	1	1964	5	no	2.51136	0.645956	0.79541
A431	2hChol+OA	1	1965	56	no	1.37771	0.465452	0.747471
A431	2hChol+OA	1	1966	5	yes	15.4387	15.1917	0.504032
A431	2hChol+OA	1	1967	32	yes	1.17126	0.602192	0.660441
A431	2hChol+OA	1	1968	65	no	0.761972	1.45734	0.343337
A431	2hChol+OA	1	1969	56	no	0.707628	0.886352	0.443938
A431	2hChol+OA	1	1970	33	no	1.0491	1.92195	0.353107
A431	2hChol+OA	1	1971	33	no	2.79259	2.76068	0.502873
A431	2hChol+OA	1	1972	56	no	2.93484	1.65327	0.639662
A431	2hChol+OA	1	1973	56	no	5.38848	1.99302	0.729998
A431	2hChol+OA	1	1974	5	no	3.55452	2.45212	0.591765
A431	2hChol+OA	1	1975	5	no	1.21292	1.19511	0.503698
A431	2hChol+OA	1	1976	56	no	2.41739	0.464736	0.838752
A431	2hChol+OA	1	1977	65	no	0.503316	2.4361	0.17123
A431	2hChol+OA	1	1978	5	yes	8.59893	5.99904	0.58905
A431	2hChol+OA	1	1979	56	no	1.51195	0.494056	0.753712
A431	2hChol+OA	1	1980	56	no	7.37203	4.83944	0.603697
A431	2hChol+OA	1	1981	56	no	1.2887	1.99159	0.392861
A431	2hChol+OA	1	1982	33	no	5.4052	3.67491	0.595279
A431	2hChol+OA	1	1983	56	no	10.6741	3.87566	0.733628
A431	2hChol+OA	1	1984	43	no	2.09873	0.905756	0.698532
A431	2hChol+OA	1	1985	5	no	3.71513	1.70894	0.684934
A431	2hChol+OA	1	1986	56	yes	2.40786	0.726144	0.768302
A431	2hChol+OA	1	1987	56	no	2.25006	0.13628	0.942892
A431	2hChol+OA	1	1988	32	yes	1.80678	0.275872	0.867538
A431	2hChol+OA	1	1989	5	no	0.050896	0.418276	0.10848
A431	2hChol+OA	1	1990	43	no	1.24368	0.901012	0.579887
A431	2hChol+OA	1	1991	56	yes	2.47455	0.3062	0.889886
A431	2hChol+OA	1	1992	5	no	5.84862	1.97888	0.747188
A431	2hChol+OA	1	1993	5	no	2.66957	1.48932	0.641895
A431	2hChol+OA	1	1994	5	no	0.719832	0.948136	0.431562
A431	2hChol+OA	1	1995	6	no	0.106332	0.158596	0.401362
A431	2hChol+OA	1	1996	5	no	2.54129	6.46557	0.282151
A431	2hChol+OA	1	1997	33	no	4.96867	2.17778	0.695264
A431	2hChol+OA	1	1998	5	no	11.7172	1.39566	0.893565
A431	2hChol+OA	1	1999	5	yes	1.61284	0.528512	0.753188
A431	2hChol+OA	1	2000	32	no	2.11929	1.14292	0.649648
A431	2hChol+OA	1	2001	5	yes	0.99162	0.98076	0.502753
A431	2hChol+OA	1	2002	33	yes	1.41629	1.14478	0.553006
[truncated: 21,777 more rows]

## Sheet: ReplicateData
cellType	load	site	objectID	cellID	nuclearDroplet	CE	TAG	CE_content
A431	2hChol+OA	1	1	32	no	29.4562	105.515	0.218241
A431	2hChol+OA	1	2	23	no	102.197	40.7902	0.714728
A431	2hChol+OA	1	3	16	no	77.5568	67.9996	0.53283
A431	2hChol+OA	1	4	5	no	42.5485	71.8053	0.372078
A431	2hChol+OA	1	5	22	no	57.247	95.2782	0.375328
A431	2hChol+OA	1	6	7	no	34.9131	91.4256	0.276345
A431	2hChol+OA	1	7	17	yes	29.6515	42.4851	0.411046
A431	2hChol+OA	1	8	17	no	52.4668	95.1532	0.355418
A431	2hChol+OA	1	9	11	no	46.547	122.748	0.274946
A431	2hChol+OA	1	10	10	no	40.6931	225.618	0.152803
A431	2hChol+OA	1	11	30	no	2.59703	3.22504	0.446067
A431	2hChol+OA	1	12	2	no	18.9054	107.658	0.149375
A431	2hChol+OA	1	13	45	no	57.2048	65.8093	0.465026
A431	2hChol+OA	1	14	20	no	89.4041	0.926904	0.989739
A431	2hChol+OA	1	15	8	no	32.8522	34.1086	0.490619
A431	2hChol+OA	1	16	34	no	44.1496	37.6694	0.539601
A431	2hChol+OA	1	17	51	no	35.2787	68.4594	0.340074
A431	2hChol+OA	1	18	18	no	43.4048	55.1408	0.440454
A431	2hChol+OA	1	19	18	no	48.2989	97.7872	0.330619
A431	2hChol+OA	1	20	24	yes	36.0577	35.2275	0.505823
A431	2hChol+OA	1	21	23	no	44.2585	32.8908	0.573673
A431	2hChol+OA	1	22	40	yes	23.6475	11.4224	0.674296
A431	2hChol+OA	1	23	32	no	24.717	9.70702	0.718016
A431	2hChol+OA	1	24	15	yes	20.5422	10.0616	0.67123
A431	2hChol+OA	1	25	32	no	28.9003	46.7584	0.381982
A431	2hChol+OA	1	26	23	yes	35.0122	11.7562	0.74863
A431	2hChol+OA	1	27	40	no	31.4569	10.9344	0.742061
A431	2hChol+OA	1	28	6	yes	62.7319	14.0528	0.816984
A431	2hChol+OA	1	29	32	no	34.6866	39.5975	0.466945
A431	2hChol+OA	1	30	23	no	36.7261	49.1055	0.427886
A431	2hChol+OA	1	31	21	no	21.4737	11.0532	0.660183
A431	2hChol+OA	1	32	6	no	48.25	4.51047	0.914511
A431	2hChol+OA	1	33	5	no	40.7828	13.5573	0.750511
A431	2hChol+OA	1	34	16	no	49.004	23.7518	0.67354
A431	2hChol+OA	1	35	5	no	33.1134	34.6126	0.488932
A431	2hChol+OA	1	36	16	yes	39.1608	8.82266	0.816131
A431	2hChol+OA	1	37	62	no	46.1672	18.7981	0.710644
A431	2hChol+OA	1	38	12	no	33.1925	18.6015	0.640856
A431	2hChol+OA	1	39	22	yes	24.4573	35.5359	0.407668
A431	2hChol+OA	1	40	5	no	21.814	19.3042	0.530519
A431	2hChol+OA	1	41	16	no	39.6015	14.6475	0.729995
A431	2hChol+OA	1	42	22	no	23.875	23.4516	0.504473
A431	2hChol+OA	1	43	16	no	34.1726	16.8188	0.670164
A431	2hChol+OA	1	44	7	no	31.3935	40.5907	0.436116
A431	2hChol+OA	1	45	7	no	34.6047	17.5718	0.663223
A431	2hChol+OA	1	46	14	no	33.1019	14.5972	0.693974
A431	2hChol+OA	1	47	22	no	37.8459	46.1672	0.450476
A431	2hChol+OA	1	48	22	no	44.7004	83.5723	0.34848
A431	2hChol+OA	1	49	7	no	31.9203	37.2256	0.461637
A431	2hChol+OA	1	50	7	no	37.4479	17.2965	0.68405
A431	2hChol+OA	1	51	7	no	34.235	12.5354	0.731981
A431	2hChol+OA	1	52	49	no	27.0728	10.4814	0.7209
A431	2hChol+OA	1	53	14	no	33.0692	15.4985	0.680889
A431	2hChol+OA	1	54	17	no	44.5847	29.8209	0.599211
A431	2hChol+OA	1	55	14	no	19.4441	21.3863	0.476216
A431	2hChol+OA	1	56	17	yes	23.7963	26.9217	0.469189
A431	2hChol+OA	1	57	17	yes	28.5396	13.8997	0.67248
A431	2hChol+OA	1	58	14	no	25.5651	24.7322	0.508279
A431	2hChol+OA	1	59	49	no	26.3874	22.3632	0.541274
A431	2hChol+OA	1	60	49	no	28.9775	14.0395	0.673629
A431	2hChol+OA	1	61	17	no	31.0002	86.0643	0.264813
A431	2hChol+OA	1	62	29	no	29.2586	12.653	0.698103
A431	2hChol+OA	1	63	17	no	19.6744	50.356	0.28094
A431	2hChol+OA	1	64	17	yes	29.6975	14.0738	0.678469
A431	2hChol+OA	1	65	29	no	22.2987	15.2213	0.594316
A431	2hChol+OA	1	66	17	no	47.9235	51.6605	0.481237
A431	2hChol+OA	1	67	29	no	66.8234	45.5724	0.594537
A431	2hChol+OA	1	68	29	no	33.8511	13.6832	0.712141
A431	2hChol+OA	1	69	29	no	34.5169	24.4955	0.584909
A431	2hChol+OA	1	70	11	no	26.5931	30.9553	0.462099
A431	2hChol+OA	1	71	55	no	25.6137	46.0919	0.357207
A431	2hChol+OA	1	72	54	yes	76.2316	22.5089	0.77204
A431	2hChol+OA	1	73	2	no	17.5656	20.1869	0.465284
A431	2hChol+OA	1	74	10	no	46.7179	14.3354	0.765199
A431	2hChol+OA	1	75	29	no	57.9631	43.704	0.570126
A431	2hChol+OA	1	76	29	no	27.1649	11.851	0.696253
A431	2hChol+OA	1	77	2	no	12.0825	67.0089	0.152766
A431	2hChol+OA	1	78	11	yes	19.3696	13.8874	0.582422
A431	2hChol+OA	1	79	10	no	63.3182	56.3491	0.529118
A431	2hChol+OA	1	80	55	no	23.61	22.2825	0.514463
A431	2hChol+OA	1	81	38	yes	45.4419	5.30204	0.895514
A431	2hChol+OA	1	82	10	no	25.371	17.9293	0.58593
A431	2hChol+OA	1	83	54	no	31.8439	20.85	0.604318
A431	2hChol+OA	1	84	38	no	47.2784	11.5294	0.803947
A431	2hChol+OA	1	85	54	no	29.9848	23.0828	0.56503
A431	2hChol+OA	1	86	2	no	20.0146	15.2931	0.566861
A431	2hChol+OA	1	87	54	no	31.8945	20.5594	0.608048
A431	2hChol+OA	1	88	11	no	28.5992	13.3603	0.68159
A431	2hChol+OA	1	89	31	no	40.1662	22.7077	0.638838
A431	2hChol+OA	1	90	2	no	13.1561	31.0929	0.29732
A431	2hChol+OA	1	91	31	no	37.2875	22.3223	0.625526
A431	2hChol+OA	1	92	30	yes	30.8666	17.2494	0.641504
A431	2hChol+OA	1	93	46	no	12.7498	17.5659	0.420568
A431	2hChol+OA	1	94	25	no	52.8818	16.796	0.758948
A431	2hChol+OA	1	95	46	no	90.6521	1.90028	0.979468
A431	2hChol+OA	1	96	8	no	22.1398	40.8075	0.351719
A431	2hChol+OA	1	97	25	no	26.8257	31.0919	0.46317
A431	2hChol+OA	1	98	46	no	17.5339	36.1516	0.326604
A431	2hChol+OA	1	99	8	no	19.7556	23.1903	0.460011
A431	2hChol+OA	1	100	8	no	19.9429	17.8774	0.527308
A431	2hChol+OA	1	101	46	yes	18.2095	24.9235	0.422172
A431	2hChol+OA	1	102	46	yes	17.4989	15.6076	0.528564
A431	2hChol+OA	1	103	8	yes	13.8727	23.2267	0.373934
A431	2hChol+OA	1	104	46	no	37.4061	22.0119	0.629542
A431	2hChol+OA	1	105	45	no	30.8208	12.4186	0.712795
A431	2hChol+OA	1	106	8	no	28.7929	38.1511	0.430105
A431	2hChol+OA	1	107	31	no	34.9049	18.1362	0.658073
A431	2hChol+OA	1	108	8	no	24.8653	23.8455	0.510468
A431	2hChol+OA	1	109	8	yes	18.6687	16.4552	0.53151
A431	2hChol+OA	1	110	8	yes	16.6684	9.5045	0.636857
A431	2hChol+OA	1	111	45	no	22.8542	17.8105	0.562016
A431	2hChol+OA	1	112	46	no	24.8015	18.4412	0.573542
A431	2hChol+OA	1	113	45	no	32.6782	10.4711	0.757328
A431	2hChol+OA	1	114	34	no	23.813	22.3442	0.51591
A431	2hChol+OA	1	115	47	yes	30.2232	13.8198	0.686221
A431	2hChol+OA	1	116	46	no	27.2576	22.195	0.551187
A431	2hChol+OA	1	117	46	no	15.6863	32.5248	0.325367
A431	2hChol+OA	1	118	8	yes	12.743	13.5421	0.484799
A431	2hChol+OA	1	119	18	no	23.3996	37.4342	0.384648
A431	2hChol+OA	1	120	47	no	23.4522	22.3218	0.512347
A431	2hChol+OA	1	121	8	no	32.2167	24.4744	0.568285
A431	2hChol+OA	1	122	35	no	39.5004	23.7633	0.624377
A431	2hChol+OA	1	123	50	no	40.5785	35.6841	0.532089
A431	2hChol+OA	1	124	1	no	69.3758	33.5019	0.674352
A431	2hChol+OA	1	125	47	no	20.2433	34.6987	0.368448
A431	2hChol+OA	1	126	18	no	27.9788	21.7584	0.562532
A431	2hChol+OA	1	127	50	yes	21.4586	11.2875	0.655302
A431	2hChol+OA	1	128	18	no	32.7172	12.9791	0.715971
A431	2hChol+OA	1	129	57	yes	30.2034	20.9586	0.590349
A431	2hChol+OA	1	130	34	yes	32.8841	22.0994	0.598072
A431	2hChol+OA	1	131	35	yes	35.7145	45.2469	0.44113
A431	2hChol+OA	1	132	57	yes	14.7633	27.5875	0.348595
A431	2hChol+OA	1	133	18	no	26.6608	24.8951	0.517123
A431	2hChol+OA	1	134	1	no	46.8953	20.4225	0.696626
A431	2hChol+OA	1	135	57	no	25.8463	18.705	0.580147
A431	2hChol+OA	1	136	50	no	18.633	30.6051	0.378426
A431	2hChol+OA	1	137	26	no	14.489	18.821	0.434975
A431	2hChol+OA	1	138	24	no	29.9272	43.6202	0.406911
A431	2hChol+OA	1	139	51	no	32.8416	33.551	0.494657
A431	2hChol+OA	1	140	18	no	19.7366	31.6522	0.384064
A431	2hChol+OA	1	141	19	no	33.3736	86.1406	0.279244
A431	2hChol+OA	1	142	19	no	21.1122	19.3349	0.52197
A431	2hChol+OA	1	143	51	no	43.3805	77.3558	0.359299
A431	2hChol+OA	1	144	42	no	63.7138	67.2531	0.486488
A431	2hChol+OA	1	145	39	no	45.4299	17.8114	0.718358
A431	2hChol+OA	1	146	19	yes	26.0295	16.4074	0.61337
A431	2hChol+OA	1	147	60	no	43.4793	27.2533	0.6147
A431	2hChol+OA	1	148	56	no	24.5078	40.6962	0.375863
A431	2hChol+OA	1	149	24	no	20.5991	69.0119	0.229873
A431	2hChol+OA	1	150	56	no	15.4398	13.4526	0.53439
A431	2hChol+OA	1	151	61	no	15.3258	19.5603	0.43931
A431	2hChol+OA	1	152	19	no	24.8303	46.8045	0.346623
A431	2hChol+OA	1	153	26	yes	14.3447	18.0021	0.443465
A431	2hChol+OA	1	154	26	no	18.6328	27.6465	0.402616
A431	2hChol+OA	1	155	61	yes	23.2165	19.2357	0.546886
A431	2hChol+OA	1	156	3	yes	15.9939	15.663	0.505226
A431	2hChol+OA	1	157	24	yes	29.1234	29.1168	0.500056
A431	2hChol+OA	1	158	60	no	38.4781	20.7175	0.650016
A431	2hChol+OA	1	159	60	no	35.3161	26.7597	0.568919
A431	2hChol+OA	1	160	26	no	20.2761	22.0112	0.479484
A431	2hChol+OA	1	161	60	no	33.2488	20.4379	0.619311
A431	2hChol+OA	1	162	64	no	44.345	15.2758	0.743784
A431	2hChol+OA	1	163	56	no	19.2968	24.6697	0.438898
A431	2hChol+OA	1	164	24	no	15.0644	17.6909	0.459907
A431	2hChol+OA	1	165	39	yes	59.9575	13.3185	0.818242
A431	2hChol+OA	1	166	4	yes	26.3592	24.4284	0.519009
A431	2hChol+OA	1	167	19	no	21.7552	25.4012	0.461341
A431	2hChol+OA	1	168	36	no	18.844	14.1306	0.57147
A431	2hChol+OA	1	169	3	no	41.1441	28.0301	0.594789
A431	2hChol+OA	1	170	28	no	19.228	42.6132	0.310925
A431	2hChol+OA	1	171	43	yes	13.1042	10.4054	0.557397
A431	2hChol+OA	1	172	43	no	45.5547	51.7456	0.468187
A431	2hChol+OA	1	173	40	no	19.571	14.6672	0.571613
A431	2hChol+OA	1	174	6	no	22.9874	7.34612	0.757822
A431	2hChol+OA	1	175	32	yes	17.877	8.55865	0.676246
A431	2hChol+OA	1	176	15	no	19.5672	9.02447	0.684367
A431	2hChol+OA	1	177	40	yes	11.9485	9.12355	0.567032
A431	2hChol+OA	1	178	32	no	16.3489	6.90205	0.703149
A431	2hChol+OA	1	179	32	no	17.6382	5.36916	0.766633
A431	2hChol+OA	1	180	23	yes	15.3964	4.87756	0.759417
A431	2hChol+OA	1	181	23	yes	18.6413	9.23569	0.668698
A431	2hChol+OA	1	182	32	no	19.3019	6.00092	0.762836
A431	2hChol+OA	1	183	32	no	21.1706	4.8476	0.813684
A431	2hChol+OA	1	184	15	yes	20.0663	5.5686	0.782773
A431	2hChol+OA	1	185	23	no	19.0552	10.8464	0.637263
A431	2hChol+OA	1	186	37	yes	23.6076	8.08999	0.744776
A431	2hChol+OA	1	187	37	yes	35.9895	3.76393	0.905318
A431	2hChol+OA	1	188	23	no	9.99446	9.49232	0.512884
A431	2hChol+OA	1	189	23	no	18.8745	4.13727	0.820211
A431	2hChol+OA	1	190	21	no	32.0579	14.9203	0.6824
A431	2hChol+OA	1	191	6	no	51.8307	5.56822	0.902991
A431	2hChol+OA	1	192	21	no	19.6676	11.3654	0.633764
A431	2hChol+OA	1	193	16	no	21.4048	8.82912	0.707973
A431	2hChol+OA	1	194	37	no	31.4569	10.9225	0.742268
A431	2hChol+OA	1	195	21	no	14.9293	8.99196	0.624102
A431	2hChol+OA	1	196	5	no	21.4211	15.2223	0.584582
A431	2hChol+OA	1	197	62	no	34.4981	7.77827	0.816014
A431	2hChol+OA	1	198	62	no	40.4127	14.7175	0.733041
A431	2hChol+OA	1	199	62	no	19.2215	8.53289	0.692558
A431	2hChol+OA	1	200	16	yes	23.908	11.1111	0.682714
A431	2hChol+OA	1	201	5	no	26.8377	14.8557	0.643692
A431	2hChol+OA	1	202	22	yes	13.2278	7.72498	0.631315
A431	2hChol+OA	1	203	16	yes	17.2161	12.8559	0.572495
A431	2hChol+OA	1	204	5	no	21.2418	6.97044	0.752928
A431	2hChol+OA	1	205	5	no	21.8278	9.17621	0.704032
A431	2hChol+OA	1	206	16	no	24.2958	11.4391	0.679889
A431	2hChol+OA	1	207	22	no	14.1058	14.0189	0.501545
A431	2hChol+OA	1	208	5	no	16.2305	9.22041	0.637718
A431	2hChol+OA	1	209	22	no	16.4464	8.2706	0.665388
A431	2hChol+OA	1	210	22	no	14.9366	7.83479	0.655938
A431	2hChol+OA	1	211	7	no	45.9921	14.3069	0.762735
A431	2hChol+OA	1	212	22	no	30.8033	22.5674	0.577158
A431	2hChol+OA	1	213	22	no	26.2414	13.2589	0.664335
A431	2hChol+OA	1	214	14	no	24.321	9.22587	0.724986
A431	2hChol+OA	1	215	44	yes	17.3381	10.5243	0.622276
A431	2hChol+OA	1	216	14	no	26.4966	16.0997	0.62204
A431	2hChol+OA	1	217	14	no	21.7707	7.89085	0.73397
A431	2hChol+OA	1	218	16	no	31.1058	10.9105	0.740327
A431	2hChol+OA	1	219	14	no	17.9147	9.3863	0.656192
A431	2hChol+OA	1	220	44	no	48.3892	19.0109	0.717939
A431	2hChol+OA	1	221	7	yes	23.253	4.81172	0.828549
A431	2hChol+OA	1	222	14	no	11.5346	8.74046	0.568906
A431	2hChol+OA	1	223	12	no	31.2812	7.36265	0.809474
A431	2hChol+OA	1	224	14	no	18.8691	15.3002	0.552225
A431	2hChol+OA	1	225	14	no	33.7049	1.66814	0.952841
A431	2hChol+OA	1	226	44	no	31.056	8.25304	0.790047
A431	2hChol+OA	1	227	49	no	23.3429	18.1577	0.562472
A431	2hChol+OA	1	228	7	yes	16.5569	9.73193	0.629808
A431	2hChol+OA	1	229	14	no	17.7151	14.4175	0.551312
A431	2hChol+OA	1	230	10	no	30.7416	10.5869	0.743836
A431	2hChol+OA	1	231	10	no	25.2815	7.5763	0.769421
A431	2hChol+OA	1	232	49	no	20.0653	16.0129	0.556161
A431	2hChol+OA	1	233	14	no	21.4906	17.0801	0.557174
A431	2hChol+OA	1	234	14	no	10.7617	9.04274	0.543399
A431	2hChol+OA	1	235	10	no	20.4565	6.23364	0.766444
A431	2hChol+OA	1	236	49	no	31.3595	12.8002	0.710139
A431	2hChol+OA	1	237	14	no	43.5693	11.4199	0.792325
A431	2hChol+OA	1	238	17	no	14.906	13.0488	0.533218
A431	2hChol+OA	1	239	14	no	28.1742	15.8319	0.640234
A431	2hChol+OA	1	240	7	yes	25.3618	10.9487	0.69847
A431	2hChol+OA	1	241	17	no	14.1584	10.9742	0.563348
A431	2hChol+OA	1	242	17	no	24.4008	10.3268	0.702634
A431	2hChol+OA	1	243	49	no	19.4265	7.26643	0.727778
A431	2hChol+OA	1	244	17	no	21.579	8.27706	0.722768
A431	2hChol+OA	1	245	17	no	25.5527	20.3401	0.55679
A431	2hChol+OA	1	246	17	yes	13.4546	8.08037	0.624779
A431	2hChol+OA	1	247	49	no	29.0422	13.0984	0.689174
A431	2hChol+OA	1	248	17	no	14.9288	9.07694	0.621885
A431	2hChol+OA	1	249	17	yes	14.2565	4.79579	0.748283
A431	2hChol+OA	1	250	17	no	22.3896	13.1018	0.630847
A431	2hChol+OA	1	251	29	no	24.7451	9.2234	0.728472
A431	2hChol+OA	1	252	17	no	49.8293	32.9141	0.602215
A431	2hChol+OA	1	253	10	no	16.9226	9.24518	0.646696
A431	2hChol+OA	1	254	17	no	21.4708	5.38852	0.79938
A431	2hChol+OA	1	255	11	no	19.1851	15.5072	0.553006
A431	2hChol+OA	1	256	10	yes	22.5145	6.99775	0.762887
A431	2hChol+OA	1	257	11	no	20.1235	8.78606	0.696085
A431	2hChol+OA	1	258	11	yes	30.1226	13.4601	0.69116
A431	2hChol+OA	1	259	11	yes	17.7496	9.21645	0.65822
A431	2hChol+OA	1	260	29	no	46.7958	43.8093	0.516481
A431	2hChol+OA	1	261	10	no	28.5019	9.56709	0.748691
A431	2hChol+OA	1	262	2	no	11.6389	9.05356	0.562471
A431	2hChol+OA	1	263	55	no	10.2247	13.4158	0.432508
A431	2hChol+OA	1	264	29	no	39.6381	29.3648	0.574441
A431	2hChol+OA	1	265	2	no	15.5318	12.1497	0.56109
A431	2hChol+OA	1	266	2	no	6.88215	83.8444	0.075856
A431	2hChol+OA	1	267	29	no	20.9331	13.1976	0.613322
A431	2hChol+OA	1	268	2	no	18.3614	14.9156	0.551775
A431	2hChol+OA	1	269	2	no	11.4038	13.6526	0.455125
A431	2hChol+OA	1	270	2	no	12.5988	34.7528	0.266069
A431	2hChol+OA	1	271	2	no	27.7893	285.428	0.0887223
A431	2hChol+OA	1	272	2	no	14.2348	12.4868	0.532707
A431	2hChol+OA	1	273	2	yes	12.0985	13.8288	0.466631
A431	2hChol+OA	1	274	10	no	29.3158	7.52333	0.795779
A431	2hChol+OA	1	275	29	yes	20.0895	9.76727	0.672862
A431	2hChol+OA	1	276	55	yes	12.7985	5.56958	0.69678
A431	2hChol+OA	1	277	29	no	14.1599	6.47041	0.686364
A431	2hChol+OA	1	278	11	yes	17.732	8.80964	0.668082
A431	2hChol+OA	1	279	29	no	20.4321	14.2923	0.588408
A431	2hChol+OA	1	280	2	no	12.1034	27.8466	0.302964
A431	2hChol+OA	1	281	2	yes	16.5139	10.6388	0.608185
A431	2hChol+OA	1	282	29	yes	22.6507	10.2339	0.688792
A431	2hChol+OA	1	283	29	no	20.9012	3.2768	0.864472
A431	2hChol+OA	1	284	10	no	38.6771	19.9825	0.659348
A431	2hChol+OA	1	285	2	yes	12.4409	18.6232	0.400492
A431	2hChol+OA	1	286	2	no	12.2189	11.9716	0.505111
A431	2hChol+OA	1	287	55	no	12.5588	10.7246	0.539387
A431	2hChol+OA	1	288	52	yes	11.6478	14.5733	0.444216
A431	2hChol+OA	1	289	11	no	21.0916	13.8664	0.603341
A431	2hChol+OA	1	290	29	no	18.3689	11.7234	0.610419
A431	2hChol+OA	1	291	2	yes	21.9535	25.9737	0.458059
A431	2hChol+OA	1	292	54	no	29.4679	14.0617	0.676963
A431	2hChol+OA	1	293	30	no	9.09992	2.128	0.810473
A431	2hChol+OA	1	294	54	no	33.3161	9.37416	0.780414
A431	2hChol+OA	1	295	54	no	37.0178	21.8217	0.629132
A431	2hChol+OA	1	296	52	no	15.2374	12.1942	0.555469
A431	2hChol+OA	1	297	38	yes	25.1708	2.55179	0.907953
A431	2hChol+OA	1	298	30	yes	23.0862	3.61049	0.864759
A431	2hChol+OA	1	299	54	no	22.1475	9.7704	0.69389
A431	2hChol+OA	1	300	31	no	38.2558	12.1765	0.758557
A431	2hChol+OA	1	301	45	no	17.9542	7.02576	0.718744
A431	2hChol+OA	1	302	2	no	6.41094	8.57802	0.427711
A431	2hChol+OA	1	303	45	no	27.5186	2.7158	0.910175
A431	2hChol+OA	1	304	25	no	38.13	16.9131	0.69273
A431	2hChol+OA	1	305	45	no	20.44	9.22591	0.689006
A431	2hChol+OA	1	306	2	no	16.9871	25.9304	0.395807
A431	2hChol+OA	1	307	2	no	12.8259	28.8411	0.307818
A431	2hChol+OA	1	308	2	no	10.1431	17.7438	0.363723
A431	2hChol+OA	1	309	45	no	22.7756	10.8075	0.678186
A431	2hChol+OA	1	310	31	no	21.7333	7.1185	0.753274
A431	2hChol+OA	1	311	45	no	24.7979	14.2503	0.635059
A431	2hChol+OA	1	312	31	no	44.9317	13.9206	0.763465
A431	2hChol+OA	1	313	30	yes	30.4392	15.7104	0.659576
A431	2hChol+OA	1	314	25	no	23.0308	12.8241	0.642334
A431	2hChol+OA	1	315	46	no	10.8387	11.747	0.479891
A431	2hChol+OA	1	316	46	no	15.0818	16.2768	0.480947
A431	2hChol+OA	1	317	8	no	11.3458	11.0582	0.506418
A431	2hChol+OA	1	318	8	no	11.5138	10.8317	0.515263
A431	2hChol+OA	1	319	46	no	11.357	8.00263	0.586632
A431	2hChol+OA	1	320	31	no	21.1791	11.6689	0.644762
A431	2hChol+OA	1	321	8	no	7.62551	10.7335	0.415356
A431	2hChol+OA	1	322	8	no	14.0313	11.1056	0.558196
A431	2hChol+OA	1	323	8	no	18.591	16.8038	0.525246
A431	2hChol+OA	1	324	31	yes	9.53319	11.6069	0.450953
A431	2hChol+OA	1	325	8	no	17.2027	17.2084	0.499918
A431	2hChol+OA	1	326	46	yes	13.9121	8.89568	0.609972
A431	2hChol+OA	1	327	46	yes	10.9082	7.27594	0.599875
A431	2hChol+OA	1	328	46	yes	15.0267	7.1866	0.676473
A431	2hChol+OA	1	329	8	no	16.3395	7.29687	0.691286
A431	2hChol+OA	1	330	58	yes	28.3615	5.00945	0.849886
A431	2hChol+OA	1	331	46	yes	11.6629	6.58144	0.639262
A431	2hChol+OA	1	332	46	no	18.4471	12.3251	0.599472
A431	2hChol+OA	1	333	46	yes	18.8569	44.656	0.296899
A431	2hChol+OA	1	334	46	yes	15.8723	14.5735	0.521329
A431	2hChol+OA	1	335	8	no	17.1205	18.7259	0.477606
A431	2hChol+OA	1	336	46	no	17.6548	17.9571	0.495756
A431	2hChol+OA	1	337	46	no	24.1186	18.2404	0.569385
A431	2hChol+OA	1	338	45	no	17.0255	6.30986	0.729601
A431	2hChol+OA	1	339	46	no	9.04112	8.75176	0.508131
A431	2hChol+OA	1	340	58	no	27.3804	7.77868	0.778758
A431	2hChol+OA	1	341	45	no	21.0891	8.27862	0.718105
A431	2hChol+OA	1	342	47	yes	17.6223	9.52683	0.649093
A431	2hChol+OA	1	343	8	yes	30.4011	73.4794	0.292655
A431	2hChol+OA	1	344	8	no	14.6421	5.65774	0.721292
A431	2hChol+OA	1	345	47	no	15.6938	8.5913	0.646231
A431	2hChol+OA	1	346	34	no	14.6255	11.152	0.567375
A431	2hChol+OA	1	347	45	no	21.0993	12.1807	0.633994
A431	2hChol+OA	1	348	50	no	17.7441	16.535	0.517636
A431	2hChol+OA	1	349	18	no	20.8385	13.1323	0.613425
A431	2hChol+OA	1	350	1	no	51.3174	15.086	0.772812
A431	2hChol+OA	1	351	1	no	37.7993	10.3361	0.78527
A431	2hChol+OA	1	352	35	no	22.7873	23.0409	0.497233
A431	2hChol+OA	1	353	35	no	31.2958	14.0435	0.690258
A431	2hChol+OA	1	354	47	no	18.6882	20.7559	0.47379
A431	2hChol+OA	1	355	58	no	34.4046	37.5967	0.477833
A431	2hChol+OA	1	356	35	no	52.8118	21.3676	0.711947
A431	2hChol+OA	1	357	34	no	24.5198	13.2137	0.649815
A431	2hChol+OA	1	358	47	no	17.0261	11.8855	0.588902
A431	2hChol+OA	1	359	8	no	14.86	5.84092	0.717843
A431	2hChol+OA	1	360	34	yes	13.6408	12.9031	0.513897
A431	2hChol+OA	1	361	35	no	21.0446	15.0158	0.583593
A431	2hChol+OA	1	362	35	yes	16.8843	12.4063	0.576441
A431	2hChol+OA	1	363	47	no	14.2878	12.5175	0.533022
A431	2hChol+OA	1	364	35	no	57.1877	66.6658	0.461737
A431	2hChol+OA	1	365	35	no	40.5554	20.626	0.662871
A431	2hChol+OA	1	366	18	no	18.4044	13.7218	0.572879
A431	2hChol+OA	1	367	57	yes	18.0973	7.53428	0.706055
A431	2hChol+OA	1	368	42	no	20.1488	6.76991	0.748506
A431	2hChol+OA	1	369	51	no	14.4843	6.59187	0.687236
A431	2hChol+OA	1	370	35	no	24.6832	9.8899	0.713942
A431	2hChol+OA	1	371	50	yes	23.0079	17.5515	0.567264
A431	2hChol+OA	1	372	35	yes	24.2121	8.59509	0.738012
A431	2hChol+OA	1	373	57	no	14.2612	7.34482	0.660056
A431	2hChol+OA	1	374	42	no	32.9324	13.8599	0.7038
A431	2hChol+OA	1	375	57	no	16.4979	10.4188	0.612924
A431	2hChol+OA	1	376	18	yes	16.8169	5.10646	0.767077
A431	2hChol+OA	1	377	18	no	18.3319	11.1029	0.622796
A431	2hChol+OA	1	378	34	no	17.7955	7.7825	0.695734
A431	2hChol+OA	1	379	57	no	13.782	21.5703	0.389846
A431	2hChol+OA	1	380	57	no	18.1428	16.6061	0.522111
A431	2hChol+OA	1	381	51	no	17.3714	12.2171	0.5871
A431	2hChol+OA	1	382	24	no	14.5155	10.5305	0.579555
A431	2hChol+OA	1	383	18	no	13.1971	11.7656	0.528673
A431	2hChol+OA	1	384	24	no	10.7313	8.75322	0.550759
A431	2hChol+OA	1	385	34	no	14.9882	10.4692	0.588756
A431	2hChol+OA	1	386	24	no	21.3993	12.559	0.630163
A431	2hChol+OA	1	387	24	no	13.5553	16.6636	0.44857
A431	2hChol+OA	1	388	35	no	12.3099	7.96772	0.607068
A431	2hChol+OA	1	389	24	no	10.3181	13.1019	0.440566
A431	2hChol+OA	1	391	19	no	20.5782	7.82057	0.724616
A431	2hChol+OA	1	392	24	no	19.3962	18.8584	0.507029
A431	2hChol+OA	1	393	60	no	13.5273	13.8753	0.49365
A431	2hChol+OA	1	394	24	no	7.63366	18.8208	0.288558
A431	2hChol+OA	1	395	56	no	12.7401	15.2882	0.454545
A431	2hChol+OA	1	396	24	no	10.8572	22.1891	0.328545
A431	2hChol+OA	1	397	19	no	27.9143	18.3684	0.603126
A431	2hChol+OA	1	398	60	no	26.2332	16.3195	0.616487
A431	2hChol+OA	1	399	24	no	11.4044	21.4267	0.347366
A431	2hChol+OA	1	400	18	no	12.5451	8.57259	0.594057
A431	2hChol+OA	1	401	19	no	12.9637	9.80993	0.569241
A431	2hChol+OA	1	402	56	no	14.7937	24.4576	0.376897
A431	2hChol+OA	1	403	24	yes	11.9663	19.8342	0.376293
A431	2hChol+OA	1	404	60	no	17.7513	19.397	0.47785
A431	2hChol+OA	1	405	26	yes	14.9017	5.05332	0.746765
A431	2hChol+OA	1	406	56	yes	17.4017	29.4846	0.371148
A431	2hChol+OA	1	407	19	no	11.7316	9.01714	0.565413
A431	2hChol+OA	1	408	9	no	22.4209	14.7999	0.602376
A431	2hChol+OA	1	409	19	no	13.14	16.3967	0.444872
A431	2hChol+OA	1	410	64	yes	22.6487	6.18154	0.785589
A431	2hChol+OA	1	411	24	yes	10.526	8.86208	0.54291
A431	2hChol+OA	1	412	60	no	15.6296	10.2047	0.604994
A431	2hChol+OA	1	413	24	no	17.3687	21.13	0.45115
A431	2hChol+OA	1	414	24	no	10.3042	21.3867	0.325147
A431	2hChol+OA	1	415	60	no	21.7369	10.6431	0.671306
A431	2hChol+OA	1	416	24	yes	11.1276	19.4877	0.363464
A431	2hChol+OA	1	417	24	no	14.8161	46.9516	0.239869
A431	2hChol+OA	1	418	24	no	14.4934	62.6728	0.187821
A431	2hChol+OA	1	419	56	no	10.5021	15.3345	0.406481
A431	2hChol+OA	1	420	24	no	11.7867	14.2048	0.453482
A431	2hChol+OA	1	421	56	no	13.5137	18.1394	0.426931
A431	2hChol+OA	1	422	24	no	17.6916	20.4658	0.463648
A431	2hChol+OA	1	423	26	no	14.8345	8.80391	0.62756
A431	2hChol+OA	1	424	64	yes	47.483	15.3548	0.755644
A431	2hChol+OA	1	425	56	no	11.6272	14.9989	0.436686
A431	2hChol+OA	1	426	60	yes	17.8232	6.92708	0.720121
A431	2hChol+OA	1	427	19	no	27.8074	22.1708	0.556391
A431	2hChol+OA	1	428	56	no	10.0135	9.91171	0.502556
A431	2hChol+OA	1	429	64	no	36.3523	15.1159	0.706307
A431	2hChol+OA	1	430	19	yes	14.13	10.5525	0.572471
A431	2hChol+OA	1	431	24	no	10.7102	9.65481	0.525912
A431	2hChol+OA	1	432	60	no	20.8104	10.933	0.655582
A431	2hChol+OA	1	433	60	no	15.4699	18.9793	0.449065
A431	2hChol+OA	1	434	24	no	28.1957	30.3217	0.481834
A431	2hChol+OA	1	435	28	no	13.7053	12.2716	0.527595
A431	2hChol+OA	1	436	28	no	8.42728	14.2423	0.371744
A431	2hChol+OA	1	437	61	no	12.2789	11.6099	0.514003
A431	2hChol+OA	1	438	36	no	14.5244	10.5535	0.579171
A431	2hChol+OA	1	439	43	no	14.1494	15.0569	0.484463
A431	2hChol+OA	1	440	43	no	19.2665	9.44518	0.671033
A431	2hChol+OA	1	441	3	no	11.2839	12.765	0.469205
A431	2hChol+OA	1	442	43	no	11.901	10.3275	0.535394
A431	2hChol+OA	1	443	32	no	20.3008	2.72228	0.881759
A431	2hChol+OA	1	444	32	no	15.4963	4.63101	0.769914
A431	2hChol+OA	1	445	6	no	15.0616	2.78156	0.84411
A431	2hChol+OA	1	446	6	no	18.592	3.9075	0.826329
A431	2hChol+OA	1	447	6	no	18.3153	2.98213	0.859977
A431	2hChol+OA	1	448	6	yes	11.6578	2.28811	0.83593
A431	2hChol+OA	1	449	6	yes	18.3381	3.14378	0.853654
A431	2hChol+OA	1	450	32	no	17.6907	3.36721	0.840098
A431	2hChol+OA	1	451	48	yes	11.4241	1.99963	0.851038
A431	2hChol+OA	1	452	33	no	21.3087	3.83871	0.847352
A431	2hChol+OA	1	453	15	no	12.8967	4.14034	0.756981
A431	2hChol+OA	1	454	40	yes	14.7682	3.83878	0.793691
A431	2hChol+OA	1	455	48	yes	13.8165	4.45254	0.756279
A431	2hChol+OA	1	456	32	no	19.0521	3.13615	0.858657
A431	2hChol+OA	1	457	6	no	8.49421	1.45958	0.853364
A431	2hChol+OA	1	458	48	no	19.1839	3.30787	0.85293
A431	2hChol+OA	1	459	27	yes	23.6003	0.764472	0.968624
A431	2hChol+OA	1	460	32	yes	9.48225	1.31329	0.878349
A431	2hChol+OA	1	461	48	yes	13.9642	2.43216	0.851664
A431	2hChol+OA	1	462	33	no	11.6059	2.12971	0.844949
A431	2hChol+OA	1	463	32	no	10.9855	0.44666	0.96093
A431	2hChol+OA	1	464	40	no	17.9525	4.96299	0.783422
A431	2hChol+OA	1	465	40	no	17.9657	8.74953	0.672489
A431	2hChol+OA	1	466	23	yes	16.1489	4.71676	0.773946
A431	2hChol+OA	1	467	48	yes	24.1323	6.81706	0.779735
A431	2hChol+OA	1	468	15	no	8.91164	2.40607	0.787407
A431	2hChol+OA	1	469	33	no	13.7977	1.48542	0.902806
A431	2hChol+OA	1	470	40	yes	14.1454	5.40006	0.723718
A431	2hChol+OA	1	471	32	no	21.5504	6.20633	0.776402
A431	2hChol+OA	1	472	6	no	45.2192	16.8276	0.728792
A431	2hChol+OA	1	473	23	yes	12.824	1.25256	0.911018
A431	2hChol+OA	1	474	33	no	33.3205	9.53136	0.777574
A431	2hChol+OA	1	475	40	no	12.6997	5.33837	0.704051
A431	2hChol+OA	1	476	6	yes	16.9796	0.97488	0.945703
A431	2hChol+OA	1	477	23	no	22.3665	4.87892	0.820927
A431	2hChol+OA	1	478	23	yes	15.9995	3.08911	0.83817
A431	2hChol+OA	1	479	6	no	13.8164	3.57252	0.794551
A431	2hChol+OA	1	480	32	no	12.9592	0.921404	0.933619
A431	2hChol+OA	1	481	33	no	8.50556	1.41951	0.856977
A431	2hChol+OA	1	482	23	yes	13.7617	2.94624	0.823662
A431	2hChol+OA	1	483	15	yes	8.23057	2.53696	0.764388
A431	2hChol+OA	1	484	32	no	5.58483	1.50567	0.78765
A431	2hChol+OA	1	485	48	no	20.1471	5.2597	0.792981
A431	2hChol+OA	1	486	6	no	14.3764	2.42597	0.855617
A431	2hChol+OA	1	487	32	no	14.383	1.50242	0.905422
A431	2hChol+OA	1	488	23	no	27.4478	10.6439	0.720572
A431	2hChol+OA	1	489	6	no	14.1857	4.04667	0.77805
A431	2hChol+OA	1	490	23	no	13.7466	5.30628	0.721497
A431	2hChol+OA	1	491	15	no	9.29074	4.46154	0.675578
A431	2hChol+OA	1	492	15	no	28.1621	25.34	0.526375
A431	2hChol+OA	1	493	23	no	10.1016	4.83785	0.67617
A431	2hChol+OA	1	494	37	yes	11.6999	1.22342	0.905332
A431	2hChol+OA	1	495	15	no	29.3544	13.4195	0.686269
A431	2hChol+OA	1	496	27	no	16.8863	4.3493	0.795188
A431	2hChol+OA	1	497	23	no	15.8049	5.27848	0.749638
A431	2hChol+OA	1	498	32	no	9.76275	2.32997	0.807324
A431	2hChol+OA	1	499	37	yes	12.6842	0.822344	0.939115
A431	2hChol+OA	1	500	32	no	16.2376	6.94678	0.700369
A431	2hChol+OA	1	501	23	no	46.5628	20.2161	0.697268
A431	2hChol+OA	1	502	23	yes	16.8942	1.89801	0.899
A431	2hChol+OA	1	503	32	no	14.2209	5.09461	0.736243
A431	2hChol+OA	1	504	23	no	14.1094	13.9161	0.503447
A431	2hChol+OA	1	505	23	no	6.3037	1.69363	0.788225
A431	2hChol+OA	1	506	15	no	10.3572	3.5777	0.743256
A431	2hChol+OA	1	507	37	yes	22.1994	5.07303	0.813987
A431	2hChol+OA	1	508	23	no	15.142	4.88087	0.756235
A431	2hChol+OA	1	509	62	no	12.9563	2.54924	0.835591
A431	2hChol+OA	1	510	23	yes	23.625	10.1057	0.700401
A431	2hChol+OA	1	511	15	yes	6.45577	0.537684	0.923116
A431	2hChol+OA	1	512	40	no	10.0722	3.64917	0.734053
A431	2hChol+OA	1	513	23	no	12.993	1.9504	0.869481
A431	2hChol+OA	1	514	15	no	17.6446	3.16256	0.848007
A431	2hChol+OA	1	515	15	yes	13.8451	13.2884	0.510258
A431	2hChol+OA	1	516	23	no	12.3705	9.9099	0.555219
A431	2hChol+OA	1	517	6	no	9.79766	1.58478	0.86077
A431	2hChol+OA	1	518	23	no	12.3275	4.44859	0.734825
A431	2hChol+OA	1	519	23	no	9.93127	0.827	0.923129
A431	2hChol+OA	1	520	21	no	5.0473	1.9447	0.721868
A431	2hChol+OA	1	521	23	no	13.9005	5.14621	0.729812
A431	2hChol+OA	1	522	23	no	9.81449	0.955868	0.91125
A431	2hChol+OA	1	523	21	no	7.58851	1.22449	0.861058
A431	2hChol+OA	1	524	6	yes	29.7871	4.56279	0.867167
A431	2hChol+OA	1	525	6	no	18.5543	6.0531	0.754013
A431	2hChol+OA	1	526	21	no	14.9086	4.55237	0.766077
A431	2hChol+OA	1	527	62	no	22.3094	2.31528	0.905977
A431	2hChol+OA	1	528	21	no	21.5281	13.6028	0.612796
A431	2hChol+OA	1	529	21	yes	11.9098	2.87072	0.805776
A431	2hChol+OA	1	530	6	no	25.983	3.74014	0.874167
A431	2hChol+OA	1	531	23	no	12.1466	7.14578	0.629606
A431	2hChol+OA	1	532	21	no	8.96729	3.4482	0.722266
A431	2hChol+OA	1	533	21	yes	12.348	1.5015	0.891585
A431	2hChol+OA	1	534	21	yes	8.04879	2.89017	0.735791
A431	2hChol+OA	1	535	21	no	15.746	12.7249	0.553055
A431	2hChol+OA	1	536	37	yes	13.0181	2.74467	0.825876
A431	2hChol+OA	1	537	37	no	19.7067	3.76266	0.839678
A431	2hChol+OA	1	538	37	no	19.2506	1.57466	0.924387
A431	2hChol+OA	1	539	59	yes	19.7118	1.19432	0.942872
A431	2hChol+OA	1	540	62	no	19.6018	3.98101	0.83119
A431	2hChol+OA	1	541	62	yes	15.1484	4.5785	0.767906
A431	2hChol+OA	1	542	62	yes	32.6369	15.302	0.680801
A431	2hChol+OA	1	543	37	yes	17.74	1.4004	0.926836
A431	2hChol+OA	1	544	59	yes	27.3047	2.04505	0.930321
A431	2hChol+OA	1	545	37	no	22.6462	0.751516	0.967881
A431	2hChol+OA	1	546	62	no	24.1392	4.1971	0.851883
A431	2hChol+OA	1	547	21	yes	5.70883	1.75646	0.764717
A431	2hChol+OA	1	548	15	yes	10.9635	4.46696	0.71051
A431	2hChol+OA	1	549	37	no	13.4122	0.41086	0.970277
A431	2hChol+OA	1	550	16	no	19.4304	32.6044	0.373411
A431	2hChol+OA	1	551	16	no	8.02632	1.34953	0.856063
A431	2hChol+OA	1	552	15	no	8.51001	3.40388	0.714293
A431	2hChol+OA	1	553	37	yes	11.2761	4.9186	0.696283
A431	2hChol+OA	1	554	5	no	13.9948	4.74704	0.746714
A431	2hChol+OA	1	555	16	no	31.8201	15.982	0.665663
A431	2hChol+OA	1	556	37	no	11.5985	2.03892	0.850492
A431	2hChol+OA	1	557	37	yes	14.3843	2.01221	0.877278
A431	2hChol+OA	1	558	22	no	22.6585	5.68031	0.799558
A431	2hChol+OA	1	559	6	no	34.8251	0	1
A431	2hChol+OA	1	560	16	no	12.4425	5.46782	0.694711
A431	2hChol+OA	1	561	21	yes	15.6969	3.81103	0.804641
A431	2hChol+OA	1	562	37	no	12.4229	2.91434	0.809982
A431	2hChol+OA	1	563	23	no	9.65126	2.32332	0.805979
A431	2hChol+OA	1	564	40	no	21.18	1.70266	0.925592
A431	2hChol+OA	1	565	37	no	14.7538	2.08442	0.876209
A431	2hChol+OA	1	566	21	no	8.57767	3.43869	0.713832
A431	2hChol+OA	1	567	37	yes	18.9567	1.91939	0.908058
A431	2hChol+OA	1	568	16	no	8.6868	2.2389	0.79508
A431	2hChol+OA	1	569	21	no	9.14262	2.37448	0.79383
A431	2hChol+OA	1	570	23	no	13.3266	2.01387	0.868722
A431	2hChol+OA	1	571	22	no	11.7185	3.49251	0.770396
A431	2hChol+OA	1	572	16	no	8.06158	0.94144	0.895431
A431	2hChol+OA	1	573	37	yes	21.1923	1.37851	0.938925
A431	2hChol+OA	1	574	16	no	9.1339	4.22833	0.683561
A431	2hChol+OA	1	575	21	no	20.913	5.97303	0.777839
A431	2hChol+OA	1	576	6	no	11.2015	1.82928	0.859618
A431	2hChol+OA	1	577	21	yes	6.60364	3.88096	0.629842
A431	2hChol+OA	1	578	5	no	10.4271	4.20408	0.712664
A431	2hChol+OA	1	579	16	no	9.58304	3.58984	0.727482
A431	2hChol+OA	1	580	16	no	14.7692	2.14913	0.872971
A431	2hChol+OA	1	581	5	no	14.8963	4.31992	0.775194
A431	2hChol+OA	1	582	16	no	9.39215	5.36096	0.636622
A431	2hChol+OA	1	583	16	no	11.7056	5.05104	0.698564
A431	2hChol+OA	1	584	40	no	14.4872	3.18258	0.819886
A431	2hChol+OA	1	585	16	no	13.0961	13.6018	0.490528
A431	2hChol+OA	1	586	5	no	9.25408	1.32846	0.874467
A431	2hChol+OA	1	587	22	no	18.5368	3.59843	0.837434
A431	2hChol+OA	1	588	22	no	26.6528	4.02294	0.868856
A431	2hChol+OA	1	589	37	no	19.15	3.60044	0.841742
A431	2hChol+OA	1	590	22	no	19.1091	5.4656	0.777592
A431	2hChol+OA	1	591	37	no	12.7708	1.49912	0.894945
A431	2hChol+OA	1	592	21	no	9.96601	3.76766	0.725662
A431	2hChol+OA	1	593	21	no	14.119	5.84436	0.707245
A431	2hChol+OA	1	594	21	yes	6.63774	2.36365	0.737413
A431	2hChol+OA	1	595	22	no	11.4237	1.73787	0.867959
A431	2hChol+OA	1	596	37	no	9.06425	0.278716	0.970168
A431	2hChol+OA	1	597	5	no	22.5746	4.35064	0.838418
A431	2hChol+OA	1	598	37	no	10.6407	2.10843	0.834622
A431	2hChol+OA	1	599	21	no	8.0567	4.28308	0.652905
A431	2hChol+OA	1	600	5	no	9.92663	4.7686	0.6755
A431	2hChol+OA	1	601	5	no	8.24536	3.55069	0.698993
A431	2hChol+OA	1	602	44	no	16.6125	4.66718	0.780674
A431	2hChol+OA	1	603	5	no	18.3385	3.45067	0.841634
A431	2hChol+OA	1	604	16	yes	19.5547	2.49022	0.887039
A431	2hChol+OA	1	605	21	yes	6.33345	1.52664	0.805773
A431	2hChol+OA	1	606	5	no	15.1316	6.63568	0.695154
A431	2hChol+OA	1	607	6	no	10.5672	0	1
A431	2hChol+OA	1	608	5	no	16.397	2.29607	0.87717
A431	2hChol+OA	1	609	5	no	23.1288	15.4592	0.599379
A431	2hChol+OA	1	610	12	no	23.396	2.79935	0.893135
A431	2hChol+OA	1	611	37	yes	14.4648	1.18892	0.924049
A431	2hChol+OA	1	612	12	no	13.5299	1.60776	0.89379
A431	2hChol+OA	1	613	5	no	13.5974	10.046	0.575102
A431	2hChol+OA	1	614	12	no	11.5651	2.0931	0.846751
A431	2hChol+OA	1	615	5	no	10.567	8.49941	0.554221
A431	2hChol+OA	1	616	16	yes	10.8798	0.872268	0.925777
A431	2hChol+OA	1	617	37	no	23.3238	5.21821	0.817174
A431	2hChol+OA	1	618	37	no	22.5311	3.37217	0.869817
A431	2hChol+OA	1	619	16	no	9.65573	6.37658	0.602267
A431	2hChol+OA	1	620	37	no	14.3905	3.75713	0.792968
A431	2hChol+OA	1	621	21	no	18.0666	6.51385	0.734999
A431	2hChol+OA	1	622	5	no	16.1845	9.88504	0.620821
A431	2hChol+OA	1	623	5	no	11.5436	2.11578	0.845103
A431	2hChol+OA	1	624	16	no	12.3918	2.75003	0.818382
A431	2hChol+OA	1	625	37	no	10.8013	2.19284	0.831243
A431	2hChol+OA	1	626	21	no	7.2545	3.1055	0.700241
A431	2hChol+OA	1	627	12	no	6.48884	2.50376	0.721576
A431	2hChol+OA	1	628	5	no	12.0185	3.35987	0.78152
A431	2hChol+OA	1	629	37	no	13.4159	3.13775	0.810449
A431	2hChol+OA	1	630	16	no	15.2672	4.18326	0.784928
A431	2hChol+OA	1	631	12	no	29.3083	7.33935	0.799732
A431	2hChol+OA	1	632	21	no	7.95213	4.79588	0.623794
A431	2hChol+OA	1	633	21	no	15.3249	4.04634	0.791116
A431	2hChol+OA	1	634	62	no	30.0986	8.99634	0.769885
A431	2hChol+OA	1	635	16	no	6.71898	0.869896	0.885372
A431	2hChol+OA	1	636	16	no	10.4183	4.96492	0.677251
A431	2hChol+OA	1	637	62	no	11.2729	2.80418	0.800799
A431	2hChol+OA	1	638	5	yes	23.1221	5.44001	0.809537
A431	2hChol+OA	1	639	16	no	13.1128	3.32217	0.79786
A431	2hChol+OA	1	640	37	no	10.6034	0.546232	0.951009
A431	2hChol+OA	1	641	22	no	22.703	10.1219	0.691639
A431	2hChol+OA	1	642	5	no	7.0944	2.88632	0.71081
A431	2hChol+OA	1	643	16	no	14.2118	4.59478	0.755682
A431	2hChol+OA	1	644	22	no	10.8873	5.63396	0.658987
A431	2hChol+OA	1	645	22	no	9.6847	3.92604	0.711549
A431	2hChol+OA	1	646	62	no	21.7898	15.599	0.582789
A431	2hChol+OA	1	647	12	yes	14.6134	0.535608	0.964644
A431	2hChol+OA	1	648	16	yes	14.1206	3.51962	0.800477
A431	2hChol+OA	1	649	22	no	13.3975	4.38901	0.753239
A431	2hChol+OA	1	650	16	yes	14.9924	2.99502	0.833493
A431	2hChol+OA	1	651	22	no	7.06184	2.35224	0.750136
A431	2hChol+OA	1	652	22	no	16.5732	4.6038	0.782603
A431	2hChol+OA	1	653	59	no	37.8538	0.84274	0.978222
A431	2hChol+OA	1	654	16	no	3.91587	2.41112	0.618915
A431	2hChol+OA	1	655	16	yes	15.0181	4.01316	0.789128
A431	2hChol+OA	1	656	22	no	8.24764	3.01202	0.732495
A431	2hChol+OA	1	657	5	no	2.43347	5.6439	0.30127
A431	2hChol+OA	1	658	22	yes	9.75052	3.39044	0.741994
A431	2hChol+OA	1	659	5	yes	16.0034	6.03058	0.726306
A431	2hChol+OA	1	660	16	no	10.5747	2.26878	0.823352
A431	2hChol+OA	1	661	22	no	10.9549	5.02019	0.685748
A431	2hChol+OA	1	662	37	no	22.8206	12.9253	0.638412
A431	2hChol+OA	1	663	22	yes	12.5014	3.3217	0.790073
A431	2hChol+OA	1	664	22	no	7.36806	2.99466	0.711016
A431	2hChol+OA	1	665	22	no	9.40145	3.2358	0.743947
A431	2hChol+OA	1	666	16	no	9.45201	6.75516	0.583199
A431	2hChol+OA	1	667	59	no	19.4439	2.91219	0.869736
A431	2hChol+OA	1	668	22	yes	13.0666	7.28734	0.641969
A431	2hChol+OA	1	669	22	no	22.043	6.55474	0.770795
A431	2hChol+OA	1	670	16	yes	10.4026	1.80491	0.852148
A431	2hChol+OA	1	671	16	no	15.1727	2.89692	0.839679
A431	2hChol+OA	1	672	22	no	18.2202	9.38639	0.659994
A431	2hChol+OA	1	673	16	no	9.14564	6.58592	0.581356
A431	2hChol+OA	1	674	22	no	18.2542	5.25786	0.776376
A431	2hChol+OA	1	675	16	no	16.4667	7.20758	0.695552
A431	2hChol+OA	1	676	5	no	23.4868	4.78322	0.830802
A431	2hChol+OA	1	677	22	yes	10.0379	9.37573	0.517054
A431	2hChol+OA	1	678	12	no	15.0494	1.20704	0.92575
A431	2hChol+OA	1	679	12	no	21.5363	4.30365	0.83345
A431	2hChol+OA	1	680	5	no	21.9232	6.36864	0.774895
A431	2hChol+OA	1	681	5	no	6.55052	1.97608	0.768245
A431	2hChol+OA	1	682	22	yes	13.8389	4.04728	0.773721
A431	2hChol+OA	1	683	22	no	17.2107	6.7009	0.719763
A431	2hChol+OA	1	684	37	no	15.2766	2.32517	0.867901
A431	2hChol+OA	1	685	22	no	20.3449	7.74434	0.724295
A431	2hChol+OA	1	686	37	no	13.7955	1.70634	0.889927
A431	2hChol+OA	1	687	16	yes	16.4639	4.34977	0.791014
A431	2hChol+OA	1	688	16	no	13.9195	3.43534	0.802053
A431	2hChol+OA	1	689	12	no	8.06381	2.0782	0.79509
A431	2hChol+OA	1	690	37	no	23.0366	3.12767	0.88046
A431	2hChol+OA	1	691	12	no	10.9745	2.0835	0.840442
A431	2hChol+OA	1	692	16	no	8.41972	3.06892	0.732874
A431	2hChol+OA	1	693	44	no	10.0043	1.4474	0.873608
A431	2hChol+OA	1	694	5	no	14.1667	8.18776	0.63373
A431	2hChol+OA	1	695	5	no	16.5239	5.47828	0.751013
A431	2hChol+OA	1	696	16	no	11.163	3.66716	0.752722
A431	2hChol+OA	1	697	12	yes	15.3859	2.63763	0.853656
A431	2hChol+OA	1	698	5	no	12.9575	10.386	0.55508
A431	2hChol+OA	1	699	12	no	21.5508	6.4653	0.769229
A431	2hChol+OA	1	700	22	no	16.3771	8.8908	0.648139
A431	2hChol+OA	1	701	12	yes	14.9194	2.46861	0.858028
A431	2hChol+OA	1	702	16	no	13.9716	3.58073	0.795997
A431	2hChol+OA	1	703	5	no	25.5423	15.0315	0.629527
A431	2hChol+OA	1	704	12	yes	18.6862	1.6499	0.918868
A431	2hChol+OA	1	705	5	no	7.19773	3.56275	0.668904
A431	2hChol+OA	1	706	5	no	16.7926	8.29422	0.669379
A431	2hChol+OA	1	707	16	no	11.4257	4.06774	0.737454
A431	2hChol+OA	1	708	22	no	7.95419	0.669252	0.922392
A431	2hChol+OA	1	709	5	no	8.92057	5.86203	0.603451
A431	2hChol+OA	1	710	16	no	16.5085	7.10575	0.699091
A431	2hChol+OA	1	711	16	no	29.0429	9.51726	0.753184
A431	2hChol+OA	1	712	22	yes	6.90971	3.78903	0.645843
A431	2hChol+OA	1	713	12	yes	18.4932	2.36181	0.886751
A431	2hChol+OA	1	714	12	no	14.0533	0.824284	0.944595
A431	2hChol+OA	1	715	16	no	24.196	8.43713	0.741455
A431	2hChol+OA	1	716	22	no	9.82362	2.39025	0.8043
A431	2hChol+OA	1	717	12	no	12.2722	4.4443	0.734136
A431	2hChol+OA	1	718	5	no	9.54384	4.85821	0.662672
A431	2hChol+OA	1	719	22	yes	10.7131	6.27296	0.6307
A431	2hChol+OA	1	720	22	no	13.1561	5.47544	0.70612
A431	2hChol+OA	1	721	5	no	12.6226	1.38866	0.90089
A431	2hChol+OA	1	722	16	no	8.63798	5.8443	0.596452
A431	2hChol+OA	1	723	16	no	10.4905	2.56724	0.803393
A431	2hChol+OA	1	724	12	yes	19.4845	4.43184	0.814694
A431	2hChol+OA	1	726	16	no	11.4784	4.551	0.716083
A431	2hChol+OA	1	727	7	no	6.7321	4.57194	0.595548
A431	2hChol+OA	1	728	44	yes	21.4507	3.25565	0.868226
A431	2hChol+OA	1	729	12	no	20.3768	4.8508	0.807718
A431	2hChol+OA	1	730	7	no	6.83634	4.04308	0.628374
A431	2hChol+OA	1	731	22	no	8.00455	5.32234	0.600631
A431	2hChol+OA	1	732	12	yes	14.6463	4.58967	0.761401
A431	2hChol+OA	1	733	14	no	10.2399	4.44045	0.697525
A431	2hChol+OA	1	735	7	no	9.6556	5.7205	0.627961
A431	2hChol+OA	1	736	7	no	9.42213	9.59832	0.495368
A431	2hChol+OA	1	737	12	no	17.9336	3.50733	0.836419
A431	2hChol+OA	1	738	44	yes	5.794	1.7309	0.769977
A431	2hChol+OA	1	739	16	no	4.9787	1.85924	0.728099
A431	2hChol+OA	1	740	22	no	12.3234	7.63668	0.617403
A431	2hChol+OA	1	741	16	no	12.0746	3.87612	0.756994
A431	2hChol+OA	1	742	7	no	16.3365	7.91682	0.673577
A431	2hChol+OA	1	743	7	no	36.2782	25.8855	0.583591
A431	2hChol+OA	1	744	22	no	14.505	9.10099	0.614463
A431	2hChol+OA	1	745	7	no	9.5214	4.51295	0.678436
A431	2hChol+OA	1	746	16	no	8.37713	10.5764	0.441983
A431	2hChol+OA	1	747	22	no	18.873	20.0089	0.485393
A431	2hChol+OA	1	748	22	no	14.5603	26.271	0.356597
A431	2hChol+OA	1	749	44	no	21.8843	3.32248	0.868191
A431	2hChol+OA	1	750	22	no	12.6605	5.71157	0.689116
A431	2hChol+OA	1	751	22	no	7.16212	3.38786	0.678875
A431	2hChol+OA	1	752	22	no	11.6253	8.33538	0.58241
A431	2hChol+OA	1	753	22	no	7.09291	5.68009	0.555305
A431	2hChol+OA	1	754	5	no	18.937	1.4796	0.927529
A431	2hChol+OA	1	755	5	no	12.0085	4.81407	0.713833
A431	2hChol+OA	1	756	16	no	22.706	12.3989	0.646803
A431	2hChol+OA	1	757	22	no	5.30852	0.524468	0.910086
A431	2hChol+OA	1	758	12	no	17.1647	4.44172	0.794426
A431	2hChol+OA	1	759	14	no	12.147	8.49705	0.588402
A431	2hChol+OA	1	760	22	no	7.6803	1.45947	0.840316
A431	2hChol+OA	1	761	16	no	11.921	2.77152	0.811365
A431	2hChol+OA	1	762	44	no	8.5615	1.18708	0.87823
A431	2hChol+OA	1	763	44	no	29.725	8.3587	0.780518
A431	2hChol+OA	1	764	5	no	12.3031	3.52424	0.777333
A431	2hChol+OA	1	765	16	no	5.92534	1.8907	0.7581
A431	2hChol+OA	1	766	44	no	31.9272	6.22636	0.836808
A431	2hChol+OA	1	767	14	no	9.2547	2.79832	0.767832
A431	2hChol+OA	1	768	16	no	31.5475	19.3318	0.620046
A431	2hChol+OA	1	769	12	no	12.5586	3.14748	0.799602
A431	2hChol+OA	1	770	12	no	17.9076	10.6878	0.626241
A431	2hChol+OA	1	771	12	no	24.2966	10.6789	0.694675
A431	2hChol+OA	1	772	14	yes	20.9973	6.26364	0.770234
A431	2hChol+OA	1	773	22	no	7.70614	2.78946	0.734225
A431	2hChol+OA	1	774	44	no	33.2835	0	1
A431	2hChol+OA	1	775	44	no	20.459	3.4761	0.85477
A431	2hChol+OA	1	776	44	no	13.3143	1.67074	0.888507
A431	2hChol+OA	1	777	7	no	9.03582	1.91535	0.825101
A431	2hChol+OA	1	778	7	no	10.7346	3.39541	0.759703
A431	2hChol+OA	1	779	12	no	19.1827	4.1335	0.82272
A431	2hChol+OA	1	780	14	no	8.7883	4.40072	0.666335
A431	2hChol+OA	1	781	14	no	9.00363	5.79262	0.608508
A431	2hChol+OA	1	782	14	no	7.55654	0.912084	0.892298
A431	2hChol+OA	1	783	44	no	15.7446	7.34465	0.681901
A431	2hChol+OA	1	784	12	no	12.1836	7.0223	0.634368
A431	2hChol+OA	1	785	14	no	6.7645	4.49576	0.600741
A431	2hChol+OA	1	786	16	no	5.4379	4.15214	0.567036
A431	2hChol+OA	1	787	44	no	25.5886	4.43904	0.852168
A431	2hChol+OA	1	788	14	no	20.1979	5.6582	0.781166
A431	2hChol+OA	1	789	16	no	13.8448	4.30906	0.762637
A431	2hChol+OA	1	790	44	no	14.5339	1.38232	0.91315
A431	2hChol+OA	1	791	44	no	69.7947	0	1
A431	2hChol+OA	1	792	14	no	5.81943	2.18177	0.72732
A431	2hChol+OA	1	793	7	no	15.8814	9.95658	0.614653
A431	2hChol+OA	1	794	44	no	30.7556	9.15161	0.770678
A431	2hChol+OA	1	795	7	no	8.15564	4.03411	0.669057
A431	2hChol+OA	1	796	16	no	9.66254	3.21539	0.750318
A431	2hChol+OA	1	797	14	no	8.45429	4.07428	0.674801
A431	2hChol+OA	1	798	22	no	11.417	3.48558	0.766109
A431	2hChol+OA	1	799	44	no	10.537	1.21635	0.89651
A431	2hChol+OA	1	800	12	no	9.68061	5.43939	0.640252
A431	2hChol+OA	1	801	16	no	13.354	11.2106	0.543628
A431	2hChol+OA	1	802	44	no	24.1758	3.61803	0.869826
A431	2hChol+OA	1	803	14	no	12.0513	6.80104	0.639248
A431	2hChol+OA	1	804	16	no	7.31205	4.16371	0.637173
A431	2hChol+OA	1	805	22	no	25.9335	0	1
A431	2hChol+OA	1	806	44	no	9.04528	3.27527	0.734162
A431	2hChol+OA	1	807	16	no	18.752	12.5008	0.600012
A431	2hChol+OA	1	808	44	no	11.9484	2.36459	0.834795
A431	2hChol+OA	1	809	12	no	19.8259	5.64499	0.778375
A431	2hChol+OA	1	810	14	no	13.9312	3.6819	0.790957
A431	2hChol+OA	1	811	22	no	19.7948	3.74314	0.840974
A431	2hChol+OA	1	812	7	no	16.3099	10.243	0.614243
A431	2hChol+OA	1	813	44	no	31.4438	4.7686	0.868316
A431	2hChol+OA	1	814	14	no	19.6311	5.51963	0.780538
A431	2hChol+OA	1	815	14	no	20.4987	29.5422	0.409639
A431	2hChol+OA	1	816	16	no	7.85467	3.87819	0.669459
A431	2hChol+OA	1	817	44	yes	13.8204	1.8584	0.881471
A431	2hChol+OA	1	818	7	yes	7.09558	2.87984	0.711307
A431	2hChol+OA	1	819	44	no	35.4005	5.60562	0.863298
A431	2hChol+OA	1	820	14	no	21.2962	27.789	0.433862
A431	2hChol+OA	1	821	14	no	23.3802	10.9294	0.681448
A431	2hChol+OA	1	822	14	no	7.90994	3.46359	0.695469
A431	2hChol+OA	1	823	7	no	6.71838	5.67162	0.542242
A431	2hChol+OA	1	824	14	no	12.0744	10.6599	0.531111
A431	2hChol+OA	1	825	14	yes	10.8142	3.91144	0.734379
A431	2hChol+OA	1	826	49	no	17.845	8.04802	0.689182
A431	2hChol+OA	1	827	14	no	6.98208	5.32896	0.567139
A431	2hChol+OA	1	828	7	yes	13.1351	4.4293	0.747825
A431	2hChol+OA	1	829	49	no	23.887	6.55443	0.784687
A431	2hChol+OA	1	830	49	no	17.071	4.0777	0.807189
A431	2hChol+OA	1	831	7	no	8.39774	5.04966	0.624488
A431	2hChol+OA	1	832	7	no	8.83689	2.47298	0.781344
A431	2hChol+OA	1	833	12	no	15.8958	3.07664	0.837836
A431	2hChol+OA	1	834	17	no	5.55118	2.62206	0.679189
A431	2hChol+OA	1	835	14	no	7.69135	4.07374	0.653743
A431	2hChol+OA	1	836	49	no	17.7521	3.01326	0.85489
A431	2hChol+OA	1	837	12	no	10.567	6.03716	0.636407
A431	2hChol+OA	1	838	44	no	13.6027	5.71576	0.704129
A431	2hChol+OA	1	839	14	no	18.3424	8.69246	0.678473
A431	2hChol+OA	1	840	12	no	25.1014	2.75312	0.90116
A431	2hChol+OA	1	841	7	no	16.6945	4.557	0.785568
A431	2hChol+OA	1	842	14	no	36.6832	13.071	0.737288
A431	2hChol+OA	1	843	7	yes	9.68444	5.60912	0.633236
A431	2hChol+OA	1	844	14	no	16.2176	1.5699	0.911741
A431	2hChol+OA	1	845	17	no	15.6801	4.59856	0.773232
A431	2hChol+OA	1	846	7	yes	16.0942	3.09514	0.838705
A431	2hChol+OA	1	847	7	no	12.3026	3.65021	0.771187
A431	2hChol+OA	1	849	49	no	17.4633	1.45824	0.922933
A431	2hChol+OA	1	850	7	yes	20.5641	4.72705	0.813095
A431	2hChol+OA	1	851	17	no	5.76812	3.63268	0.613578
A431	2hChol+OA	1	852	49	no	21.1818	7.84112	0.72983
A431	2hChol+OA	1	853	14	no	18.9829	13.9744	0.575985
A431	2hChol+OA	1	854	17	no	16.612	11.5743	0.589365
A431	2hChol+OA	1	855	7	yes	5.36468	3.42422	0.610393
A431	2hChol+OA	1	856	10	no	11	3.42775	0.76242
A431	2hChol+OA	1	857	12	no	19.4299	3.777	0.837247
A431	2hChol+OA	1	858	14	no	17.2582	6.69596	0.720468
A431	2hChol+OA	1	859	17	no	18.7034	8.12864	0.697055
A431	2hChol+OA	1	860	12	no	18.041	7.68332	0.70132
A431	2hChol+OA	1	861	12	no	18.1703	5.02455	0.783377
A431	2hChol+OA	1	862	49	yes	10.5473	5.48026	0.658073
A431	2hChol+OA	1	863	14	no	7.11669	6.06744	0.539792
A431	2hChol+OA	1	864	17	no	7.47357	2.01597	0.787559
A431	2hChol+OA	1	865	10	no	17.1493	5.60613	0.753635
A431	2hChol+OA	1	866	14	no	7.47172	4.77877	0.609912
A431	2hChol+OA	1	867	14	no	18.1751	7.1838	0.716715
A431	2hChol+OA	1	868	17	no	7.84867	6.5867	0.543711
A431	2hChol+OA	1	869	10	no	10.7077	2.74778	0.795788
A431	2hChol+OA	1	870	14	no	14.5634	5.89511	0.711851
A431	2hChol+OA	1	871	14	no	13.5247	9.77463	0.580475
A431	2hChol+OA	1	872	17	no	24.1768	18.5834	0.565404
A431	2hChol+OA	1	873	14	no	16.6334	20.0053	0.453984
A431	2hChol+OA	1	874	14	no	10.4724	7.97045	0.567829
A431	2hChol+OA	1	875	14	no	12.3639	3.38359	0.785134
A431	2hChol+OA	1	876	14	no	24.01	20.6577	0.537526
A431	2hChol+OA	1	877	14	no	10.8054	6.73608	0.615991
A431	2hChol+OA	1	878	10	no	14.0922	4.68861	0.750351
A431	2hChol+OA	1	879	10	no	7.0871	8.17852	0.464252
A431	2hChol+OA	1	880	14	no	10.1179	4.4404	0.694992
A431	2hChol+OA	1	881	49	no	22.3915	6.05354	0.787184
A431	2hChol+OA	1	882	49	yes	11.0801	1.97544	0.84869
A431	2hChol+OA	1	883	49	no	28.3685	11.3147	0.714874
A431	2hChol+OA	1	884	17	no	17.6285	10.8416	0.619193
A431	2hChol+OA	1	885	49	no	11.6843	3.90713	0.749405
A431	2hChol+OA	1	886	49	no	19.0765	3.26302	0.853935
A431	2hChol+OA	1	887	7	no	6.47998	3.62226	0.64144
A431	2hChol+OA	1	888	14	no	21.5377	12.0526	0.641188
A431	2hChol+OA	1	889	49	no	3.75813	1.8491	0.67023
A431	2hChol+OA	1	890	14	no	9.16879	4.95194	0.649314
A431	2hChol+OA	1	891	14	no	5.40246	2.32348	0.699262
A431	2hChol+OA	1	892	49	yes	12.4653	2.10852	0.855321
A431	2hChol+OA	1	893	14	no	3.66878	2.84852	0.562929
A431	2hChol+OA	1	894	14	yes	27.3337	34.7933	0.439965
A431	2hChol+OA	1	895	49	no	12.8522	4.43655	0.743384
A431	2hChol+OA	1	896	49	no	19.6239	6.49356	0.751371
A431	2hChol+OA	1	897	17	yes	11.8436	4.8643	0.708862
A431	2hChol+OA	1	898	49	no	43.4864	8.9772	0.828887
A431	2hChol+OA	1	899	14	no	10.1995	3.23452	0.759228
A431	2hChol+OA	1	900	49	yes	14.099	1.27248	0.917218
A431	2hChol+OA	1	901	10	no	22.227	3.3571	0.868782
A431	2hChol+OA	1	902	49	no	10.7365	2.88598	0.788145
A431	2hChol+OA	1	903	49	yes	12.6877	4.99324	0.717591
A431	2hChol+OA	1	904	49	no	10.2655	2.62838	0.796153
A431	2hChol+OA	1	905	10	no	11.425	2.92231	0.796317
A431	2hChol+OA	1	906	10	no	14.9945	2.34375	0.864822
A431	2hChol+OA	1	907	10	no	13.8433	6.43131	0.68279
A431	2hChol+OA	1	908	10	no	13.5974	6.21129	0.686436
A431	2hChol+OA	1	909	14	no	21.4267	20.9643	0.505454
A431	2hChol+OA	1	910	14	no	19.4783	4.74777	0.804023
A431	2hChol+OA	1	911	14	no	20.0379	19.4487	0.50746
A431	2hChol+OA	1	912	49	no	7.62397	1.52022	0.83375
A431	2hChol+OA	1	913	49	no	12.975	3.68002	0.779045
A431	2hChol+OA	1	914	10	no	15.0445	1.09149	0.932357
A431	2hChol+OA	1	915	14	no	9.32604	3.22386	0.743116
A431	2hChol+OA	1	916	14	no	31.103	30.1448	0.507822
A431	2hChol+OA	1	917	17	no	5.86952	2.92829	0.667157
A431	2hChol+OA	1	918	49	no	15.9932	3.47934	0.821321
A431	2hChol+OA	1	919	49	yes	16.3045	4.26961	0.792477
A431	2hChol+OA	1	920	14	no	24.5897	87.5987	0.219182
A431	2hChol+OA	1	921	29	no	14.4241	6.45165	0.69095
A431	2hChol+OA	1	922	14	no	27.7797	59.2586	0.319166
A431	2hChol+OA	1	923	49	no	19.0424	5.8014	0.766485
A431	2hChol+OA	1	924	49	no	9.69227	2.01921	0.827587
A431	2hChol+OA	1	925	10	no	11.4641	2.2936	0.833286
A431	2hChol+OA	1	926	53	no	34.4411	1.61221	0.955283
A431	2hChol+OA	1	927	29	no	21.7541	3.80228	0.85122
A431	2hChol+OA	1	928	14	no	12.3641	3.97281	0.75682
A431	2hChol+OA	1	929	11	no	39.5163	35.5979	0.526083
A431	2hChol+OA	1	930	10	no	13.0299	3.65998	0.780706
A431	2hChol+OA	1	931	17	no	9.96288	3.6959	0.729412
A431	2hChol+OA	1	932	29	no	16.9208	3.86642	0.814
A431	2hChol+OA	1	933	49	no	14.2968	6.83608	0.676519
A431	2hChol+OA	1	934	10	no	16.8705	17.8805	0.485468
A431	2hChol+OA	1	935	29	no	18.0116	7.49066	0.706274
A431	2hChol+OA	1	936	10	no	13.6962	8.29899	0.62269
A431	2hChol+OA	1	937	10	no	10.2097	2.20413	0.822446
A431	2hChol+OA	1	938	29	no	26.8954	8.03569	0.769956
A431	2hChol+OA	1	939	17	no	15.7109	8.89853	0.63841
A431	2hChol+OA	1	940	10	no	19.111	9.48892	0.668219
A431	2hChol+OA	1	941	17	no	6.29607	3.00672	0.676794
A431	2hChol+OA	1	942	17	yes	14.574	4.66998	0.757328
A431	2hChol+OA	1	943	10	no	17.3611	2.36201	0.880242
A431	2hChol+OA	1	944	17	no	4.10112	1.10666	0.787499
A431	2hChol+OA	1	945	10	yes	21.1954	8.17404	0.721682
A431	2hChol+OA	1	946	17	yes	8.78204	3.05113	0.742155
A431	2hChol+OA	1	947	17	no	25.1397	13.0471	0.658335
A431	2hChol+OA	1	948	10	no	17.6868	12.1831	0.592129
A431	2hChol+OA	1	949	10	no	8.24085	3.88337	0.679701
A431	2hChol+OA	1	950	17	no	21.2051	10.2014	0.675182
A431	2hChol+OA	1	951	17	no	9.26281	2.53792	0.784935
A431	2hChol+OA	1	952	17	yes	18.5429	10.7916	0.63212
A431	2hChol+OA	1	953	11	no	5.58636	2.26315	0.711683
A431	2hChol+OA	1	954	17	no	17.6841	10.5764	0.625753
A431	2hChol+OA	1	955	29	no	10.2637	4.09795	0.714661
A431	2hChol+OA	1	956	29	no	15.6218	4.81307	0.764467
A431	2hChol+OA	1	957	10	no	15.5236	8.60344	0.643411
A431	2hChol+OA	1	958	11	no	12.1073	3.45397	0.778041
A431	2hChol+OA	1	959	29	no	12.7461	2.6122	0.829916
A431	2hChol+OA	1	960	11	no	14.1661	9.22296	0.605671
A431	2hChol+OA	1	961	29	no	12.3423	5.21874	0.702822
A431	2hChol+OA	1	962	29	no	19.6048	34.7516	0.360672
A431	2hChol+OA	1	963	11	yes	16.3825	7.46862	0.686866
A431	2hChol+OA	1	964	11	yes	15.5847	12.4915	0.555087
A431	2hChol+OA	1	965	17	no	14.7433	8.29328	0.639995
A431	2hChol+OA	1	966	17	no	8.5852	6.7024	0.561579
A431	2hChol+OA	1	967	29	no	21.0372	11.1385	0.653823
A431	2hChol+OA	1	968	29	no	14.9168	5.39291	0.734467
A431	2hChol+OA	1	969	17	no	17.3386	9.77523	0.639475
A431	2hChol+OA	1	970	17	no	18.6799	12.7433	0.594461
A431	2hChol+OA	1	971	17	no	11.2645	4.66858	0.706988
A431	2hChol+OA	1	972	17	no	13.167	6.87938	0.656827
A431	2hChol+OA	1	973	29	no	15.1017	4.97755	0.752105
A431	2hChol+OA	1	974	29	no	10.5913	3.3483	0.7598
A431	2hChol+OA	1	975	54	yes	16.8773	1.24343	0.931381
A431	2hChol+OA	1	976	11	yes	15.6026	11.282	0.580355
A431	2hChol+OA	1	977	11	no	10.1774	6.23795	0.619993
A431	2hChol+OA	1	978	11	yes	9.78002	5.21683	0.652138
A431	2hChol+OA	1	979	11	yes	17.5576	12.9053	0.576361
A431	2hChol+OA	1	980	29	no	10.2702	3.44599	0.748764
A431	2hChol+OA	1	981	10	yes	11.9831	7.71525	0.60833
A431	2hChol+OA	1	982	2	no	5.0421	4.27324	0.541268
A431	2hChol+OA	1	983	11	no	42.2136	26.9711	0.610158
A431	2hChol+OA	1	984	2	no	8.90512	5.26298	0.628533
A431	2hChol+OA	1	985	54	yes	20.2781	1.51382	0.930533
A431	2hChol+OA	1	986	11	yes	13.6662	3.57929	0.792451
A431	2hChol+OA	1	987	29	no	10.2538	7.24048	0.586124
A431	2hChol+OA	1	988	29	no	10.0211	4.76885	0.677561
A431	2hChol+OA	1	989	11	yes	6.78477	5.97262	0.531831
A431	2hChol+OA	1	990	10	yes	11.4966	5.66447	0.669924
A431	2hChol+OA	1	991	10	yes	12.4172	4.70801	0.725083
A431	2hChol+OA	1	992	2	no	7.2032	6.87594	0.511622
A431	2hChol+OA	1	993	11	yes	7.8705	2.16848	0.783994
A431	2hChol+OA	1	994	29	no	30.9696	15.2998	0.669332
A431	2hChol+OA	1	995	29	no	7.53702	3.90754	0.658568
A431	2hChol+OA	1	996	10	yes	14.602	5.25599	0.735321
A431	2hChol+OA	1	997	55	no	11.4933	1.8633	0.860496
A431	2hChol+OA	1	998	29	yes	30.6307	13.5022	0.694055
A431	2hChol+OA	1	999	29	yes	25.9625	13.3361	0.660647
A431	2hChol+OA	1	1000	29	yes	8.52784	6.88688	0.553227
A431	2hChol+OA	1	1001	29	no	12.4678	11.7613	0.514579
A431	2hChol+OA	1	1002	11	yes	12.3631	5.50997	0.691716
A431	2hChol+OA	1	1003	29	yes	19.3309	5.35462	0.783087
A431	2hChol+OA	1	1004	2	no	16.0365	20.4712	0.439264
A431	2hChol+OA	1	1005	2	no	6.59733	8.25901	0.444075
A431	2hChol+OA	1	1006	29	no	6.97542	2.83014	0.711374
A431	2hChol+OA	1	1007	29	yes	8.90945	1.59994	0.847761
A431	2hChol+OA	1	1008	54	yes	18.6644	2.02606	0.902077
A431	2hChol+OA	1	1009	29	no	12.2474	4.81518	0.717792
A431	2hChol+OA	1	1010	2	no	13.3651	8.09488	0.622792
A431	2hChol+OA	1	1011	29	no	8.79392	5.25394	0.625997
A431	2hChol+OA	1	1012	2	no	8.78467	10.574	0.453784
A431	2hChol+OA	1	1013	29	yes	11.8535	4.56179	0.722101
A431	2hChol+OA	1	1014	11	yes	9.06676	1.1112	0.890823
A431	2hChol+OA	1	1015	2	no	5.69071	5.77059	0.496515
A431	2hChol+OA	1	1016	2	no	18.8903	15.8209	0.544214
A431	2hChol+OA	1	1017	2	no	7.15002	9.00753	0.442519
A431	2hChol+OA	1	1018	29	yes	11.6473	7.62322	0.60441
A431	2hChol+OA	1	1019	11	no	17.0535	14.2816	0.544231
A431	2hChol+OA	1	1020	29	yes	19.9945	7.18156	0.735739
A431	2hChol+OA	1	1021	11	no	13.6609	8.29312	0.62225
A431	2hChol+OA	1	1022	10	no	14.7083	3.15765	0.823259
A431	2hChol+OA	1	1023	2	no	17.0733	7.19037	0.703657
A431	2hChol+OA	1	1024	55	no	9.28179	32.2509	0.223482
A431	2hChol+OA	1	1025	2	yes	9.80265	11.6842	0.456217
A431	2hChol+OA	1	1026	10	yes	9.16551	3.93561	0.699597
A431	2hChol+OA	1	1027	2	no	27.8386	93.6192	0.229204
A431	2hChol+OA	1	1028	29	yes	5.79874	3.2179	0.643116
A431	2hChol+OA	1	1029	29	yes	7.7221	4.98332	0.60778
A431	2hChol+OA	1	1030	11	no	12.2046	5.82022	0.677099
A431	2hChol+OA	1	1031	29	yes	16.124	3.26131	0.831764
A431	2hChol+OA	1	1032	10	yes	22.2258	2.65239	0.893385
A431	2hChol+OA	1	1033	11	no	41.1608	0	1
A431	2hChol+OA	1	1034	54	yes	22.8446	4.3099	0.841282
A431	2hChol+OA	1	1035	29	no	10.4082	4.10847	0.716983
A431	2hChol+OA	1	1036	2	no	14.1044	17.9489	0.440031
A431	2hChol+OA	1	1037	55	yes	7.03706	2.28713	0.75471
A431	2hChol+OA	1	1038	54	no	30.4967	4.57268	0.86961
A431	2hChol+OA	1	1039	2	no	16.5803	19.5554	0.458833
A431	2hChol+OA	1	1040	29	yes	6.65292	3.07156	0.684141
A431	2hChol+OA	1	1041	29	yes	10.6545	4.09178	0.722522
A431	2hChol+OA	1	1042	10	yes	19.3711	7.26433	0.727268
A431	2hChol+OA	1	1043	2	no	13.5811	101.49	0.118024
A431	2hChol+OA	1	1044	2	no	5.03791	47.5668	0.0957692
A431	2hChol+OA	1	1045	2	no	6.39981	51.4382	0.110651
A431	2hChol+OA	1	1046	2	no	11.0514	33.9274	0.245702
A431	2hChol+OA	1	1047	29	no	8.69093	5.26959	0.622536
A431	2hChol+OA	1	1048	29	yes	14.6525	3.5748	0.803876
A431	2hChol+OA	1	1049	54	no	17.1468	2.01321	0.894927
A431	2hChol+OA	1	1050	54	yes	15.6173	2.28032	0.872591
A431	2hChol+OA	1	1051	29	no	34.7969	2.45338	0.934138
A431	2hChol+OA	1	1052	11	no	18.0573	5.14499	0.778255
A431	2hChol+OA	1	1053	2	no	6.61789	60.8976	0.0980204
A431	2hChol+OA	1	1054	29	yes	6.29478	4.32002	0.593019
A431	2hChol+OA	1	1055	29	no	13.3425	6.39313	0.676062
A431	2hChol+OA	1	1056	29	yes	5.72972	1.87594	0.75335
A431	2hChol+OA	1	1057	2	no	6.61402	7.85037	0.457262
A431	2hChol+OA	1	1058	29	yes	5.0878	1.97536	0.720329
A431	2hChol+OA	1	1059	10	no	17.6355	4.81663	0.785471
A431	2hChol+OA	1	1060	10	no	11.5484	2.18202	0.841081
A431	2hChol+OA	1	1061	2	no	10.7474	12.5495	0.461324
A431	2hChol+OA	1	1062	11	yes	25.7876	11.3708	0.693991
A431	2hChol+OA	1	1063	29	no	14.3754	2.4243	0.855694
A431	2hChol+OA	1	1064	2	no	15.6197	18.6693	0.455531
A431	2hChol+OA	1	1065	10	no	8.65049	3.00266	0.74233
A431	2hChol+OA	1	1066	11	no	10.2715	4.75528	0.683546
A431	2hChol+OA	1	1067	29	no	18.0989	2.48406	0.879315
A431	2hChol+OA	1	1068	54	yes	15.6005	3.50898	0.816375
A431	2hChol+OA	1	1069	2	no	20.0968	53.3791	0.273516
A431	2hChol+OA	1	1070	54	yes	30.7792	13.9564	0.688024
A431	2hChol+OA	1	1071	11	no	11.1709	8.33102	0.57281
A431	2hChol+OA	1	1072	52	yes	7.67838	5.85316	0.567443
A431	2hChol+OA	1	1073	52	yes	5.01718	2.36056	0.680043
A431	2hChol+OA	1	1074	54	yes	22.4101	9.50223	0.70224
A431	2hChol+OA	1	1075	54	no	12.1834	2.87074	0.809306
A431	2hChol+OA	1	1076	11	no	19.8925	10.4653	0.655269
A431	2hChol+OA	1	1077	29	no	8.65455	8.21368	0.513068
A431	2hChol+OA	1	1078	38	no	40.3314	15.3474	0.724358
A431	2hChol+OA	1	1079	11	no	14.5128	8.41579	0.632956
A431	2hChol+OA	1	1080	29	no	4.18203	4.01419	0.510239
A431	2hChol+OA	1	1081	38	no	22.1148	2.39505	0.902282
A431	2hChol+OA	1	1082	52	yes	7.14054	3.764	0.654823
A431	2hChol+OA	1	1083	52	yes	8.09112	3.92754	0.673213
A431	2hChol+OA	1	1084	55	no	7.79126	6.4671	0.546435
A431	2hChol+OA	1	1085	54	no	13.9524	2.97902	0.824054
A431	2hChol+OA	1	1086	29	no	10.503	7.61356	0.579746
A431	2hChol+OA	1	1087	38	no	17.2665	1.06093	0.942112
A431	2hChol+OA	1	1088	54	no	10.1039	5.91132	0.630893
A431	2hChol+OA	1	1089	54	no	15.9155	1.80298	0.898243
A431	2hChol+OA	1	1090	38	no	19.0337	0.992072	0.95046
A431	2hChol+OA	1	1091	54	no	18.039	8.50749	0.679525
A431	2hChol+OA	1	1092	54	no	11.069	3.01509	0.785922
A431	2hChol+OA	1	1093	38	no	18.6029	2.32746	0.8888
A431	2hChol+OA	1	1094	38	no	17.3266	3.43589	0.834515
A431	2hChol+OA	1	1095	54	no	23.2537	5.25472	0.815679
A431	2hChol+OA	1	1096	38	yes	15.3308	0.994584	0.939077
A431	2hChol+OA	1	1097	38	no	47.6923	5.81499	0.891323
A431	2hChol+OA	1	1098	54	no	13.9673	4.09742	0.773181
A431	2hChol+OA	1	1099	11	no	16.1461	6.64587	0.708412
A431	2hChol+OA	1	1100	11	no	15.5022	8.04496	0.658347
A431	2hChol+OA	1	1101	10	no	10.3637	4.36802	0.703496
A431	2hChol+OA	1	1102	52	no	17.6719	13.8923	0.559871
A431	2hChol+OA	1	1103	2	yes	3.78139	1.62654	0.699231
A431	2hChol+OA	1	1104	11	no	6.5772	4.18809	0.610964
A431	2hChol+OA	1	1105	10	no	9.11064	4.15501	0.686784
A431	2hChol+OA	1	1106	54	no	10.2515	2.89452	0.779818
A431	2hChol+OA	1	1107	2	yes	3.78199	3.39905	0.526663
A431	2hChol+OA	1	1108	2	no	6.79548	4.90365	0.580854
A431	2hChol+OA	1	1109	38	no	15.3614	2.1675	0.876347
A431	2hChol+OA	1	1110	11	no	17.659	6.73837	0.723808
A431	2hChol+OA	1	1111	54	no	19.4238	6.69844	0.743573
A431	2hChol+OA	1	1112	52	no	10.4113	3.84038	0.730532
A431	2hChol+OA	1	1113	38	no	11.3957	0.93738	0.923995
A431	2hChol+OA	1	1114	11	no	10.1059	2.83232	0.781088
A431	2hChol+OA	1	1115	11	no	10.8254	7.20669	0.600342
A431	2hChol+OA	1	1116	10	no	12.9114	3.71307	0.77665
A431	2hChol+OA	1	1117	54	no	20.5582	5.8786	0.777636
A431	2hChol+OA	1	1118	54	no	7.4392	4.04068	0.648021
A431	2hChol+OA	1	1119	52	no	10.3622	4.54964	0.694898
A431	2hChol+OA	1	1120	11	no	15.638	0.110724	0.992969
A431	2hChol+OA	1	1121	11	no	18.7614	8.03383	0.700177
A431	2hChol+OA	1	1122	38	yes	15.0231	0.759288	0.95189
A431	2hChol+OA	1	1123	38	no	17.6504	3.27391	0.843536
A431	2hChol+OA	1	1124	54	no	13.3162	9.61868	0.580609
A431	2hChol+OA	1	1125	54	no	21.9684	7.56542	0.743839
A431	2hChol+OA	1	1126	11	no	7.57685	2.88244	0.724413
A431	2hChol+OA	1	1127	38	yes	10.6577	1.76446	0.857959
A431	2hChol+OA	1	1128	2	no	9.58016	4.78856	0.666737
A431	2hChol+OA	1	1129	2	no	3.78195	2.46594	0.605316
A431	2hChol+OA	1	1130	38	yes	15.7044	4.02411	0.796025
A431	2hChol+OA	1	1131	38	yes	8.91064	0.064008	0.992868
A431	2hChol+OA	1	1132	54	no	38.8269	12.5783	0.755311
A431	2hChol+OA	1	1133	25	no	29.8922	3.29455	0.900727
A431	2hChol+OA	1	1134	30	no	7.85017	2.12693	0.786819
A431	2hChol+OA	1	1135	25	no	20.7188	5.6564	0.785541
A431	2hChol+OA	1	1136	38	no	20.0666	3.4532	0.853179
A431	2hChol+OA	1	1137	2	no	5.78016	3.85081	0.600164
A431	2hChol+OA	1	1138	31	no	31.4414	11.0759	0.739496
A431	2hChol+OA	1	1139	25	no	15.5558	5.6912	0.732141
A431	2hChol+OA	1	1140	52	no	6.70912	2.3224	0.742856
A431	2hChol+OA	1	1141	54	no	20.1409	2.15277	0.903436
A431	2hChol+OA	1	1142	54	no	18.2412	5.15516	0.77966
A431	2hChol+OA	1	1143	54	no	13.3526	3.92863	0.772666
A431	2hChol+OA	1	1144	11	no	22.8994	30.8157	0.426312
A431	2hChol+OA	1	1145	2	no	9.55259	8.60772	0.526015
A431	2hChol+OA	1	1146	38	yes	20.7721	3.03231	0.872615
A431	2hChol+OA	1	1147	11	no	14.5345	1.77607	0.891109
A431	2hChol+OA	1	1148	54	no	27.8933	9.92947	0.737474
A431	2hChol+OA	1	1149	30	no	5.94359	6.11575	0.492862
A431	2hChol+OA	1	1150	54	no	16.0042	4.64927	0.774892
A431	2hChol+OA	1	1151	54	no	12.0534	4.0198	0.749907
A431	2hChol+OA	1	1152	25	no	21.1197	3.87204	0.845067
A431	2hChol+OA	1	1153	31	no	12.0368	5.09042	0.702788
A431	2hChol+OA	1	1154	11	no	11.9617	3.56411	0.770439
A431	2hChol+OA	1	1155	11	no	6.34016	3.46696	0.646486
A431	2hChol+OA	1	1156	30	no	14.115	4.0558	0.776796
A431	2hChol+OA	1	1157	30	yes	19.516	6.15776	0.760154
A431	2hChol+OA	1	1158	54	no	17.8138	8.1097	0.687168
A431	2hChol+OA	1	1159	2	no	5.30315	3.5027	0.602231
A431	2hChol+OA	1	1160	38	no	13.0899	0.605888	0.955761
A431	2hChol+OA	1	1161	20	no	33.4536	0.459488	0.986451
A431	2hChol+OA	1	1162	30	yes	18.6191	1.79728	0.911969
A431	2hChol+OA	1	1163	30	yes	5.08567	0	1
A431	2hChol+OA	1	1164	38	no	11.8318	1.06154	0.917668
A431	2hChol+OA	1	1165	30	no	13.212	10.372	0.560209
A431	2hChol+OA	1	1167	25	no	13.8968	6.81372	0.671002
A431	2hChol+OA	1	1168	38	no	22.3309	2.97716	0.882363
A431	2hChol+OA	1	1169	25	no	20.3531	4.70865	0.812118
A431	2hChol+OA	1	1170	38	no	30.2519	3.89967	0.885813
A431	2hChol+OA	1	1171	25	no	12.4209	2.8429	0.813749
A431	2hChol+OA	1	1172	2	no	5.55678	9.76833	0.362593
A431	2hChol+OA	1	1173	38	no	14.4994	1.95757	0.881049
A431	2hChol+OA	1	1174	45	no	17.7988	6.96057	0.718871
A431	2hChol+OA	1	1175	38	no	15.6298	3.52138	0.816127
A431	2hChol+OA	1	1176	38	no	19.5298	1.90061	0.911313
A431	2hChol+OA	1	1177	2	no	7.03834	7.96256	0.469194
A431	2hChol+OA	1	1178	45	no	11.7104	2.48669	0.824845
A431	2hChol+OA	1	1179	38	yes	13.9031	1.86116	0.881938
A431	2hChol+OA	1	1180	31	no	10.417	2.80662	0.787758
A431	2hChol+OA	1	1181	31	no	18.6737	6.5216	0.741158
A431	2hChol+OA	1	1182	2	no	6.73942	3.96496	0.629595
A431	2hChol+OA	1	1183	31	no	20.7758	10.128	0.672273
A431	2hChol+OA	1	1184	31	no	18.9659	6.71582	0.738498
A431	2hChol+OA	1	1185	2	no	9.31426	8.13553	0.533775
A431	2hChol+OA	1	1186	38	no	26.7945	2.31186	0.920572
A431	2hChol+OA	1	1187	38	no	15.2844	4.13517	0.787061
A431	2hChol+OA	1	1188	45	no	15.7026	3.74998	0.807224
A431	2hChol+OA	1	1189	31	no	20.5375	8.4218	0.709185
A431	2hChol+OA	1	1190	31	no	24.1046	11.7677	0.671956
A431	2hChol+OA	1	1191	2	no	9.89176	7.88029	0.556591
A431	2hChol+OA	1	1192	38	yes	13.8067	0.408292	0.971277
A431	2hChol+OA	1	1193	38	no	14.8674	7.65906	0.659998
A431	2hChol+OA	1	1194	31	no	38.1841	13.6161	0.737141
A431	2hChol+OA	1	1195	2	no	4.16573	6.67354	0.384318
A431	2hChol+OA	1	1196	30	yes	8.16148	0.9567	0.895078
A431	2hChol+OA	1	1197	38	no	29.5527	1.26987	0.958801
A431	2hChol+OA	1	1198	25	no	16.134	2.99391	0.843479
A431	2hChol+OA	1	1199	2	no	13.2439	43.4494	0.233606
A431	2hChol+OA	1	1200	45	no	14.2138	4.39817	0.763691
A431	2hChol+OA	1	1201	38	no	23.7999	10.8085	0.687691
A431	2hChol+OA	1	1202	2	no	8.72554	11.8047	0.425009
A431	2hChol+OA	1	1203	46	no	8.7973	10.412	0.45797
A431	2hChol+OA	1	1204	38	yes	12.6039	1.07895	0.921146
A431	2hChol+OA	1	1205	45	no	19.1178	7.16955	0.727262
A431	2hChol+OA	1	1206	46	no	10.6756	5.48879	0.66044
A431	2hChol+OA	1	1207	38	no	29.807	9.84776	0.751663
A431	2hChol+OA	1	1208	46	no	9.81939	10.0856	0.493313
A431	2hChol+OA	1	1209	20	no	13.1705	0.641736	0.953539
A431	2hChol+OA	1	1210	46	no	12.3456	11.5756	0.516095
A431	2hChol+OA	1	1211	31	no	16.8073	7.88254	0.680737
A431	2hChol+OA	1	1212	46	no	9.99386	8.37123	0.544177
A431	2hChol+OA	1	1213	46	no	6.59169	7.3509	0.472774
A431	2hChol+OA	1	1214	31	no	14.2444	10.3419	0.579363
A431	2hChol+OA	1	1215	20	no	8.22522	0.1292	0.984535
A431	2hChol+OA	1	1216	46	no	4.61435	5.21526	0.469434
A431	2hChol+OA	1	1217	46	no	6.69627	5.73471	0.538676
A431	2hChol+OA	1	1218	30	no	21.3523	5.99885	0.780673
A431	2hChol+OA	1	1219	45	no	13.0748	1.78724	0.879744
A431	2hChol+OA	1	1220	46	no	7.6028	8.77112	0.464324
A431	2hChol+OA	1	1221	46	no	8.62628	12.9745	0.399351
A431	2hChol+OA	1	1222	46	no	9.30888	11.9238	0.438422
A431	2hChol+OA	1	1223	38	no	14.2111	0.548004	0.96287
A431	2hChol+OA	1	1224	25	no	23.4296	3.72739	0.862747
A431	2hChol+OA	1	1225	46	no	18.2657	54.2005	0.252058
A431	2hChol+OA	1	1226	30	no	17.1455	2.88076	0.856151
A431	2hChol+OA	1	1227	45	no	16.8818	6.97177	0.707726
A431	2hChol+OA	1	1228	46	no	8.55149	3.23007	0.725837
A431	2hChol+OA	1	1229	25	no	37.0051	5.37923	0.873084
A431	2hChol+OA	1	1230	20	no	17.2438	4.44546	0.795039
A431	2hChol+OA	1	1231	31	no	38.8288	9.7424	0.79942
A431	2hChol+OA	1	1232	8	no	14.0608	4.72553	0.748459
A431	2hChol+OA	1	1233	20	no	16.2722	5.66903	0.741627
A431	2hChol+OA	1	1234	31	no	16.0807	3.61258	0.816557
A431	2hChol+OA	1	1235	25	no	32.5902	10.0416	0.764457
A431	2hChol+OA	1	1236	46	no	10.1238	7.47587	0.575226
A431	2hChol+OA	1	1237	25	no	24.9702	4.03848	0.860784
A431	2hChol+OA	1	1238	8	no	10.4516	7.18451	0.592625
A431	2hChol+OA	1	1239	46	no	10.7464	5.78136	0.650204
A431	2hChol+OA	1	1240	8	no	6.93411	3.16302	0.68674
A431	2hChol+OA	1	1241	30	no	16.4455	0.689292	0.959772
A431	2hChol+OA	1	1242	31	no	15.1492	3.31577	0.820429
A431	2hChol+OA	1	1243	8	no	10.4949	5.99192	0.636564
A431	2hChol+OA	1	1244	38	no	26.9742	2.54479	0.913791
A431	2hChol+OA	1	1245	25	yes	29.2073	8.58053	0.772928
A431	2hChol+OA	1	1246	8	no	8.04247	4.43708	0.644452
A431	2hChol+OA	1	1247	31	no	12.1226	1.68187	0.878165
A431	2hChol+OA	1	1248	45	no	18.8992	3.23894	0.853694
A431	2hChol+OA	1	1249	38	no	11.6758	3.29317	0.78
A431	2hChol+OA	1	1250	45	no	12.7963	2.02594	0.863318
A431	2hChol+OA	1	1251	38	no	9.30784	0.407488	0.958057
A431	2hChol+OA	1	1252	45	no	8.056	0.877848	0.901739
A431	2hChol+OA	1	1253	45	no	9.49389	0.310204	0.96836
A431	2hChol+OA	1	1254	45	no	15.2704	1.91993	0.888314
A431	2hChol+OA	1	1255	8	no	7.63501	3.70459	0.673305
A431	2hChol+OA	1	1256	8	no	8.73628	7.4098	0.541077
A431	2hChol+OA	1	1257	8	no	17.1176	16.706	0.506084
A431	2hChol+OA	1	1258	8	no	9.62215	4.1991	0.696185
A431	2hChol+OA	1	1259	46	no	14.4034	5.59499	0.720228
A431	2hChol+OA	1	1260	8	no	9.49468	6.56297	0.591287
A431	2hChol+OA	1	1261	46	yes	4.41722	6.0402	0.422401
A431	2hChol+OA	1	1262	38	no	17.1782	1.3428	0.927499
A431	2hChol+OA	1	1263	8	no	9.6875	4.6429	0.676011
A431	2hChol+OA	1	1264	46	yes	15.8093	11.8984	0.570574
A431	2hChol+OA	1	1265	38	no	6.20314	0.881452	0.875582
A431	2hChol+OA	1	1266	46	yes	14.2077	11.4404	0.553948
A431	2hChol+OA	1	1267	8	no	7.32774	4.26541	0.632075
A431	2hChol+OA	1	1268	45	no	14.8993	6.32948	0.701844
A431	2hChol+OA	1	1269	8	no	27.5766	28.3799	0.492822
A431	2hChol+OA	1	1270	8	no	8.83351	7.52358	0.540042
A431	2hChol+OA	1	1271	8	no	6.18283	1.76038	0.77838
A431	2hChol+OA	1	1272	25	yes	18.5377	4.50222	0.804591
A431	2hChol+OA	1	1273	8	no	11.7076	5.6436	0.674743
A431	2hChol+OA	1	1274	8	no	15.4281	8.88542	0.634549
A431	2hChol+OA	1	1275	8	no	13.116	5.21269	0.7156
A431	2hChol+OA	1	1276	45	no	8.49449	0.017104	0.997991
A431	2hChol+OA	1	1277	8	no	15.505	14.1847	0.522235
A431	2hChol+OA	1	1278	31	yes	15.3701	2.38422	0.86571
A431	2hChol+OA	1	1279	25	yes	13.5062	5.23089	0.720826
A431	2hChol+OA	1	1280	8	no	9.73175	8.2123	0.542339
A431	2hChol+OA	1	1281	46	yes	9.93393	5.62344	0.638535
A431	2hChol+OA	1	1282	8	no	14.5145	8.25863	0.637353
A431	2hChol+OA	1	1283	25	yes	14.3581	2.16325	0.869063
A431	2hChol+OA	1	1284	25	yes	22.2619	5.51715	0.801392
A431	2hChol+OA	1	1285	8	no	7.63673	6.29312	0.548228
A431	2hChol+OA	1	1286	8	no	10.5413	5.88695	0.641658
A431	2hChol+OA	1	1287	25	yes	17.1288	3.4408	0.832724
A431	2hChol+OA	1	1288	8	no	6.47818	3.82354	0.628844
A431	2hChol+OA	1	1289	31	yes	12.5462	1.3512	0.902773
A431	2hChol+OA	1	1290	46	no	5.53383	4.50743	0.551109
A431	2hChol+OA	1	1291	31	yes	17.9751	3.87676	0.822589
A431	2hChol+OA	1	1292	8	no	19.6681	10.037	0.662113
A431	2hChol+OA	1	1293	8	no	4.91001	5.50179	0.471581
A431	2hChol+OA	1	1294	45	yes	12.0895	5.16538	0.700642
A431	2hChol+OA	1	1295	46	yes	0	4.46925	0
A431	2hChol+OA	1	1296	8	no	11.2455	7.99468	0.58448
A431	2hChol+OA	1	1297	46	yes	11.3797	5.76642	0.66369
A431	2hChol+OA	1	1298	8	no	8.57835	5.96871	0.589697
A431	2hChol+OA	1	1299	8	no	6.45807	4.24889	0.603166
A431	2hChol+OA	1	1300	8	no	11.6427	13.2794	0.467165
A431	2hChol+OA	1	1301	47	no	6.41729	3.92835	0.620289
A431	2hChol+OA	1	1302	8	no	5.40332	5.00335	0.519217
A431	2hChol+OA	1	1303	8	no	7.8756	19.589	0.286755
A431	2hChol+OA	1	1304	46	yes	2.3861	5.19962	0.314551
A431	2hChol+OA	1	1305	8	no	20.9738	20.9025	0.500851
A431	2hChol+OA	1	1306	46	yes	17.1016	17.6382	0.492277
A431	2hChol+OA	1	1307	46	no	10.8025	5.85527	0.648497
A431	2hChol+OA	1	1308	46	yes	17.3906	12.4922	0.581959
A431	2hChol+OA	1	1309	45	yes	16.8354	9.2811	0.644627
A431	2hChol+OA	1	1310	46	no	9.93653	6.19842	0.615839
A431	2hChol+OA	1	1311	47	no	7.13841	6.32584	0.530175
A431	2hChol+OA	1	1312	45	no	15.3622	3.38625	0.819385
A431	2hChol+OA	1	1313	45	no	9.24748	4.5061	0.672369
A431	2hChol+OA	1	1314	47	no	3.93685	1.7977	0.686515
A431	2hChol+OA	1	1315	13	no	38.6118	2.77917	0.932856
A431	2hChol+OA	1	1316	46	no	14.2202	11.0509	0.562706
A431	2hChol+OA	1	1317	45	no	12.0882	3.1949	0.790953
A431	2hChol+OA	1	1318	46	no	8.61208	4.65644	0.649061
A431	2hChol+OA	1	1319	45	no	14.4006	4.3865	0.766516
A431	2hChol+OA	1	1320	45	no	10.2001	3.93233	0.721751
A431	2hChol+OA	1	1321	45	no	13.7132	6.75424	0.67
A431	2hChol+OA	1	1322	58	no	10.1406	0.49428	0.953523
A431	2hChol+OA	1	1323	58	yes	25.6084	2.05555	0.925696
A431	2hChol+OA	1	1324	46	no	9.41426	6.87049	0.578103
A431	2hChol+OA	1	1325	45	no	22.8477	24.6067	0.481467
A431	2hChol+OA	1	1326	58	yes	18.7566	0.967604	0.950943
A431	2hChol+OA	1	1327	46	no	12.3891	10.6437	0.537888
A431	2hChol+OA	1	1328	46	no	19.66	12.1737	0.617585
A431	2hChol+OA	1	1329	46	no	9.98604	10.0707	0.497889
A431	2hChol+OA	1	1330	34	no	12.4686	7.31468	0.63026
A431	2hChol+OA	1	1331	45	no	10.4161	2.83257	0.7862
A431	2hChol+OA	1	1332	34	no	9.1615	4.62005	0.664766
A431	2hChol+OA	1	1333	46	no	6.62984	9.16278	0.419806
A431	2hChol+OA	1	1334	34	no	26.6291	11.2175	0.703606
A431	2hChol+OA	1	1335	34	no	15.6965	2.22919	0.875643
A431	2hChol+OA	1	1336	47	yes	7.14515	1.30843	0.845222
A431	2hChol+OA	1	1337	8	no	16.7999	10.132	0.623792
A431	2hChol+OA	1	1338	8	no	19.4822	28.5964	0.405215
A431	2hChol+OA	1	1339	18	no	7.31746	1.1308	0.86615
A431	2hChol+OA	1	1340	18	no	10.5338	2.68341	0.796976
A431	2hChol+OA	1	1341	1	no	11.0058	0.75804	0.935562
A431	2hChol+OA	1	1342	18	no	20.2973	1.98663	0.910849
A431	2hChol+OA	1	1343	45	no	7.84135	2.37331	0.767657
A431	2hChol+OA	1	1344	18	no	10.5723	3.88078	0.73149
A431	2hChol+OA	1	1345	1	no	16.7803	2.90856	0.852274
A431	2hChol+OA	1	1346	35	no	9.51028	5.64918	0.62735
A431	2hChol+OA	1	1347	8	no	8.81596	4.11186	0.681937
A431	2hChol+OA	1	1348	18	no	25.0059	0.924148	0.96436
A431	2hChol+OA	1	1349	47	yes	12.4646	6.48135	0.657903
A431	2hChol+OA	1	1350	34	no	16.02	10.8859	0.595409
A431	2hChol+OA	1	1351	35	no	8.78187	1.85213	0.82583
A431	2hChol+OA	1	1352	35	no	32.7543	25.6359	0.560956
A431	2hChol+OA	1	1353	58	no	19.1829	5.13228	0.788927
A431	2hChol+OA	1	1354	35	no	17.9725	5.33715	0.771033
A431	2hChol+OA	1	1355	13	no	11.5348	1.99969	0.852253
A431	2hChol+OA	1	1356	1	no	44.3664	40.2592	0.524267
A431	2hChol+OA	1	1357	18	no	15.8024	7.726	0.671631
A431	2hChol+OA	1	1358	34	no	15.6256	9.9242	0.611574
A431	2hChol+OA	1	1359	50	no	18.4498	8.94128	0.67357
A431	2hChol+OA	1	1360	1	no	13.851	3.6975	0.789299
A431	2hChol+OA	1	1361	18	no	10.7122	5.80662	0.648484
A431	2hChol+OA	1	1362	50	no	22.7741	8.557	0.726885
A431	2hChol+OA	1	1363	35	no	12.7042	4.46064	0.74013
A431	2hChol+OA	1	1364	18	no	9.38723	3.82214	0.710649
A431	2hChol+OA	1	1365	18	no	12.9447	4.87785	0.726311
A431	2hChol+OA	1	1366	18	no	9.00782	3.20554	0.737539
A431	2hChol+OA	1	1367	35	no	13.9142	5.12082	0.730979
A431	2hChol+OA	1	1368	47	yes	8.40036	2.37683	0.779457
A431	2hChol+OA	1	1369	18	no	17.7272	7.88551	0.692125
A431	2hChol+OA	1	1370	50	no	6.87494	1.5995	0.811256
A431	2hChol+OA	1	1371	18	no	11.1383	4.62079	0.706785
A431	2hChol+OA	1	1372	34	no	12.5756	2.71734	0.822314
A431	2hChol+OA	1	1373	35	no	10.2388	2.93161	0.777409
A431	2hChol+OA	1	1374	58	no	22.8792	9.29	0.711215
A431	2hChol+OA	1	1375	1	no	19.5909	0.878436	0.957085
A431	2hChol+OA	1	1376	18	no	10.6733	5.76916	0.64913
A431	2hChol+OA	1	1377	35	no	16.0278	7.50492	0.681085
A431	2hChol+OA	1	1378	18	no	6.11023	3.63922	0.626725
A431	2hChol+OA	1	1379	35	no	18.6208	9.09822	0.67177
A431	2hChol+OA	1	1380	35	no	14.7563	2.69137	0.845746
A431	2hChol+OA	1	1381	35	no	11.0067	3.23908	0.772629
A431	2hChol+OA	1	1382	58	no	16.7236	3.8161	0.814209
A431	2hChol+OA	1	1383	18	no	8.24823	3.78116	0.685673
A431	2hChol+OA	1	1384	35	no	7.23412	4.23782	0.630593
A431	2hChol+OA	1	1385	1	no	25.342	7.09424	0.781286
A431	2hChol+OA	1	1386	47	no	20.7177	12.6957	0.620043
A431	2hChol+OA	1	1387	18	no	8.28151	4.29422	0.658531
A431	2hChol+OA	1	1388	1	no	18.4347	0.860556	0.955401
A431	2hChol+OA	1	1389	1	no	21.8494	6.39205	0.773664
A431	2hChol+OA	1	1390	35	no	17.7427	9.2849	0.656466
A431	2hChol+OA	1	1391	35	no	23.0511	17.0728	0.574497
A431	2hChol+OA	1	1392	58	no	35.2541	59.9406	0.370337
A431	2hChol+OA	1	1393	58	no	19.447	18.6053	0.51106
A431	2hChol+OA	1	1394	50	yes	40.5718	18.5473	0.686272
A431	2hChol+OA	1	1395	13	yes	17.4524	1.06734	0.942367
A431	2hChol+OA	1	1396	18	no	13.9536	3.3155	0.808009
A431	2hChol+OA	1	1397	18	no	18.0355	6.23909	0.742979
A431	2hChol+OA	1	1398	35	no	41.4969	17.4728	0.703698
A431	2hChol+OA	1	1399	35	no	18.6921	7.66624	0.709154
A431	2hChol+OA	1	1400	47	no	7.20637	3.43364	0.67729
A431	2hChol+OA	1	1401	18	no	11.3227	5.96406	0.654992
A431	2hChol+OA	1	1402	58	no	23.8351	8.88282	0.728503
A431	2hChol+OA	1	1403	1	no	31.0535	7.64526	0.802442
A431	2hChol+OA	1	1404	35	no	8.34378	5.57688	0.599381
A431	2hChol+OA	1	1405	58	no	12.3006	6.18994	0.665238
A431	2hChol+OA	1	1406	18	no	11.4594	5.61629	0.671094
A431	2hChol+OA	1	1407	35	no	8.19332	2.17374	0.790322
A431	2hChol+OA	1	1408	57	no	15.675	16.2199	0.491458
A431	2hChol+OA	1	1409	18	no	9.89879	6.16825	0.616093
A431	2hChol+OA	1	1410	35	no	15.3022	7.23238	0.679054
A431	2hChol+OA	1	1411	57	yes	15.533	4.03276	0.793886
A431	2hChol+OA	1	1412	34	yes	8.23651	3.91619	0.677751
A431	2hChol+OA	1	1413	13	no	15.1144	0.984228	0.938862
A431	2hChol+OA	1	1414	1	no	22.2531	2.82879	0.887218
A431	2hChol+OA	1	1415	57	no	41.1997	14.3296	0.741946
A431	2hChol+OA	1	1416	47	no	8.46129	8.10914	0.510626
A431	2hChol+OA	1	1417	57	no	6.74275	3.07361	0.686889
A431	2hChol+OA	1	1418	18	no	28.6809	17.4093	0.622278
A431	2hChol+OA	1	1419	34	yes	10.3015	2.81777	0.785219
A431	2hChol+OA	1	1420	35	yes	9.97773	2.80891	0.780325
A431	2hChol+OA	1	1421	57	no	4.38141	3.47052	0.558004
A431	2hChol+OA	1	1422	18	no	10.4408	4.38786	0.704095
A431	2hChol+OA	1	1423	35	no	16.6933	0.718308	0.958745
A431	2hChol+OA	1	1424	13	no	23.8307	1.7121	0.932971
A431	2hChol+OA	1	1425	18	no	16.3941	6.82793	0.705972
A431	2hChol+OA	1	1426	50	yes	11.4341	2.01708	0.850044
A431	2hChol+OA	1	1427	35	no	17.1635	23.0798	0.426493
A431	2hChol+OA	1	1428	51	no	4.73551	4.29671	0.524291
A431	2hChol+OA	1	1429	35	yes	10.605	2.45559	0.811986
A431	2hChol+OA	1	1430	35	no	23.7557	10.7352	0.688751
A431	2hChol+OA	1	1431	35	no	24.9451	19.5044	0.561201
A431	2hChol+OA	1	1432	18	no	4.89632	2.36352	0.674439
A431	2hChol+OA	1	1433	18	yes	6.2627	3.22011	0.660427
A431	2hChol+OA	1	1434	18	no	11.4731	5.05297	0.694242
A431	2hChol+OA	1	1435	18	yes	16.5664	4.59038	0.78303
A431	2hChol+OA	1	1436	35	no	12.0826	2.48731	0.829284
A431	2hChol+OA	1	1437	57	yes	8.4001	4.68428	0.641995
A431	2hChol+OA	1	1438	18	no	8.01753	3.37252	0.703907
A431	2hChol+OA	1	1439	13	no	45.0646	1.54471	0.966858
A431	2hChol+OA	1	1440	57	no	30.4428	29.0694	0.511539
A431	2hChol+OA	1	1441	57	no	20.3518	17.2029	0.541924
A431	2hChol+OA	1	1442	18	no	9.97413	5.20961	0.656896
A431	2hChol+OA	1	1443	35	no	23.4311	10.4499	0.69157
A431	2hChol+OA	1	1444	35	yes	16.2505	2.82618	0.851851
A431	2hChol+OA	1	1445	18	no	9.94449	2.9983	0.768342
A431	2hChol+OA	1	1446	50	no	14.4103	8.16362	0.638361
A431	2hChol+OA	1	1447	35	yes	11.7559	6.72618	0.63607
A431	2hChol+OA	1	1448	35	yes	17.5747	6.61438	0.726556
A431	2hChol+OA	1	1449	51	no	14.0626	3.83209	0.785853
A431	2hChol+OA	1	1450	42	no	17.2869	3.03361	0.850712
A431	2hChol+OA	1	1451	50	no	16.1443	10.6082	0.603468
A431	2hChol+OA	1	1452	18	no	13.78	3.69091	0.78874
A431	2hChol+OA	1	1453	18	yes	6.14427	0.369288	0.943305
A431	2hChol+OA	1	1454	18	yes	11.5683	4.14641	0.736145
A431	2hChol+OA	1	1455	42	no	18.0643	3.81246	0.82573
A431	2hChol+OA	1	1456	18	yes	13.9779	5.07128	0.733779
A431	2hChol+OA	1	1457	18	no	9.39466	4.79773	0.661951
A431	2hChol+OA	1	1458	50	no	12.1502	5.51306	0.68788
A431	2hChol+OA	1	1459	51	no	10.9592	5.99756	0.646303
A431	2hChol+OA	1	1460	50	no	11.0378	7.78198	0.586501
A431	2hChol+OA	1	1461	51	yes	13.2919	8.18446	0.618909
A431	2hChol+OA	1	1462	51	no	22.7014	9.46741	0.705696
A431	2hChol+OA	1	1463	34	no	5.37232	6.29055	0.460635
A431	2hChol+OA	1	1464	35	yes	12.3004	6.22432	0.664
A431	2hChol+OA	1	1465	50	no	22.1223	30.4798	0.420559
A431	2hChol+OA	1	1466	35	yes	10.4292	3.78127	0.733909
A431	2hChol+OA	1	1467	50	no	11.3217	8.05508	0.584292
A431	2hChol+OA	1	1468	35	yes	10.5826	1.99526	0.841367
A431	2hChol+OA	1	1469	18	yes	14.5723	1.90425	0.884427
A431	2hChol+OA	1	1470	35	yes	11.1715	5.69299	0.662427
A431	2hChol+OA	1	1471	57	no	10.9054	8.13077	0.572879
A431	2hChol+OA	1	1472	57	no	11.0109	7.33043	0.600333
A431	2hChol+OA	1	1473	35	no	9.90943	3.18191	0.756946
A431	2hChol+OA	1	1474	42	no	17.7496	4.4108	0.80096
A431	2hChol+OA	1	1475	57	no	8.0148	2.23404	0.78202
A431	2hChol+OA	1	1476	51	yes	6.14798	1.68262	0.785123
A431	2hChol+OA	1	1477	50	no	8.23006	7.59716	0.519994
A431	2hChol+OA	1	1478	42	no	20.9103	6.00119	0.777003
A431	2hChol+OA	1	1479	57	no	11.5549	5.08541	0.694392
A431	2hChol+OA	1	1480	34	no	11.0462	8.24635	0.572564
A431	2hChol+OA	1	1481	1	no	15.0335	1.9376	0.88583
A431	2hChol+OA	1	1482	18	yes	11.6449	2.51086	0.822626
A431	2hChol+OA	1	1483	50	no	20.4291	9.62733	0.679692
A431	2hChol+OA	1	1484	34	no	18.7103	12.7488	0.59475
A431	2hChol+OA	1	1485	34	yes	13.1823	3.07472	0.810868
A431	2hChol+OA	1	1486	35	yes	15.312	4.73702	0.763728
A431	2hChol+OA	1	1487	50	no	19.6082	8.3505	0.701327
A431	2hChol+OA	1	1488	35	no	11.3792	1.5116	0.882738
A431	2hChol+OA	1	1489	34	yes	14.0145	3.5995	0.795646
A431	2hChol+OA	1	1490	34	no	11.7584	3.98727	0.746771
A431	2hChol+OA	1	1491	57	no	8.1116	3.65199	0.689551
A431	2hChol+OA	1	1492	50	no	29.8553	53.1943	0.359488
A431	2hChol+OA	1	1493	50	no	10.7402	4.65055	0.697836
A431	2hChol+OA	1	1494	42	no	35.1021	11.656	0.750717
A431	2hChol+OA	1	1495	50	no	3.41086	3.37919	0.502332
A431	2hChol+OA	1	1496	34	yes	9.03952	2.96843	0.752794
A431	2hChol+OA	1	1497	35	yes	11.4738	1.68231	0.872128
A431	2hChol+OA	1	1498	35	no	13.5554	4.28433	0.759843
A431	2hChol+OA	1	1499	34	no	8.8553	7.17717	0.552335
A431	2hChol+OA	1	1500	34	yes	9.19182	2.71454	0.77201
A431	2hChol+OA	1	1501	18	yes	9.82414	0.482472	0.953188
A431	2hChol+OA	1	1502	60	no	28.6597	5.58902	0.836811
A431	2hChol+OA	1	1503	18	no	9.19047	8.40681	0.522267
A431	2hChol+OA	1	1504	19	no	11.1694	5.22885	0.681133
A431	2hChol+OA	1	1505	42	no	14.3095	5.73687	0.71382
A431	2hChol+OA	1	1506	42	no	12.9353	9.16611	0.58527
A431	2hChol+OA	1	1507	51	yes	8.72432	1.72101	0.835237
A431	2hChol+OA	1	1508	35	no	22.7004	4.51767	0.83402
A431	2hChol+OA	1	1509	35	no	9.43615	4.68645	0.66816
A431	2hChol+OA	1	1510	19	no	12.6149	1.96076	0.865477
A431	2hChol+OA	1	1511	1	no	20.7983	9.94312	0.676556
A431	2hChol+OA	1	1512	42	yes	19.594	1.30772	0.937435
A431	2hChol+OA	1	1513	51	no	9.02106	8.71999	0.508485
A431	2hChol+OA	1	1514	18	no	13.6592	3.2249	0.808998
A431	2hChol+OA	1	1515	34	yes	24.8257	10.4616	0.70353
A431	2hChol+OA	1	1516	18	yes	6.93472	6.64056	0.510835
A431	2hChol+OA	1	1517	35	no	17.816	4.45389	0.800004
A431	2hChol+OA	1	1518	34	no	9.39178	2.75622	0.773113
A431	2hChol+OA	1	1519	35	no	16.9858	6.86253	0.712243
A431	2hChol+OA	1	1520	42	no	22.0603	1.137	0.950986
A431	2hChol+OA	1	1521	51	no	8.82111	6.19128	0.587588
A431	2hChol+OA	1	1522	51	yes	14.7979	5.99272	0.711758
A431	2hChol+OA	1	1523	18	no	17.0292	7.38611	0.697481
A431	2hChol+OA	1	1524	34	yes	27.822	6.87871	0.80177
A431	2hChol+OA	1	1525	35	yes	14.1947	9.86717	0.589924
A431	2hChol+OA	1	1526	34	no	20.4227	5.14704	0.798706
A431	2hChol+OA	1	1527	35	yes	13.5273	2.91974	0.822476
A431	2hChol+OA	1	1528	60	no	27.2299	11.0801	0.710778
A431	2hChol+OA	1	1529	51	no	22.294	11.6752	0.656301
A431	2hChol+OA	1	1530	35	yes	19.4991	2.61704	0.881668
A431	2hChol+OA	1	1531	18	no	12.7852	4.85206	0.724897
A431	2hChol+OA	1	1532	60	no	8.88671	3.37818	0.724565
A431	2hChol+OA	1	1533	51	no	26.4631	8.04107	0.766954
A431	2hChol+OA	1	1534	18	no	21.6778	5.59197	0.794939
A431	2hChol+OA	1	1535	19	no	11.9867	8.43293	0.587019
A431	2hChol+OA	1	1536	19	no	12.099	3.18458	0.791633
A431	2hChol+OA	1	1537	18	no	10.4	4.492	0.698362
A431	2hChol+OA	1	1538	51	no	10.3765	8.19654	0.558687
A431	2hChol+OA	1	1539	60	no	18.2906	5.89132	0.756375
A431	2hChol+OA	1	1540	51	no	18.1624	12.2282	0.597633
A431	2hChol+OA	1	1541	19	no	7.54406	1.0929	0.873463
A431	2hChol+OA	1	1542	51	yes	5.06806	1.75482	0.742804
A431	2hChol+OA	1	1543	60	yes	11.6675	3.9858	0.74537
A431	2hChol+OA	1	1544	51	no	11.0923	7.06276	0.610976
A431	2hChol+OA	1	1545	19	no	14.8869	8.43621	0.63829
A431	2hChol+OA	1	1546	19	no	22.9804	11.7441	0.661791
A431	2hChol+OA	1	1547	35	no	12.0055	5.71241	0.677591
A431	2hChol+OA	1	1548	19	no	13.8433	4.10179	0.771425
A431	2hChol+OA	1	1549	42	no	13.2868	0.735952	0.947517
A431	2hChol+OA	1	1550	18	no	6.85764	6.27195	0.522304
A431	2hChol+OA	1	1551	35	no	16.6634	5.63337	0.747346
A431	2hChol+OA	1	1552	60	yes	16.0472	7.04462	0.69493
A431	2hChol+OA	1	1554	60	yes	13.059	3.35715	0.795497
A431	2hChol+OA	1	1555	42	no	13.1651	3.31181	0.799003
A431	2hChol+OA	1	1556	42	no	23.1522	3.53727	0.867466
A431	2hChol+OA	1	1557	19	no	25.6745	18.8998	0.575993
A431	2hChol+OA	1	1558	51	no	9.02087	2.6657	0.7719
A431	2hChol+OA	1	1559	24	no	8.83063	14.4418	0.379447
A431	2hChol+OA	1	1560	64	no	28.0093	5.4032	0.838288
A431	2hChol+OA	1	1561	19	no	25.8399	21.4019	0.546972
A431	2hChol+OA	1	1562	63	no	28.1614	0.81276	0.971949
A431	2hChol+OA	1	1563	19	no	12.8964	7.40424	0.635271
A431	2hChol+OA	1	1564	39	no	15.5303	1.61128	0.906002
A431	2hChol+OA	1	1565	1	no	26.6029	9.20257	0.742984
A431	2hChol+OA	1	1566	9	no	21.4882	14.7517	0.592943
A431	2hChol+OA	1	1567	24	no	14.574	21.1282	0.40821
A431	2hChol+OA	1	1568	64	no	14.5396	5.23268	0.735352
A431	2hChol+OA	1	1569	24	no	16.1847	53.7669	0.23137
A431	2hChol+OA	1	1570	9	no	19.6343	8.17104	0.706134
A431	2hChol+OA	1	1571	9	no	25.5391	19.0877	0.572282
A431	2hChol+OA	1	1572	56	no	7.85689	6.39581	0.551256
A431	2hChol+OA	1	1573	24	yes	5.42258	2.8094	0.658721
A431	2hChol+OA	1	1574	3	no	16.8422	3.9727	0.809142
A431	2hChol+OA	1	1575	24	no	8.37836	53.9593	0.134403
A431	2hChol+OA	1	1576	60	no	12.4414	3.768	0.767542
A431	2hChol+OA	1	1577	39	no	34.1435	8.37874	0.802956
A431	2hChol+OA	1	1578	9	no	27.8099	13.1382	0.67915
A431	2hChol+OA	1	1579	19	no	11.0244	7.48511	0.595608
A431	2hChol+OA	1	1580	9	no	31.545	17.2253	0.646807
A431	2hChol+OA	1	1581	3	no	10.1576	2.1298	0.826668
A431	2hChol+OA	1	1582	56	no	6.68555	4.63714	0.590456
A431	2hChol+OA	1	1583	26	no	11.5459	7.26342	0.613839
A431	2hChol+OA	1	1584	3	no	9.39267	4.24375	0.688793
A431	2hChol+OA	1	1585	24	no	6.8683	3.29366	0.675884
A431	2hChol+OA	1	1586	56	yes	10.0842	5.9953	0.627147
A431	2hChol+OA	1	1587	26	no	11.4398	3.84307	0.748537
A431	2hChol+OA	1	1588	9	no	13.1007	6.85089	0.656624
A431	2hChol+OA	1	1589	24	no	13.1242	8.70576	0.601201
A431	2hChol+OA	1	1590	26	no	11.5253	5.68363	0.669729
A431	2hChol+OA	1	1591	9	no	19.4669	6.1001	0.761407
A431	2hChol+OA	1	1592	24	no	2.93777	3.7964	0.436248
A431	2hChol+OA	1	1593	56	no	7.80766	4.7213	0.623169
A431	2hChol+OA	1	1594	60	yes	16.2366	4.65476	0.777192
A431	2hChol+OA	1	1595	9	no	11.1467	5.22897	0.680686
A431	2hChol+OA	1	1596	3	no	10.0139	6.56441	0.604037
A431	2hChol+OA	1	1597	51	no	8.89204	5.86964	0.602373
A431	2hChol+OA	1	1598	24	no	3.35864	4.39917	0.432937
A431	2hChol+OA	1	1599	39	yes	18.0604	3.90901	0.82207
A431	2hChol+OA	1	1600	3	no	11.3618	8.39369	0.575121
A431	2hChol+OA	1	1601	60	no	14.1973	9.51492	0.598734
A431	2hChol+OA	1	1602	24	no	10.6451	10.9715	0.492451
A431	2hChol+OA	1	1603	26	yes	8.00923	5.85266	0.577788
A431	2hChol+OA	1	1604	64	yes	17.1738	2.16037	0.888261
A431	2hChol+OA	1	1605	19	no	11.2218	8.78887	0.560792
A431	2hChol+OA	1	1606	24	no	3.48193	4.88359	0.416224
A431	2hChol+OA	1	1607	39	no	21.9741	4.19816	0.839595
A431	2hChol+OA	1	1608	3	no	11.8642	4.31106	0.733479
A431	2hChol+OA	1	1609	56	yes	10.3307	9.5156	0.520534
A431	2hChol+OA	1	1610	26	no	11.0016	7.7893	0.585474
A431	2hChol+OA	1	1611	19	no	11.6496	4.26935	0.731807
A431	2hChol+OA	1	1612	24	no	6.52569	8.27821	0.440809
A431	2hChol+OA	1	1613	39	yes	16.2824	2.11408	0.885082
A431	2hChol+OA	1	1614	3	no	6.13971	2.19573	0.736579
A431	2hChol+OA	1	1615	19	no	6.0841	1.69781	0.781826
A431	2hChol+OA	1	1616	60	no	14.6797	9.40303	0.609553
A431	2hChol+OA	1	1617	19	yes	15.5256	4.94825	0.758313
A431	2hChol+OA	1	1618	39	yes	14.665	1.56614	0.90351
A431	2hChol+OA	1	1619	56	yes	11.3699	7.57258	0.600233
A431	2hChol+OA	1	1620	26	no	7.71549	5.23095	0.595954
A431	2hChol+OA	1	1621	64	no	11.2148	7.11826	0.611724
A431	2hChol+OA	1	1622	64	yes	15.431	2.78798	0.846974
A431	2hChol+OA	1	1623	3	no	12.5455	15.8929	0.441147
A431	2hChol+OA	1	1624	19	no	14.7707	7.76002	0.65558
A431	2hChol+OA	1	1625	56	no	17.183	30.5195	0.360212
A431	2hChol+OA	1	1626	3	no	7.63098	5.04824	0.601849
A431	2hChol+OA	1	1627	19	yes	10.993	2.17512	0.834819
A431	2hChol+OA	1	1628	64	no	14.6022	4.26772	0.773834
A431	2hChol+OA	1	1629	3	no	3.75391	3.78997	0.49761
A431	2hChol+OA	1	1630	3	no	27.9314	22.7533	0.551082
A431	2hChol+OA	1	1631	60	no	19.7427	7.55136	0.723334
A431	2hChol+OA	1	1632	24	no	5.19364	2.21231	0.701279
A431	2hChol+OA	1	1633	64	no	22.5756	5.38946	0.807279
A431	2hChol+OA	1	1634	64	yes	13.8675	3.7204	0.788468
A431	2hChol+OA	1	1635	3	no	22.5917	19.2856	0.539473
A431	2hChol+OA	1	1636	3	no	13.3615	6.3866	0.676596
A431	2hChol+OA	1	1637	64	no	16.8481	8.2476	0.671354
A431	2hChol+OA	1	1638	64	no	14.4407	1.95938	0.880526
A431	2hChol+OA	1	1639	64	no	21.3592	23.2306	0.479015
A431	2hChol+OA	1	1640	24	no	13.7031	7.39642	0.64945
A431	2hChol+OA	1	1641	28	no	10.5036	11.0388	0.487577
A431	2hChol+OA	1	1642	64	no	18.0544	8.67776	0.675381
A431	2hChol+OA	1	1643	56	no	17.643	31.8769	0.356282
A431	2hChol+OA	1	1644	64	no	12.5092	3.33	0.789762
A431	2hChol+OA	1	1645	24	yes	4.9941	1.66974	0.749433
A431	2hChol+OA	1	1646	28	no	8.50132	4.56223	0.650767
A431	2hChol+OA	1	1647	56	no	6.99318	7.37584	0.486684
A431	2hChol+OA	1	1648	24	no	11.4352	45.9639	0.199223
A431	2hChol+OA	1	1649	24	no	18.9488	41.1052	0.31553
A431	2hChol+OA	1	1650	24	no	10.0568	6.45871	0.608931
A431	2hChol+OA	1	1651	39	no	20.2216	2.03402	0.908606
A431	2hChol+OA	1	1652	26	no	9.23877	2.27794	0.802206
A431	2hChol+OA	1	1653	28	no	6.58922	3.28048	0.667621
A431	2hChol+OA	1	1654	61	no	9.67556	3.34116	0.743318
A431	2hChol+OA	1	1655	39	yes	20.7566	4.08082	0.835699
A431	2hChol+OA	1	1656	24	no	7.99117	3.8036	0.677518
A431	2hChol+OA	1	1657	56	no	5.08516	3.60669	0.585049
A431	2hChol+OA	1	1658	61	no	10.1889	8.27644	0.551786
A431	2hChol+OA	1	1659	43	no	17.3488	8.59193	0.668786
A431	2hChol+OA	1	1660	28	no	27.4894	57.7082	0.322654
A431	2hChol+OA	1	1661	61	no	6.71712	5.73138	0.539593
A431	2hChol+OA	1	1662	28	no	18.3792	27.4209	0.401291
A431	2hChol+OA	1	1663	61	no	22.708	19.818	0.53398
A431	2hChol+OA	1	1664	61	no	17.9038	25.6339	0.411226
A431	2hChol+OA	1	1665	61	no	9.97739	12.3557	0.446754
A431	2hChol+OA	1	1666	43	no	24.0319	19.3016	0.55458
A431	2hChol+OA	1	1667	28	yes	15.4257	7.95995	0.659622
A431	2hChol+OA	1	1668	61	no	10.3625	11.1962	0.480663
A431	2hChol+OA	1	1669	36	no	20.0329	23.6104	0.459015
A431	2hChol+OA	1	1670	43	no	15.288	11.2121	0.576903
A431	2hChol+OA	1	1671	24	no	13.4435	9.155	0.594885
A431	2hChol+OA	1	1672	41	no	14.1325	3.40028	0.806061
A431	2hChol+OA	1	1673	3	yes	20.3184	20.6295	0.496201
A431	2hChol+OA	1	1674	28	yes	6.72617	6.58041	0.505477
A431	2hChol+OA	1	1675	3	no	11.8286	16.2403	0.421414
A431	2hChol+OA	1	1676	43	no	9.24686	3.48945	0.726023
A431	2hChol+OA	1	1677	28	yes	8.72076	7.00885	0.554417
A431	2hChol+OA	1	1678	41	no	14.1266	0.561024	0.961803
A431	2hChol+OA	1	1679	3	yes	8.91266	2.0645	0.811928
A431	2hChol+OA	1	1680	64	no	10.4706	3.09791	0.771685
A431	2hChol+OA	1	1681	43	no	10.1656	6.44848	0.611866
A431	2hChol+OA	1	1682	28	yes	10.6041	6.40986	0.623258
A431	2hChol+OA	1	1683	64	no	17.0722	4.37204	0.79612
A431	2hChol+OA	1	1684	9	no	28.6301	4.08866	0.875036
A431	2hChol+OA	1	1685	43	no	10.1328	7.7289	0.567292
A431	2hChol+OA	1	1686	9	no	23.4827	5.19183	0.818939
A431	2hChol+OA	1	1687	43	no	16.6944	18.5713	0.473389
A431	2hChol+OA	1	1688	43	no	29.7528	27.418	0.52042
A431	2hChol+OA	1	1689	43	no	12.8074	9.47715	0.574721
A431	2hChol+OA	1	1690	41	yes	11.7331	3.75066	0.757769
A431	2hChol+OA	1	1691	64	no	20.4465	7.86772	0.722128
A431	2hChol+OA	1	1692	4	no	11.742	5.68972	0.673599
A431	2hChol+OA	2	1	6	no	16.884	28.6123	0.371107
A431	2hChol+OA	2	2	58	no	79.0726	103.222	0.433764
A431	2hChol+OA	2	3	57	no	43.0625	122.102	0.260725
A431	2hChol+OA	2	4	15	yes	33.3695	32.5124	0.506505
A431	2hChol+OA	2	5	39	no	56.0201	106.923	0.343801
A431	2hChol+OA	2	6	15	yes	18.6434	55.8975	0.25011
A431	2hChol+OA	2	7	67	no	23.9834	33.8116	0.414973
A431	2hChol+OA	2	8	73	no	118.02	93.221	0.558699
A431	2hChol+OA	2	9	31	yes	61.4409	123.105	0.33293
A431	2hChol+OA	2	10	72	no	13.9932	14.8166	0.485708
A431	2hChol+OA	2	11	30	no	30.1711	49.0559	0.380818
A431	2hChol+OA	2	12	32	yes	5.56952	2.41588	0.697462
A431	2hChol+OA	2	13	26	yes	14.0517	14.3899	0.494055
A431	2hChol+OA	2	14	60	no	21.4436	13.3819	0.615743
A431	2hChol+OA	2	15	22	yes	67.1679	24.1426	0.735599
A431	2hChol+OA	2	16	43	yes	24.6237	20.0512	0.551175
A431	2hChol+OA	2	17	6	yes	27.4082	34.603	0.441988
A431	2hChol+OA	2	18	56	no	27.8789	21.787	0.561329
A431	2hChol+OA	2	19	11	no	47.3998	56.939	0.454287
A431	2hChol+OA	2	20	9	no	15.0347	18.4016	0.449651
A431	2hChol+OA	2	21	36	yes	22.3197	21.7569	0.506384
A431	2hChol+OA	2	22	56	no	35.4596	22.1943	0.615043
A431	2hChol+OA	2	23	36	no	35.8127	21.145	0.62876
A431	2hChol+OA	2	24	36	yes	17.0896	8.37881	0.671012
A431	2hChol+OA	2	25	5	no	24.9115	15.8491	0.611166
A431	2hChol+OA	2	26	58	no	36.9648	27.3679	0.574588
A431	2hChol+OA	2	27	45	yes	14.9588	15.2705	0.494845
A431	2hChol+OA	2	28	5	yes	19.2932	17.3716	0.526205
A431	2hChol+OA	2	29	58	yes	38.7138	29.4534	0.567924
A431	2hChol+OA	2	30	52	yes	30.0283	52.3214	0.364644
A431	2hChol+OA	2	31	28	no	29.5435	19.1518	0.606701
A431	2hChol+OA	2	32	28	yes	37.6345	20.5951	0.646312
A431	2hChol+OA	2	33	5	no	28.902	17.3266	0.625197
A431	2hChol+OA	2	34	52	yes	15.0793	28.3037	0.347585
A431	2hChol+OA	2	35	21	no	33.3411	38.0234	0.467195
A431	2hChol+OA	2	36	14	yes	33.1136	19.6572	0.627498
A431	2hChol+OA	2	37	21	no	13.0287	17.8238	0.422291
A431	2hChol+OA	2	38	14	yes	34.1327	16.332	0.676368
A431	2hChol+OA	2	39	21	no	23.1481	28.2166	0.450662
A431	2hChol+OA	2	40	44	yes	62.8419	51.2432	0.550834
A431	2hChol+OA	2	41	28	yes	21.3295	10.1159	0.678303
A431	2hChol+OA	2	42	21	yes	30.0675	32.1057	0.483608
A431	2hChol+OA	2	43	52	no	21.9985	40.0645	0.354455
A431	2hChol+OA	2	44	44	yes	23.4846	20.5854	0.532893
A431	2hChol+OA	2	45	21	yes	13.099	23.1071	0.36179
A431	2hChol+OA	2	46	44	yes	24.0784	21.1109	0.532834
A431	2hChol+OA	2	47	57	no	51.123	13.8169	0.787236
A431	2hChol+OA	2	48	15	no	21.7281	20.6043	0.513273
A431	2hChol+OA	2	49	15	yes	40.0466	26.5349	0.601467
A431	2hChol+OA	2	50	44	no	28.7729	22.1721	0.564783
A431	2hChol+OA	2	51	14	no	22.6308	39.0929	0.366646
A431	2hChol+OA	2	52	21	yes	11.6785	14.8537	0.440164
A431	2hChol+OA	2	53	41	no	39.8756	28.8753	0.580001
A431	2hChol+OA	2	54	21	no	46.1765	28.3897	0.619268
A431	2hChol+OA	2	55	41	yes	22.4966	18.0842	0.554365
A431	2hChol+OA	2	56	15	no	18.3125	15.7	0.538405
A431	2hChol+OA	2	57	67	no	13.7155	13.4194	0.505456
A431	2hChol+OA	2	58	67	no	12.2601	23.9282	0.338787
A431	2hChol+OA	2	59	39	yes	33.7682	25.661	0.568209
A431	2hChol+OA	2	60	70	no	76.4685	21.5777	0.779923
A431	2hChol+OA	2	61	15	no	26.6933	13.1881	0.669317
A431	2hChol+OA	2	62	67	yes	16.0718	38.5078	0.294466
A431	2hChol+OA	2	63	39	no	18.9384	10.1102	0.651957
A431	2hChol+OA	2	64	67	yes	10.121	21.6746	0.318315
A431	2hChol+OA	2	65	41	yes	23.5798	15.2038	0.607983
A431	2hChol+OA	2	66	70	yes	21.6573	17.9338	0.547024
A431	2hChol+OA	2	67	67	yes	19.6327	25.4754	0.435236
A431	2hChol+OA	2	68	18	yes	17.4349	18.3686	0.48696
A431	2hChol+OA	2	69	70	yes	20.6348	17.7444	0.537655
A431	2hChol+OA	2	70	12	no	60.9443	18.9428	0.762881
A431	2hChol+OA	2	71	67	yes	16.702	18.6297	0.47272
A431	2hChol+OA	2	72	67	yes	14.0556	14.9322	0.48488
A431	2hChol+OA	2	73	67	yes	13.3519	15.9167	0.456185
A431	2hChol+OA	2	74	41	yes	27.2665	25.313	0.518577
A431	2hChol+OA	2	75	70	yes	23.9122	8.11861	0.746537
A431	2hChol+OA	2	76	18	yes	18.2848	14.8803	0.551327
A431	2hChol+OA	2	77	18	yes	19.6975	13.1163	0.600282
A431	2hChol+OA	2	78	41	no	41.635	32.8657	0.558854
A431	2hChol+OA	2	79	66	yes	20.2366	9.63506	0.677452
A431	2hChol+OA	2	80	66	yes	27.4915	18.4156	0.59885
A431	2hChol+OA	2	81	34	no	27.7919	24.3999	0.532496
A431	2hChol+OA	2	82	34	no	22.8734	15.3248	0.598808
A431	2hChol+OA	2	83	31	no	31.8472	27.7533	0.534345
A431	2hChol+OA	2	84	72	no	21.1237	16.1569	0.566615
A431	2hChol+OA	2	85	34	yes	21.4766	6.84884	0.758209
A431	2hChol+OA	2	86	50	no	25.5115	7.07258	0.782944
A431	2hChol+OA	2	87	42	no	25.3515	11.932	0.679965
A431	2hChol+OA	2	88	10	no	100.38	40.8843	0.710582
A431	2hChol+OA	2	89	42	yes	28.146	7.3409	0.793138
A431	2hChol+OA	2	90	51	no	13.3018	16.8956	0.440494
A431	2hChol+OA	2	91	42	yes	25.4694	17.4482	0.59345
A431	2hChol+OA	2	92	4	yes	31.8571	20.8544	0.604368
A431	2hChol+OA	2	93	80	no	36.5081	14.4052	0.717064
A431	2hChol+OA	2	94	4	no	28.5731	13.0263	0.686862
A431	2hChol+OA	2	95	24	yes	24.3185	17.7215	0.578462
A431	2hChol+OA	2	96	19	no	52.3233	19.2679	0.730863
A431	2hChol+OA	2	97	24	no	39.0389	21.2352	0.647689
A431	2hChol+OA	2	98	63	no	21.6021	12.5412	0.63269
A431	2hChol+OA	2	99	26	no	25.7827	67.4536	0.276531
A431	2hChol+OA	2	100	26	no	19.2034	20.2693	0.486499
A431	2hChol+OA	2	101	32	no	12.082	7.48493	0.61747
A431	2hChol+OA	2	102	30	no	30.5167	23.3305	0.566727
A431	2hChol+OA	2	103	26	no	21.8095	24.8262	0.467656
A431	2hChol+OA	2	104	3	no	28.2549	21.3586	0.5695
A431	2hChol+OA	2	105	61	yes	35.1586	23.3777	0.600629
A431	2hChol+OA	2	106	3	no	19.2878	16.4006	0.54045
A431	2hChol+OA	2	107	30	no	21.7493	25.1156	0.464085
A431	2hChol+OA	2	108	16	no	37.8542	42.6882	0.469991
A431	2hChol+OA	2	109	40	no	58.3636	20.1736	0.743133
A431	2hChol+OA	2	110	26	no	25.2375	38.988	0.392951
A431	2hChol+OA	2	111	32	yes	32.166	26.6889	0.546531
A431	2hChol+OA	2	112	7	yes	84.2021	27.4806	0.753941
A431	2hChol+OA	2	113	23	yes	49.734	10.168	0.830257
A431	2hChol+OA	2	114	6	no	6.094	14.4531	0.296587
A431	2hChol+OA	2	115	6	no	10.9604	16.4467	0.399912
A431	2hChol+OA	2	116	48	no	40.5226	21.1935	0.656596
A431	2hChol+OA	2	117	43	yes	15.6134	17.9679	0.464943
A431	2hChol+OA	2	118	56	yes	13.3428	15.2668	0.466376
A431	2hChol+OA	2	119	56	yes	8.27229	15.8632	0.342744
A431	2hChol+OA	2	120	45	no	21.982	21.7805	0.502302
A431	2hChol+OA	2	121	5	no	14.7921	9.58527	0.606796
A431	2hChol+OA	2	122	5	no	20.2362	16.3091	0.553728
A431	2hChol+OA	2	123	5	yes	26.4284	14.4793	0.64605
A431	2hChol+OA	2	124	9	no	21.0901	12.6224	0.625587
A431	2hChol+OA	2	125	58	no	32.8754	18.6327	0.638257
A431	2hChol+OA	2	126	52	yes	5.91888	10.3594	0.363606
A431	2hChol+OA	2	127	28	yes	11.9976	7.27478	0.622527
A431	2hChol+OA	2	128	44	yes	16.1669	8.25926	0.661868
A431	2hChol+OA	2	129	52	no	8.15842	12.3724	0.397375
A431	2hChol+OA	2	130	21	no	21.4154	21.0288	0.504555
A431	2hChol+OA	2	131	28	yes	15.2276	8.37126	0.645268
A431	2hChol+OA	2	132	44	yes	23.3137	23.1836	0.5014
A431	2hChol+OA	2	133	28	yes	23.4178	11.1683	0.677088
A431	2hChol+OA	2	134	44	yes	13.1502	13.073	0.501471
A431	2hChol+OA	2	135	44	yes	34.9248	22.8696	0.604294
A431	2hChol+OA	2	136	52	no	18.5571	18.501	0.500757
A431	2hChol+OA	2	137	12	no	35.0628	6.07245	0.852378
A431	2hChol+OA	2	138	39	yes	22.7609	10.535	0.683596
A431	2hChol+OA	2	139	21	yes	12.1955	9.37364	0.565413
A431	2hChol+OA	2	140	21	no	17.4858	9.21456	0.654889
A431	2hChol+OA	2	141	12	no	26.7536	8.47926	0.759337
A431	2hChol+OA	2	142	15	yes	8.99811	5.84628	0.606162
A431	2hChol+OA	2	143	15	yes	9.279	7.83647	0.542141
A431	2hChol+OA	2	144	70	no	12.6844	15.5601	0.449093
A431	2hChol+OA	2	145	67	no	19.3637	26.5845	0.421424
A431	2hChol+OA	2	146	15	yes	15.5808	16.0579	0.492459
A431	2hChol+OA	2	147	15	yes	11.4318	7.81625	0.59392
A431	2hChol+OA	2	148	12	yes	31.9622	15.4781	0.673735
A431	2hChol+OA	2	149	41	yes	14.5215	7.3796	0.663049
A431	2hChol+OA	2	150	39	yes	15.0552	7.07171	0.680403
A431	2hChol+OA	2	151	15	yes	34.7436	19.4348	0.641282
A431	2hChol+OA	2	152	39	yes	16.9026	11.3881	0.597461
A431	2hChol+OA	2	153	70	yes	18.1698	14.7344	0.552203
A431	2hChol+OA	2	154	39	yes	15.89	8.81206	0.643266
A431	2hChol+OA	2	155	15	yes	21.2966	10.8166	0.663173
A431	2hChol+OA	2	156	70	yes	15.2022	19.5515	0.437427
A431	2hChol+OA	2	157	39	yes	22.164	15.6008	0.586896
A431	2hChol+OA	2	158	70	yes	11.6235	20.7061	0.359532
A431	2hChol+OA	2	159	41	yes	21.4969	13.6459	0.6117
A431	2hChol+OA	2	160	67	yes	13.8733	15.1876	0.477387
A431	2hChol+OA	2	161	67	yes	8.47928	12.7259	0.399868
A431	2hChol+OA	2	162	67	no	11.1611	21.3005	0.343826
A431	2hChol+OA	2	163	67	yes	17.2669	14.6742	0.540586
A431	2hChol+OA	2	164	12	no	23.2635	7.16916	0.764426
A431	2hChol+OA	2	165	18	yes	24.7192	17.0379	0.591976
A431	2hChol+OA	2	166	67	yes	13.9335	12.8252	0.520708
A431	2hChol+OA	2	167	18	no	27.6755	23.2222	0.543748
A431	2hChol+OA	2	168	70	no	21.8029	8.10414	0.729023
A431	2hChol+OA	2	169	27	yes	13.8777	8.30779	0.625531
A431	2hChol+OA	2	170	66	yes	23.8425	0.07468	0.996878
A431	2hChol+OA	2	171	66	yes	77.8507	0	1
A431	2hChol+OA	2	172	50	no	13.8187	10.1386	0.576807
A431	2hChol+OA	2	173	34	yes	21.1088	13.0878	0.617277
A431	2hChol+OA	2	174	46	no	11.0604	14.9259	0.425624
A431	2hChol+OA	2	175	66	yes	22.2283	6.4543	0.774975
A431	2hChol+OA	2	176	34	yes	22.701	8.9137	0.718052
A431	2hChol+OA	2	177	66	yes	23.073	13.1098	0.637679
A431	2hChol+OA	2	178	66	yes	26.1843	8.12798	0.763117
A431	2hChol+OA	2	179	50	no	19.0009	16.8044	0.530672
A431	2hChol+OA	2	180	31	no	22.2089	17.7638	0.555601
A431	2hChol+OA	2	181	46	no	13.1996	8.11193	0.619364
A431	2hChol+OA	2	182	46	yes	29.6583	23.4798	0.558136
A431	2hChol+OA	2	183	46	yes	24.9264	17.7985	0.583416
A431	2hChol+OA	2	184	46	yes	15.0452	7.4588	0.668556
A431	2hChol+OA	2	185	34	no	28.4345	10.9784	0.721452
A431	2hChol+OA	2	186	50	no	26.4159	25.0592	0.513178
A431	2hChol+OA	2	187	72	no	14.2963	14.5714	0.495235
A431	2hChol+OA	2	188	4	no	33.7066	14.9289	0.693046
A431	2hChol+OA	2	189	42	no	22.0863	6.54406	0.771429
A431	2hChol+OA	2	190	42	yes	17.8847	4.76474	0.789631
A431	2hChol+OA	2	191	51	no	9.3895	15.2433	0.381178
A431	2hChol+OA	2	192	51	no	10.3701	16.8054	0.381597
A431	2hChol+OA	2	193	51	no	17.5079	14.4375	0.548057
A431	2hChol+OA	2	194	81	yes	26.5545	10.3006	0.720511
A431	2hChol+OA	2	195	76	yes	37.7395	9.18805	0.804208
A431	2hChol+OA	2	196	69	yes	27.3352	19.3833	0.585104
A431	2hChol+OA	2	197	4	yes	22.7451	3.80614	0.856649
A431	2hChol+OA	2	198	24	yes	9.36464	6.8417	0.577838
A431	2hChol+OA	2	199	24	yes	23.8804	15.932	0.599823
A431	2hChol+OA	2	200	37	no	27.199	5.18374	0.839923
A431	2hChol+OA	2	201	59	no	17.9461	11.7105	0.605129
A431	2hChol+OA	2	202	59	no	18.6335	8.60092	0.684189
A431	2hChol+OA	2	203	59	no	25.485	9.48383	0.728792
A431	2hChol+OA	2	204	78	no	32.6161	9.96394	0.765995
A431	2hChol+OA	2	205	63	no	16.9993	10.2805	0.623147
A431	2hChol+OA	2	206	30	yes	15.5755	5.72654	0.731173
A431	2hChol+OA	2	207	26	no	14.4485	10.2256	0.585574
A431	2hChol+OA	2	208	26	no	13.1115	10.5871	0.55326
A431	2hChol+OA	2	209	26	no	11.831	11.6436	0.503992
A431	2hChol+OA	2	210	26	no	26.0846	41.8249	0.384108
A431	2hChol+OA	2	211	26	no	25.0169	25.6562	0.493692
A431	2hChol+OA	2	212	26	no	14.2806	14.2978	0.499699
A431	2hChol+OA	2	213	26	yes	15.4988	9.99451	0.607955
A431	2hChol+OA	2	214	26	no	42.2546	118.483	0.262879
A431	2hChol+OA	2	215	71	no	18.0237	11.4796	0.610904
A431	2hChol+OA	2	216	26	no	13.8362	14.7793	0.483522
A431	2hChol+OA	2	217	71	no	29.5151	18.7329	0.611738
A431	2hChol+OA	2	218	71	no	25.5237	19.3278	0.569071
A431	2hChol+OA	2	219	61	yes	18.2463	10.0368	0.645131
A431	2hChol+OA	2	220	20	no	16.6184	18.627	0.471506
A431	2hChol+OA	2	221	26	no	19.1376	32.3162	0.371937
A431	2hChol+OA	2	222	16	no	24.4547	10.7394	0.694852
A431	2hChol+OA	2	223	26	no	17.0925	14.4892	0.541215
A431	2hChol+OA	2	224	26	no	22.351	18.3382	0.549311
A431	2hChol+OA	2	225	26	no	30.4609	45.0505	0.403395
A431	2hChol+OA	2	226	71	no	32.7588	16.6666	0.662793
A431	2hChol+OA	2	227	3	no	31.5346	32.8884	0.489493
A431	2hChol+OA	2	228	20	no	16.3737	13.5433	0.547304
A431	2hChol+OA	2	229	3	no	42.0702	77.8487	0.350822
A431	2hChol+OA	2	230	32	yes	12.1207	8.49544	0.587923
A431	2hChol+OA	2	231	25	no	20.7463	16.2965	0.560064
A431	2hChol+OA	2	232	23	no	19.1127	3.67282	0.838809
A431	2hChol+OA	2	233	17	no	10.9829	2.47668	0.815992
A431	2hChol+OA	2	234	79	no	32.0927	12.9223	0.712933
A431	2hChol+OA	2	235	60	no	12.5902	7.55917	0.624844
A431	2hChol+OA	2	236	22	no	23.3945	3.74137	0.862125
A431	2hChol+OA	2	237	17	yes	11.1325	0.854084	0.928747
A431	2hChol+OA	2	238	17	no	6.85488	3.03588	0.693059
A431	2hChol+OA	2	239	17	no	11.7582	3.00499	0.796454
A431	2hChol+OA	2	240	17	yes	4.85005	2.1174	0.696101
A431	2hChol+OA	2	241	17	yes	10.6142	4.87549	0.685242
A431	2hChol+OA	2	242	17	yes	3.77192	1.79109	0.678036
A431	2hChol+OA	2	243	22	yes	28.1906	3.72144	0.883384
A431	2hChol+OA	2	244	17	no	8.3792	3.51073	0.704731
A431	2hChol+OA	2	245	17	no	15.285	7.39324	0.673994
A431	2hChol+OA	2	246	48	no	17.2032	3.09296	0.847609
A431	2hChol+OA	2	247	17	no	10.1267	2.13196	0.826085
A431	2hChol+OA	2	248	23	yes	18.9228	2.30415	0.891452
A431	2hChol+OA	2	249	48	no	30.8492	8.95976	0.774931
A431	2hChol+OA	2	250	48	no	10.8371	1.45438	0.881675
A431	2hChol+OA	2	251	23	yes	19.2596	4.39024	0.814365
A431	2hChol+OA	2	252	48	no	43.6458	33.7628	0.563837
A431	2hChol+OA	2	253	48	yes	12.1956	1.20014	0.910409
A431	2hChol+OA	2	254	48	yes	11.9671	1.7479	0.872556
A431	2hChol+OA	2	255	23	yes	13.311	3.20814	0.805792
A431	2hChol+OA	2	256	23	yes	20.0278	4.37219	0.820812
A431	2hChol+OA	2	257	23	no	17.3984	5.23923	0.768561
A431	2hChol+OA	2	258	48	no	18.2246	5.98954	0.752643
A431	2hChol+OA	2	259	48	yes	11.5383	2.71751	0.809375
A431	2hChol+OA	2	260	48	yes	15.5202	1.32148	0.921535
A431	2hChol+OA	2	261	23	no	16.5077	0.823256	0.952498
A431	2hChol+OA	2	262	23	yes	28.3422	2.57075	0.916839
A431	2hChol+OA	2	263	6	no	9.98113	9.91287	0.501715
A431	2hChol+OA	2	264	48	yes	12.3711	1.26088	0.907506
A431	2hChol+OA	2	265	43	yes	13.7092	11.2833	0.548533
A431	2hChol+OA	2	266	6	yes	6.72958	7.57758	0.470365
A431	2hChol+OA	2	267	48	no	35.1149	6.66024	0.840569
A431	2hChol+OA	2	268	43	yes	18.6144	9.54134	0.661123
A431	2hChol+OA	2	269	6	yes	2.66388	5.17006	0.340044
A431	2hChol+OA	2	270	56	yes	9.15293	4.45872	0.672434
A431	2hChol+OA	2	271	43	no	11.4836	4.25248	0.729762
A431	2hChol+OA	2	272	48	no	20.9941	7.61558	0.733811
A431	2hChol+OA	2	273	43	yes	11.5455	6.97439	0.62341
A431	2hChol+OA	2	274	43	no	25.7816	12.4875	0.673692
A431	2hChol+OA	2	275	48	yes	13.0891	2.89955	0.81865
A431	2hChol+OA	2	276	48	no	23.393	4.8049	0.829601
A431	2hChol+OA	2	277	33	yes	6.0223	1.91778	0.758469
A431	2hChol+OA	2	278	11	yes	27.9068	2.88994	0.906161
A431	2hChol+OA	2	279	36	no	21.1995	8.53842	0.712878
A431	2hChol+OA	2	280	33	yes	13.7733	3.80369	0.783599
A431	2hChol+OA	2	281	36	no	11.8621	5.38232	0.68788
A431	2hChol+OA	2	282	6	no	5.36399	8.34041	0.391406
A431	2hChol+OA	2	283	11	yes	32.6781	6.43388	0.835501
A431	2hChol+OA	2	284	6	no	13.3573	14.3884	0.481418
A431	2hChol+OA	2	285	36	no	13.9991	6.1123	0.696078
A431	2hChol+OA	2	286	36	no	7.15945	2.74548	0.722817
A431	2hChol+OA	2	287	9	yes	10.0631	2.29694	0.814164
A431	2hChol+OA	2	288	9	no	9.88946	4.90069	0.668652
A431	2hChol+OA	2	289	43	no	9.17362	7.47811	0.550911
A431	2hChol+OA	2	290	45	no	17.3555	10.6439	0.619851
A431	2hChol+OA	2	291	45	no	31.8964	20.4724	0.609073
A431	2hChol+OA	2	292	48	no	17.5909	6.62386	0.726454
A431	2hChol+OA	2	293	48	no	19.6002	4.3515	0.818322
A431	2hChol+OA	2	294	33	no	9.92428	1.75431	0.849784
A431	2hChol+OA	2	295	33	no	10.9918	4.9141	0.691051
A431	2hChol+OA	2	296	6	yes	6.07145	6.65865	0.476937
A431	2hChol+OA	2	297	9	no	8.10865	3.77099	0.682567
A431	2hChol+OA	2	298	9	no	11.9809	5.29055	0.693683
A431	2hChol+OA	2	299	33	yes	20.005	8.29729	0.706833
A431	2hChol+OA	2	300	45	no	10.9292	6.03668	0.644186
A431	2hChol+OA	2	301	6	yes	4.91156	8.47299	0.366957
A431	2hChol+OA	2	302	33	no	53.4994	18.2177	0.745978
A431	2hChol+OA	2	303	33	yes	14.4884	2.3815	0.858832
A431	2hChol+OA	2	304	6	yes	8.9042	7.20648	0.552689
A431	2hChol+OA	2	305	6	yes	26.47	35.4578	0.427433
A431	2hChol+OA	2	306	36	yes	9.35496	0.419284	0.957103
A431	2hChol+OA	2	307	9	no	9.00674	3.5986	0.714517
A431	2hChol+OA	2	308	48	no	19.6633	9.17457	0.681857
A431	2hChol+OA	2	309	11	yes	17.5194	2.90718	0.857677
A431	2hChol+OA	2	310	36	no	16.2856	6.07517	0.728311
A431	2hChol+OA	2	311	33	yes	17.1775	4.78697	0.782059
A431	2hChol+OA	2	312	11	no	19.1474	3.36924	0.850367
A431	2hChol+OA	2	313	11	yes	36.4397	8.2345	0.815677
[truncated: 32,938 more rows]
