# Supplementary material for: Nuclear envelope-associated lipid droplets are enriched in cholesteryl esters and increase during inflammatory signaling
Source: EMBO J. 2025 Apr 7;44(10):2774–802. doi: 10.1038/s44318-025-00423-2 (PMC12084420; doi:10.1038/s44318-025-00423-2)
Supplement: Supplementary file 6 — Source data Fig. 4 [file 44318_2025_423_MOESM6_ESM.zip]

Archive with 9 entries (9 files):
- 4A/Macrophage_2hChol+OA_XY.tif
- 4A/Macrophage_2hChol+OA_ZX.tif
- 4A/Macrophage_2hChol+OA_ZY.tif
- 4C/Macrophage_2hChol+OA_XY.tif
- 4C/Macrophage_2hChol+OA_ZX.tif
- 4C/Macrophage_2hChol+OA_ZY.tif
- 4E/Macrophage_2hChol+OA_XY.tif
- 4E/Macrophage_2hChol+OA_ZX.tif
- 4E/Macrophage_2hChol+OA_ZY.tif
