# Supplementary material for: Nuclear envelope-associated lipid droplets are enriched in cholesteryl esters and increase during inflammatory signaling
Source: EMBO J. 2025 Apr 7;44(10):2774–802. doi: 10.1038/s44318-025-00423-2 (PMC12084420; doi:10.1038/s44318-025-00423-2)
Supplement: Supplementary file 7 — Source data Fig. 5 [file 44318_2025_423_MOESM7_ESM.zip › 5A/TLC.xls]

## Sheet: Description
This source file contains the numerical values of the thin-layer chromatography (TLC) quantification of the cell types indicated.
The data consists of 2 technical (samples 1 and 2) replicates.

## Sheet: TLC
CellType	Load	lipid	sample	value
A431	CM	CE	1	7.52375
A431	CM	CE	2	8.82373
A431-SOAToe	CM	CE	1	13.6909
A431-SOAToe	CM	CE	2	14.96
