# Supplementary material for: Nuclear envelope-associated lipid droplets are enriched in cholesteryl esters and increase during inflammatory signaling
Source: EMBO J. 2025 Apr 7;44(10):2774–802. doi: 10.1038/s44318-025-00423-2 (PMC12084420; doi:10.1038/s44318-025-00423-2)
Supplement: Supplementary file 7 — Source data Fig. 5 [file 44318_2025_423_MOESM7_ESM.zip › 5C/TLC.xls]

## Sheet: Description
This source file contains the numerical values of the thin-layer chromatography (TLC) quantification.
The data consists of 3 technical (samples 1,2 and 3) replicates.

## Sheet: SOATTLC
CellType	Load	lipid	sample	value
A431-SOAToe	2hChol	CE	1	39.206
A431-SOAToe	2hChol	CE	2	29.9842
A431-SOAToe	2hChol	CE	3	58.9685
A431-SOAToe	2hChol	TAG	1	9.74561
A431-SOAToe	2hChol	TAG	2	8.85482
A431-SOAToe	2hChol	TAG	3	10.3002
A431-SOAToe	2hChol+OA	CE	1	69.5288
A431-SOAToe	2hChol+OA	CE	2	71.0121
A431-SOAToe	2hChol+OA	CE	3	48.4367
A431-SOAToe	2hChol+OA	TAG	1	31.683
A431-SOAToe	2hChol+OA	TAG	2	29.7702
A431-SOAToe	2hChol+OA	TAG	3	31.4849
A431-SOAToe-Netrap	LPDS	CE	1	4.94153
A431-SOAToe-Netrap	LPDS	CE	2	6.04795
A431-SOAToe-Netrap	LPDS	CE	3	20.2408
A431-SOAToe-Netrap	LPDS	TAG	1	5.18504
A431-SOAToe-Netrap	LPDS	TAG	2	5.27006
A431-SOAToe-Netrap	LPDS	TAG	3	5.82923
A431-SOAToe-Netrap	2hChol	CE	1	33.9152
A431-SOAToe-Netrap	2hChol	CE	2	36.8708
A431-SOAToe-Netrap	2hChol	CE	3	62.666
A431-SOAToe-Netrap	2hChol	TAG	1	3.73108
A431-SOAToe-Netrap	2hChol	TAG	2	3.34393
A431-SOAToe-Netrap	2hChol	TAG	3	3.95388
A431-SOAToe-Netrap	2hChol+OA	CE	1	66.6429
A431-SOAToe-Netrap	2hChol+OA	CE	2	89.036
A431-SOAToe-Netrap	2hChol+OA	CE	3	49.1323
A431-SOAToe-Netrap	2hChol+OA	TAG	1	17.5616
A431-SOAToe-Netrap	2hChol+OA	TAG	2	15.0571
A431-SOAToe-Netrap	2hChol+OA	TAG	3	17.9297
