# Supplementary material for: Nuclear envelope-associated lipid droplets are enriched in cholesteryl esters and increase during inflammatory signaling
Source: EMBO J. 2025 Apr 7;44(10):2774–802. doi: 10.1038/s44318-025-00423-2 (PMC12084420; doi:10.1038/s44318-025-00423-2)
Supplement: Supplementary file 7 — Source data Fig. 5 [file 44318_2025_423_MOESM7_ESM.zip › 5F-G-H/SOAToe_CellDataSummary.xls]

## Sheet: Description
The file contains cell-level summary data on NE-LD numbers, fraction and CE levels.
In addition to the data in the figure in the FigureData sheet, we provide an additional biological replicate experiment in the ReplicateData sheet for all cell types.
column descriptions:
cellType	name of the cell type, abbreviations as in the manuscript
ImageID	identifier of the field of view
load	the loading condition
cellID	unique identifier (within the field of view) of the cell
nofNELD	number of NE-LDs in the cell
fractionOfNELD	fraction of: [the number of NE-LDs] / [ number of all LDs]
fraction_CEinNELD	fraction of: [summed SRS CE intensity in NE-LDs]/[summed SRS CE intensity in all LDs]
Cell numbers
	Figure data			Replicate data
	WT	SOAToe	SOAToe-Netrap	SOAToe	SOAToe-Netrap
2hChol	177	99	102	152	151
2hChol+OA	164	66	79	132	117
LPDS	136

## Sheet: FigureData
cellType	ImageID	load	cellID	nofNELD	fractionOfNELD	fraction_CEinNELD
WT	1	2hChol	1	0	0	0
WT	1	2hChol	2	1	0.0227273	0.0560603
WT	1	2hChol	3	5	0.113636	0.0612505
WT	1	2hChol	4	0	0	0
WT	1	2hChol	5	3	0.115385	0.284326
WT	1	2hChol	6	4	0.0655738	0.0328404
WT	1	2hChol	7	3	0.09375	0.0925525
WT	1	2hChol	8	8	0.470588	0.68357
WT	1	2hChol	9	2	0.0833333	0.175273
WT	1	2hChol	10	2	0.222222	0.279217
WT	1	2hChol	11	5	0.108696	0.067965
WT	1	2hChol	12	2	0.021978	0
WT	1	2hChol	13	2	0.25	0.0484003
WT	1	2hChol	14	9	0.0927835	0.114344
WT	1	2hChol	15	8	0.137931	0.0894739
WT	1	2hChol	16	1	0.0232558	0.00790513
WT	1	2hChol	17	0	0	0
WT	1	2hChol	18	7	0.162791	0.212408
WT	1	2hChol	19	6	0.222222	0.0694389
WT	1	2hChol	20	5	0.16129	0.0316366
WT	1	2hChol	21	1	0.0172414	0.0115612
WT	1	2hChol	22	0	0	0
WT	1	2hChol	23	4	0.1	0.0423816
WT	1	2hChol	24	2	0.0625	0.00989895
WT	1	2hChol	25	3	0.130435	0.0116349
WT	1	2hChol	26	3	0.0535714	0.0148391
WT	1	2hChol	27	6	0.176471	0.118222
WT	1	2hChol	28	9	0.257143	0.237712
WT	1	2hChol	29	0	0	0
WT	1	2hChol	30	1	0.142857	0.198792
WT	1	2hChol	31	14	0.451613	0.78923
WT	1	2hChol	32	3	0.12	0.153681
WT	1	2hChol	33	6	0.111111	0.0305328
WT	1	2hChol	34	0	0	0
WT	1	2hChol	35	10	0.25	0.0718376
WT	1	2hChol	36	0	0	0
WT	1	2hChol	37	0	0	0
WT	1	2hChol	38	2	0.666667	0.873533
WT	1	2hChol	39	1	0.0526316	0.149336
WT	1	2hChol	40	1	0.1	0.0728902
WT	1	2hChol	41	0	0	0
WT	1	2hChol	42	0	0	0
WT	1	2hChol	43	6	0.153846	0.122852
WT	1	2hChol	44	0	0	0
WT	1	2hChol	45	0	0	0
WT	1	2hChol	46	1	0.111111	0.0741995
WT	1	2hChol	47	4	0.148148	0.0934284
WT	1	2hChol	48	4	0.266667	0.632766
WT	2	2hChol	1	2	0.0769231	0.121032
WT	2	2hChol	2	10	0.208333	0.228198
WT	2	2hChol	3	2	0.1	0.043835
WT	2	2hChol	4	1	0.166667	0.077812
WT	2	2hChol	5	2	0.222222	0.145322
WT	2	2hChol	6	8	0.444444	0.35571
WT	2	2hChol	7	9	0.28125	0.404189
WT	2	2hChol	8	3	0.375	0.298134
WT	2	2hChol	9	1	0.25	0.590414
WT	2	2hChol	10	6	0.333333	0.293287
WT	2	2hChol	11	2	0.142857	0.111926
WT	2	2hChol	12	5	0.555556	0.45257
WT	2	2hChol	13	5	0.0862069	0.0721003
WT	2	2hChol	14	9	0.264706	0.173601
WT	2	2hChol	15	1	0.0625	0.106726
WT	2	2hChol	16	4	0.133333	0.0839733
WT	2	2hChol	17	0	0	0
WT	2	2hChol	18	9	0.391304	0.189164
WT	2	2hChol	19	0	0	0
WT	2	2hChol	20	0	0	0
WT	2	2hChol	21	0	0	0
WT	2	2hChol	22	1	0.5	0.741096
WT	2	2hChol	23	0	0	0
WT	2	2hChol	24	2	0.4	0.458925
WT	2	2hChol	25	0	0	0
WT	3	2hChol	1	0	0	0
WT	3	2hChol	2	0	0	0
WT	3	2hChol	3	1	0.333333	0.0751286
WT	3	2hChol	4	0	0	0
WT	3	2hChol	5	6	0.315789	0.400464
WT	3	2hChol	6	0	0	0
WT	3	2hChol	7	0	0	0
WT	3	2hChol	8	1	0.0526316	0.0393175
WT	3	2hChol	9	1	0.0555556	0.00874475
WT	3	2hChol	10	3	0.272727	0.278714
WT	3	2hChol	11	1	0.027027	0.00675185
WT	3	2hChol	12	2	0.0740741	0.00738435
WT	3	2hChol	13	4	0.166667	0.256754
WT	3	2hChol	14	0	0	0
WT	3	2hChol	15	2	0.117647	0.582255
WT	3	2hChol	16	2	0.181818	0.0117144
WT	3	2hChol	17	3	0.0909091	0.0752895
WT	3	2hChol	18	0	0	0
WT	3	2hChol	19	1	0.125	0.153137
WT	3	2hChol	20	0	0	0
WT	3	2hChol	21	1	0.5	0.777196
WT	3	2hChol	22	0	0	0
WT	3	2hChol	23	0	0	0
WT	3	2hChol	24	1	0.0625	0.000646693
WT	3	2hChol	25	1	0.0909091	0.0577074
WT	3	2hChol	26	0	0	0
WT	4	2hChol	1	1	0.25	0.351657
WT	4	2hChol	2	0	0	0
WT	4	2hChol	3	1	0.0277778	0.00116518
WT	4	2hChol	4	0	0	0
WT	4	2hChol	5	1	0.0416667	0.0957582
WT	4	2hChol	6	6	0.176471	0.159517
WT	4	2hChol	7	16	0.333333	0.537095
WT	4	2hChol	8	0	0	0
WT	4	2hChol	9	6	0.166667	0.243516
WT	4	2hChol	10	0	0	0
WT	4	2hChol	11	2	0.117647	0.0285574
WT	4	2hChol	12	1	0.2	0.498683
WT	4	2hChol	13	2	0.105263	0.0217138
WT	4	2hChol	14	11	0.105769	0.195819
WT	4	2hChol	15	5	0.0892857	0.168161
WT	4	2hChol	16	8	0.0898876	0.028929
WT	4	2hChol	17	3	0.125	0.0312819
WT	4	2hChol	18	2	0.25	0.303918
WT	4	2hChol	19	9	0.18	0.31403
WT	4	2hChol	20	1	0.0714286	0.133689
WT	4	2hChol	21	8	0.131148	0.107224
WT	4	2hChol	22	6	0.352941	0.446979
WT	4	2hChol	23	9	0.145161	0.0384579
WT	4	2hChol	24	2	0.153846	0.268487
WT	4	2hChol	25	12	0.387097	0.722783
WT	4	2hChol	26	5	0.208333	0.316655
WT	4	2hChol	27	9	0.257143	0.519225
WT	4	2hChol	28	4	0.0784314	0.0947053
WT	4	2hChol	29	11	0.183333	0.323603
WT	4	2hChol	30	6	0.12766	0.0862761
WT	4	2hChol	31	9	0.160714	0.203112
WT	4	2hChol	32	1	0.047619	0.0361316
WT	4	2hChol	33	4	0.2	0.173934
WT	4	2hChol	34	0	0	0
WT	4	2hChol	35	9	0.346154	0.336893
WT	4	2hChol	36	24	0.235294	0.395863
WT	4	2hChol	37	20	0.338983	0.511639
WT	4	2hChol	38	3	0.214286	0.0709512
WT	4	2hChol	39	0	0	0
WT	4	2hChol	40	0	0	0
WT	4	2hChol	41	0	0	0
WT	4	2hChol	42	0	0	0
WT	4	2hChol	43	2	0.166667	0.329659
WT	4	2hChol	44	0	0	0
WT	5	2hChol	1	2	0.0689655	0.122312
WT	5	2hChol	2	1	0.0714286	0.0121853
WT	5	2hChol	3	0	0	0
WT	5	2hChol	4	0	0	0
WT	5	2hChol	5	2	0.0606061	0.0402577
WT	5	2hChol	6	1	0.05	0.0516604
WT	5	2hChol	7	3	0.176471	0.304748
WT	5	2hChol	8	1	0.0243902	0.000394068
WT	5	2hChol	9	0	0	0
WT	5	2hChol	10	1	0.0277778	0.0519184
WT	5	2hChol	11	3	0.214286	0.305603
WT	5	2hChol	12	0	0	0
WT	5	2hChol	13	0	0	0
WT	5	2hChol	14	0	0	0
WT	5	2hChol	15	0	0	0
WT	5	2hChol	16	0	0	0
WT	5	2hChol	17	3	0.09375	0.0169915
WT	5	2hChol	18	0	0	0
WT	5	2hChol	19	0	0	0
WT	6	2hChol	1	2	0.0689655	0.0318898
WT	6	2hChol	2	2	0.111111	0.0590375
WT	6	2hChol	3	11	0.186441	0.244501
WT	6	2hChol	4	4	0.190476	0.282268
WT	6	2hChol	5	4	0.137931	0.123596
WT	6	2hChol	6	7	0.259259	0.242898
WT	6	2hChol	7	0	0	0
WT	6	2hChol	8	3	0.0810811	0.078887
WT	6	2hChol	9	9	0.225	0.234785
WT	6	2hChol	10	2	0.105263	0.294461
WT	6	2hChol	11	3	0.0810811	0.0450325
WT	6	2hChol	12	0	0	0
WT	6	2hChol	13	0	0	0
WT	6	2hChol	14	0	0	0
WT	6	2hChol	15	0	0	0
WT	1	2hChol+OA	1	2	0.4	0.550304
WT	1	2hChol+OA	2	13	0.206349	0.25924
WT	1	2hChol+OA	3	0	0	0
WT	1	2hChol+OA	4	4	0.121212	0.12492
WT	1	2hChol+OA	5	9	0.0989011	0.151751
WT	1	2hChol+OA	6	2	0.285714	0.458726
WT	1	2hChol+OA	7	2	0.0338983	0.0142063
WT	1	2hChol+OA	8	4	0.1	0.0795655
WT	1	2hChol+OA	9	7	0.189189	0.24543
WT	1	2hChol+OA	10	3	0.6	0.735491
WT	1	2hChol+OA	11	7	0.170732	0.131467
WT	1	2hChol+OA	12	5	0.0909091	0.194425
WT	1	2hChol+OA	13	0	0	0
WT	1	2hChol+OA	14	1	0.0344828	0.0365405
WT	1	2hChol+OA	15	0	0	0
WT	1	2hChol+OA	16	9	0.310345	0.240306
WT	1	2hChol+OA	17	2	0.0588235	0.101849
WT	1	2hChol+OA	18	2	0.1	0.0785599
WT	1	2hChol+OA	19	12	0.210526	0.301091
WT	1	2hChol+OA	20	11	0.192982	0.21721
WT	1	2hChol+OA	21	7	0.127273	0.170622
WT	1	2hChol+OA	22	3	0.0652174	0.0499555
WT	1	2hChol+OA	23	9	0.140625	0.282941
WT	1	2hChol+OA	24	3	0.230769	0.305638
WT	1	2hChol+OA	25	1	0.0140845	0.0222438
WT	1	2hChol+OA	26	9	0.230769	0.203413
WT	1	2hChol+OA	27	9	0.333333	0.274144
WT	1	2hChol+OA	28	0	0	0
WT	1	2hChol+OA	29	7	0.142857	0.187228
WT	1	2hChol+OA	30	1	0.0666667	0.0600362
WT	1	2hChol+OA	31	7	0.189189	0.219798
WT	1	2hChol+OA	32	8	0.16	0.233298
WT	1	2hChol+OA	33	1	0.0454545	0.0467069
WT	1	2hChol+OA	34	0	0	0
WT	1	2hChol+OA	35	8	0.347826	0.276297
WT	1	2hChol+OA	36	8	0.666667	0.625733
WT	1	2hChol+OA	37	6	0.25	0.160149
WT	1	2hChol+OA	38	11	0.52381	0.583787
WT	1	2hChol+OA	39	0	0	0
WT	1	2hChol+OA	40	5	0.3125	0.423707
WT	1	2hChol+OA	41	3	0.111111	0.127134
WT	1	2hChol+OA	42	7	0.5	0.596144
WT	1	2hChol+OA	43	14	0.736842	0.850731
WT	1	2hChol+OA	44	0	0	0
WT	2	2hChol+OA	1	12	0.181818	0.0960089
WT	2	2hChol+OA	2	5	0.0793651	0.125103
WT	2	2hChol+OA	3	8	0.0601504	0.0559195
WT	2	2hChol+OA	4	3	0.0576923	0.0923249
WT	2	2hChol+OA	5	7	0.0686275	0.0824408
WT	2	2hChol+OA	6	8	0.1	0.0370629
WT	2	2hChol+OA	7	8	0.0701754	0.0405946
WT	2	2hChol+OA	8	5	0.0769231	0.0897992
WT	2	2hChol+OA	9	0	0	0
WT	2	2hChol+OA	10	9	0.0882353	0.0701573
WT	2	2hChol+OA	11	2	0.25	0.379297
WT	2	2hChol+OA	12	1	0.0322581	0.0192578
WT	2	2hChol+OA	13	8	0.173913	0.154
WT	2	2hChol+OA	14	8	0.114286	0.180726
WT	2	2hChol+OA	15	1	0.0238095	0.0443749
WT	2	2hChol+OA	16	12	0.184615	0.195366
WT	2	2hChol+OA	17	4	0.0833333	0.0937797
WT	2	2hChol+OA	18	8	0.0879121	0.104937
WT	2	2hChol+OA	19	3	0.130435	0.265989
WT	2	2hChol+OA	20	8	0.114286	0.0555166
WT	2	2hChol+OA	21	7	0.1	0.0435753
WT	2	2hChol+OA	22	11	0.22	0.206068
WT	2	2hChol+OA	23	5	0.16129	0.132827
WT	2	2hChol+OA	24	1	0.0185185	0.00135499
WT	2	2hChol+OA	25	13	0.240741	0.231474
WT	2	2hChol+OA	26	7	0.132075	0.194296
WT	2	2hChol+OA	27	11	0.127907	0.078775
WT	2	2hChol+OA	28	6	0.115385	0.0790615
WT	2	2hChol+OA	29	5	0.384615	0.387474
WT	2	2hChol+OA	30	8	0.0963855	0.0965339
WT	2	2hChol+OA	31	5	0.0657895	0.033591
WT	2	2hChol+OA	32	11	0.15942	0.100485
WT	2	2hChol+OA	33	0	0	0
WT	2	2hChol+OA	34	0	0	0
WT	2	2hChol+OA	35	0	0	0
WT	2	2hChol+OA	36	3	0.0769231	0.238471
WT	2	2hChol+OA	37	14	0.12844	0.12692
WT	2	2hChol+OA	38	0	0	0
WT	3	2hChol+OA	1	7	0.184211	0.160175
WT	3	2hChol+OA	2	15	0.277778	0.130006
WT	3	2hChol+OA	3	4	0.16	0.158714
WT	3	2hChol+OA	4	5	0.131579	0.158862
WT	3	2hChol+OA	5	1	0.025	0.0193592
WT	3	2hChol+OA	6	7	0.159091	0.0713035
WT	3	2hChol+OA	7	13	0.232143	0.185849
WT	3	2hChol+OA	8	5	0.16129	0.167437
WT	3	2hChol+OA	9	11	0.203704	0.157909
WT	3	2hChol+OA	10	2	0.0869565	0.0483012
WT	3	2hChol+OA	11	1	0.0333333	0.0484363
WT	3	2hChol+OA	12	12	0.144578	0.152864
WT	3	2hChol+OA	13	3	0.1	0.0335018
WT	3	2hChol+OA	14	9	0.321429	0.422825
WT	3	2hChol+OA	15	0	0	0
WT	3	2hChol+OA	16	2	0.0666667	0.0396235
WT	3	2hChol+OA	17	9	0.219512	0.131672
WT	3	2hChol+OA	18	5	0.172414	0.205519
WT	3	2hChol+OA	19	9	0.264706	0.182313
WT	3	2hChol+OA	20	0	0	0
WT	3	2hChol+OA	21	1	0.25	0.000310436
WT	3	2hChol+OA	22	5	0.166667	0.0562929
WT	3	2hChol+OA	23	5	0.263158	0.185677
WT	3	2hChol+OA	24	1	0.0277778	0.00809129
WT	5	2hChol+OA	1	1	0.03125	0.0162055
WT	5	2hChol+OA	2	9	0.104651	0.0838459
WT	5	2hChol+OA	3	5	0.0943396	0.102456
WT	5	2hChol+OA	4	1	0.0434783	0.00360169
WT	5	2hChol+OA	5	11	0.141026	0.0872581
WT	5	2hChol+OA	6	8	0.150943	0.164599
WT	5	2hChol+OA	7	1	0.0588235	0.0537272
WT	5	2hChol+OA	8	4	0.137931	0.1115
WT	5	2hChol+OA	9	2	0.125	0.0969783
WT	5	2hChol+OA	10	19	0.231707	0.215866
WT	5	2hChol+OA	11	6	0.0652174	0.0355989
WT	5	2hChol+OA	12	7	0.137255	0.107624
WT	5	2hChol+OA	13	1	0.0357143	0.0118758
WT	5	2hChol+OA	14	4	0.111111	0.0985522
WT	5	2hChol+OA	15	5	0.2	0.0807876
WT	5	2hChol+OA	16	1	0.0555556	0.0954514
WT	5	2hChol+OA	17	3	0.75	0.881291
WT	5	2hChol+OA	18	0	0	0
WT	5	2hChol+OA	19	0	0	0
WT	5	2hChol+OA	20	1	0.5	0.563554
WT	6	2hChol+OA	1	7	0.0777778	0.0726621
WT	6	2hChol+OA	2	8	0.228571	0.299652
WT	6	2hChol+OA	3	5	0.102041	0.0974171
WT	6	2hChol+OA	4	6	0.162162	0.126208
WT	6	2hChol+OA	5	7	0.189189	0.151364
WT	6	2hChol+OA	6	3	0.5	0.49232
WT	6	2hChol+OA	7	0	0	0
WT	6	2hChol+OA	8	3	0.176471	0.193884
WT	6	2hChol+OA	9	3	0.0967742	0.100609
WT	6	2hChol+OA	10	0	0	0
WT	6	2hChol+OA	11	1	0.0277778	0.0169081
WT	6	2hChol+OA	12	2	0.0392157	0.0538766
WT	6	2hChol+OA	13	5	0.294118	0.398002
WT	6	2hChol+OA	14	0	0	0
WT	6	2hChol+OA	15	0	0	0
WT	6	2hChol+OA	16	6	0.222222	0.279717
WT	6	2hChol+OA	17	12	0.3	0.293312
WT	6	2hChol+OA	18	0	0	0
WT	6	2hChol+OA	19	0	0	0
WT	6	2hChol+OA	20	2	0.153846	0.160832
WT	6	2hChol+OA	21	3	0.230769	0.26028
WT	7	2hChol+OA	1	3	0.0882353	0.0311156
WT	7	2hChol+OA	2	2	0.0714286	0.089947
WT	7	2hChol+OA	3	2	0.047619	0.0130429
WT	7	2hChol+OA	4	4	0.0888889	0.0860128
WT	7	2hChol+OA	5	13	0.128713	0.111671
WT	7	2hChol+OA	6	1	0.0277778	0.0242663
WT	7	2hChol+OA	7	18	0.233766	0.228403
WT	7	2hChol+OA	8	1	0.125	0.10765
WT	7	2hChol+OA	9	12	0.1875	0.240765
WT	7	2hChol+OA	10	1	0.0526316	0.045901
WT	7	2hChol+OA	11	3	0.0348837	0.0398604
WT	7	2hChol+OA	12	7	0.145833	0.120319
WT	7	2hChol+OA	13	3	0.0789474	0.0864793
WT	7	2hChol+OA	14	9	0.333333	0.381696
WT	7	2hChol+OA	15	7	0.189189	0.212937
WT	7	2hChol+OA	16	0	0	0
WT	7	2hChol+OA	17	0	0	0
WT	1	LPDS	1	12	0.272727	0.585323
WT	1	LPDS	2	0	0	0
WT	1	LPDS	3	0	0	0
WT	1	LPDS	4	0	0	0
WT	1	LPDS	5	0	0	0
WT	1	LPDS	6	0	0	0
WT	1	LPDS	7	0	0	0
WT	1	LPDS	8	8	0.195122	0.355656
WT	1	LPDS	9	0	0	0
WT	1	LPDS	10	1	0.0909091	0.0711224
WT	1	LPDS	11	4	0.0689655	0.0428072
WT	1	LPDS	12	1	1	1
WT	1	LPDS	13	0	0	0
WT	1	LPDS	14	3	0.115385	0.131215
WT	1	LPDS	15	0	0	0
WT	1	LPDS	16	0	0	0
WT	1	LPDS	17	4	0.0519481	0.0297975
WT	1	LPDS	18	9	0.140625	0.245909
WT	1	LPDS	19	7	0.127273	0.0906396
WT	1	LPDS	20	0	0	0
WT	1	LPDS	21	0	0	0
WT	1	LPDS	22	4	0.133333	0.014903
WT	1	LPDS	23	5	0.0943396	0.237933
WT	1	LPDS	24	2	0.0869565	0.190451
WT	1	LPDS	25	2	0.105263	0.237319
WT	1	LPDS	26	12	0.25	0.624645
WT	1	LPDS	27	2	0.0740741	0.0545033
WT	1	LPDS	28	11	0.129412	0.0805167
WT	1	LPDS	29	4	0.0909091	0.0836442
WT	1	LPDS	30	1	0.05	0.00984606
WT	1	LPDS	31	4	0.117647	0.0309504
WT	1	LPDS	32	2	0.181818	0.346786
WT	1	LPDS	33	0	0	0
WT	1	LPDS	34	0	0	0
WT	1	LPDS	35	4	0.047619	0.11434
WT	1	LPDS	36	0	0	0
WT	1	LPDS	37	4	0.0952381	0.0790743
WT	1	LPDS	38	0	0	0
WT	1	LPDS	39	0	0	0
WT	1	LPDS	40	1	0.0909091	0.113047
WT	1	LPDS	41	4	0.181818	0.0599228
WT	1	LPDS	42	0	0	0
WT	1	LPDS	43	3	0.166667	0.0431069
WT	1	LPDS	44	0	0	0
WT	1	LPDS	45	0	0	0
WT	1	LPDS	46	0	0	0
WT	2	LPDS	1	0	0	0
WT	2	LPDS	2	0	0	0
WT	2	LPDS	3	1	0.5	0.727367
WT	2	LPDS	4	0	0	0
WT	2	LPDS	5	0	0	0
WT	2	LPDS	6	0	0	0
WT	2	LPDS	7	0	0	0
WT	2	LPDS	8	0	0	0
WT	2	LPDS	9	0	0	0
WT	2	LPDS	10	0	0	0
WT	2	LPDS	11	3	0.125	0.139597
WT	2	LPDS	12	0	0	0
WT	2	LPDS	13	8	0.307692	0.510987
WT	2	LPDS	14	0	0	0
WT	2	LPDS	15	1	0.125	0.122555
WT	2	LPDS	16	0	0	0
WT	2	LPDS	17	1	0.25	0
WT	2	LPDS	18	0	0	0
WT	2	LPDS	19	0	0	0
WT	2	LPDS	20	0	0	0
WT	2	LPDS	21	1	0.0833333	0.195578
WT	3	LPDS	1	1	0.0666667	0
WT	3	LPDS	2	1	0.1	0.292329
WT	3	LPDS	3	1	0.0714286	0.064073
WT	3	LPDS	4	0	0	0
WT	3	LPDS	5	2	0.4	0.679034
WT	3	LPDS	6	1	0.142857	0.364306
WT	3	LPDS	7	3	0.0666667	0.276081
WT	3	LPDS	8	0	0	0
WT	3	LPDS	9	1	0.125	0.497784
WT	3	LPDS	10	5	0.3125	0.19727
WT	3	LPDS	11	0	0	0
WT	3	LPDS	12	1	0.125	0.00142842
WT	3	LPDS	13	1	0.0666667	0.0352347
WT	3	LPDS	14	1	0.111111	0.528414
WT	3	LPDS	15	2	0.0769231	0.0260925
WT	3	LPDS	16	0	0	0
WT	3	LPDS	17	1	0.2	0.232351
WT	3	LPDS	18	1	0.166667	0.349257
WT	3	LPDS	19	0	0	0
WT	3	LPDS	20	1	0.2	0.199729
WT	3	LPDS	21	0	0	0
WT	3	LPDS	22	0	0	0
WT	4	LPDS	1	0	0	0
WT	4	LPDS	2	2	0.166667	0.138162
WT	4	LPDS	3	2	0.0188679	0.00212091
WT	4	LPDS	4	3	0.214286	0.773707
WT	4	LPDS	5	3	0.0454545	0.360668
WT	4	LPDS	6	5	0.0862069	0.0606181
WT	4	LPDS	7	0	0	0
WT	4	LPDS	8	7	0.152174	0.580038
WT	4	LPDS	9	3	0.142857	0.466138
WT	4	LPDS	10	3	1	1
WT	4	LPDS	11	18	0.138462	0.558235
WT	4	LPDS	12	8	0.148148	0.353945
WT	4	LPDS	13	0	0	0
WT	4	LPDS	14	4	0.133333	0.225191
WT	4	LPDS	15	9	0.166667	0.0579907
WT	4	LPDS	16	2	0.105263	0.177468
WT	4	LPDS	17	5	0.0961538	0.0246591
WT	4	LPDS	18	0	0	0
WT	4	LPDS	19	3	0.12	0.15394
WT	4	LPDS	20	0	0	0
WT	4	LPDS	21	5	0.142857	0.103476
WT	4	LPDS	22	2	0.028169	0.0362141
WT	4	LPDS	23	5	0.108696	0.225253
WT	4	LPDS	24	5	0.0862069	0.073122
WT	4	LPDS	25	4	0.666667	0.814833
WT	4	LPDS	26	0	0	0
WT	4	LPDS	27	5	0.2	0.131196
WT	4	LPDS	28	0	0	0
WT	4	LPDS	29	0	0	0
WT	4	LPDS	30	0	0	0
WT	4	LPDS	31	3	0.1875	0.352529
WT	4	LPDS	32	4	0.0597015	0.0509148
WT	4	LPDS	33	0	0	0
WT	4	LPDS	34	0	0	0
WT	4	LPDS	35	3	0.130435	0.0253659
WT	4	LPDS	36	5	0.166667	0.117671
WT	4	LPDS	37	0	0	0
WT	4	LPDS	38	5	0.555556	0.491305
WT	4	LPDS	39	1	0.0625	0.0197148
WT	4	LPDS	40	0	0	0
WT	4	LPDS	41	5	0.357143	0.820213
WT	4	LPDS	42	0	0	0
WT	4	LPDS	43	2	0.0666667	0.0535282
WT	4	LPDS	44	0	0	0
WT	4	LPDS	45	0	0	0
WT	4	LPDS	46	1	0.04	0.0329826
WT	4	LPDS	47	1	0.0909091	0.377607
SOAToe-NEtrap	1	2hChol	1	41	0.398058	0.352833
SOAToe-NEtrap	1	2hChol	2	10	0.3125	0.187648
SOAToe-NEtrap	1	2hChol	3	6	0.162162	0.113731
SOAToe-NEtrap	1	2hChol	4	32	0.283186	0.258043
SOAToe-NEtrap	1	2hChol	5	14	0.482759	0.552528
SOAToe-NEtrap	1	2hChol	6	16	0.372093	0.365672
SOAToe-NEtrap	1	2hChol	7	13	0.282609	0.22257
SOAToe-NEtrap	1	2hChol	8	36	0.292683	0.24897
SOAToe-NEtrap	1	2hChol	9	26	0.448276	0.503593
SOAToe-NEtrap	1	2hChol	10	9	0.2	0.167892
SOAToe-NEtrap	2	2hChol	1	10	0.277778	0.680642
SOAToe-NEtrap	2	2hChol	2	37	0.560606	0.500366
SOAToe-NEtrap	2	2hChol	3	12	0.333333	0.458095
SOAToe-NEtrap	2	2hChol	4	30	0.416667	0.56636
SOAToe-NEtrap	2	2hChol	5	10	0.588235	0.616122
SOAToe-NEtrap	2	2hChol	6	31	0.430556	0.567662
SOAToe-NEtrap	2	2hChol	7	15	0.416667	0.370418
SOAToe-NEtrap	2	2hChol	8	21	0.313433	0.241397
SOAToe-NEtrap	2	2hChol	9	16	0.484848	0.625074
SOAToe-NEtrap	2	2hChol	10	8	0.32	0.22804
SOAToe-NEtrap	2	2hChol	11	61	0.642105	0.733685
SOAToe-NEtrap	2	2hChol	12	22	0.458333	0.663261
SOAToe-NEtrap	2	2hChol	13	54	0.568421	0.817703
SOAToe-NEtrap	2	2hChol	14	41	0.390476	0.550606
SOAToe-NEtrap	2	2hChol	15	21	0.411765	0.626814
SOAToe-NEtrap	2	2hChol	16	12	0.3	0.261236
SOAToe-NEtrap	2	2hChol	17	9	0.818182	0.796039
SOAToe-NEtrap	3	2hChol	1	4	0.571429	0.853301
SOAToe-NEtrap	3	2hChol	2	30	0.454545	0.493872
SOAToe-NEtrap	3	2hChol	3	29	0.617021	0.515565
SOAToe-NEtrap	3	2hChol	4	22	0.536585	0.507145
SOAToe-NEtrap	3	2hChol	5	23	0.547619	0.464144
SOAToe-NEtrap	3	2hChol	6	28	0.474576	0.419914
SOAToe-NEtrap	3	2hChol	7	33	0.717391	0.6704
SOAToe-NEtrap	3	2hChol	8	13	0.419355	0.452176
SOAToe-NEtrap	3	2hChol	9	13	0.393939	0.495892
SOAToe-NEtrap	3	2hChol	10	3	0.25	0.142178
SOAToe-NEtrap	3	2hChol	11	47	0.712121	0.75578
SOAToe-NEtrap	3	2hChol	12	14	0.875	0.83851
SOAToe-NEtrap	3	2hChol	13	30	0.697674	0.814215
SOAToe-NEtrap	3	2hChol	14	13	0.541667	0.550187
SOAToe-NEtrap	3	2hChol	15	9	0.818182	0.877535
SOAToe-NEtrap	3	2hChol	16	34	0.653846	0.693321
SOAToe-NEtrap	3	2hChol	17	37	0.685185	0.715196
SOAToe-NEtrap	3	2hChol	18	9	0.818182	0.938005
SOAToe-NEtrap	3	2hChol	19	35	0.833333	0.855816
SOAToe-NEtrap	3	2hChol	20	13	0.764706	0.737289
SOAToe-NEtrap	3	2hChol	21	9	0.642857	0.679746
SOAToe-NEtrap	4	2hChol	1	6	0.25	0.204304
SOAToe-NEtrap	4	2hChol	2	5	0.277778	0.27138
SOAToe-NEtrap	4	2hChol	3	25	0.337838	0.263383
SOAToe-NEtrap	4	2hChol	4	9	0.264706	0.190173
SOAToe-NEtrap	4	2hChol	5	20	0.444444	0.431554
SOAToe-NEtrap	4	2hChol	6	28	0.518519	0.618774
SOAToe-NEtrap	4	2hChol	7	32	0.444444	0.329915
SOAToe-NEtrap	4	2hChol	8	28	0.474576	0.513941
SOAToe-NEtrap	4	2hChol	9	1	0.0243902	0.0200137
SOAToe-NEtrap	4	2hChol	10	10	0.30303	0.264485
SOAToe-NEtrap	4	2hChol	11	11	0.423077	0.34276
SOAToe-NEtrap	4	2hChol	12	16	0.727273	0.671078
SOAToe-NEtrap	4	2hChol	13	34	0.478873	0.406451
SOAToe-NEtrap	4	2hChol	14	24	0.521739	0.530369
SOAToe-NEtrap	4	2hChol	15	5	0.0943396	0.0619744
SOAToe-NEtrap	5	2hChol	1	12	0.5	0.418893
SOAToe-NEtrap	5	2hChol	2	12	0.631579	0.570966
SOAToe-NEtrap	5	2hChol	3	46	0.621622	0.519047
SOAToe-NEtrap	5	2hChol	4	25	0.641026	0.743487
SOAToe-NEtrap	5	2hChol	5	27	0.6	0.548631
SOAToe-NEtrap	5	2hChol	6	18	0.580645	0.61638
SOAToe-NEtrap	5	2hChol	7	29	0.805556	0.830929
SOAToe-NEtrap	5	2hChol	8	37	0.840909	0.859407
SOAToe-NEtrap	5	2hChol	9	16	0.695652	0.54182
SOAToe-NEtrap	5	2hChol	10	4	0.307692	0.282132
SOAToe-NEtrap	5	2hChol	11	26	0.634146	0.451545
SOAToe-NEtrap	5	2hChol	12	8	0.470588	0.444616
SOAToe-NEtrap	5	2hChol	13	12	0.545455	0.599154
SOAToe-NEtrap	5	2hChol	14	29	0.707317	0.617712
SOAToe-NEtrap	5	2hChol	15	17	0.708333	0.599513
SOAToe-NEtrap	5	2hChol	16	40	0.909091	0.902313
SOAToe-NEtrap	5	2hChol	17	17	0.73913	0.67068
SOAToe-NEtrap	6	2hChol	1	10	0.322581	0.173996
SOAToe-NEtrap	6	2hChol	2	11	0.407407	0.193531
SOAToe-NEtrap	6	2hChol	3	72	0.476821	0.40792
SOAToe-NEtrap	6	2hChol	4	6	0.75	0.925844
SOAToe-NEtrap	6	2hChol	5	38	0.520548	0.476478
SOAToe-NEtrap	6	2hChol	6	41	0.554054	0.479191
SOAToe-NEtrap	6	2hChol	7	64	0.48855	0.476271
SOAToe-NEtrap	6	2hChol	8	28	0.528302	0.563483
SOAToe-NEtrap	6	2hChol	9	45	0.405405	0.327791
SOAToe-NEtrap	6	2hChol	10	39	0.672414	0.579589
SOAToe-NEtrap	6	2hChol	11	17	0.485714	0.471843
SOAToe-NEtrap	6	2hChol	12	28	0.424242	0.263015
SOAToe-NEtrap	7	2hChol	1	39	0.975	0.968105
SOAToe-NEtrap	7	2hChol	2	30	0.428571	0.323861
SOAToe-NEtrap	7	2hChol	3	70	0.510949	0.536475
SOAToe-NEtrap	7	2hChol	4	14	0.28	0.226439
SOAToe-NEtrap	7	2hChol	5	24	0.369231	0.293002
SOAToe-NEtrap	7	2hChol	6	26	0.8125	0.75509
SOAToe-NEtrap	7	2hChol	7	55	0.323529	0.329196
SOAToe-NEtrap	7	2hChol	8	45	0.473684	0.469104
SOAToe-NEtrap	7	2hChol	9	29	0.281553	0.144539
SOAToe-NEtrap	7	2hChol	10	12	0.48	0.405347
SOAToe-NEtrap	1	2hChol+OA	1	17	0.472222	0.387471
SOAToe-NEtrap	1	2hChol+OA	2	53	0.207843	0.209402
SOAToe-NEtrap	1	2hChol+OA	3	20	0.31746	0.317651
SOAToe-NEtrap	1	2hChol+OA	4	34	0.272	0.221112
SOAToe-NEtrap	1	2hChol+OA	5	55	0.314286	0.288195
SOAToe-NEtrap	1	2hChol+OA	6	21	0.184211	0.212586
SOAToe-NEtrap	1	2hChol+OA	7	32	0.147465	0.13278
SOAToe-NEtrap	1	2hChol+OA	8	35	0.253623	0.272494
SOAToe-NEtrap	1	2hChol+OA	9	36	0.367347	0.356277
SOAToe-NEtrap	1	2hChol+OA	10	63	0.368421	0.398402
SOAToe-NEtrap	1	2hChol+OA	11	18	0.529412	0.592707
SOAToe-NEtrap	1	2hChol+OA	12	26	0.27957	0.375742
SOAToe-NEtrap	2	2hChol+OA	1	7	0.241379	0.206772
SOAToe-NEtrap	2	2hChol+OA	2	32	0.355556	0.464159
SOAToe-NEtrap	2	2hChol+OA	3	34	0.253731	0.336099
SOAToe-NEtrap	2	2hChol+OA	4	28	0.225806	0.312555
SOAToe-NEtrap	2	2hChol+OA	5	22	0.207547	0.233874
SOAToe-NEtrap	2	2hChol+OA	6	38	0.365385	0.391816
SOAToe-NEtrap	2	2hChol+OA	7	46	0.330935	0.355709
SOAToe-NEtrap	2	2hChol+OA	8	44	0.285714	0.266558
SOAToe-NEtrap	2	2hChol+OA	9	30	0.483871	0.577603
SOAToe-NEtrap	2	2hChol+OA	10	34	0.253731	0.24561
SOAToe-NEtrap	2	2hChol+OA	11	44	0.251429	0.335526
SOAToe-NEtrap	2	2hChol+OA	12	49	0.803279	0.83292
SOAToe-NEtrap	3	2hChol+OA	1	73	0.682243	0.691946
SOAToe-NEtrap	3	2hChol+OA	2	35	0.346535	0.412069
SOAToe-NEtrap	3	2hChol+OA	3	61	0.383648	0.433814
SOAToe-NEtrap	3	2hChol+OA	4	33	0.4125	0.391626
SOAToe-NEtrap	3	2hChol+OA	5	27	0.5625	0.540585
SOAToe-NEtrap	3	2hChol+OA	6	29	0.604167	0.633359
SOAToe-NEtrap	3	2hChol+OA	7	38	0.277372	0.318116
SOAToe-NEtrap	3	2hChol+OA	8	47	0.423423	0.448902
SOAToe-NEtrap	3	2hChol+OA	9	79	0.312253	0.362864
SOAToe-NEtrap	3	2hChol+OA	10	47	0.474747	0.486555
SOAToe-NEtrap	3	2hChol+OA	11	63	0.377246	0.420769
SOAToe-NEtrap	3	2hChol+OA	12	35	0.625	0.695384
SOAToe-NEtrap	4	2hChol+OA	1	55	0.423077	0.464149
SOAToe-NEtrap	4	2hChol+OA	2	20	0.10929	0.134743
SOAToe-NEtrap	4	2hChol+OA	3	52	0.252427	0.364082
SOAToe-NEtrap	4	2hChol+OA	4	80	0.384615	0.436431
SOAToe-NEtrap	4	2hChol+OA	5	26	0.247619	0.248479
SOAToe-NEtrap	4	2hChol+OA	6	75	0.309917	0.418972
SOAToe-NEtrap	4	2hChol+OA	7	95	0.461165	0.591019
SOAToe-NEtrap	4	2hChol+OA	8	28	0.237288	0.303384
SOAToe-NEtrap	5	2hChol+OA	1	101	0.51269	0.602286
SOAToe-NEtrap	5	2hChol+OA	2	86	0.37069	0.444501
SOAToe-NEtrap	5	2hChol+OA	3	75	0.265957	0.370713
SOAToe-NEtrap	5	2hChol+OA	4	61	0.54955	0.566417
SOAToe-NEtrap	5	2hChol+OA	5	44	0.505747	0.591064
SOAToe-NEtrap	5	2hChol+OA	6	62	0.326316	0.407309
SOAToe-NEtrap	5	2hChol+OA	7	87	0.457895	0.51603
SOAToe-NEtrap	5	2hChol+OA	8	40	0.625	0.616739
SOAToe-NEtrap	5	2hChol+OA	9	43	0.275641	0.37592
SOAToe-NEtrap	5	2hChol+OA	10	30	0.461538	0.604487
SOAToe-NEtrap	6	2hChol+OA	1	14	0.215385	0.223684
SOAToe-NEtrap	6	2hChol+OA	2	10	0.0746269	0.0850618
SOAToe-NEtrap	6	2hChol+OA	3	59	0.412587	0.529253
SOAToe-NEtrap	6	2hChol+OA	4	27	0.155172	0.166768
SOAToe-NEtrap	6	2hChol+OA	5	33	0.1875	0.197476
SOAToe-NEtrap	6	2hChol+OA	6	88	0.36214	0.444965
SOAToe-NEtrap	6	2hChol+OA	7	61	0.365269	0.411871
SOAToe-NEtrap	6	2hChol+OA	8	48	0.444444	0.491909
SOAToe-NEtrap	6	2hChol+OA	9	66	0.370787	0.398326
SOAToe-NEtrap	6	2hChol+OA	10	48	0.384	0.368563
SOAToe-NEtrap	6	2hChol+OA	11	40	0.714286	0.714732
SOAToe-NEtrap	6	2hChol+OA	12	35	0.625	0.721541
SOAToe-NEtrap	6	2hChol+OA	13	30	0.612245	0.566262
SOAToe-NEtrap	7	2hChol+OA	1	81	0.47093	0.498674
SOAToe-NEtrap	7	2hChol+OA	2	30	0.461538	0.540236
SOAToe-NEtrap	7	2hChol+OA	3	37	0.330357	0.383181
SOAToe-NEtrap	7	2hChol+OA	4	16	0.183908	0.225956
SOAToe-NEtrap	7	2hChol+OA	5	50	0.442478	0.498754
SOAToe-NEtrap	7	2hChol+OA	6	46	0.4	0.476512
SOAToe-NEtrap	7	2hChol+OA	7	69	0.485915	0.411363
SOAToe-NEtrap	7	2hChol+OA	8	59	0.257642	0.316225
SOAToe-NEtrap	7	2hChol+OA	9	27	0.346154	0.373467
SOAToe-NEtrap	7	2hChol+OA	10	17	0.158879	0.154977
SOAToe-NEtrap	7	2hChol+OA	11	9	0.409091	0.31176
SOAToe-NEtrap	7	2hChol+OA	12	14	0.168675	0.175555
SOAToe	1	2hChol	1	6	0.2	0.180394
SOAToe	1	2hChol	2	1	0.0434783	0.0060763
SOAToe	1	2hChol	3	8	0.235294	0.116923
SOAToe	1	2hChol	4	5	0.0862069	0.0536779
SOAToe	1	2hChol	5	14	0.2	0.113084
SOAToe	1	2hChol	6	9	0.125	0.117145
SOAToe	1	2hChol	7	10	0.138889	0.177656
SOAToe	1	2hChol	8	10	0.192308	0.186759
SOAToe	1	2hChol	9	24	0.220183	0.21898
SOAToe	1	2hChol	10	16	0.186047	0.103722
SOAToe	1	2hChol	11	10	0.135135	0.114581
SOAToe	1	2hChol	12	10	0.169492	0.138427
SOAToe	1	2hChol	13	7	0.212121	0.247567
SOAToe	1	2hChol	14	2	0.125	0.118659
SOAToe	1	2hChol	15	2	0.133333	0.10856
SOAToe	2	2hChol	1	12	0.190476	0.137997
SOAToe	2	2hChol	2	7	0.0666667	0.0551772
SOAToe	2	2hChol	3	21	0.203883	0.209432
SOAToe	2	2hChol	4	3	0.0394737	0.0280085
SOAToe	2	2hChol	5	13	0.541667	0.388727
SOAToe	2	2hChol	6	8	0.106667	0.0773112
SOAToe	2	2hChol	7	3	0.0576923	0.0504297
SOAToe	2	2hChol	8	8	0.091954	0.0438079
SOAToe	2	2hChol	9	21	0.230769	0.153484
SOAToe	2	2hChol	10	5	0.0657895	0.0631204
SOAToe	2	2hChol	11	11	0.192982	0.170156
SOAToe	2	2hChol	12	7	0.0729167	0.041649
SOAToe	3	2hChol	1	4	0.129032	0.107584
SOAToe	3	2hChol	2	7	0.118644	0.0370179
SOAToe	3	2hChol	3	4	0.0625	0.0229078
SOAToe	3	2hChol	4	5	0.138889	0.108576
SOAToe	3	2hChol	5	5	0.060241	0.0477408
SOAToe	3	2hChol	6	1	0.0357143	0.0123988
SOAToe	3	2hChol	7	7	0.175	0.113961
SOAToe	3	2hChol	8	5	0.166667	0.0471718
SOAToe	3	2hChol	9	6	0.075	0.0711949
SOAToe	3	2hChol	10	8	0.112676	0.0784025
SOAToe	3	2hChol	11	9	0.5625	0.534015
SOAToe	3	2hChol	12	16	0.347826	0.278027
SOAToe	3	2hChol	13	12	0.545455	0.682711
SOAToe	3	2hChol	14	10	0.37037	0.425515
SOAToe	3	2hChol	15	0	0	0
SOAToe	3	2hChol	16	1	0.0113636	0.00649726
SOAToe	3	2hChol	17	4	0.307692	0.0930892
SOAToe	4	2hChol	1	0	0	0
SOAToe	4	2hChol	2	9	0.36	0.263418
SOAToe	4	2hChol	3	3	0.111111	0.052695
SOAToe	4	2hChol	4	1	0.0222222	0.0169555
SOAToe	4	2hChol	5	2	0.153846	0.269694
SOAToe	4	2hChol	6	7	0.189189	0.152943
SOAToe	4	2hChol	7	4	0.0588235	0.0366448
SOAToe	4	2hChol	8	5	0.238095	0.266787
SOAToe	4	2hChol	9	8	0.156863	0.165527
SOAToe	4	2hChol	10	11	0.2	0.273027
SOAToe	4	2hChol	11	2	0.0454545	0.0421401
SOAToe	4	2hChol	12	2	0.08	0.194805
SOAToe	4	2hChol	13	6	0.142857	0.121681
SOAToe	4	2hChol	14	7	0.259259	0.355015
SOAToe	4	2hChol	15	1	0.0357143	0.184774
SOAToe	4	2hChol	16	14	0.388889	0.429411
SOAToe	4	2hChol	17	3	0.166667	0.196513
SOAToe	4	2hChol	18	1	0.0192308	0.0102607
SOAToe	5	2hChol	1	2	0.1	0.0879974
SOAToe	5	2hChol	2	6	0.24	0.182815
SOAToe	5	2hChol	3	6	0.12	0.0942324
SOAToe	5	2hChol	4	10	0.163934	0.145766
SOAToe	5	2hChol	5	8	0.0941176	0.0821665
SOAToe	5	2hChol	6	5	0.0980392	0.0714014
SOAToe	5	2hChol	7	9	0.1125	0.0768555
SOAToe	5	2hChol	8	13	0.191176	0.164777
SOAToe	5	2hChol	9	10	0.27027	0.162245
SOAToe	5	2hChol	10	4	0.129032	0.138248
SOAToe	5	2hChol	11	7	0.0813953	0.0360069
SOAToe	5	2hChol	12	13	0.19697	0.0909506
SOAToe	5	2hChol	13	3	0.176471	0.140869
SOAToe	5	2hChol	14	8	0.150943	0.0655782
SOAToe	5	2hChol	15	2	0.0833333	0.0668201
SOAToe	5	2hChol	16	12	0.235294	0.318035
SOAToe	5	2hChol	17	1	0.0555556	0.0204978
SOAToe	6	2hChol	1	5	0.227273	0.140284
SOAToe	6	2hChol	2	3	0.0967742	0.131522
SOAToe	6	2hChol	3	4	0.266667	0.208249
SOAToe	6	2hChol	4	8	0.115942	0.104304
SOAToe	6	2hChol	5	12	0.151899	0.142663
SOAToe	6	2hChol	6	10	0.11236	0.127871
SOAToe	6	2hChol	7	10	0.232558	0.196475
SOAToe	6	2hChol	8	1	0.015873	0.0242034
SOAToe	6	2hChol	9	18	0.108434	0.116692
SOAToe	6	2hChol	10	16	0.179775	0.196773
SOAToe	6	2hChol	11	4	0.025974	0.0155175
SOAToe	7	2hChol	1	25	0.142045	0.0986702
SOAToe	7	2hChol	2	15	0.0909091	0.0750279
SOAToe	7	2hChol	3	17	0.116438	0.0992064
SOAToe	7	2hChol	4	15	0.384615	0.316957
SOAToe	7	2hChol	5	22	0.234043	0.183284
SOAToe	7	2hChol	6	10	0.0507614	0.0316
SOAToe	7	2hChol	7	16	0.410256	0.368512
SOAToe	7	2hChol	8	17	0.160377	0.139713
SOAToe	7	2hChol	9	12	0.342857	0.347083
SOAToe	1	2hChol+OA	1	5	0.151515	0.159737
SOAToe	1	2hChol+OA	2	19	0.260274	0.291673
SOAToe	1	2hChol+OA	3	28	0.271845	0.322839
SOAToe	1	2hChol+OA	4	12	0.0851064	0.0872254
SOAToe	1	2hChol+OA	5	25	0.103734	0.0940933
SOAToe	1	2hChol+OA	6	19	0.132867	0.128125
SOAToe	1	2hChol+OA	7	13	0.077381	0.0713854
SOAToe	1	2hChol+OA	8	17	0.07173	0.0355022
SOAToe	1	2hChol+OA	9	26	0.121495	0.139814
SOAToe	1	2hChol+OA	10	13	0.188406	0.213405
SOAToe	1	2hChol+OA	11	16	0.266667	0.283211
SOAToe	2	2hChol+OA	1	29	0.202797	0.180711
SOAToe	2	2hChol+OA	2	24	0.057554	0.0765568
SOAToe	2	2hChol+OA	3	16	0.0833333	0.0664307
SOAToe	2	2hChol+OA	4	19	0.0608974	0.0657388
SOAToe	2	2hChol+OA	5	17	0.0622711	0.0719749
SOAToe	2	2hChol+OA	6	12	0.101695	0.0901132
SOAToe	2	2hChol+OA	7	19	0.191919	0.203697
SOAToe	3	2hChol+OA	1	6	0.133333	0.150666
SOAToe	3	2hChol+OA	2	2	0.0246914	0.0252404
SOAToe	3	2hChol+OA	3	19	0.0766129	0.104346
SOAToe	3	2hChol+OA	4	25	0.0874126	0.134552
SOAToe	3	2hChol+OA	5	20	0.0847458	0.0900283
SOAToe	3	2hChol+OA	6	25	0.108696	0.142539
SOAToe	3	2hChol+OA	7	4	0.0224719	0.0222499
SOAToe	3	2hChol+OA	8	29	0.135514	0.173691
SOAToe	3	2hChol+OA	9	21	0.583333	0.679708
SOAToe	3	2hChol+OA	10	7	0.0510949	0.0748602
SOAToe	4	2hChol+OA	1	4	0.0264901	0.0339567
SOAToe	4	2hChol+OA	2	29	0.0651685	0.0898693
SOAToe	4	2hChol+OA	3	23	0.0978723	0.132605
SOAToe	4	2hChol+OA	4	14	0.0686275	0.0964154
SOAToe	4	2hChol+OA	5	24	0.109589	0.152638
SOAToe	4	2hChol+OA	6	19	0.0756972	0.10286
SOAToe	4	2hChol+OA	7	24	0.0810811	0.0923523
SOAToe	5	2hChol+OA	1	19	0.0954774	0.0894383
SOAToe	5	2hChol+OA	2	59	0.20068	0.211925
SOAToe	5	2hChol+OA	3	37	0.185	0.184923
SOAToe	5	2hChol+OA	4	50	0.282486	0.270882
SOAToe	5	2hChol+OA	5	37	0.161572	0.140382
SOAToe	5	2hChol+OA	6	34	0.193182	0.161936
SOAToe	5	2hChol+OA	7	38	0.127946	0.0916614
SOAToe	5	2hChol+OA	8	86	0.319703	0.335534
SOAToe	6	2hChol+OA	1	11	0.234043	0.261008
SOAToe	6	2hChol+OA	2	13	0.0742857	0.0748703
SOAToe	6	2hChol+OA	3	31	0.205298	0.236186
SOAToe	6	2hChol+OA	4	10	0.111111	0.121325
SOAToe	6	2hChol+OA	5	8	0.133333	0.138544
SOAToe	6	2hChol+OA	6	32	0.173913	0.220211
SOAToe	6	2hChol+OA	7	24	0.162162	0.172032
SOAToe	6	2hChol+OA	8	13	0.13	0.154835
SOAToe	6	2hChol+OA	9	18	0.18	0.178131
SOAToe	6	2hChol+OA	10	17	0.2	0.229577
SOAToe	6	2hChol+OA	11	22	0.130952	0.153315
SOAToe	6	2hChol+OA	12	7	0.047619	0.0352226
SOAToe	6	2hChol+OA	13	28	0.271845	0.189203
SOAToe	7	2hChol+OA	1	6	0.048	0.0436977
SOAToe	7	2hChol+OA	2	17	0.195402	0.218089
SOAToe	7	2hChol+OA	3	33	0.129921	0.122339
SOAToe	7	2hChol+OA	4	41	0.136213	0.107956
SOAToe	7	2hChol+OA	5	12	0.0916031	0.0878778
SOAToe	7	2hChol+OA	6	24	0.0923077	0.101006
SOAToe	7	2hChol+OA	7	23	0.152318	0.164936
SOAToe	7	2hChol+OA	8	31	0.111111	0.0869636
SOAToe	7	2hChol+OA	9	19	0.206522	0.159772
SOAToe	7	2hChol+OA	10	15	0.197368	0.174994

## Sheet: ReplicateData
cellType	ImageID	load	cellID	nofNELD	fractionOfNELD	fraction_CEinNELD
SOAToe	1	2hChol	1	8	0.296296	0.319309
SOAToe	1	2hChol	2	13	0.144444	0.191363
SOAToe	1	2hChol	3	7	0.175	0.0546678
SOAToe	1	2hChol	4	3	0.115385	0.102831
SOAToe	1	2hChol	5	3	0.0967742	0.0365244
SOAToe	1	2hChol	6	0	0	0
SOAToe	1	2hChol	7	14	0.179487	0.155248
SOAToe	1	2hChol	8	10	0.196078	0.237462
SOAToe	1	2hChol	9	13	0.270833	0.172105
SOAToe	1	2hChol	10	18	0.25	0.213101
SOAToe	1	2hChol	11	9	0.160714	0.204674
SOAToe	1	2hChol	12	22	0.217822	0.133428
SOAToe	1	2hChol	13	4	0.137931	0.0572274
SOAToe	1	2hChol	14	4	0.129032	0.143538
SOAToe	10	2hChol	1	5	0.138889	0.126299
SOAToe	10	2hChol	2	1	0.2	0.0162871
SOAToe	10	2hChol	3	2	0.04	0.0167369
SOAToe	10	2hChol	4	23	0.23	0.221729
SOAToe	10	2hChol	5	18	0.216867	0.177223
SOAToe	10	2hChol	6	4	0.0851064	0.135858
SOAToe	10	2hChol	7	3	0.3	0.476699
SOAToe	10	2hChol	8	7	0.125	0.0442589
SOAToe	10	2hChol	9	11	0.134146	0.0768971
SOAToe	10	2hChol	10	2	0.0625	0.0475739
SOAToe	10	2hChol	11	4	0.0740741	0.0960806
SOAToe	10	2hChol	12	5	0.0649351	0.090215
SOAToe	10	2hChol	13	3	0.0681818	0.0821571
SOAToe	10	2hChol	14	14	0.194444	0.307395
SOAToe	2	2hChol	1	18	0.272727	0.169389
SOAToe	2	2hChol	2	9	0.204545	0.296676
SOAToe	2	2hChol	3	12	0.20339	0.129503
SOAToe	2	2hChol	4	13	0.270833	0.123175
SOAToe	2	2hChol	5	6	0.3	0.184285
SOAToe	2	2hChol	6	4	0.166667	0.175641
SOAToe	2	2hChol	7	8	0.363636	0.176615
SOAToe	2	2hChol	8	15	0.3125	0.357967
SOAToe	2	2hChol	9	6	0.5	0.434286
SOAToe	2	2hChol	10	6	0.193548	0.0770076
SOAToe	2	2hChol	11	9	0.409091	0.411589
SOAToe	2	2hChol	12	23	0.310811	0.223845
SOAToe	2	2hChol	13	0	0	0
SOAToe	2	2hChol	14	15	0.223881	0.220718
SOAToe	2	2hChol	15	2	0.142857	0.148726
SOAToe	3	2hChol	1	6	0.75	0.717108
SOAToe	3	2hChol	2	6	0.146341	0.062569
SOAToe	3	2hChol	3	0	0	0
SOAToe	3	2hChol	4	18	0.26087	0.197625
SOAToe	3	2hChol	5	5	0.166667	0.226347
SOAToe	3	2hChol	6	4	0.111111	0.085161
SOAToe	3	2hChol	7	5	0.135135	0.0357797
SOAToe	3	2hChol	8	8	0.186047	0.11684
SOAToe	3	2hChol	9	7	0.25	0.284573
SOAToe	3	2hChol	10	3	0.0612245	0.0140779
SOAToe	3	2hChol	11	12	0.324324	0.238512
SOAToe	3	2hChol	12	0	0	0
SOAToe	3	2hChol	13	8	0.380952	0.251984
SOAToe	3	2hChol	14	13	0.276596	0.165161
SOAToe	3	2hChol	15	14	0.186667	0.125749
SOAToe	3	2hChol	16	15	0.416667	0.226544
SOAToe	3	2hChol	17	4	0.0634921	0.0481169
SOAToe	3	2hChol	18	2	0.0540541	0.0238669
SOAToe	3	2hChol	19	5	0.16129	0.1822
SOAToe	3	2hChol	20	0	0	0
SOAToe	3	2hChol	21	1	0.142857	0.0840723
SOAToe	4	2hChol	1	6	0.0689655	0.0721561
SOAToe	4	2hChol	2	2	0.1	0.0233887
SOAToe	4	2hChol	3	5	0.128205	0.143408
SOAToe	4	2hChol	4	7	0.1	0.0287886
SOAToe	4	2hChol	5	3	0.037037	0.0717484
SOAToe	4	2hChol	6	4	0.444444	0.458789
SOAToe	4	2hChol	7	9	0.0849057	0.0489736
SOAToe	4	2hChol	8	8	0.145455	0.0879967
SOAToe	4	2hChol	9	16	0.216216	0.258504
SOAToe	4	2hChol	10	10	0.27027	0.357508
SOAToe	4	2hChol	11	1	0.2	0.0424318
SOAToe	4	2hChol	12	0	0	0
SOAToe	4	2hChol	13	3	0.0967742	0.0466469
SOAToe	4	2hChol	14	0	0	0
SOAToe	5	2hChol	1	15	0.288462	0.141091
SOAToe	5	2hChol	2	3	0.272727	0.19321
SOAToe	5	2hChol	3	13	0.295455	0.260809
SOAToe	5	2hChol	4	10	0.185185	0.105479
SOAToe	5	2hChol	5	8	0.153846	0.0926317
SOAToe	5	2hChol	6	6	0.101695	0.185618
SOAToe	5	2hChol	7	5	0.135135	0.105308
SOAToe	5	2hChol	8	0	0	0
SOAToe	5	2hChol	9	2	0.0487805	0.00696833
SOAToe	5	2hChol	10	8	0.222222	0.501009
SOAToe	5	2hChol	11	1	0.333333	0.29277
SOAToe	5	2hChol	12	14	0.184211	0.14438
SOAToe	5	2hChol	13	12	0.285714	0.382096
SOAToe	5	2hChol	14	0	0	0
SOAToe	5	2hChol	15	6	0.75	0.796942
SOAToe	5	2hChol	16	0	0	0
SOAToe	5	2hChol	17	1	0.030303	0.0180706
SOAToe	6	2hChol	1	6	0.0869565	0.0835027
SOAToe	6	2hChol	2	15	0.122951	0.0526238
SOAToe	6	2hChol	3	20	0.289855	0.377322
SOAToe	6	2hChol	4	18	0.193548	0.149771
SOAToe	6	2hChol	5	2	0.0526316	0.0416726
SOAToe	6	2hChol	6	4	0.210526	0.129298
SOAToe	6	2hChol	7	0	0	0
SOAToe	6	2hChol	8	9	0.346154	0.198565
SOAToe	6	2hChol	9	5	0.416667	0.306049
SOAToe	6	2hChol	10	19	0.231707	0.105534
SOAToe	6	2hChol	11	6	0.206897	0.28854
SOAToe	6	2hChol	12	23	0.575	0.634771
SOAToe	6	2hChol	13	1	0.0588235	0
SOAToe	6	2hChol	14	0	0	0
SOAToe	7	2hChol	1	9	0.130435	0.0308947
SOAToe	7	2hChol	2	10	0.4	0.315173
SOAToe	7	2hChol	3	10	0.185185	0.0684539
SOAToe	7	2hChol	4	10	0.212766	0.246745
SOAToe	7	2hChol	5	3	0.125	0.10705
SOAToe	7	2hChol	6	8	0.109589	0.0967194
SOAToe	7	2hChol	7	4	0.105263	0.0324195
SOAToe	7	2hChol	8	4	0.142857	0.11309
SOAToe	7	2hChol	9	5	0.0632911	0.0586669
SOAToe	7	2hChol	10	10	0.166667	0.0785921
SOAToe	7	2hChol	11	2	0.2	0.0810672
SOAToe	7	2hChol	12	4	0.444444	0.234841
SOAToe	7	2hChol	13	5	0.0943396	0.0418485
SOAToe	7	2hChol	14	0	0	0
SOAToe	7	2hChol	15	3	0.0857143	0.0597236
SOAToe	8	2hChol	1	4	0.181818	0.334049
SOAToe	8	2hChol	2	6	0.125	0.190413
SOAToe	8	2hChol	3	5	0.121951	0.151615
SOAToe	8	2hChol	4	8	0.114286	0.0652708
SOAToe	8	2hChol	5	7	0.170732	0.20434
SOAToe	8	2hChol	6	6	0.15	0.0673212
SOAToe	8	2hChol	7	1	0.025641	0.00270214
SOAToe	8	2hChol	8	8	0.266667	0.337319
SOAToe	8	2hChol	9	7	0.0886076	0.0586414
SOAToe	8	2hChol	10	5	0.166667	0.138421
SOAToe	8	2hChol	11	11	0.2	0.0811097
SOAToe	8	2hChol	12	6	0.139535	0.232546
SOAToe	8	2hChol	13	0	0	0
SOAToe	8	2hChol	14	4	0.133333	0.0221964
SOAToe	8	2hChol	15	10	0.25	0.353397
SOAToe	8	2hChol	16	2	0.08	0.0358324
SOAToe	9	2hChol	1	7	0.112903	0.120826
SOAToe	9	2hChol	2	19	0.296875	0.31014
SOAToe	9	2hChol	3	5	0.111111	0.0528749
SOAToe	9	2hChol	4	16	0.390244	0.306173
SOAToe	9	2hChol	5	4	0.0701754	0.026743
SOAToe	9	2hChol	6	12	0.218182	0.324296
SOAToe	9	2hChol	7	17	0.425	0.366972
SOAToe	9	2hChol	8	2	0.285714	0.441984
SOAToe	9	2hChol	9	12	0.413793	0.320659
SOAToe	9	2hChol	10	2	0.0769231	0.0360184
SOAToe	9	2hChol	11	14	0.28	0.160555
SOAToe	9	2hChol	12	19	0.267606	0.21156
SOAToe	1	2hChol+OA	1	22	0.093617	0.0975917
SOAToe	1	2hChol+OA	2	18	0.108434	0.0921961
SOAToe	1	2hChol+OA	3	10	0.0775194	0.0765595
SOAToe	1	2hChol+OA	4	12	0.0774194	0.06561
SOAToe	1	2hChol+OA	5	12	0.0697674	0.0506468
SOAToe	1	2hChol+OA	6	8	0.0526316	0.0576952
SOAToe	1	2hChol+OA	7	8	0.0987654	0.120358
SOAToe	1	2hChol+OA	8	3	0.0588235	0.0908677
SOAToe	1	2hChol+OA	9	14	0.168675	0.142547
SOAToe	1	2hChol+OA	10	2	0.0344828	0.0534106
SOAToe	1	2hChol+OA	11	5	0.3125	0.445989
SOAToe	1	2hChol+OA	12	1	0.111111	0.173293
SOAToe	1	2hChol+OA	13	40	0.206186	0.183862
SOAToe	10	2hChol+OA	1	27	0.105882	0.137352
SOAToe	10	2hChol+OA	2	17	0.0955056	0.104816
SOAToe	10	2hChol+OA	3	13	0.0698925	0.0708357
SOAToe	10	2hChol+OA	4	28	0.201439	0.261157
SOAToe	10	2hChol+OA	5	22	0.184874	0.23977
SOAToe	10	2hChol+OA	6	30	0.348837	0.380058
SOAToe	10	2hChol+OA	7	26	0.139785	0.189508
SOAToe	10	2hChol+OA	8	23	0.244681	0.204693
SOAToe	10	2hChol+OA	9	14	0.0740741	0.0634688
SOAToe	10	2hChol+OA	10	0	0	0
SOAToe	10	2hChol+OA	11	0	0	0
SOAToe	2	2hChol+OA	1	21	0.116022	0.0995097
SOAToe	2	2hChol+OA	2	14	0.0958904	0.0771359
SOAToe	2	2hChol+OA	3	7	0.0496454	0.040514
SOAToe	2	2hChol+OA	4	13	0.118182	0.0952047
SOAToe	2	2hChol+OA	5	11	0.126437	0.0630927
SOAToe	2	2hChol+OA	6	8	0.0529801	0.0538289
SOAToe	2	2hChol+OA	7	21	0.198113	0.251345
SOAToe	2	2hChol+OA	8	16	0.0883978	0.117591
SOAToe	2	2hChol+OA	9	4	0.0677966	0.030566
SOAToe	2	2hChol+OA	10	15	0.0882353	0.109585
SOAToe	2	2hChol+OA	11	5	0.135135	0.202621
SOAToe	2	2hChol+OA	12	0	0	0
SOAToe	2	2hChol+OA	13	17	0.236111	0.243747
SOAToe	3	2hChol+OA	1	12	0.108108	0.103632
SOAToe	3	2hChol+OA	2	19	0.106145	0.137019
SOAToe	3	2hChol+OA	3	13	0.0896552	0.0677638
SOAToe	3	2hChol+OA	4	13	0.0822785	0.0591256
SOAToe	3	2hChol+OA	5	15	0.0898204	0.0978494
SOAToe	3	2hChol+OA	6	15	0.132743	0.112598
SOAToe	3	2hChol+OA	7	10	0.120482	0.084705
SOAToe	3	2hChol+OA	8	17	0.11039	0.0958428
SOAToe	3	2hChol+OA	9	4	0.0615385	0.014248
SOAToe	3	2hChol+OA	10	4	0.166667	0.164638
SOAToe	3	2hChol+OA	11	5	0.25	0.195375
SOAToe	3	2hChol+OA	12	15	0.227273	0.132403
SOAToe	3	2hChol+OA	13	3	0.0882353	0.114582
SOAToe	3	2hChol+OA	14	25	0.176056	0.22016
SOAToe	3	2hChol+OA	15	34	0.317757	0.275576
SOAToe	3	2hChol+OA	16	2	0.125	0.0284043
SOAToe	3	2hChol+OA	17	0	0	0
SOAToe	3	2hChol+OA	18	0	0	0
SOAToe	4	2hChol+OA	1	16	0.116788	0.137804
SOAToe	4	2hChol+OA	2	16	0.146789	0.0973716
SOAToe	4	2hChol+OA	3	10	0.060241	0.0619731
SOAToe	4	2hChol+OA	4	9	0.0789474	0.0376745
SOAToe	4	2hChol+OA	5	15	0.130435	0.117562
SOAToe	4	2hChol+OA	6	8	0.1	0.156513
SOAToe	4	2hChol+OA	7	15	0.104167	0.0759008
SOAToe	4	2hChol+OA	8	26	0.110638	0.0538722
SOAToe	4	2hChol+OA	9	12	0.0875912	0.117928
SOAToe	4	2hChol+OA	10	15	0.172414	0.161436
SOAToe	4	2hChol+OA	11	10	0.588235	0.547197
SOAToe	5	2hChol+OA	1	25	0.1	0.0739776
SOAToe	5	2hChol+OA	2	29	0.148718	0.162628
SOAToe	5	2hChol+OA	3	60	0.2	0.166513
SOAToe	5	2hChol+OA	4	21	0.0954545	0.0968244
SOAToe	5	2hChol+OA	5	25	0.19685	0.195397
SOAToe	5	2hChol+OA	6	37	0.177885	0.144943
SOAToe	5	2hChol+OA	7	21	0.14094	0.132262
SOAToe	5	2hChol+OA	8	9	0.140625	0.0872452
SOAToe	5	2hChol+OA	9	9	0.0957447	0.0248444
SOAToe	5	2hChol+OA	10	31	0.407895	0.296071
SOAToe	5	2hChol+OA	11	0	0	0
SOAToe	6	2hChol+OA	1	39	0.229412	0.194473
SOAToe	6	2hChol+OA	2	15	0.0769231	0.100151
SOAToe	6	2hChol+OA	3	6	0.0909091	0.101542
SOAToe	6	2hChol+OA	4	8	0.0963855	0.0654756
SOAToe	6	2hChol+OA	5	33	0.146667	0.160514
SOAToe	6	2hChol+OA	6	39	0.174888	0.146892
SOAToe	6	2hChol+OA	7	1	0.0212766	0.00604178
SOAToe	6	2hChol+OA	8	36	0.342857	0.310669
SOAToe	6	2hChol+OA	9	17	0.0994152	0.0808373
SOAToe	6	2hChol+OA	10	34	0.149123	0.112686
SOAToe	6	2hChol+OA	11	1	0.0714286	0.143152
SOAToe	6	2hChol+OA	12	12	0.162162	0.174485
SOAToe	6	2hChol+OA	13	1	0.05	0.0453116
SOAToe	6	2hChol+OA	14	0	0	0
SOAToe	6	2hChol+OA	15	0	0	0
SOAToe	7	2hChol+OA	1	19	0.140741	0.113208
SOAToe	7	2hChol+OA	2	19	0.208791	0.20659
SOAToe	7	2hChol+OA	3	35	0.148936	0.1724
SOAToe	7	2hChol+OA	4	80	0.441989	0.342419
SOAToe	7	2hChol+OA	5	26	0.224138	0.185016
SOAToe	7	2hChol+OA	6	25	0.120192	0.0920537
SOAToe	7	2hChol+OA	7	36	0.186528	0.17734
SOAToe	7	2hChol+OA	8	16	0.120301	0.108326
SOAToe	7	2hChol+OA	9	24	0.228571	0.248963
SOAToe	7	2hChol+OA	10	0	0	0
SOAToe	7	2hChol+OA	11	0	0	0
SOAToe	7	2hChol+OA	12	21	0.192661	0.205018
SOAToe	7	2hChol+OA	13	12	0.214286	0.194783
SOAToe	8	2hChol+OA	1	13	0.0710383	0.050872
SOAToe	8	2hChol+OA	2	11	0.0748299	0.0344707
SOAToe	8	2hChol+OA	3	19	0.180952	0.0984266
SOAToe	8	2hChol+OA	4	10	0.0729927	0.0532766
SOAToe	8	2hChol+OA	5	22	0.127907	0.095853
SOAToe	8	2hChol+OA	6	26	0.110169	0.109733
SOAToe	8	2hChol+OA	7	8	0.0512821	0.104585
SOAToe	8	2hChol+OA	8	32	0.179775	0.165911
SOAToe	8	2hChol+OA	9	15	0.147059	0.139743
SOAToe	8	2hChol+OA	10	9	0.0676692	0.0791461
SOAToe	8	2hChol+OA	11	8	0.148148	0.119804
SOAToe	9	2hChol+OA	1	17	0.485714	0.471637
SOAToe	9	2hChol+OA	2	55	0.319767	0.284324
SOAToe	9	2hChol+OA	3	14	0.125	0.14294
SOAToe	9	2hChol+OA	4	21	0.0789474	0.0757811
SOAToe	9	2hChol+OA	5	18	0.211765	0.17953
SOAToe	9	2hChol+OA	6	32	0.244275	0.258202
SOAToe	9	2hChol+OA	7	12	0.118812	0.103859
SOAToe	9	2hChol+OA	8	16	0.172043	0.133847
SOAToe	9	2hChol+OA	9	4	0.0512821	0.0499076
SOAToe	9	2hChol+OA	10	4	0.117647	0.0980442
SOAToe	9	2hChol+OA	11	16	0.231884	0.29707
SOAToe	9	2hChol+OA	12	18	0.227848	0.233073
SOAToe	9	2hChol+OA	13	0	0	0
SOAToe	9	2hChol+OA	14	6	0.047619	0.0396699
SOAToe	9	2hChol+OA	15	8	0.0987654	0.0828345
SOAToe	9	2hChol+OA	16	2	0.0416667	0.050152
SOAToe-NEtrap	1	2hChol	1	13	0.382353	0.292085
SOAToe-NEtrap	1	2hChol	2	29	0.5	0.405928
SOAToe-NEtrap	1	2hChol	3	5	0.121951	0.0309392
SOAToe-NEtrap	1	2hChol	4	7	0.35	0.208644
SOAToe-NEtrap	1	2hChol	5	22	0.30137	0.1106
SOAToe-NEtrap	1	2hChol	6	19	0.422222	0.460486
SOAToe-NEtrap	1	2hChol	7	3	0.375	0.258955
SOAToe-NEtrap	1	2hChol	8	13	0.393939	0.291148
SOAToe-NEtrap	1	2hChol	9	31	0.256198	0.158468
SOAToe-NEtrap	1	2hChol	10	11	0.289474	0.195633
SOAToe-NEtrap	1	2hChol	11	0	0	0
SOAToe-NEtrap	1	2hChol	12	37	0.4625	0.3217
SOAToe-NEtrap	1	2hChol	13	0	0	0
SOAToe-NEtrap	1	2hChol	14	4	0.571429	0.804566
SOAToe-NEtrap	1	2hChol	15	0	0	0
SOAToe-NEtrap	1	2hChol	16	1	0.05	0.0290415
SOAToe-NEtrap	10	2hChol	1	27	0.692308	0.725945
SOAToe-NEtrap	10	2hChol	2	37	0.486842	0.422573
SOAToe-NEtrap	10	2hChol	3	10	0.294118	0.208594
SOAToe-NEtrap	10	2hChol	4	2	0.666667	0.842261
SOAToe-NEtrap	10	2hChol	5	17	0.361702	0.251702
SOAToe-NEtrap	10	2hChol	6	7	0.304348	0.133144
SOAToe-NEtrap	10	2hChol	7	30	0.697674	0.758654
SOAToe-NEtrap	10	2hChol	8	3	0.1875	0.0563105
SOAToe-NEtrap	10	2hChol	9	22	0.564103	0.560824
SOAToe-NEtrap	10	2hChol	10	8	0.470588	0.601917
SOAToe-NEtrap	10	2hChol	11	44	0.721311	0.624866
SOAToe-NEtrap	10	2hChol	12	5	0.833333	0.985293
SOAToe-NEtrap	10	2hChol	13	71	0.739583	0.701962
SOAToe-NEtrap	2	2hChol	1	19	0.703704	0.793932
SOAToe-NEtrap	2	2hChol	2	23	0.302632	0.140176
SOAToe-NEtrap	2	2hChol	3	21	0.283784	0.337184
SOAToe-NEtrap	2	2hChol	4	13	0.191176	0.0313676
SOAToe-NEtrap	2	2hChol	5	14	0.378378	0.254724
SOAToe-NEtrap	2	2hChol	6	13	0.5	0.307084
SOAToe-NEtrap	2	2hChol	7	19	0.395833	0.424683
SOAToe-NEtrap	2	2hChol	8	23	0.657143	0.348602
SOAToe-NEtrap	2	2hChol	9	24	0.6	0.380731
SOAToe-NEtrap	2	2hChol	10	1	0.2	0.389576
SOAToe-NEtrap	2	2hChol	11	1	0.0666667	0.019678
SOAToe-NEtrap	2	2hChol	12	7	0.212121	0.0660628
SOAToe-NEtrap	2	2hChol	13	2	0.0769231	0.0412477
SOAToe-NEtrap	3	2hChol	1	26	0.342105	0.218893
SOAToe-NEtrap	3	2hChol	2	9	0.1875	0.0834816
SOAToe-NEtrap	3	2hChol	3	13	0.206349	0.149338
SOAToe-NEtrap	3	2hChol	4	12	0.123711	0.0798235
SOAToe-NEtrap	3	2hChol	5	10	0.16129	0.182769
SOAToe-NEtrap	3	2hChol	6	18	0.276923	0.356978
SOAToe-NEtrap	3	2hChol	7	20	0.588235	0.643145
SOAToe-NEtrap	3	2hChol	8	29	0.333333	0.169657
SOAToe-NEtrap	3	2hChol	9	3	0.6	0.728751
SOAToe-NEtrap	3	2hChol	10	4	0.5	0.786736
SOAToe-NEtrap	3	2hChol	11	14	0.297872	0.242416
SOAToe-NEtrap	3	2hChol	12	13	0.333333	0.355175
SOAToe-NEtrap	3	2hChol	13	1	0.5	0.60266
SOAToe-NEtrap	3	2hChol	14	19	0.387755	0.25174
SOAToe-NEtrap	4	2hChol	1	14	0.538462	0.4007
SOAToe-NEtrap	4	2hChol	2	55	0.528846	0.420845
SOAToe-NEtrap	4	2hChol	3	5	0.263158	0.272488
SOAToe-NEtrap	4	2hChol	4	10	0.4	0.321951
SOAToe-NEtrap	4	2hChol	5	34	0.386364	0.267505
SOAToe-NEtrap	4	2hChol	6	23	0.353846	0.366902
SOAToe-NEtrap	4	2hChol	7	22	0.360656	0.228869
SOAToe-NEtrap	4	2hChol	8	15	0.340909	0.310654
SOAToe-NEtrap	4	2hChol	9	16	0.666667	0.78531
SOAToe-NEtrap	4	2hChol	10	8	0.307692	0.261525
SOAToe-NEtrap	4	2hChol	11	33	0.445946	0.40651
SOAToe-NEtrap	4	2hChol	12	23	0.605263	0.344218
SOAToe-NEtrap	4	2hChol	13	5	0.555556	0.424344
SOAToe-NEtrap	4	2hChol	14	6	0.222222	0.302968
SOAToe-NEtrap	4	2hChol	15	0	0	0
SOAToe-NEtrap	5	2hChol	1	18	0.222222	0.192083
SOAToe-NEtrap	5	2hChol	2	6	0.133333	0.140798
SOAToe-NEtrap	5	2hChol	3	24	0.393443	0.394179
SOAToe-NEtrap	5	2hChol	4	24	0.166667	0.0724639
SOAToe-NEtrap	5	2hChol	5	28	0.583333	0.458984
SOAToe-NEtrap	5	2hChol	6	27	0.409091	0.330503
SOAToe-NEtrap	5	2hChol	7	5	0.263158	0.384928
SOAToe-NEtrap	5	2hChol	8	3	1	1
SOAToe-NEtrap	5	2hChol	9	25	0.409836	0.313892
SOAToe-NEtrap	5	2hChol	10	4	0.121212	0.0768784
SOAToe-NEtrap	5	2hChol	11	0	0	0
SOAToe-NEtrap	5	2hChol	12	1	0.333333	0.045866
SOAToe-NEtrap	6	2hChol	1	13	0.26	0.191176
SOAToe-NEtrap	6	2hChol	2	11	0.244444	0.225935
SOAToe-NEtrap	6	2hChol	3	9	0.2	0.126157
SOAToe-NEtrap	6	2hChol	4	16	0.372093	0.194892
SOAToe-NEtrap	6	2hChol	5	18	0.197802	0.174783
SOAToe-NEtrap	6	2hChol	6	6	0.857143	0.804791
SOAToe-NEtrap	6	2hChol	7	8	0.444444	0.590714
SOAToe-NEtrap	6	2hChol	8	11	0.192982	0.135998
SOAToe-NEtrap	6	2hChol	9	21	0.3	0.215616
SOAToe-NEtrap	6	2hChol	10	0	0	0
SOAToe-NEtrap	6	2hChol	11	2	0.0952381	0.0278436
SOAToe-NEtrap	6	2hChol	12	0	0	0
SOAToe-NEtrap	6	2hChol	13	0	0	0
SOAToe-NEtrap	6	2hChol	14	0	0	0
SOAToe-NEtrap	6	2hChol	15	0	0	0
SOAToe-NEtrap	7	2hChol	1	4	0.0952381	0.0597046
SOAToe-NEtrap	7	2hChol	2	26	0.433333	0.339035
SOAToe-NEtrap	7	2hChol	3	9	0.473684	0.280741
SOAToe-NEtrap	7	2hChol	4	7	0.166667	0.103892
SOAToe-NEtrap	7	2hChol	5	13	0.25	0.170038
SOAToe-NEtrap	7	2hChol	6	15	0.258621	0.399104
SOAToe-NEtrap	7	2hChol	7	9	0.243243	0.0711259
SOAToe-NEtrap	7	2hChol	8	0	0	0
SOAToe-NEtrap	7	2hChol	9	31	0.704545	0.718342
SOAToe-NEtrap	7	2hChol	10	42	0.341463	0.237096
SOAToe-NEtrap	7	2hChol	11	14	0.56	0.584882
SOAToe-NEtrap	7	2hChol	12	10	0.238095	0.385213
SOAToe-NEtrap	7	2hChol	13	15	0.234375	0.193465
SOAToe-NEtrap	7	2hChol	14	1	0.2	0.0683717
SOAToe-NEtrap	7	2hChol	15	0	0	0
SOAToe-NEtrap	7	2hChol	16	3	0.0967742	0.0481934
SOAToe-NEtrap	7	2hChol	17	1	0.1	0.124696
SOAToe-NEtrap	7	2hChol	18	0	0	0
SOAToe-NEtrap	8	2hChol	1	14	0.875	0.849587
SOAToe-NEtrap	8	2hChol	2	22	0.52381	0.539046
SOAToe-NEtrap	8	2hChol	3	32	0.52459	0.57981
SOAToe-NEtrap	8	2hChol	4	21	0.636364	0.695847
SOAToe-NEtrap	8	2hChol	5	10	0.909091	0.877037
SOAToe-NEtrap	8	2hChol	6	28	0.823529	0.828819
SOAToe-NEtrap	8	2hChol	7	39	0.75	0.760454
SOAToe-NEtrap	8	2hChol	8	11	0.647059	0.734076
SOAToe-NEtrap	8	2hChol	9	7	0.583333	0.634339
SOAToe-NEtrap	8	2hChol	10	32	0.864865	0.878613
SOAToe-NEtrap	8	2hChol	11	27	0.710526	0.781721
SOAToe-NEtrap	8	2hChol	12	11	0.733333	0.824116
SOAToe-NEtrap	8	2hChol	13	2	0.666667	0.641967
SOAToe-NEtrap	8	2hChol	14	1	0.0833333	0.132918
SOAToe-NEtrap	8	2hChol	15	28	0.717949	0.804611
SOAToe-NEtrap	8	2hChol	16	4	1	1
SOAToe-NEtrap	8	2hChol	17	1	0.25	0.256446
SOAToe-NEtrap	8	2hChol	18	4	0.444444	0.385263
SOAToe-NEtrap	8	2hChol	19	1	0.125	0.0801772
SOAToe-NEtrap	8	2hChol	20	0	0	0
SOAToe-NEtrap	9	2hChol	1	17	0.809524	0.911629
SOAToe-NEtrap	9	2hChol	2	2	0.666667	0.517049
SOAToe-NEtrap	9	2hChol	3	9	0.642857	0.225399
SOAToe-NEtrap	9	2hChol	4	5	0.714286	0.872023
SOAToe-NEtrap	9	2hChol	5	15	0.882353	0.687121
SOAToe-NEtrap	9	2hChol	6	21	0.913043	0.872169
SOAToe-NEtrap	9	2hChol	7	14	1	1
SOAToe-NEtrap	9	2hChol	8	9	1	1
SOAToe-NEtrap	9	2hChol	9	15	0.833333	0.744825
SOAToe-NEtrap	9	2hChol	10	1	1	NA
SOAToe-NEtrap	9	2hChol	11	0	0	0
SOAToe-NEtrap	9	2hChol	12	0	0	0
SOAToe-NEtrap	9	2hChol	13	0	0	0
SOAToe-NEtrap	9	2hChol	14	0	0	0
SOAToe-NEtrap	9	2hChol	15	0	0	0
SOAToe-NEtrap	1	2hChol+OA	1	31	0.196203	0.284987
SOAToe-NEtrap	1	2hChol+OA	2	25	0.160256	0.242875
SOAToe-NEtrap	1	2hChol+OA	3	34	0.300885	0.377765
SOAToe-NEtrap	1	2hChol+OA	4	0	0	0
SOAToe-NEtrap	1	2hChol+OA	5	31	0.5	0.51259
SOAToe-NEtrap	1	2hChol+OA	6	17	0.303571	0.33294
SOAToe-NEtrap	1	2hChol+OA	7	7	0.132075	0.16047
SOAToe-NEtrap	1	2hChol+OA	8	2	0.333333	0.381422
SOAToe-NEtrap	1	2hChol+OA	9	8	0.216216	0.288614
SOAToe-NEtrap	1	2hChol+OA	10	0	0	0
SOAToe-NEtrap	1	2hChol+OA	11	7	0.155556	0.139301
SOAToe-NEtrap	10	2hChol+OA	1	16	0.271186	0.247604
SOAToe-NEtrap	10	2hChol+OA	2	49	0.526882	0.557283
SOAToe-NEtrap	10	2hChol+OA	3	35	0.346535	0.421192
SOAToe-NEtrap	10	2hChol+OA	4	19	0.145038	0.174072
SOAToe-NEtrap	10	2hChol+OA	5	2	0.4	0.373724
SOAToe-NEtrap	10	2hChol+OA	6	12	0.266667	0.31991
SOAToe-NEtrap	10	2hChol+OA	7	69	0.469388	0.509824
SOAToe-NEtrap	2	2hChol+OA	1	19	0.158333	0.192387
SOAToe-NEtrap	2	2hChol+OA	2	36	0.164384	0.251821
SOAToe-NEtrap	2	2hChol+OA	3	27	0.36	0.428695
SOAToe-NEtrap	2	2hChol+OA	4	51	0.366906	0.411605
SOAToe-NEtrap	2	2hChol+OA	5	55	0.369128	0.46282
SOAToe-NEtrap	2	2hChol+OA	6	7	0.269231	0.294697
SOAToe-NEtrap	2	2hChol+OA	7	13	0.309524	0.499969
SOAToe-NEtrap	2	2hChol+OA	8	0	0	0
SOAToe-NEtrap	2	2hChol+OA	9	3	0.0909091	0.113025
SOAToe-NEtrap	2	2hChol+OA	10	2	0.0714286	0.0896909
SOAToe-NEtrap	3	2hChol+OA	1	24	0.177778	0.194345
SOAToe-NEtrap	3	2hChol+OA	2	26	0.220339	0.266046
SOAToe-NEtrap	3	2hChol+OA	3	3	0.0434783	0.105122
SOAToe-NEtrap	3	2hChol+OA	4	18	0.152542	0.192381
SOAToe-NEtrap	3	2hChol+OA	5	18	0.131387	0.198088
SOAToe-NEtrap	3	2hChol+OA	6	63	0.459854	0.562086
SOAToe-NEtrap	3	2hChol+OA	7	17	0.197674	0.210781
SOAToe-NEtrap	4	2hChol+OA	1	5	0.0757576	0.0811411
SOAToe-NEtrap	4	2hChol+OA	2	10	0.102041	0.0296031
SOAToe-NEtrap	4	2hChol+OA	3	32	0.372093	0.397645
SOAToe-NEtrap	4	2hChol+OA	4	13	0.270833	0.277214
SOAToe-NEtrap	4	2hChol+OA	5	0	0	0
SOAToe-NEtrap	4	2hChol+OA	6	10	0.285714	0.327606
SOAToe-NEtrap	4	2hChol+OA	7	34	0.447368	0.501707
SOAToe-NEtrap	4	2hChol+OA	8	46	0.343284	0.280216
SOAToe-NEtrap	4	2hChol+OA	9	4	0.2	0.332839
SOAToe-NEtrap	4	2hChol+OA	10	3	0.2	0.324833
SOAToe-NEtrap	5	2hChol+OA	1	11	0.125	0.113923
SOAToe-NEtrap	5	2hChol+OA	2	12	0.179104	0.182028
SOAToe-NEtrap	5	2hChol+OA	3	27	0.207692	0.359526
SOAToe-NEtrap	5	2hChol+OA	4	4	0.105263	0.056146
SOAToe-NEtrap	5	2hChol+OA	5	21	0.153285	0.205405
SOAToe-NEtrap	5	2hChol+OA	6	20	0.30303	0.302505
SOAToe-NEtrap	5	2hChol+OA	7	37	0.33945	0.484715
SOAToe-NEtrap	5	2hChol+OA	8	6	0.6	0.890854
SOAToe-NEtrap	5	2hChol+OA	9	1	0.0416667	0.0424608
SOAToe-NEtrap	6	2hChol+OA	1	22	0.209524	0.128996
SOAToe-NEtrap	6	2hChol+OA	2	30	0.306122	0.304903
SOAToe-NEtrap	6	2hChol+OA	3	20	0.327869	0.262492
SOAToe-NEtrap	6	2hChol+OA	4	47	0.333333	0.457169
SOAToe-NEtrap	6	2hChol+OA	5	8	0.101266	0.130171
SOAToe-NEtrap	6	2hChol+OA	6	13	0.132653	0.139671
SOAToe-NEtrap	6	2hChol+OA	7	8	0.444444	0.246545
SOAToe-NEtrap	6	2hChol+OA	8	7	0.35	0.351377
SOAToe-NEtrap	6	2hChol+OA	9	0	0	0
SOAToe-NEtrap	6	2hChol+OA	10	8	0.190476	0.236713
SOAToe-NEtrap	6	2hChol+OA	11	1	0.142857	0.15289
SOAToe-NEtrap	7	2hChol+OA	1	7	0.225806	0.21327
SOAToe-NEtrap	7	2hChol+OA	2	4	0.133333	0.0603366
SOAToe-NEtrap	7	2hChol+OA	3	5	0.178571	0.211944
SOAToe-NEtrap	7	2hChol+OA	4	2	0.0909091	0.0147071
SOAToe-NEtrap	7	2hChol+OA	5	9	0.204545	0.151281
SOAToe-NEtrap	7	2hChol+OA	6	9	0.36	0.287284
SOAToe-NEtrap	7	2hChol+OA	7	2	0.4	0.403558
SOAToe-NEtrap	7	2hChol+OA	8	4	0.444444	0.491088
SOAToe-NEtrap	7	2hChol+OA	9	18	0.4	0.360521
SOAToe-NEtrap	7	2hChol+OA	10	7	0.159091	0.171271
SOAToe-NEtrap	7	2hChol+OA	11	12	0.342857	0.314744
SOAToe-NEtrap	7	2hChol+OA	12	23	0.27381	0.389768
SOAToe-NEtrap	7	2hChol+OA	13	3	0.166667	0.293119
SOAToe-NEtrap	7	2hChol+OA	14	0	0	0
SOAToe-NEtrap	7	2hChol+OA	15	2	0.117647	0.285396
SOAToe-NEtrap	7	2hChol+OA	16	6	0.230769	0.287001
SOAToe-NEtrap	7	2hChol+OA	17	0	0	0
SOAToe-NEtrap	7	2hChol+OA	18	1	0.2	0.645087
SOAToe-NEtrap	7	2hChol+OA	19	0	0	0
SOAToe-NEtrap	8	2hChol+OA	1	5	0.263158	0.38144
SOAToe-NEtrap	8	2hChol+OA	2	11	0.366667	0.334059
SOAToe-NEtrap	8	2hChol+OA	3	6	0.3	0.366692
SOAToe-NEtrap	8	2hChol+OA	4	2	0.0740741	0.101851
SOAToe-NEtrap	8	2hChol+OA	5	6	0.26087	0.10912
SOAToe-NEtrap	8	2hChol+OA	6	12	0.324324	0.290658
SOAToe-NEtrap	8	2hChol+OA	7	20	0.298507	0.334786
SOAToe-NEtrap	8	2hChol+OA	8	10	0.357143	0.403667
SOAToe-NEtrap	8	2hChol+OA	9	9	0.3	0.481917
SOAToe-NEtrap	8	2hChol+OA	10	9	0.204545	0.197034
SOAToe-NEtrap	8	2hChol+OA	11	15	0.227273	0.278044
SOAToe-NEtrap	8	2hChol+OA	12	5	0.357143	0.520503
SOAToe-NEtrap	8	2hChol+OA	13	5	0.2	0.193777
SOAToe-NEtrap	8	2hChol+OA	14	2	0.666667	0.741475
SOAToe-NEtrap	9	2hChol+OA	1	31	0.28972	0.33857
SOAToe-NEtrap	9	2hChol+OA	2	10	0.30303	0.203043
SOAToe-NEtrap	9	2hChol+OA	3	8	0.181818	0.17402
SOAToe-NEtrap	9	2hChol+OA	4	1	0.0769231	0.0992214
SOAToe-NEtrap	9	2hChol+OA	5	6	0.3	0.288616
SOAToe-NEtrap	9	2hChol+OA	6	6	0.193548	0.309552
SOAToe-NEtrap	9	2hChol+OA	7	4	0.0816327	0.123809
SOAToe-NEtrap	9	2hChol+OA	8	5	0.15625	0.180208
SOAToe-NEtrap	9	2hChol+OA	9	11	0.164179	0.225488
SOAToe-NEtrap	9	2hChol+OA	10	4	0.190476	0.177239
SOAToe-NEtrap	9	2hChol+OA	11	10	0.384615	0.259613
SOAToe-NEtrap	9	2hChol+OA	12	7	0.166667	0.146934
SOAToe-NEtrap	9	2hChol+OA	13	12	0.164384	0.123418
SOAToe-NEtrap	9	2hChol+OA	14	9	0.391304	0.249683
SOAToe-NEtrap	9	2hChol+OA	15	1	0.037037	0.00301219
SOAToe-NEtrap	9	2hChol+OA	16	8	0.571429	0.482901
SOAToe-NEtrap	9	2hChol+OA	17	0	0	0
SOAToe-NEtrap	9	2hChol+OA	18	7	0.304348	0.19769
SOAToe-NEtrap	9	2hChol+OA	19	1	0.2	0.153048
