# Supplementary material for: Nuclear envelope-associated lipid droplets are enriched in cholesteryl esters and increase during inflammatory signaling
Source: EMBO J. 2025 Apr 7;44(10):2774–802. doi: 10.1038/s44318-025-00423-2 (PMC12084420; doi:10.1038/s44318-025-00423-2)
Supplement: Supplementary file 8 — Source data Fig. 6 [file 44318_2025_423_MOESM8_ESM.zip]

Archive with 5 entries (5 files):
- 6C-D/cellularData.xlsx
- 6F/nuclearProximity.xlsx
- 6G/A431_SOAT-SNAP_Live_Left.gif
- 6G/A431_SOAT-SNAP_Live_Right.gif
- 6G/Thumbs.db
