# Supplementary material for: Nuclear envelope-associated lipid droplets are enriched in cholesteryl esters and increase during inflammatory signaling
Source: EMBO J. 2025 Apr 7;44(10):2774–802. doi: 10.1038/s44318-025-00423-2 (PMC12084420; doi:10.1038/s44318-025-00423-2)
Supplement: Supplementary file 8 — Source data Fig. 6 [file 44318_2025_423_MOESM8_ESM.zip › 6C-D/cellularData.xlsx]

## Sheet: Description
The file contains cell-level summary data on LD numbers, NE-LD numbers and fraction, and CElevels.
In addition to the data in the figure in the FigureData sheet, we provide an additional biological replicate experiment in the ReplicateData sheet.
column descriptions:
ImageName	identifier of the field of view
load	the loading condition
cellID	unique identifier (within the field of view) of the cell
CE	summed SRS CE intensity from the LDs of the cell
nofLD	The number of LDs in the cell
nofNELD	The number of NE-LDs in the cell
fractionOfNELD	fraction of: [the number of NE-LDs] / [ number of all LDs]
Cell numbers
	Figure data	Replicate data
0minTNFa	277	228
30minTNFa	370	270
60minTNFa	291	307

## Sheet: FigureData
ImageName	load	cellID	CE	nofLD	nofNELD	fractionOfNELD
site1	0minTNFa	1	1068.78	96	8	0.0833333
site1	0minTNFa	2	670.341	34	3	0.0882353
site1	0minTNFa	3	421.976	37	10	0.27027
site1	0minTNFa	4	175.662	12	0	0
site1	0minTNFa	5	446.172	33	2	0.0606061
site1	0minTNFa	6	17.4563	3	3	1
site1	0minTNFa	7	260.134	32	2	0.0625
site1	0minTNFa	8	216.323	24	0	0
site1	0minTNFa	9	244.86	22	5	0.227273
site1	0minTNFa	10	324.114	33	2	0.0606061
site1	0minTNFa	11	314.534	56	7	0.125
site1	0minTNFa	12	124.429	14	1	0.0714286
site1	0minTNFa	13	121.517	12	1	0.0833333
site1	0minTNFa	14	136.533	14	3	0.214286
site1	0minTNFa	15	193.745	12	3	0.25
site1	0minTNFa	16	379.772	24	4	0.166667
site1	0minTNFa	17	251.11	18	4	0.222222
site1	0minTNFa	18	191.524	11	0	0
site1	0minTNFa	19	109.046	13	2	0.153846
site1	0minTNFa	20	279.29	26	2	0.0769231
site1	0minTNFa	21	269.596	27	8	0.296296
site1	0minTNFa	22	280.837	25	2	0.08
site1	0minTNFa	23	298.927	19	2	0.105263
site1	0minTNFa	24	529.147	18	0	0
site1	0minTNFa	25	203.581	21	1	0.047619
site1	0minTNFa	26	105.761	9	0	0
site1	0minTNFa	27	90.9261	15	2	0.133333
site1	0minTNFa	28	54.6395	9	0	0
site1	0minTNFa	29	309.716	18	1	0.0555556
site1	0minTNFa	30	600.821	45	5	0.111111
site1	0minTNFa	31	111.744	13	1	0.0769231
site1	0minTNFa	32	304.801	29	3	0.103448
site1	0minTNFa	33	36.8815	2	2	1
site2	0minTNFa	1	620.338	46	0	0
site2	0minTNFa	2	196.929	13	3	0.230769
site2	0minTNFa	3	590.386	50	11	0.22
site2	0minTNFa	4	409.603	19	2	0.105263
site2	0minTNFa	5	780.651	32	1	0.03125
site2	0minTNFa	6	233.46	21	3	0.142857
site2	0minTNFa	7	137.387	17	3	0.176471
site2	0minTNFa	8	607.262	38	8	0.210526
site2	0minTNFa	9	568.074	42	4	0.0952381
site2	0minTNFa	10	716.546	34	0	0
site2	0minTNFa	11	455.83	24	5	0.208333
site2	0minTNFa	12	516.036	26	3	0.115385
site2	0minTNFa	13	820.635	31	3	0.0967742
site2	0minTNFa	14	266.088	20	3	0.15
site2	0minTNFa	15	601.367	47	3	0.0638298
site2	0minTNFa	16	45.6272	4	4	1
site2	0minTNFa	17	102.078	12	0	0
site2	0minTNFa	18	286.48	24	1	0.0416667
site2	0minTNFa	19	524.005	19	9	0.473684
site2	0minTNFa	20	773.991	51	7	0.137255
site2	0minTNFa	21	610.758	37	2	0.0540541
site2	0minTNFa	22	338.961	21	4	0.190476
site2	0minTNFa	23	835.738	66	8	0.121212
site2	0minTNFa	24	19.6045	1	1	1
site2	0minTNFa	25	409.188	44	5	0.113636
site2	0minTNFa	26	485.199	33	6	0.181818
site2	0minTNFa	27	161.745	8	1	0.125
site2	0minTNFa	28	801.499	40	3	0.075
site2	0minTNFa	29	447.393	33	5	0.151515
site2	0minTNFa	30	76.4743	8	8	1
site2	0minTNFa	31	48.297	4	0	0
site2	0minTNFa	32	34.6943	3	3	1
site2	0minTNFa	33	NA	0	0	0
site2	0minTNFa	34	NA	0	0	0
site2	0minTNFa	35	446.684	34	1	0.0294118
site3	0minTNFa	1	349.196	30	12	0.4
site3	0minTNFa	2	141.716	6	2	0.333333
site3	0minTNFa	3	720.052	86	15	0.174419
site3	0minTNFa	4	124.46	11	4	0.363636
site3	0minTNFa	5	186.065	11	0	0
site3	0minTNFa	6	941.618	45	16	0.355556
site3	0minTNFa	7	585.251	23	2	0.0869565
site3	0minTNFa	8	547.911	44	7	0.159091
site3	0minTNFa	9	637.909	54	6	0.111111
site3	0minTNFa	10	114.531	6	0	0
site3	0minTNFa	11	283.891	10	3	0.3
site3	0minTNFa	12	225.349	18	1	0.0555556
site3	0minTNFa	13	632.095	40	20	0.5
site3	0minTNFa	14	NA	0	0	0
site3	0minTNFa	15	205.364	28	0	0
site3	0minTNFa	16	225.673	17	7	0.411765
site3	0minTNFa	17	68.4789	6	0	0
site3	0minTNFa	18	559.516	38	8	0.210526
site3	0minTNFa	19	289.026	13	4	0.307692
site3	0minTNFa	20	375.258	21	3	0.142857
site3	0minTNFa	21	629.23	28	3	0.107143
site3	0minTNFa	22	690.273	46	7	0.152174
site3	0minTNFa	23	497.308	50	14	0.28
site3	0minTNFa	24	218.614	7	1	0.142857
site3	0minTNFa	25	231.017	28	3	0.107143
site3	0minTNFa	26	302.741	21	1	0.047619
site3	0minTNFa	27	72.4715	11	3	0.272727
site3	0minTNFa	28	284.012	15	2	0.133333
site3	0minTNFa	29	611.195	35	2	0.0571429
site3	0minTNFa	30	430.749	29	2	0.0689655
site3	0minTNFa	31	318.309	32	3	0.09375
site3	0minTNFa	32	261.445	20	2	0.1
site3	0minTNFa	33	311.273	21	0	0
site3	0minTNFa	34	544.079	27	4	0.148148
site3	0minTNFa	35	302.467	23	7	0.304348
site3	0minTNFa	36	690.071	61	7	0.114754
site3	0minTNFa	37	449.872	41	7	0.170732
site3	0minTNFa	38	285.313	30	2	0.0666667
site3	0minTNFa	39	169.681	16	2	0.125
site4	0minTNFa	1	632.331	36	3	0.0833333
site4	0minTNFa	2	782.791	48	6	0.125
site4	0minTNFa	3	325.926	13	4	0.307692
site4	0minTNFa	4	101.758	4	0	0
site4	0minTNFa	5	4.6621	1	0	0
site4	0minTNFa	6	159.191	17	3	0.176471
site4	0minTNFa	7	375.538	30	0	0
site4	0minTNFa	8	209.964	15	4	0.266667
site4	0minTNFa	9	39.7156	5	1	0.2
site4	0minTNFa	10	528.021	24	4	0.166667
site4	0minTNFa	11	480.779	24	0	0
site4	0minTNFa	12	187.005	13	3	0.230769
site4	0minTNFa	13	874.014	75	5	0.0666667
site4	0minTNFa	14	83.5892	7	0	0
site4	0minTNFa	15	235.467	14	0	0
site4	0minTNFa	16	1416.67	67	9	0.134328
site4	0minTNFa	17	26.0493	3	0	0
site4	0minTNFa	18	320.342	13	1	0.0769231
site4	0minTNFa	19	399.014	32	4	0.125
site4	0minTNFa	20	117.237	16	0	0
site4	0minTNFa	21	238.318	30	5	0.166667
site4	0minTNFa	22	491.262	20	5	0.25
site4	0minTNFa	23	418.39	30	3	0.1
site4	0minTNFa	24	193.496	7	1	0.142857
site4	0minTNFa	25	233.344	16	15	0.9375
site4	0minTNFa	26	614.487	46	1	0.0217391
site4	0minTNFa	27	460.826	32	2	0.0625
site4	0minTNFa	28	589.452	24	3	0.125
site4	0minTNFa	29	87.5636	9	3	0.333333
site4	0minTNFa	30	219.416	23	6	0.26087
site4	0minTNFa	31	34.5268	6	0	0
site4	0minTNFa	32	460.011	22	4	0.181818
site4	0minTNFa	33	292.689	28	1	0.0357143
site4	0minTNFa	34	147.867	18	0	0
site4	0minTNFa	35	195.124	22	3	0.136364
site4	0minTNFa	36	310.83	18	3	0.166667
site4	0minTNFa	37	NA	0	0	0
site4	0minTNFa	38	54.8074	9	3	0.333333
site4	0minTNFa	39	109.331	16	7	0.4375
site4	0minTNFa	40	77.421	5	1	0.2
site5	0minTNFa	1	931.627	48	3	0.0625
site5	0minTNFa	2	19.743	1	0	0
site5	0minTNFa	3	97.2116	9	2	0.222222
site5	0minTNFa	4	270.663	26	1	0.0384615
site5	0minTNFa	5	97.8673	7	3	0.428571
site5	0minTNFa	6	474.94	45	11	0.244444
site5	0minTNFa	7	673.629	48	6	0.125
site5	0minTNFa	8	187.8	6	2	0.333333
site5	0minTNFa	9	193.333	24	2	0.0833333
site5	0minTNFa	10	290.29	19	1	0.0526316
site5	0minTNFa	11	136.916	13	4	0.307692
site5	0minTNFa	12	190.188	23	6	0.26087
site5	0minTNFa	13	77.1716	9	0	0
site5	0minTNFa	14	103.889	10	0	0
site5	0minTNFa	15	40.2229	4	0	0
site5	0minTNFa	16	366.21	29	2	0.0689655
site5	0minTNFa	17	716.138	56	10	0.178571
site5	0minTNFa	18	378.356	37	6	0.162162
site5	0minTNFa	19	361.655	32	3	0.09375
site5	0minTNFa	20	42.324	7	0	0
site5	0minTNFa	21	343.303	43	10	0.232558
site5	0minTNFa	22	119.699	17	1	0.0588235
site5	0minTNFa	23	210.577	23	3	0.130435
site5	0minTNFa	24	373.455	34	4	0.117647
site5	0minTNFa	25	299.589	23	1	0.0434783
site5	0minTNFa	26	425.854	37	2	0.0540541
site5	0minTNFa	27	112.248	15	4	0.266667
site5	0minTNFa	28	105.159	8	7	0.875
site5	0minTNFa	29	266.729	17	8	0.470588
site5	0minTNFa	30	20.1251	3	0	0
site5	0minTNFa	31	258.836	28	13	0.464286
site5	0minTNFa	32	227.815	25	2	0.08
site5	0minTNFa	33	155.738	16	3	0.1875
site5	0minTNFa	34	423.605	34	2	0.0588235
site5	0minTNFa	35	24.3669	4	0	0
site5	0minTNFa	36	574.469	43	3	0.0697674
site6	0minTNFa	1	182.445	12	3	0.25
site6	0minTNFa	2	451.31	45	6	0.133333
site6	0minTNFa	3	361.507	50	46	0.92
site6	0minTNFa	4	38.4828	4	4	1
site6	0minTNFa	5	224.525	23	4	0.173913
site6	0minTNFa	6	45.5827	6	1	0.166667
site6	0minTNFa	7	101.751	23	5	0.217391
site6	0minTNFa	8	934.011	80	2	0.025
site6	0minTNFa	9	564.237	35	10	0.285714
site6	0minTNFa	10	115.78	11	3	0.272727
site6	0minTNFa	11	77.6577	12	11	0.916667
site6	0minTNFa	12	220.767	28	17	0.607143
site6	0minTNFa	13	314.636	29	10	0.344828
site6	0minTNFa	14	204.413	34	6	0.176471
site6	0minTNFa	15	133.92	20	2	0.1
site6	0minTNFa	16	529.924	45	3	0.0666667
site6	0minTNFa	17	263.982	26	2	0.0769231
site6	0minTNFa	18	514.05	48	5	0.104167
site6	0minTNFa	19	380.887	43	4	0.0930233
site6	0minTNFa	20	141.979	20	3	0.15
site6	0minTNFa	21	573.286	39	1	0.025641
site6	0minTNFa	22	766.817	63	13	0.206349
site6	0minTNFa	23	472.759	35	9	0.257143
site6	0minTNFa	24	206.678	6	0	0
site6	0minTNFa	25	266.703	24	6	0.25
site6	0minTNFa	26	317.681	32	28	0.875
site6	0minTNFa	27	293.651	28	14	0.5
site6	0minTNFa	28	1040.89	86	9	0.104651
site7	0minTNFa	1	12.6177	3	0	0
site7	0minTNFa	2	123.635	9	5	0.555556
site7	0minTNFa	3	248.182	17	1	0.0588235
site7	0minTNFa	4	328.08	36	0	0
site7	0minTNFa	5	544.233	56	6	0.107143
site7	0minTNFa	6	396.565	60	50	0.833333
site7	0minTNFa	7	596.285	27	4	0.148148
site7	0minTNFa	8	170.834	17	0	0
site7	0minTNFa	9	161.057	27	2	0.0740741
site7	0minTNFa	10	608.733	48	7	0.145833
site7	0minTNFa	11	87.0312	18	5	0.277778
site7	0minTNFa	12	130.594	14	2	0.142857
site7	0minTNFa	13	556.125	31	6	0.193548
site7	0minTNFa	14	103.454	4	0	0
site7	0minTNFa	15	272.977	27	2	0.0740741
site7	0minTNFa	16	564.315	29	1	0.0344828
site7	0minTNFa	17	123.816	19	3	0.157895
site7	0minTNFa	18	104.323	21	2	0.0952381
site7	0minTNFa	19	300.112	18	4	0.222222
site7	0minTNFa	20	672.124	68	9	0.132353
site7	0minTNFa	21	79.8611	6	1	0.166667
site7	0minTNFa	22	424.418	18	3	0.166667
site7	0minTNFa	23	226.644	30	8	0.266667
site7	0minTNFa	24	366.151	23	2	0.0869565
site7	0minTNFa	25	312.773	26	3	0.115385
site7	0minTNFa	26	313.387	23	3	0.130435
site7	0minTNFa	27	88.6072	13	2	0.153846
site7	0minTNFa	28	27.5797	3	0	0
site7	0minTNFa	29	188.496	37	9	0.243243
site7	0minTNFa	30	616.88	64	12	0.1875
site7	0minTNFa	31	263.2	21	3	0.142857
site7	0minTNFa	32	209.97	23	5	0.217391
site7	0minTNFa	33	96.8481	6	0	0
site7	0minTNFa	34	586.701	44	4	0.0909091
site7	0minTNFa	35	436.811	48	6	0.125
site7	0minTNFa	36	180.145	16	0	0
site8	0minTNFa	1	921.358	61	5	0.0819672
site8	0minTNFa	2	142.358	9	0	0
site8	0minTNFa	3	344.911	27	4	0.148148
site8	0minTNFa	4	609.104	58	10	0.172414
site8	0minTNFa	5	382.211	32	4	0.125
site8	0minTNFa	6	601.944	32	6	0.1875
site8	0minTNFa	7	490.368	34	1	0.0294118
site8	0minTNFa	8	185.628	10	3	0.3
site8	0minTNFa	9	486.319	55	9	0.163636
site8	0minTNFa	10	1323.31	93	21	0.225806
site8	0minTNFa	11	223.877	22	3	0.136364
site8	0minTNFa	12	307.333	29	4	0.137931
site8	0minTNFa	13	374.727	28	2	0.0714286
site8	0minTNFa	14	135.558	18	0	0
site8	0minTNFa	15	143.702	12	0	0
site8	0minTNFa	16	410.509	31	4	0.129032
site8	0minTNFa	17	643.623	45	3	0.0666667
site8	0minTNFa	18	660.323	54	6	0.111111
site8	0minTNFa	19	611.974	17	1	0.0588235
site8	0minTNFa	20	137.915	11	0	0
site8	0minTNFa	21	167.114	11	0	0
site8	0minTNFa	22	94.0302	5	1	0.2
site8	0minTNFa	23	200.747	14	1	0.0714286
site8	0minTNFa	24	92.7895	5	0	0
site8	0minTNFa	25	542.986	66	5	0.0757576
site8	0minTNFa	26	46.8923	6	1	0.166667
site8	0minTNFa	27	64.5968	5	1	0.2
site8	0minTNFa	28	254.856	16	0	0
site8	0minTNFa	29	304.42	34	3	0.0882353
site8	0minTNFa	30	362.105	18	3	0.166667
site10	30minTNFa	1	38.1923	2	1	0.5
site10	30minTNFa	2	133.001	8	1	0.125
site10	30minTNFa	3	645.473	27	8	0.296296
site10	30minTNFa	4	129.622	12	3	0.25
site10	30minTNFa	5	490.64	28	0	0
site10	30minTNFa	6	228.347	9	0	0
site10	30minTNFa	7	938.826	51	24	0.470588
site10	30minTNFa	8	225.333	16	0	0
site10	30minTNFa	9	258.614	11	3	0.272727
site10	30minTNFa	10	205.302	13	0	0
site10	30minTNFa	11	1258.49	38	5	0.131579
site10	30minTNFa	12	594.184	34	10	0.294118
site10	30minTNFa	13	24.1962	2	0	0
site10	30minTNFa	14	701.953	32	2	0.0625
site10	30minTNFa	15	843.297	49	8	0.163265
site10	30minTNFa	16	540.322	26	0	0
site10	30minTNFa	17	1812.14	97	4	0.0412371
site10	30minTNFa	18	469.367	24	4	0.166667
site10	30minTNFa	19	726.704	37	7	0.189189
site10	30minTNFa	20	103.918	5	3	0.6
site10	30minTNFa	21	498.577	27	1	0.037037
site10	30minTNFa	22	631.708	38	4	0.105263
site10	30minTNFa	23	891.678	49	10	0.204082
site10	30minTNFa	24	46.6792	6	1	0.166667
site10	30minTNFa	25	797.409	28	3	0.107143
site10	30minTNFa	26	671.476	40	3	0.075
site10	30minTNFa	27	368.839	13	2	0.153846
site10	30minTNFa	28	NA	0	0	0
site10	30minTNFa	29	314.294	20	3	0.15
site10	30minTNFa	30	269.931	19	7	0.368421
site10	30minTNFa	31	455.16	32	3	0.09375
site10	30minTNFa	32	395.285	25	5	0.2
site10	30minTNFa	33	451.65	32	11	0.34375
site10	30minTNFa	34	404.652	26	4	0.153846
site10	30minTNFa	35	499.22	22	2	0.0909091
site10	30minTNFa	36	161.983	17	5	0.294118
site10	30minTNFa	37	1023.87	45	14	0.311111
site10	30minTNFa	38	118.892	8	2	0.25
site10	30minTNFa	39	192.042	10	1	0.1
site10	30minTNFa	40	75.6233	8	0	0
site10	30minTNFa	41	427.468	27	7	0.259259
site10	30minTNFa	42	665.244	38	9	0.236842
site10	30minTNFa	43	284.91	17	1	0.0588235
site10	30minTNFa	44	123.393	4	0	0
site1	30minTNFa	1	407.895	30	0	0
site1	30minTNFa	2	37.1618	3	0	0
site1	30minTNFa	3	177.957	25	0	0
site1	30minTNFa	4	231.35	19	8	0.421053
site1	30minTNFa	5	99.816	5	1	0.2
site1	30minTNFa	6	1307.8	55	3	0.0545455
site1	30minTNFa	7	213.501	15	0	0
site1	30minTNFa	8	2385.39	141	26	0.184397
site1	30minTNFa	9	164.308	11	2	0.181818
site1	30minTNFa	10	163.988	15	1	0.0666667
site1	30minTNFa	11	91.1196	11	0	0
site1	30minTNFa	12	49.6479	4	0	0
site1	30minTNFa	13	412.318	28	2	0.0714286
site1	30minTNFa	14	975.48	71	6	0.084507
site1	30minTNFa	15	513.293	23	1	0.0434783
site1	30minTNFa	16	50.1639	4	2	0.5
site1	30minTNFa	17	174.572	10	2	0.2
site1	30minTNFa	18	339.436	34	8	0.235294
site1	30minTNFa	19	270.465	13	0	0
site1	30minTNFa	20	437.583	27	2	0.0740741
site1	30minTNFa	21	643.659	34	0	0
site1	30minTNFa	22	120.701	10	0	0
site1	30minTNFa	23	456.056	44	9	0.204545
site1	30minTNFa	24	1426.26	98	47	0.479592
site1	30minTNFa	25	69.9562	6	0	0
site1	30minTNFa	26	979.144	35	2	0.0571429
site1	30minTNFa	27	541.655	35	7	0.2
site1	30minTNFa	28	301.568	16	6	0.375
site1	30minTNFa	29	419.912	26	4	0.153846
site1	30minTNFa	30	676.267	49	5	0.102041
site1	30minTNFa	31	512.306	41	3	0.0731707
site1	30minTNFa	32	476.907	22	2	0.0909091
site1	30minTNFa	33	1226.12	66	6	0.0909091
site1	30minTNFa	34	240.718	11	2	0.181818
site1	30minTNFa	35	144.314	11	2	0.181818
site1	30minTNFa	36	196.321	28	4	0.142857
site1	30minTNFa	37	206.379	16	0	0
site1	30minTNFa	38	178.81	16	6	0.375
site1	30minTNFa	39	1094.23	66	18	0.272727
site1	30minTNFa	40	240.823	18	0	0
site1	30minTNFa	41	282.657	21	7	0.333333
site1	30minTNFa	42	529.762	42	8	0.190476
site1	30minTNFa	43	851.374	36	4	0.111111
site1	30minTNFa	44	304.073	16	0	0
site2	30minTNFa	1	661.2	40	2	0.05
site2	30minTNFa	2	144.555	8	0	0
site2	30minTNFa	3	344.08	27	2	0.0740741
site2	30minTNFa	4	1764.66	79	7	0.0886076
site2	30minTNFa	5	2133.34	102	1	0.00980392
site2	30minTNFa	6	733.09	51	4	0.0784314
site2	30minTNFa	7	745.976	62	2	0.0322581
site2	30minTNFa	8	48.3385	4	0	0
site2	30minTNFa	9	1350.68	84	4	0.047619
site2	30minTNFa	10	1258.95	68	6	0.0882353
site2	30minTNFa	11	287.19	32	2	0.0625
site2	30minTNFa	12	379.672	34	10	0.294118
site2	30minTNFa	13	1758.54	65	7	0.107692
site2	30minTNFa	14	NA	0	0	0
site2	30minTNFa	15	758.624	44	1	0.0227273
site2	30minTNFa	16	49.2344	6	0	0
site2	30minTNFa	17	168.014	14	0	0
site2	30minTNFa	18	795.588	50	2	0.04
site2	30minTNFa	19	387.864	29	1	0.0344828
site2	30minTNFa	20	255.323	14	0	0
site2	30minTNFa	21	241.467	19	2	0.105263
site2	30minTNFa	22	922.109	39	3	0.0769231
site2	30minTNFa	23	36.84	4	4	1
site2	30minTNFa	24	144.631	11	5	0.454545
site2	30minTNFa	25	230.281	14	6	0.428571
site2	30minTNFa	26	351.887	14	5	0.357143
site2	30minTNFa	27	171.755	14	2	0.142857
site2	30minTNFa	28	232.732	18	4	0.222222
site2	30minTNFa	29	70.5586	7	0	0
site2	30minTNFa	30	135.024	4	3	0.75
site3	30minTNFa	1	520.408	50	7	0.14
site3	30minTNFa	2	208.265	7	2	0.285714
site3	30minTNFa	3	664.596	43	19	0.44186
site3	30minTNFa	4	426.648	28	11	0.392857
site3	30minTNFa	5	536.018	24	7	0.291667
site3	30minTNFa	6	113.168	9	1	0.111111
site3	30minTNFa	7	815.643	46	9	0.195652
site3	30minTNFa	8	834.022	28	4	0.142857
site3	30minTNFa	9	NA	0	0	0
site3	30minTNFa	10	949.263	45	6	0.133333
site3	30minTNFa	11	391.191	15	7	0.466667
site3	30minTNFa	12	149.764	12	0	0
site3	30minTNFa	13	500.896	36	13	0.361111
site3	30minTNFa	14	1342.25	40	7	0.175
site3	30minTNFa	15	190.434	11	6	0.545455
site3	30minTNFa	16	423.852	15	3	0.2
site3	30minTNFa	17	1427.62	58	6	0.103448
site3	30minTNFa	18	392.721	29	5	0.172414
site3	30minTNFa	19	41.1164	5	0	0
site3	30minTNFa	20	795.833	24	0	0
site3	30minTNFa	21	312.653	23	17	0.73913
site3	30minTNFa	22	89.7774	10	0	0
site3	30minTNFa	23	730.394	51	12	0.235294
site3	30minTNFa	24	1156.8	36	2	0.0555556
site3	30minTNFa	25	645.14	54	29	0.537037
site3	30minTNFa	26	1932.46	99	31	0.313131
site3	30minTNFa	27	565.757	31	7	0.225806
site3	30minTNFa	28	918.412	31	6	0.193548
site3	30minTNFa	29	897.421	37	6	0.162162
site3	30minTNFa	30	858.155	44	2	0.0454545
site3	30minTNFa	31	1301.9	45	10	0.222222
site3	30minTNFa	32	1661.84	69	10	0.144928
site3	30minTNFa	33	1324.42	52	4	0.0769231
site3	30minTNFa	34	734.789	31	9	0.290323
site3	30minTNFa	35	NA	0	0	0
site3	30minTNFa	36	345.709	15	3	0.2
site3	30minTNFa	37	NA	0	0	0
site3	30minTNFa	38	679.102	28	4	0.142857
site3	30minTNFa	39	1343.66	52	12	0.230769
site3	30minTNFa	40	100.365	4	0	0
site3	30minTNFa	41	1137.02	43	7	0.162791
site3	30minTNFa	42	68.9675	7	4	0.571429
site3	30minTNFa	43	1498.19	56	14	0.25
site3	30minTNFa	44	111.673	5	1	0.2
site3	30minTNFa	45	614.645	16	5	0.3125
site3	30minTNFa	46	229.151	16	7	0.4375
site3	30minTNFa	47	40.0161	1	0	0
site3	30minTNFa	48	214.227	8	4	0.5
site3	30minTNFa	49	163.781	8	3	0.375
site4	30minTNFa	1	136.174	12	3	0.25
site4	30minTNFa	2	11.6817	1	0	0
site4	30minTNFa	3	136.072	7	1	0.142857
site4	30minTNFa	4	405.658	34	3	0.0882353
site4	30minTNFa	5	1875.37	93	27	0.290323
site4	30minTNFa	6	1729.21	69	12	0.173913
site4	30minTNFa	7	1291.25	45	5	0.111111
site4	30minTNFa	8	454.344	34	4	0.117647
site4	30minTNFa	9	198.451	12	0	0
site4	30minTNFa	10	535.278	43	7	0.162791
site4	30minTNFa	11	245.226	15	1	0.0666667
site4	30minTNFa	12	543.347	42	0	0
site4	30minTNFa	13	2381.55	113	11	0.0973451
site4	30minTNFa	14	0.166456	1	0	0
site4	30minTNFa	15	614.548	35	3	0.0857143
site4	30minTNFa	16	667.012	37	5	0.135135
site4	30minTNFa	17	684.533	58	16	0.275862
site4	30minTNFa	18	777.124	36	2	0.0555556
site4	30minTNFa	19	1355.23	61	6	0.0983607
site4	30minTNFa	20	718.066	30	7	0.233333
site4	30minTNFa	21	323.091	18	5	0.277778
site4	30minTNFa	22	278.75	12	4	0.333333
site4	30minTNFa	23	81.1958	9	2	0.222222
site4	30minTNFa	24	1351.91	49	8	0.163265
site4	30minTNFa	25	935.509	47	18	0.382979
site4	30minTNFa	26	595.113	23	1	0.0434783
site4	30minTNFa	27	408.952	25	3	0.12
site4	30minTNFa	28	857.956	38	11	0.289474
site4	30minTNFa	29	911.776	56	8	0.142857
site4	30minTNFa	30	59.6727	4	1	0.25
site4	30minTNFa	31	571.45	46	5	0.108696
site4	30minTNFa	32	657.575	41	3	0.0731707
site4	30minTNFa	33	37.2558	1	0	0
site4	30minTNFa	34	1951.09	73	11	0.150685
site4	30minTNFa	35	905.723	38	6	0.157895
site4	30minTNFa	36	2000.72	70	11	0.157143
site4	30minTNFa	37	479.14	33	5	0.151515
site4	30minTNFa	38	200.589	11	0	0
site4	30minTNFa	39	1422.01	51	19	0.372549
site4	30minTNFa	40	1604.97	76	30	0.394737
site4	30minTNFa	41	509.27	12	3	0.25
site4	30minTNFa	42	566.83	22	6	0.272727
site4	30minTNFa	43	756.384	34	24	0.705882
site4	30minTNFa	44	764.268	29	4	0.137931
site4	30minTNFa	45	114.108	14	0	0
site4	30minTNFa	46	7.2274	2	0	0
site5	30minTNFa	1	75.7495	9	0	0
site5	30minTNFa	2	353.084	26	3	0.115385
site5	30minTNFa	3	462.338	27	6	0.222222
site5	30minTNFa	4	9.66138	2	1	0.5
site5	30minTNFa	5	520.178	20	4	0.2
site5	30minTNFa	6	1029.6	43	2	0.0465116
site5	30minTNFa	7	549.551	26	4	0.153846
site5	30minTNFa	8	513.739	39	8	0.205128
site5	30minTNFa	9	111.499	15	9	0.6
site5	30minTNFa	10	197.854	23	6	0.26087
site5	30minTNFa	11	5.84892	1	1	1
site5	30minTNFa	12	861.301	68	25	0.367647
site5	30minTNFa	13	25.7685	4	0	0
site5	30minTNFa	14	434.552	24	2	0.0833333
site5	30minTNFa	15	673.123	37	9	0.243243
site5	30minTNFa	16	302.473	17	0	0
site5	30minTNFa	17	97.0871	4	1	0.25
site5	30minTNFa	18	1420.74	90	9	0.1
site5	30minTNFa	19	777.378	42	6	0.142857
site5	30minTNFa	20	828.435	52	12	0.230769
site5	30minTNFa	21	694.289	32	1	0.03125
site5	30minTNFa	22	885.761	44	4	0.0909091
site5	30minTNFa	23	527.002	21	3	0.142857
site5	30minTNFa	24	1347.54	59	5	0.0847458
site5	30minTNFa	25	594.474	35	7	0.2
site5	30minTNFa	26	656.61	28	5	0.178571
site5	30minTNFa	27	1004.08	41	7	0.170732
site5	30minTNFa	28	1003.06	49	1	0.0204082
site5	30minTNFa	29	989.296	70	17	0.242857
site5	30minTNFa	30	825.365	39	6	0.153846
site5	30minTNFa	31	24.4118	2	1	0.5
site5	30minTNFa	32	1267.38	55	22	0.4
site5	30minTNFa	33	562.324	26	8	0.307692
site5	30minTNFa	34	327.788	13	1	0.0769231
site5	30minTNFa	35	907.223	49	9	0.183673
site5	30minTNFa	36	681.333	55	6	0.109091
site5	30minTNFa	37	213.141	13	8	0.615385
site6	30minTNFa	1	680.024	45	9	0.2
site6	30minTNFa	2	429.733	20	1	0.05
site6	30minTNFa	3	1053.76	80	9	0.1125
site6	30minTNFa	4	134.754	11	7	0.636364
site6	30minTNFa	5	829.289	67	11	0.164179
site6	30minTNFa	6	369.959	34	2	0.0588235
site6	30minTNFa	7	452.353	42	10	0.238095
site6	30minTNFa	8	819.528	69	8	0.115942
site6	30minTNFa	9	536.901	37	5	0.135135
site6	30minTNFa	10	452.211	43	14	0.325581
site6	30minTNFa	11	258.437	14	9	0.642857
site6	30minTNFa	12	16.995	3	2	0.666667
site6	30minTNFa	13	935.52	84	11	0.130952
site6	30minTNFa	14	421.19	37	5	0.135135
site6	30minTNFa	15	474.364	33	11	0.333333
site6	30minTNFa	16	1173.43	61	15	0.245902
site6	30minTNFa	17	705.008	31	2	0.0645161
site6	30minTNFa	18	761.959	58	11	0.189655
site6	30minTNFa	19	408.296	25	8	0.32
site6	30minTNFa	20	116.765	11	1	0.0909091
site6	30minTNFa	21	181.141	13	2	0.153846
site6	30minTNFa	22	967.363	63	0	0
site6	30minTNFa	23	399.205	30	4	0.133333
site6	30minTNFa	24	344.753	20	0	0
site6	30minTNFa	25	107.302	20	2	0.1
site6	30minTNFa	26	189.498	18	5	0.277778
site6	30minTNFa	27	558.649	38	12	0.315789
site6	30minTNFa	28	571.94	44	6	0.136364
site6	30minTNFa	29	482.642	28	5	0.178571
site6	30minTNFa	30	390.007	23	4	0.173913
site6	30minTNFa	31	466.538	35	3	0.0857143
site6	30minTNFa	32	728.621	42	10	0.238095
site6	30minTNFa	33	15.1319	2	0	0
site6	30minTNFa	34	230.996	18	2	0.111111
site6	30minTNFa	35	566.675	35	8	0.228571
site6	30minTNFa	36	NA	0	0	0
site6	30minTNFa	37	10.4628	1	0	0
site6	30minTNFa	38	397.563	15	4	0.266667
site8	30minTNFa	1	44.161	4	2	0.5
site8	30minTNFa	2	126.024	11	1	0.0909091
site8	30minTNFa	3	705.688	31	2	0.0645161
site8	30minTNFa	4	103.032	9	1	0.111111
site8	30minTNFa	5	33.6717	1	0	0
site8	30minTNFa	6	387.832	15	6	0.4
site8	30minTNFa	7	13.8036	1	1	1
site8	30minTNFa	8	597.579	19	5	0.263158
site8	30minTNFa	9	264.77	13	3	0.230769
site8	30minTNFa	10	NA	0	0	0
site8	30minTNFa	11	426.23	18	6	0.333333
site8	30minTNFa	12	234.346	6	0	0
site8	30minTNFa	13	80.8928	3	1	0.333333
site8	30minTNFa	14	408.563	28	3	0.107143
site8	30minTNFa	15	652.39	31	3	0.0967742
site8	30minTNFa	16	528.366	25	13	0.52
site8	30minTNFa	17	619.413	28	6	0.214286
site8	30minTNFa	18	329.655	19	3	0.157895
site8	30minTNFa	19	NA	0	0	0
site8	30minTNFa	20	304.048	19	6	0.315789
site8	30minTNFa	21	794.194	38	4	0.105263
site8	30minTNFa	22	378.87	25	9	0.36
site8	30minTNFa	23	417.964	17	3	0.176471
site8	30minTNFa	24	248.006	8	1	0.125
site8	30minTNFa	25	262.043	18	1	0.0555556
site8	30minTNFa	26	244.206	15	4	0.266667
site8	30minTNFa	27	370.919	29	8	0.275862
site8	30minTNFa	28	239.059	9	2	0.222222
site8	30minTNFa	29	420.925	18	6	0.333333
site8	30minTNFa	30	275.561	19	7	0.368421
site8	30minTNFa	31	265.622	27	10	0.37037
site8	30minTNFa	32	390.714	18	0	0
site8	30minTNFa	33	7.79803	1	0	0
site8	30minTNFa	34	409.629	37	6	0.162162
site8	30minTNFa	35	377.738	18	1	0.0555556
site8	30minTNFa	36	349.372	25	9	0.36
site8	30minTNFa	37	505.661	24	3	0.125
site8	30minTNFa	38	345.236	21	8	0.380952
site8	30minTNFa	39	516.364	26	3	0.115385
site8	30minTNFa	40	230.25	15	2	0.133333
site8	30minTNFa	41	614.432	38	3	0.0789474
site8	30minTNFa	42	674.074	45	13	0.288889
site8	30minTNFa	43	810.461	39	13	0.333333
site9	30minTNFa	1	369.277	22	1	0.0454545
site9	30minTNFa	2	345.728	19	5	0.263158
site9	30minTNFa	3	401.196	15	1	0.0666667
site9	30minTNFa	4	202.406	11	1	0.0909091
site9	30minTNFa	5	236.063	13	3	0.230769
site9	30minTNFa	6	1465.4	64	6	0.09375
site9	30minTNFa	7	772.136	30	2	0.0666667
site9	30minTNFa	8	1167.59	29	0	0
site9	30minTNFa	9	1354.2	59	6	0.101695
site9	30minTNFa	10	615.587	29	5	0.172414
site9	30minTNFa	11	359.643	22	3	0.136364
site9	30minTNFa	12	743.983	38	5	0.131579
site9	30minTNFa	13	812.197	42	9	0.214286
site9	30minTNFa	14	932.902	34	11	0.323529
site9	30minTNFa	15	259.598	11	0	0
site9	30minTNFa	16	811.848	31	6	0.193548
site9	30minTNFa	17	178.053	9	0	0
site9	30minTNFa	18	638.951	37	11	0.297297
site9	30minTNFa	19	398.299	14	3	0.214286
site9	30minTNFa	20	1013.35	47	13	0.276596
site9	30minTNFa	21	144.866	6	0	0
site9	30minTNFa	22	393.957	16	2	0.125
site9	30minTNFa	23	612.099	25	4	0.16
site9	30minTNFa	24	637.64	34	4	0.117647
site9	30minTNFa	25	598.834	35	10	0.285714
site9	30minTNFa	26	923.27	28	2	0.0714286
site9	30minTNFa	27	368.443	17	7	0.411765
site9	30minTNFa	28	190.97	8	0	0
site9	30minTNFa	29	228.259	12	2	0.166667
site9	30minTNFa	30	315.742	13	5	0.384615
site9	30minTNFa	31	167.139	8	3	0.375
site9	30minTNFa	32	30.9842	1	0	0
site9	30minTNFa	33	338.218	17	2	0.117647
site9	30minTNFa	34	29.3758	1	0	0
site9	30minTNFa	35	235.988	13	1	0.0769231
site9	30minTNFa	36	243.856	7	1	0.142857
site9	30minTNFa	37	449.601	14	2	0.142857
site9	30minTNFa	38	580.016	30	3	0.1
site9	30minTNFa	39	260.15	14	0	0
site10	60minTNFa	1	2117.27	83	4	0.0481928
site10	60minTNFa	2	250.826	13	1	0.0769231
site10	60minTNFa	3	2538.54	101	33	0.326733
site10	60minTNFa	4	2567.71	62	7	0.112903
site10	60minTNFa	5	802.722	43	5	0.116279
site10	60minTNFa	6	1471.36	56	12	0.214286
site10	60minTNFa	7	1844.8	99	22	0.222222
site10	60minTNFa	8	712.614	25	2	0.08
site10	60minTNFa	9	1402.44	67	12	0.179104
site10	60minTNFa	10	542.15	28	2	0.0714286
site10	60minTNFa	11	1238.78	43	1	0.0232558
site10	60minTNFa	12	264.209	14	0	0
site10	60minTNFa	13	28.0933	2	0	0
site10	60minTNFa	14	1387.9	50	5	0.1
site10	60minTNFa	15	885.195	42	3	0.0714286
site10	60minTNFa	16	1373.02	54	0	0
site10	60minTNFa	17	755.479	21	3	0.142857
site10	60minTNFa	18	426.956	22	1	0.0454545
site10	60minTNFa	19	564.92	16	0	0
site10	60minTNFa	20	865.568	50	9	0.18
site10	60minTNFa	21	1486.48	73	5	0.0684932
site10	60minTNFa	22	81.4776	8	2	0.25
site10	60minTNFa	23	314.568	24	8	0.333333
site10	60minTNFa	24	384.233	22	7	0.318182
site10	60minTNFa	25	558.571	39	3	0.0769231
site10	60minTNFa	26	345.185	21	3	0.142857
site10	60minTNFa	27	26.2112	3	3	1
site10	60minTNFa	28	702.644	33	0	0
site10	60minTNFa	29	979.599	38	4	0.105263
site10	60minTNFa	30	571.768	25	2	0.08
site10	60minTNFa	31	552.4	18	2	0.111111
site10	60minTNFa	32	172.356	3	0	0
site10	60minTNFa	33	NA	0	0	0
site10	60minTNFa	34	399.31	19	4	0.210526
site10	60minTNFa	35	346.357	28	6	0.214286
site10	60minTNFa	36	140.261	16	5	0.3125
site1	60minTNFa	1	225.389	14	1	0.0714286
site1	60minTNFa	2	226.852	25	2	0.08
site1	60minTNFa	3	457.371	48	8	0.166667
site1	60minTNFa	4	NA	0	0	0
site1	60minTNFa	5	151.311	9	5	0.555556
site1	60minTNFa	6	65.3508	14	13	0.928571
site1	60minTNFa	7	1950.58	74	16	0.216216
site1	60minTNFa	8	191.259	12	4	0.333333
site1	60minTNFa	9	11.8447	2	1	0.5
site1	60minTNFa	10	152.815	7	3	0.428571
site1	60minTNFa	11	473.562	14	4	0.285714
site1	60minTNFa	12	291.988	20	4	0.2
site1	60minTNFa	13	300.752	15	5	0.333333
site1	60minTNFa	14	1918.53	52	15	0.288462
site1	60minTNFa	15	293.163	18	8	0.444444
site1	60minTNFa	16	1348.84	71	5	0.0704225
site1	60minTNFa	17	419.385	33	17	0.515152
site1	60minTNFa	18	359.359	18	1	0.0555556
site1	60minTNFa	19	474.294	24	1	0.0416667
site1	60minTNFa	20	20.2399	3	0	0
site1	60minTNFa	21	220.673	14	3	0.214286
site1	60minTNFa	22	376.822	26	9	0.346154
site1	60minTNFa	23	534.162	22	8	0.363636
site1	60minTNFa	24	381.274	16	3	0.1875
site1	60minTNFa	25	202.158	10	2	0.2
site1	60minTNFa	26	114.568	6	3	0.5
site1	60minTNFa	27	206.13	8	0	0
site1	60minTNFa	28	2062.43	76	31	0.407895
site1	60minTNFa	29	647.367	42	4	0.0952381
site1	60minTNFa	30	815.198	42	4	0.0952381
site1	60minTNFa	31	26.1688	5	2	0.4
site1	60minTNFa	32	98.0046	5	1	0.2
site1	60minTNFa	33	360.782	14	1	0.0714286
site2	60minTNFa	1	1543.73	128	9	0.0703125
site2	60minTNFa	2	436.697	21	0	0
site2	60minTNFa	3	1172.73	50	9	0.18
site2	60minTNFa	4	902.638	67	18	0.268657
site2	60minTNFa	5	294.354	17	3	0.176471
site2	60minTNFa	6	70.0556	9	0	0
site2	60minTNFa	7	430.215	30	3	0.1
site2	60minTNFa	8	303.059	33	4	0.121212
site2	60minTNFa	9	466.496	17	1	0.0588235
site2	60minTNFa	10	1057.39	57	12	0.210526
site2	60minTNFa	11	214.122	14	2	0.142857
site2	60minTNFa	12	960.068	49	13	0.265306
site2	60minTNFa	13	282.146	12	0	0
site2	60minTNFa	14	514.965	33	0	0
site2	60minTNFa	15	904.366	38	2	0.0526316
site2	60minTNFa	16	132.548	18	6	0.333333
site2	60minTNFa	17	1137.72	42	6	0.142857
site2	60minTNFa	18	615.149	22	8	0.363636
site2	60minTNFa	19	490.596	25	4	0.16
site2	60minTNFa	20	1031.88	78	4	0.0512821
site2	60minTNFa	21	940.592	60	16	0.266667
site2	60minTNFa	22	880.969	52	9	0.173077
site2	60minTNFa	23	630.651	45	16	0.355556
site2	60minTNFa	24	9.27667	1	1	1
site2	60minTNFa	25	410.985	20	0	0
site3	60minTNFa	1	207.56	11	1	0.0909091
site3	60minTNFa	2	1179.8	76	5	0.0657895
site3	60minTNFa	3	450.465	34	10	0.294118
site3	60minTNFa	4	723.108	50	12	0.24
site3	60minTNFa	5	100.55	9	1	0.111111
site3	60minTNFa	6	392.6	26	5	0.192308
site3	60minTNFa	7	750.771	28	5	0.178571
site3	60minTNFa	8	NA	0	0	0
site3	60minTNFa	9	359.112	25	5	0.2
site3	60minTNFa	10	203.36	19	14	0.736842
site3	60minTNFa	11	153.836	12	3	0.25
site3	60minTNFa	12	823.266	39	2	0.0512821
site3	60minTNFa	13	783.936	60	7	0.116667
site3	60minTNFa	14	907.436	49	5	0.102041
site3	60minTNFa	15	87.3108	9	0	0
site3	60minTNFa	16	252.172	14	1	0.0714286
site3	60minTNFa	17	757.945	41	9	0.219512
site3	60minTNFa	18	676.155	65	8	0.123077
site3	60minTNFa	19	1076.85	58	8	0.137931
site3	60minTNFa	20	NA	0	0	0
site4	60minTNFa	1	1028.06	74	21	0.283784
site4	60minTNFa	2	372.883	30	5	0.166667
site4	60minTNFa	3	239.72	17	4	0.235294
site4	60minTNFa	4	438.849	46	15	0.326087
site4	60minTNFa	5	207.815	18	9	0.5
site4	60minTNFa	6	62.1991	9	6	0.666667
site4	60minTNFa	7	44.9842	2	0	0
site4	60minTNFa	8	1164.04	82	7	0.0853659
site4	60minTNFa	9	383.699	26	11	0.423077
site4	60minTNFa	10	472.597	42	10	0.238095
site4	60minTNFa	11	164.608	20	2	0.1
site4	60minTNFa	12	516.798	51	21	0.411765
site4	60minTNFa	13	431.796	14	4	0.285714
site4	60minTNFa	14	376.265	27	2	0.0740741
site4	60minTNFa	15	258.763	25	4	0.16
site4	60minTNFa	16	111.343	20	3	0.15
site4	60minTNFa	17	295.292	46	1	0.0217391
site4	60minTNFa	18	321.777	28	6	0.214286
site4	60minTNFa	19	189.912	11	4	0.363636
site4	60minTNFa	20	169.319	41	1	0.0243902
site4	60minTNFa	21	627.36	30	3	0.1
site4	60minTNFa	22	187.283	11	4	0.363636
site5	60minTNFa	1	1146.74	65	11	0.169231
site5	60minTNFa	2	931.11	55	10	0.181818
site5	60minTNFa	3	1622.02	77	17	0.220779
site5	60minTNFa	4	2032.01	109	8	0.0733945
site5	60minTNFa	5	910.908	41	1	0.0243902
site5	60minTNFa	6	596.144	42	2	0.047619
site5	60minTNFa	7	1050.56	52	8	0.153846
site5	60minTNFa	8	1192.66	69	7	0.101449
site5	60minTNFa	9	1111.26	41	4	0.097561
site5	60minTNFa	10	2306.87	67	11	0.164179
site5	60minTNFa	11	3341.27	117	16	0.136752
site5	60minTNFa	12	561.143	16	2	0.125
site5	60minTNFa	13	1754.93	73	3	0.0410959
site5	60minTNFa	14	1413.36	57	7	0.122807
site5	60minTNFa	15	716.379	39	7	0.179487
site5	60minTNFa	16	2548.77	80	8	0.1
site5	60minTNFa	17	695.05	40	3	0.075
site5	60minTNFa	18	668.649	33	2	0.0606061
site5	60minTNFa	19	144.579	8	1	0.125
site5	60minTNFa	20	254.389	13	0	0
site5	60minTNFa	21	1413.62	54	7	0.12963
site5	60minTNFa	22	537.989	20	0	0
site5	60minTNFa	23	803.288	55	1	0.0181818
site5	60minTNFa	24	704.089	44	6	0.136364
site5	60minTNFa	25	845.476	34	1	0.0294118
site6	60minTNFa	1	1255.84	61	1	0.0163934
site6	60minTNFa	2	1103.68	68	5	0.0735294
site6	60minTNFa	3	1560.98	70	7	0.1
site6	60minTNFa	4	1400.55	86	19	0.22093
site6	60minTNFa	5	66.0507	6	5	0.833333
site6	60minTNFa	6	454.156	24	2	0.0833333
site6	60minTNFa	7	975.714	59	7	0.118644
site6	60minTNFa	8	1355.9	61	7	0.114754
site6	60minTNFa	9	1056.31	49	4	0.0816327
site6	60minTNFa	10	1238.78	44	4	0.0909091
site6	60minTNFa	11	1337.55	105	65	0.619048
site6	60minTNFa	12	1406.07	96	29	0.302083
site6	60minTNFa	13	389.165	25	1	0.04
site6	60minTNFa	14	298.915	15	3	0.2
site6	60minTNFa	15	155.742	7	0	0
site6	60minTNFa	16	1813.16	83	30	0.361446
site6	60minTNFa	17	210.448	5	0	0
site6	60minTNFa	18	1605.98	100	42	0.42
site6	60minTNFa	19	290.264	11	1	0.0909091
site6	60minTNFa	20	852.026	41	4	0.097561
site6	60minTNFa	21	2785.28	140	25	0.178571
site6	60minTNFa	22	473.881	29	5	0.172414
site6	60minTNFa	23	729.539	32	3	0.09375
site6	60minTNFa	24	946.649	50	12	0.24
site6	60minTNFa	25	2559.81	97	50	0.515464
site6	60minTNFa	26	3656.59	167	11	0.0658683
site6	60minTNFa	27	38.2725	1	0	0
site6	60minTNFa	28	1338.47	63	13	0.206349
site6	60minTNFa	29	NA	0	0	0
site6	60minTNFa	30	689.95	37	11	0.297297
site7	60minTNFa	1	965.335	60	24	0.4
site7	60minTNFa	2	1582.57	78	9	0.115385
site7	60minTNFa	3	670.87	35	3	0.0857143
site7	60minTNFa	4	711.939	31	1	0.0322581
site7	60minTNFa	5	1566.38	102	12	0.117647
site7	60minTNFa	6	2105.58	109	5	0.0458716
site7	60minTNFa	7	294.671	17	1	0.0588235
site7	60minTNFa	8	237.253	13	2	0.153846
site7	60minTNFa	9	970.609	61	19	0.311475
site7	60minTNFa	10	1223.01	68	11	0.161765
site7	60minTNFa	11	1000.48	49	4	0.0816327
site7	60minTNFa	12	181.918	14	1	0.0714286
site7	60minTNFa	13	877.752	46	10	0.217391
site7	60minTNFa	14	1135.86	62	0	0
site7	60minTNFa	15	1385.72	80	9	0.1125
site7	60minTNFa	16	268.519	12	0	0
site7	60minTNFa	17	1228.28	48	5	0.104167
site7	60minTNFa	18	543.403	33	2	0.0606061
site7	60minTNFa	19	671.538	31	11	0.354839
site7	60minTNFa	20	781.023	38	1	0.0263158
site7	60minTNFa	21	341.38	17	3	0.176471
site7	60minTNFa	22	38.8897	4	0	0
site7	60minTNFa	23	25.5304	2	0	0
site7	60minTNFa	24	371.244	21	2	0.0952381
site7	60minTNFa	25	NA	0	0	0
site7	60minTNFa	26	38.8856	4	1	0.25
site8	60minTNFa	1	776.445	53	28	0.528302
site8	60minTNFa	2	535.439	37	7	0.189189
site8	60minTNFa	3	1535.94	64	2	0.03125
site8	60minTNFa	4	1024.64	22	4	0.181818
site8	60minTNFa	5	488.666	20	0	0
site8	60minTNFa	6	1938.04	75	14	0.186667
site8	60minTNFa	7	19.5501	2	1	0.5
site8	60minTNFa	8	1007.47	66	4	0.0606061
site8	60minTNFa	9	625.777	32	9	0.28125
site8	60minTNFa	10	1027.02	43	6	0.139535
site8	60minTNFa	11	1033.22	62	12	0.193548
site8	60minTNFa	12	3560.28	134	22	0.164179
site8	60minTNFa	13	1215.11	54	14	0.259259
site8	60minTNFa	14	65.8423	7	2	0.285714
site8	60minTNFa	15	518.949	34	13	0.382353
site8	60minTNFa	16	864.724	54	6	0.111111
site8	60minTNFa	17	933.563	43	6	0.139535
site8	60minTNFa	18	288.786	21	0	0
site8	60minTNFa	19	778.653	30	13	0.433333
site8	60minTNFa	20	474.463	36	10	0.277778
site8	60minTNFa	21	1848.59	66	9	0.136364
site8	60minTNFa	22	1697.39	89	35	0.393258
site8	60minTNFa	23	1225.95	27	3	0.111111
site8	60minTNFa	24	618.165	26	2	0.0769231
site8	60minTNFa	25	1470.97	59	16	0.271186
site8	60minTNFa	26	462.11	35	16	0.457143
site8	60minTNFa	27	693.892	42	12	0.285714
site8	60minTNFa	28	792.002	43	1	0.0232558
site8	60minTNFa	29	316.443	18	0	0
site8	60minTNFa	30	1222.41	42	21	0.5
site8	60minTNFa	31	492.76	17	2	0.117647
site8	60minTNFa	32	631.706	22	4	0.181818
site8	60minTNFa	33	800.433	38	4	0.105263
site9	60minTNFa	1	956.31	51	3	0.0588235
site9	60minTNFa	2	687.498	52	5	0.0961538
site9	60minTNFa	3	2731.64	81	15	0.185185
site9	60minTNFa	4	754.949	34	0	0
site9	60minTNFa	5	57.8606	6	2	0.333333
site9	60minTNFa	6	3226.75	133	63	0.473684
site9	60minTNFa	7	742.404	36	2	0.0555556
site9	60minTNFa	8	NA	0	0	0
site9	60minTNFa	9	1447.47	44	11	0.25
site9	60minTNFa	10	108.229	7	0	0
site9	60minTNFa	11	2337.08	59	0	0
site9	60minTNFa	12	276.303	20	6	0.3
site9	60minTNFa	13	816.897	22	1	0.0454545
site9	60minTNFa	14	660.947	36	8	0.222222
site9	60minTNFa	15	2022.82	91	6	0.0659341
site9	60minTNFa	16	1437.57	82	17	0.207317
site9	60minTNFa	17	172.875	9	0	0
site9	60minTNFa	18	281.723	13	1	0.0769231
site9	60minTNFa	19	1356.73	54	4	0.0740741
site9	60minTNFa	20	559.859	29	2	0.0689655
site9	60minTNFa	21	3416.82	111	27	0.243243
site9	60minTNFa	22	2322.29	100	7	0.07
site9	60minTNFa	23	1292.94	46	1	0.0217391
site9	60minTNFa	24	383.768	19	2	0.105263
site9	60minTNFa	25	480.088	25	2	0.08
site9	60minTNFa	26	1142.59	45	2	0.0444444
site9	60minTNFa	27	389.493	16	1	0.0625
site9	60minTNFa	28	270.738	10	5	0.5
site9	60minTNFa	29	1832.67	75	15	0.2
site9	60minTNFa	30	1354.91	39	7	0.179487
site9	60minTNFa	31	885.843	42	3	0.0714286
site9	60minTNFa	32	1240.79	60	18	0.3
site9	60minTNFa	33	215.286	19	1	0.0526316
site9	60minTNFa	34	1183.82	49	8	0.163265
site9	60minTNFa	35	1484	57	9	0.157895
site9	60minTNFa	36	1291.29	46	2	0.0434783
site9	60minTNFa	37	431.537	25	9	0.36
site9	60minTNFa	38	591.018	36	18	0.5
site9	60minTNFa	39	1235.81	36	11	0.305556
site9	60minTNFa	40	210.449	12	1	0.0833333
site9	60minTNFa	41	NA	0	0	0

## Sheet: ReplicateData
ImageName	load	cellID	CE	nofLD	nofNELD	fractionOfNELD
1	60minTNFa	1	64.6922	5	2	0.4
1	60minTNFa	2	0	1	0	0
1	60minTNFa	3	181.242	8	0	0
1	60minTNFa	4	289.236	16	0	0
1	60minTNFa	5	862.039	56	8	0.142857
1	60minTNFa	6	882.355	32	2	0.0625
1	60minTNFa	7	579.83	27	7	0.259259
1	60minTNFa	8	296.293	13	0	0
1	60minTNFa	9	464.443	22	4	0.181818
1	60minTNFa	10	236.202	23	6	0.26087
1	60minTNFa	11	189.031	8	5	0.625
1	60minTNFa	12	962.895	30	3	0.1
1	60minTNFa	13	593.752	26	4	0.153846
1	60minTNFa	14	274.491	14	0	0
1	60minTNFa	15	409.218	31	19	0.612903
1	60minTNFa	16	139.344	6	2	0.333333
1	60minTNFa	17	174.652	17	0	0
1	60minTNFa	18	128.412	5	0	0
1	60minTNFa	19	57.8177	6	0	0
1	60minTNFa	20	28.3017	5	0	0
1	60minTNFa	21	298.864	18	1	0.0555556
1	60minTNFa	22	100.789	7	1	0.142857
1	60minTNFa	23	225.983	12	2	0.166667
1	60minTNFa	24	198.388	13	0	0
1	60minTNFa	25	0	1	0	0
1	60minTNFa	26	134.379	9	1	0.111111
1	60minTNFa	27	869.833	40	11	0.275
1	60minTNFa	28	24.5735	5	0	0
1	60minTNFa	29	152.806	19	12	0.631579
1	60minTNFa	30	35.4974	8	1	0.125
1	60minTNFa	31	273.679	12	3	0.25
1	60minTNFa	32	442.624	21	6	0.285714
1	60minTNFa	33	510.165	14	3	0.214286
1	60minTNFa	34	391.261	27	11	0.407407
1	60minTNFa	35	300.819	20	10	0.5
1	60minTNFa	36	79.0112	6	3	0.5
1	60minTNFa	37	2317.16	59	11	0.186441
1	60minTNFa	38	1149.39	33	8	0.242424
2	60minTNFa	1	0	1	0	0
2	60minTNFa	2	151.553	6	1	0.166667
2	60minTNFa	3	286.409	10	0	0
2	60minTNFa	4	266.973	16	8	0.5
2	60minTNFa	5	45.5821	2	1	0.5
2	60minTNFa	6	160.264	16	2	0.125
2	60minTNFa	7	87.6134	4	1	0.25
2	60minTNFa	8	321.497	16	4	0.25
2	60minTNFa	9	638.159	23	8	0.347826
2	60minTNFa	10	0	1	0	0
2	60minTNFa	11	195.173	17	9	0.529412
2	60minTNFa	12	252.894	12	2	0.166667
2	60minTNFa	13	714.724	30	7	0.233333
2	60minTNFa	14	36.7906	4	0	0
2	60minTNFa	15	1083.04	41	7	0.170732
2	60minTNFa	16	0	1	0	0
2	60minTNFa	17	154.302	11	1	0.0909091
2	60minTNFa	18	251.594	10	1	0.1
2	60minTNFa	19	399.957	13	4	0.307692
2	60minTNFa	20	181.011	9	0	0
2	60minTNFa	21	385.667	7	1	0.142857
2	60minTNFa	22	452.363	13	0	0
2	60minTNFa	23	86.4186	5	2	0.4
2	60minTNFa	24	114.292	5	0	0
2	60minTNFa	25	501.053	23	7	0.304348
2	60minTNFa	26	488.734	20	5	0.25
2	60minTNFa	27	184.291	10	1	0.1
2	60minTNFa	28	409.009	16	2	0.125
2	60minTNFa	29	1145.99	27	1	0.037037
2	60minTNFa	30	63.5616	3	0	0
2	60minTNFa	31	238.551	8	2	0.25
2	60minTNFa	32	8.33843	1	0	0
2	60minTNFa	33	41.8805	3	1	0.333333
2	60minTNFa	34	227.621	15	5	0.333333
2	60minTNFa	35	11.4267	1	0	0
2	60minTNFa	36	192.361	6	0	0
2	60minTNFa	37	0	1	0	0
2	60minTNFa	38	1059.16	31	9	0.290323
2	60minTNFa	39	101.254	3	3	1
2	60minTNFa	40	24.3002	2	0	0
2	60minTNFa	41	563.879	20	2	0.1
2	60minTNFa	42	12.3264	1	0	0
2	60minTNFa	43	0	1	0	0
2	60minTNFa	44	89.7305	7	4	0.571429
2	60minTNFa	45	181.31	12	1	0.0833333
2	60minTNFa	46	523.846	28	13	0.464286
3	60minTNFa	1	1281.78	35	6	0.171429
3	60minTNFa	2	552.762	17	7	0.411765
3	60minTNFa	3	2.81213	5	4	0.8
3	60minTNFa	4	47.2401	6	4	0.666667
3	60minTNFa	5	445.74	15	4	0.266667
3	60minTNFa	6	625.192	34	1	0.0294118
3	60minTNFa	7	0	1	0	0
3	60minTNFa	8	180.644	10	1	0.1
3	60minTNFa	9	41.8344	3	3	1
3	60minTNFa	10	407.437	19	0	0
3	60minTNFa	11	213.634	16	1	0.0625
3	60minTNFa	12	358.975	17	2	0.117647
3	60minTNFa	13	227.404	4	0	0
3	60minTNFa	14	47.8606	5	1	0.2
3	60minTNFa	15	0	1	0	0
3	60minTNFa	16	220.291	12	1	0.0833333
3	60minTNFa	17	847.827	31	18	0.580645
3	60minTNFa	18	26.3918	2	0	0
3	60minTNFa	19	72.526	5	4	0.8
3	60minTNFa	20	146.329	4	0	0
3	60minTNFa	21	6.56065	1	0	0
3	60minTNFa	22	127.551	10	1	0.1
3	60minTNFa	23	100.601	6	4	0.666667
3	60minTNFa	24	873.153	24	7	0.291667
3	60minTNFa	25	61.7239	6	1	0.166667
3	60minTNFa	26	924.827	34	11	0.323529
3	60minTNFa	27	1008.8	35	21	0.6
3	60minTNFa	28	218.092	12	1	0.0833333
3	60minTNFa	29	29.7354	2	0	0
3	60minTNFa	30	288.866	19	2	0.105263
3	60minTNFa	31	539.208	30	7	0.233333
3	60minTNFa	32	73.8352	5	1	0.2
3	60minTNFa	33	120.756	6	3	0.5
3	60minTNFa	34	283.867	18	4	0.222222
3	60minTNFa	35	22.7822	1	0	0
3	60minTNFa	36	78.6637	6	2	0.333333
3	60minTNFa	37	71.2677	16	6	0.375
3	60minTNFa	38	45.7124	2	0	0
3	60minTNFa	39	52.5247	1	0	0
3	60minTNFa	40	144.91	7	1	0.142857
4	60minTNFa	1	468.028	21	1	0.047619
4	60minTNFa	2	296.55	13	2	0.153846
4	60minTNFa	3	407.035	20	4	0.2
4	60minTNFa	4	254.518	18	2	0.111111
4	60minTNFa	5	403.579	17	5	0.294118
4	60minTNFa	6	122.61	6	2	0.333333
4	60minTNFa	7	451.866	38	3	0.0789474
4	60minTNFa	8	198.116	8	2	0.25
4	60minTNFa	9	104.539	8	0	0
4	60minTNFa	10	927.58	23	4	0.173913
4	60minTNFa	11	377.026	20	2	0.1
4	60minTNFa	12	135.296	7	0	0
4	60minTNFa	13	17.5933	2	1	0.5
4	60minTNFa	14	19.3469	2	0	0
4	60minTNFa	15	1442.11	50	7	0.14
4	60minTNFa	16	1428.42	37	7	0.189189
4	60minTNFa	17	484.946	29	1	0.0344828
4	60minTNFa	18	586.086	43	8	0.186047
4	60minTNFa	19	119.149	9	1	0.111111
4	60minTNFa	20	59.8017	7	0	0
4	60minTNFa	21	143.756	6	0	0
4	60minTNFa	22	65.4185	5	2	0.4
4	60minTNFa	23	124.332	15	3	0.2
4	60minTNFa	24	302.608	11	2	0.181818
4	60minTNFa	25	41.255	1	0	0
4	60minTNFa	26	21.7723	3	0	0
4	60minTNFa	27	417.183	21	0	0
4	60minTNFa	28	633.192	24	5	0.208333
4	60minTNFa	29	404.569	16	1	0.0625
4	60minTNFa	30	484.334	23	5	0.217391
4	60minTNFa	31	556.237	33	2	0.0606061
4	60minTNFa	32	303.903	22	5	0.227273
4	60minTNFa	33	1477.67	30	2	0.0666667
4	60minTNFa	34	1783.65	69	3	0.0434783
4	60minTNFa	35	656.333	36	10	0.277778
4	60minTNFa	36	683.541	37	1	0.027027
4	60minTNFa	37	442.195	20	0	0
4	60minTNFa	38	190.612	10	1	0.1
4	60minTNFa	39	0	1	0	0
4	60minTNFa	40	957.995	31	7	0.225806
4	60minTNFa	41	711.85	29	8	0.275862
4	60minTNFa	42	47.417	4	1	0.25
4	60minTNFa	43	316.003	14	6	0.428571
4	60minTNFa	44	191.622	7	1	0.142857
4	60minTNFa	45	187.859	18	7	0.388889
5	60minTNFa	1	93.342	7	0	0
5	60minTNFa	2	878.597	24	1	0.0416667
5	60minTNFa	3	841.303	23	9	0.391304
5	60minTNFa	4	249.487	11	1	0.0909091
5	60minTNFa	5	34.2643	2	0	0
5	60minTNFa	6	86.1616	9	1	0.111111
5	60minTNFa	7	239.495	11	1	0.0909091
5	60minTNFa	8	200.659	12	1	0.0833333
5	60minTNFa	9	81.8053	5	1	0.2
5	60minTNFa	10	227.597	15	5	0.333333
5	60minTNFa	11	132.662	6	2	0.333333
5	60minTNFa	12	251.416	16	2	0.125
5	60minTNFa	13	305.555	10	0	0
5	60minTNFa	14	589.958	26	6	0.230769
5	60minTNFa	15	479.975	36	4	0.111111
5	60minTNFa	16	1103.3	25	0	0
5	60minTNFa	17	460.765	22	0	0
5	60minTNFa	18	664.621	19	1	0.0526316
5	60minTNFa	19	1178.11	39	0	0
5	60minTNFa	20	431.663	26	2	0.0769231
5	60minTNFa	21	0.506136	1	0	0
5	60minTNFa	22	809.034	38	4	0.105263
5	60minTNFa	23	330.878	18	1	0.0555556
5	60minTNFa	24	51.9904	5	0	0
5	60minTNFa	25	385.823	20	6	0.3
5	60minTNFa	26	354.221	17	0	0
5	60minTNFa	27	59.1467	5	0	0
5	60minTNFa	28	1408.93	28	4	0.142857
5	60minTNFa	29	82.555	6	3	0.5
5	60minTNFa	30	60.8285	5	0	0
5	60minTNFa	31	357.636	28	0	0
5	60minTNFa	32	288.306	9	0	0
5	60minTNFa	33	1036.32	40	1	0.025
5	60minTNFa	34	332.093	13	4	0.307692
5	60minTNFa	35	285.952	17	7	0.411765
5	60minTNFa	36	21.8988	3	0	0
5	60minTNFa	37	564.766	31	6	0.193548
5	60minTNFa	38	658.245	18	2	0.111111
5	60minTNFa	39	133.227	9	0	0
5	60minTNFa	40	1315.01	29	1	0.0344828
5	60minTNFa	41	673.576	24	5	0.208333
5	60minTNFa	42	118.682	12	3	0.25
5	60minTNFa	43	941.997	21	5	0.238095
5	60minTNFa	44	22.1824	4	0	0
5	60minTNFa	45	291.074	12	6	0.5
6	60minTNFa	1	448.4	18	5	0.277778
6	60minTNFa	2	98.5839	4	2	0.5
6	60minTNFa	3	0	1	0	0
6	60minTNFa	4	227.173	13	3	0.230769
6	60minTNFa	5	23.1463	2	1	0.5
6	60minTNFa	6	301.825	18	3	0.166667
6	60minTNFa	7	11.9537	1	0	0
6	60minTNFa	8	3.65607	1	1	1
6	60minTNFa	9	180.382	15	2	0.133333
6	60minTNFa	10	495.293	25	1	0.04
6	60minTNFa	11	788.289	34	5	0.147059
6	60minTNFa	12	77.0859	6	5	0.833333
6	60minTNFa	13	189.03	13	2	0.153846
6	60minTNFa	14	108.768	7	3	0.428571
6	60minTNFa	15	18.3936	3	1	0.333333
6	60minTNFa	16	30.3079	5	0	0
6	60minTNFa	17	460.774	28	6	0.214286
6	60minTNFa	18	573.978	22	5	0.227273
6	60minTNFa	19	357.325	13	7	0.538462
6	60minTNFa	20	703.612	18	3	0.166667
6	60minTNFa	21	9.01933	1	1	1
6	60minTNFa	22	449.76	27	8	0.296296
6	60minTNFa	23	584.963	17	7	0.411765
6	60minTNFa	24	109.976	11	6	0.545455
6	60minTNFa	25	0	1	0	0
6	60minTNFa	26	241.136	7	3	0.428571
6	60minTNFa	27	52.6573	4	1	0.25
6	60minTNFa	28	56.4817	7	2	0.285714
6	60minTNFa	29	600.627	44	18	0.409091
6	60minTNFa	30	124.043	7	0	0
6	60minTNFa	31	117.325	9	7	0.777778
6	60minTNFa	32	105.337	15	7	0.466667
6	60minTNFa	33	212.477	14	6	0.428571
6	60minTNFa	34	51.956	5	3	0.6
6	60minTNFa	35	49.2899	4	0	0
6	60minTNFa	36	0	1	0	0
6	60minTNFa	37	169.742	10	5	0.5
6	60minTNFa	38	39.7066	4	1	0.25
6	60minTNFa	39	109.953	11	9	0.818182
6	60minTNFa	40	8.3551	1	1	1
6	60minTNFa	41	47.2343	3	1	0.333333
7	60minTNFa	1	232.339	12	4	0.333333
7	60minTNFa	2	647.727	30	5	0.166667
7	60minTNFa	3	148.107	8	1	0.125
7	60minTNFa	4	144.754	5	0	0
7	60minTNFa	5	208.926	10	4	0.4
7	60minTNFa	6	109.081	7	6	0.857143
7	60minTNFa	7	113.196	4	3	0.75
7	60minTNFa	8	92.2922	10	3	0.3
7	60minTNFa	9	0	1	0	0
7	60minTNFa	10	76.8953	12	1	0.0833333
7	60minTNFa	11	187.264	7	1	0.142857
7	60minTNFa	12	455.427	23	4	0.173913
7	60minTNFa	13	584.921	21	2	0.0952381
7	60minTNFa	14	29.9289	2	2	1
7	60minTNFa	15	46.843	4	3	0.75
7	60minTNFa	16	73.955	10	1	0.1
7	60minTNFa	17	381.388	8	1	0.125
7	60minTNFa	18	156.788	5	1	0.2
7	60minTNFa	19	594.619	22	4	0.181818
7	60minTNFa	20	360.647	17	8	0.470588
7	60minTNFa	21	489.506	21	3	0.142857
7	60minTNFa	22	34.729	2	0	0
7	60minTNFa	23	85.3188	5	0	0
7	60minTNFa	24	197.265	9	0	0
7	60minTNFa	25	331.785	10	6	0.6
7	60minTNFa	26	41.6345	3	0	0
7	60minTNFa	27	130.72	8	4	0.5
7	60minTNFa	28	0	1	0	0
7	60minTNFa	29	680.44	41	21	0.512195
7	60minTNFa	30	88.8557	5	1	0.2
7	60minTNFa	31	29.5682	2	0	0
7	60minTNFa	32	662.179	24	8	0.333333
7	60minTNFa	33	132.412	7	1	0.142857
7	60minTNFa	34	96.4129	7	0	0
7	60minTNFa	35	59.8896	13	2	0.153846
7	60minTNFa	36	334.353	12	4	0.333333
7	60minTNFa	37	359.413	27	5	0.185185
7	60minTNFa	38	871.097	41	11	0.268293
7	60minTNFa	39	450.578	16	6	0.375
7	60minTNFa	40	262.552	13	3	0.230769
7	60minTNFa	41	9.57696	2	1	0.5
7	60minTNFa	42	453.625	21	8	0.380952
7	60minTNFa	43	262.052	22	9	0.409091
7	60minTNFa	44	174.692	16	3	0.1875
7	60minTNFa	45	0	1	0	0
7	60minTNFa	46	158.537	8	1	0.125
7	60minTNFa	47	0	1	0	0
7	60minTNFa	48	54.4167	4	2	0.5
7	60minTNFa	49	110.029	9	2	0.222222
7	60minTNFa	50	4.17928	1	0	0
7	60minTNFa	51	82.7696	5	2	0.4
7	60minTNFa	52	391.259	8	4	0.5
1	30minTNFa	1	548.246	28	0	0
1	30minTNFa	2	2.91118	1	0	0
1	30minTNFa	3	760.567	22	2	0.0909091
1	30minTNFa	4	11.9042	1	0	0
1	30minTNFa	5	413.163	24	7	0.291667
1	30minTNFa	6	1159.32	37	3	0.0810811
1	30minTNFa	7	299.463	13	1	0.0769231
1	30minTNFa	8	260.358	15	0	0
1	30minTNFa	9	393.171	15	4	0.266667
1	30minTNFa	10	5.83158	1	0	0
1	30minTNFa	11	338.037	18	6	0.333333
1	30minTNFa	12	175.246	9	0	0
1	30minTNFa	13	492.317	14	4	0.285714
1	30minTNFa	14	6.08888	1	0	0
1	30minTNFa	15	422.763	15	6	0.4
1	30minTNFa	16	43.8706	2	0	0
1	30minTNFa	17	14.9623	1	0	0
1	30minTNFa	18	160.179	10	2	0.2
1	30minTNFa	19	715	21	4	0.190476
1	30minTNFa	20	525.625	12	3	0.25
1	30minTNFa	21	769.274	23	7	0.304348
1	30minTNFa	22	298.013	14	5	0.357143
1	30minTNFa	23	879.011	14	2	0.142857
1	30minTNFa	24	209.629	9	6	0.666667
1	30minTNFa	25	15.2821	3	0	0
1	30minTNFa	26	83.2253	7	0	0
1	30minTNFa	27	490.683	25	1	0.04
1	30minTNFa	28	985.761	22	8	0.363636
1	30minTNFa	29	1072.34	33	7	0.212121
1	30minTNFa	30	55.6092	8	0	0
1	30minTNFa	31	174.694	8	2	0.25
1	30minTNFa	32	674.283	28	4	0.142857
1	30minTNFa	33	392.438	25	16	0.64
1	30minTNFa	34	683.993	19	7	0.368421
1	30minTNFa	35	791.869	43	22	0.511628
1	30minTNFa	36	367.928	19	3	0.157895
1	30minTNFa	37	186.128	12	2	0.166667
1	30minTNFa	38	222.152	14	5	0.357143
1	30minTNFa	39	693.67	20	2	0.1
1	30minTNFa	40	27.4352	1	1	1
1	30minTNFa	41	249.597	12	3	0.25
1	30minTNFa	42	0	1	0	0
1	30minTNFa	43	324.431	12	6	0.5
1	30minTNFa	44	83.7784	4	0	0
1	30minTNFa	45	478.153	14	1	0.0714286
2	30minTNFa	1	1678.79	48	10	0.208333
2	30minTNFa	2	120.03	9	0	0
2	30minTNFa	3	1516.75	53	3	0.0566038
2	30minTNFa	4	138.905	8	1	0.125
2	30minTNFa	5	159.839	8	0	0
2	30minTNFa	6	324.865	9	3	0.333333
2	30minTNFa	7	113.877	8	0	0
2	30minTNFa	8	596.235	20	8	0.4
2	30minTNFa	9	326.361	10	3	0.3
2	30minTNFa	10	9.58878	1	1	1
2	30minTNFa	11	118.166	7	2	0.285714
2	30minTNFa	12	0	1	0	0
2	30minTNFa	13	996.306	14	3	0.214286
2	30minTNFa	14	57.8008	5	2	0.4
2	30minTNFa	15	303.156	15	4	0.266667
2	30minTNFa	16	0	1	0	0
2	30minTNFa	17	8.461	1	1	1
2	30minTNFa	18	143.235	15	6	0.4
2	30minTNFa	19	690.737	20	2	0.1
2	30minTNFa	20	274.168	9	1	0.111111
2	30minTNFa	21	73.3232	3	1	0.333333
2	30minTNFa	22	289.038	10	3	0.3
2	30minTNFa	23	560.849	26	2	0.0769231
2	30minTNFa	24	96.7927	7	1	0.142857
2	30minTNFa	25	819.537	28	6	0.214286
2	30minTNFa	26	669.179	22	4	0.181818
2	30minTNFa	27	177.026	10	1	0.1
2	30minTNFa	28	492.547	11	2	0.181818
2	30minTNFa	29	524.938	23	1	0.0434783
2	30minTNFa	30	300.514	18	1	0.0555556
2	30minTNFa	31	74.3451	7	1	0.142857
2	30minTNFa	32	371.504	17	2	0.117647
2	30minTNFa	33	189.436	9	2	0.222222
2	30minTNFa	34	474.24	19	2	0.105263
2	30minTNFa	35	27.432	2	1	0.5
2	30minTNFa	36	7.71424	1	1	1
2	30minTNFa	37	237.343	11	4	0.363636
2	30minTNFa	38	66.5062	2	0	0
2	30minTNFa	39	260.418	13	4	0.307692
2	30minTNFa	40	182.858	9	1	0.111111
2	30minTNFa	41	209.998	11	5	0.454545
2	30minTNFa	42	510.438	26	12	0.461538
2	30minTNFa	43	0	1	0	0
2	30minTNFa	44	89.4163	6	1	0.166667
3	30minTNFa	1	93.1551	15	5	0.333333
3	30minTNFa	2	66.0037	6	0	0
3	30minTNFa	3	410.939	15	4	0.266667
3	30minTNFa	4	492.298	18	3	0.166667
3	30minTNFa	5	13.5983	1	0	0
3	30minTNFa	6	959.604	24	2	0.0833333
3	30minTNFa	7	139.869	19	6	0.315789
3	30minTNFa	8	1740.99	38	8	0.210526
3	30minTNFa	9	190.759	6	1	0.166667
3	30minTNFa	10	0	1	0	0
3	30minTNFa	11	79.4307	8	2	0.25
3	30minTNFa	12	177.476	13	1	0.0769231
3	30minTNFa	13	197.477	11	2	0.181818
3	30minTNFa	14	546.045	22	1	0.0454545
3	30minTNFa	15	32.9187	1	0	0
3	30minTNFa	16	0.156896	1	0	0
3	30minTNFa	17	373.071	25	6	0.24
3	30minTNFa	18	14.3831	3	3	1
3	30minTNFa	19	187.258	9	2	0.222222
3	30minTNFa	20	181.959	8	3	0.375
3	30minTNFa	21	190.562	16	7	0.4375
3	30minTNFa	22	303.59	8	0	0
3	30minTNFa	23	517.355	13	5	0.384615
3	30minTNFa	24	158.527	15	5	0.333333
3	30minTNFa	25	22.169	3	3	1
3	30minTNFa	26	77.9857	5	0	0
3	30minTNFa	27	258.079	16	3	0.1875
4	30minTNFa	1	146.551	7	0	0
4	30minTNFa	2	515.017	18	1	0.0555556
4	30minTNFa	3	53.7296	2	0	0
4	30minTNFa	4	785.89	27	3	0.111111
4	30minTNFa	5	324.949	12	3	0.25
4	30minTNFa	6	568.963	26	7	0.269231
4	30minTNFa	7	863.417	29	10	0.344828
4	30minTNFa	8	912.9	25	5	0.2
4	30minTNFa	9	180.776	14	4	0.285714
4	30minTNFa	10	500.51	16	0	0
4	30minTNFa	11	0	1	0	0
4	30minTNFa	12	23.7581	1	1	1
4	30minTNFa	13	20.3994	2	0	0
4	30minTNFa	14	1036.98	60	8	0.133333
4	30minTNFa	15	486.945	13	1	0.0769231
4	30minTNFa	16	447.005	17	6	0.352941
4	30minTNFa	17	653.986	31	1	0.0322581
4	30minTNFa	18	595.668	18	1	0.0555556
4	30minTNFa	19	1066.98	30	4	0.133333
4	30minTNFa	20	274.289	14	0	0
4	30minTNFa	21	99.5796	3	0	0
4	30minTNFa	22	1372.85	24	2	0.0833333
4	30minTNFa	23	0	1	0	0
4	30minTNFa	24	133.43	9	4	0.444444
4	30minTNFa	25	319.316	16	4	0.25
4	30minTNFa	26	6.10082	1	1	1
4	30minTNFa	27	743.441	36	6	0.166667
4	30minTNFa	28	369.539	23	5	0.217391
4	30minTNFa	29	573.601	20	6	0.3
4	30minTNFa	30	931.035	36	5	0.138889
4	30minTNFa	31	0	1	0	0
4	30minTNFa	32	790.27	15	1	0.0666667
4	30minTNFa	33	635.068	21	0	0
4	30minTNFa	34	308.686	20	5	0.25
4	30minTNFa	35	440.626	16	2	0.125
4	30minTNFa	36	46.4807	4	2	0.5
4	30minTNFa	37	751.001	26	9	0.346154
4	30minTNFa	38	236.177	11	2	0.181818
4	30minTNFa	39	19.6446	1	0	0
4	30minTNFa	40	1222.56	31	9	0.290323
4	30minTNFa	41	831.719	28	3	0.107143
4	30minTNFa	42	380.246	8	2	0.25
4	30minTNFa	43	20.0845	2	1	0.5
4	30minTNFa	44	1568.82	50	11	0.22
4	30minTNFa	45	27.0022	2	0	0
4	30minTNFa	46	229.814	7	1	0.142857
4	30minTNFa	47	105.336	4	2	0.5
4	30minTNFa	48	122.084	9	1	0.111111
4	30minTNFa	49	272.478	18	2	0.111111
4	30minTNFa	50	0	1	0	0
4	30minTNFa	51	42.3259	3	0	0
4	30minTNFa	52	0	1	0	0
4	30minTNFa	53	101.969	7	2	0.285714
4	30minTNFa	54	514.393	14	2	0.142857
4	30minTNFa	55	49.3459	2	1	0.5
5	30minTNFa	1	63.9344	3	0	0
5	30minTNFa	2	1707.38	48	3	0.0625
5	30minTNFa	3	241.883	13	4	0.307692
5	30minTNFa	4	264.719	15	3	0.2
5	30minTNFa	5	999.814	47	7	0.148936
5	30minTNFa	6	136.058	9	1	0.111111
5	30minTNFa	7	302.818	12	2	0.166667
5	30minTNFa	8	21.3477	1	1	1
5	30minTNFa	9	0	1	0	0
5	30minTNFa	10	683.912	25	5	0.2
5	30minTNFa	11	226.82	12	2	0.166667
5	30minTNFa	12	128.098	10	2	0.2
5	30minTNFa	13	10.8378	1	1	1
5	30minTNFa	14	330.303	21	5	0.238095
5	30minTNFa	15	365.083	12	5	0.416667
5	30minTNFa	16	783.875	22	7	0.318182
5	30minTNFa	17	1262.36	29	2	0.0689655
5	30minTNFa	18	221.7	11	3	0.272727
5	30minTNFa	19	153.915	7	1	0.142857
5	30minTNFa	20	748.54	18	5	0.277778
5	30minTNFa	21	255.253	16	7	0.4375
5	30minTNFa	22	311.346	12	2	0.166667
5	30minTNFa	23	318.931	13	6	0.461538
5	30minTNFa	24	13.7835	2	1	0.5
5	30minTNFa	25	31.6501	4	4	1
5	30minTNFa	26	5.99862	1	0	0
5	30minTNFa	27	305.967	16	2	0.125
5	30minTNFa	28	540.214	29	8	0.275862
5	30minTNFa	29	298.074	12	6	0.5
5	30minTNFa	30	193.644	21	5	0.238095
5	30minTNFa	31	15.1136	3	1	0.333333
5	30minTNFa	32	179.594	13	4	0.307692
5	30minTNFa	33	207.195	8	0	0
5	30minTNFa	34	854.612	22	7	0.318182
5	30minTNFa	35	550.791	27	15	0.555556
5	30minTNFa	36	0	1	0	0
5	30minTNFa	37	55.4557	6	5	0.833333
5	30minTNFa	38	678.354	21	5	0.238095
5	30minTNFa	39	173.647	10	0	0
5	30minTNFa	40	0	1	0	0
5	30minTNFa	41	364.32	19	10	0.526316
5	30minTNFa	42	171.262	10	0	0
5	30minTNFa	43	192.683	10	1	0.1
5	30minTNFa	44	367.729	12	6	0.5
5	30minTNFa	45	248.513	10	0	0
5	30minTNFa	46	197.745	12	6	0.5
5	30minTNFa	47	448.49	21	6	0.285714
5	30minTNFa	48	1373.75	50	2	0.04
5	30minTNFa	49	187.106	16	8	0.5
5	30minTNFa	50	328.681	10	0	0
5	30minTNFa	51	321.118	16	2	0.125
5	30minTNFa	52	78.7626	5	3	0.6
5	30minTNFa	53	168.779	9	6	0.666667
6	30minTNFa	1	473.103	16	0	0
6	30minTNFa	2	0	1	0	0
6	30minTNFa	3	360.63	21	2	0.0952381
6	30minTNFa	4	0	1	0	0
6	30minTNFa	5	217.114	6	0	0
6	30minTNFa	6	558.263	31	3	0.0967742
6	30minTNFa	7	236.172	18	4	0.222222
6	30minTNFa	8	124.512	6	4	0.666667
6	30minTNFa	9	170.007	10	2	0.2
6	30minTNFa	10	32.5536	3	0	0
6	30minTNFa	11	736.517	30	3	0.1
6	30minTNFa	12	212.953	8	0	0
6	30minTNFa	13	562.219	19	1	0.0526316
6	30minTNFa	14	0	1	0	0
6	30minTNFa	15	329.983	12	8	0.666667
6	30minTNFa	16	43.2939	5	1	0.2
6	30minTNFa	17	173.956	7	0	0
6	30minTNFa	18	645.743	19	1	0.0526316
6	30minTNFa	19	341.035	16	0	0
6	30minTNFa	20	771.877	22	9	0.409091
6	30minTNFa	21	82.674	9	2	0.222222
6	30minTNFa	22	692.198	27	0	0
6	30minTNFa	23	635.288	28	15	0.535714
6	30minTNFa	24	525.284	20	2	0.1
6	30minTNFa	25	669	21	8	0.380952
6	30minTNFa	26	292.593	15	2	0.133333
6	30minTNFa	27	186.873	16	8	0.5
6	30minTNFa	28	1871.12	34	5	0.147059
6	30minTNFa	29	93.2968	6	2	0.333333
6	30minTNFa	30	0	1	0	0
6	30minTNFa	31	174.762	9	2	0.222222
6	30minTNFa	32	255.154	19	3	0.157895
6	30minTNFa	33	615.55	17	6	0.352941
6	30minTNFa	34	1099.63	28	0	0
6	30minTNFa	35	370.891	17	5	0.294118
6	30minTNFa	36	266.717	9	2	0.222222
6	30minTNFa	37	901.224	25	4	0.16
6	30minTNFa	38	69.599	6	1	0.166667
6	30minTNFa	39	478.299	10	2	0.2
6	30minTNFa	40	800.334	25	7	0.28
6	30minTNFa	41	46.983	3	2	0.666667
6	30minTNFa	42	288.819	11	4	0.363636
6	30minTNFa	43	60.1783	11	2	0.181818
6	30minTNFa	44	426.609	7	2	0.285714
6	30minTNFa	45	116.893	4	1	0.25
6	30minTNFa	46	12.2883	1	0	0
1	0minTNFa	1	187.341	15	0	0
1	0minTNFa	2	99.0624	10	0	0
1	0minTNFa	3	4.11376	1	0	0
1	0minTNFa	4	138.306	12	1	0.0833333
1	0minTNFa	5	120.095	6	2	0.333333
1	0minTNFa	6	0	1	0	0
1	0minTNFa	7	251.802	19	12	0.631579
1	0minTNFa	8	120.606	23	5	0.217391
1	0minTNFa	9	171.477	25	2	0.08
1	0minTNFa	10	9.77345	2	0	0
1	0minTNFa	11	114.444	15	2	0.133333
1	0minTNFa	12	207.792	12	0	0
1	0minTNFa	13	190.381	21	5	0.238095
1	0minTNFa	14	157.281	10	5	0.5
1	0minTNFa	15	61.0122	15	5	0.333333
1	0minTNFa	16	110.582	15	3	0.2
1	0minTNFa	17	18.1493	3	0	0
1	0minTNFa	18	0.621036	1	0	0
1	0minTNFa	19	77.6037	8	0	0
1	0minTNFa	20	105.792	15	3	0.2
1	0minTNFa	21	316.488	15	1	0.0666667
1	0minTNFa	22	84.5744	6	0	0
1	0minTNFa	23	2.00584	1	0	0
1	0minTNFa	24	13.4026	2	1	0.5
1	0minTNFa	25	174.054	10	0	0
1	0minTNFa	26	122.986	12	1	0.0833333
1	0minTNFa	27	488.218	37	5	0.135135
1	0minTNFa	28	253.177	20	7	0.35
1	0minTNFa	29	0	1	0	0
1	0minTNFa	30	81.7547	7	1	0.142857
1	0minTNFa	31	133.389	15	0	0
1	0minTNFa	32	123.539	9	1	0.111111
1	0minTNFa	33	57.7814	6	0	0
1	0minTNFa	34	2.56409	2	0	0
1	0minTNFa	35	246.239	22	4	0.181818
1	0minTNFa	36	262.901	9	0	0
1	0minTNFa	37	130.788	7	2	0.285714
1	0minTNFa	38	74.4075	4	1	0.25
1	0minTNFa	39	34.1216	5	1	0.2
1	0minTNFa	40	41.4346	4	1	0.25
1	0minTNFa	41	640.479	23	18	0.782609
2	0minTNFa	1	106.227	23	0	0
2	0minTNFa	2	298.593	26	2	0.0769231
2	0minTNFa	3	158.977	29	2	0.0689655
2	0minTNFa	4	133.718	15	2	0.133333
2	0minTNFa	5	40.9591	3	1	0.333333
2	0minTNFa	6	617.729	40	10	0.25
2	0minTNFa	7	14.1409	1	1	1
2	0minTNFa	8	31.3295	7	0	0
2	0minTNFa	9	75.075	7	0	0
2	0minTNFa	10	341.023	34	6	0.176471
2	0minTNFa	11	18.5173	3	0	0
2	0minTNFa	12	307.299	24	1	0.0416667
2	0minTNFa	13	253.256	19	5	0.263158
2	0minTNFa	14	167.257	19	0	0
2	0minTNFa	15	131.066	11	0	0
2	0minTNFa	16	6.2285	1	0	0
2	0minTNFa	17	214.544	11	2	0.181818
2	0minTNFa	18	131.81	6	0	0
2	0minTNFa	19	83.2306	7	0	0
2	0minTNFa	20	49.3068	10	1	0.1
2	0minTNFa	21	171.779	13	0	0
2	0minTNFa	22	1.74154	1	0	0
2	0minTNFa	23	19.4594	3	0	0
2	0minTNFa	24	370.914	19	4	0.210526
2	0minTNFa	25	160.02	11	2	0.181818
2	0minTNFa	26	246.825	14	2	0.142857
2	0minTNFa	27	103.752	15	3	0.2
2	0minTNFa	28	132.738	28	1	0.0357143
2	0minTNFa	29	189.383	15	0	0
2	0minTNFa	30	208.168	12	1	0.0833333
2	0minTNFa	31	173.357	23	1	0.0434783
2	0minTNFa	32	0	1	0	0
2	0minTNFa	33	793.218	45	4	0.0888889
2	0minTNFa	34	0	1	0	0
3	0minTNFa	1	177.615	17	2	0.117647
3	0minTNFa	2	41.9711	2	0	0
3	0minTNFa	3	236.958	11	6	0.545455
3	0minTNFa	4	212.158	11	0	0
3	0minTNFa	5	111.612	4	0	0
3	0minTNFa	6	129.99	13	1	0.0769231
3	0minTNFa	7	87.5783	6	0	0
3	0minTNFa	8	208.8	18	2	0.111111
3	0minTNFa	9	142.623	18	2	0.111111
3	0minTNFa	10	64.0967	5	3	0.6
3	0minTNFa	11	212.853	10	2	0.2
3	0minTNFa	12	396.301	43	14	0.325581
3	0minTNFa	13	202.939	26	3	0.115385
3	0minTNFa	14	72.6299	11	0	0
3	0minTNFa	15	151.647	22	0	0
3	0minTNFa	16	322.459	33	10	0.30303
3	0minTNFa	17	280.263	17	2	0.117647
3	0minTNFa	18	332.193	16	2	0.125
3	0minTNFa	19	129.529	11	2	0.181818
3	0minTNFa	20	59.0456	7	2	0.285714
3	0minTNFa	21	189.224	6	2	0.333333
3	0minTNFa	22	323.325	12	0	0
3	0minTNFa	23	0	1	0	0
3	0minTNFa	24	90.8606	10	4	0.4
3	0minTNFa	25	452.471	22	3	0.136364
3	0minTNFa	26	23.5991	4	1	0.25
3	0minTNFa	27	314.032	28	3	0.107143
3	0minTNFa	28	120.362	11	2	0.181818
3	0minTNFa	29	17.6653	7	0	0
3	0minTNFa	30	145.931	8	1	0.125
3	0minTNFa	31	95.7963	7	2	0.285714
3	0minTNFa	32	324.103	21	6	0.285714
3	0minTNFa	33	59.4613	11	6	0.545455
3	0minTNFa	34	20.9635	9	0	0
3	0minTNFa	35	14.8396	1	0	0
3	0minTNFa	36	199.099	10	1	0.1
3	0minTNFa	37	166.798	17	3	0.176471
4	0minTNFa	1	89.2699	11	4	0.363636
4	0minTNFa	2	46.1742	3	0	0
4	0minTNFa	3	94.4646	3	0	0
4	0minTNFa	4	42.4474	11	2	0.181818
4	0minTNFa	5	18.4999	5	4	0.8
4	0minTNFa	6	109.165	4	0	0
4	0minTNFa	7	413.777	33	2	0.0606061
4	0minTNFa	8	121.946	10	2	0.2
4	0minTNFa	9	359.025	19	2	0.105263
4	0minTNFa	10	38.9966	6	3	0.5
4	0minTNFa	11	271.828	19	4	0.210526
4	0minTNFa	12	371.016	22	0	0
4	0minTNFa	13	193.96	17	3	0.176471
4	0minTNFa	14	34.9139	10	3	0.3
4	0minTNFa	15	134.205	12	1	0.0833333
4	0minTNFa	16	294.787	25	5	0.2
4	0minTNFa	17	238.899	14	0	0
4	0minTNFa	18	112.356	5	0	0
4	0minTNFa	19	91.8972	9	2	0.222222
4	0minTNFa	20	41.6018	11	0	0
4	0minTNFa	21	500.409	22	3	0.136364
4	0minTNFa	22	123.137	23	9	0.391304
4	0minTNFa	23	128.366	8	0	0
4	0minTNFa	24	54.6922	6	3	0.5
4	0minTNFa	25	43.1828	6	2	0.333333
4	0minTNFa	26	118.239	5	1	0.2
4	0minTNFa	27	37.9499	3	3	1
4	0minTNFa	28	7.44691	1	1	1
4	0minTNFa	29	128.78	15	3	0.2
4	0minTNFa	30	265.775	28	6	0.214286
4	0minTNFa	31	55.2717	10	2	0.2
4	0minTNFa	32	15.8382	3	0	0
4	0minTNFa	33	37.3406	4	0	0
4	0minTNFa	34	122.129	12	2	0.166667
4	0minTNFa	35	21.9432	2	0	0
4	0minTNFa	36	131.803	8	1	0.125
4	0minTNFa	37	88.8402	7	4	0.571429
4	0minTNFa	38	53.5128	11	2	0.181818
5	0minTNFa	1	490.547	26	8	0.307692
5	0minTNFa	2	502.55	26	6	0.230769
5	0minTNFa	3	587.418	44	5	0.113636
5	0minTNFa	4	100.892	5	0	0
5	0minTNFa	5	60.4677	3	0	0
5	0minTNFa	6	432.871	24	0	0
5	0minTNFa	7	268.231	12	3	0.25
5	0minTNFa	8	66.8616	8	4	0.5
5	0minTNFa	9	307.014	16	4	0.25
5	0minTNFa	10	74.553	7	2	0.285714
5	0minTNFa	11	255.569	17	1	0.0588235
5	0minTNFa	12	25.3635	3	2	0.666667
5	0minTNFa	13	181.675	10	3	0.3
5	0minTNFa	14	109.116	6	0	0
5	0minTNFa	15	346.737	16	3	0.1875
5	0minTNFa	16	212.002	10	4	0.4
5	0minTNFa	17	432.852	24	5	0.208333
5	0minTNFa	18	304.861	14	7	0.5
5	0minTNFa	19	85.9774	7	1	0.142857
5	0minTNFa	20	114.963	13	2	0.153846
5	0minTNFa	21	26.2581	1	0	0
5	0minTNFa	22	203.262	4	4	1
5	0minTNFa	23	516.323	28	0	0
5	0minTNFa	24	274.79	9	1	0.111111
5	0minTNFa	25	346.53	13	7	0.538462
5	0minTNFa	26	42.1713	5	0	0
5	0minTNFa	27	627.397	32	7	0.21875
5	0minTNFa	28	21.4219	1	0	0
5	0minTNFa	29	244.871	8	0	0
5	0minTNFa	30	121.578	9	1	0.111111
5	0minTNFa	31	229.045	14	3	0.214286
5	0minTNFa	32	25.8471	3	1	0.333333
5	0minTNFa	33	167.227	6	0	0
5	0minTNFa	34	211.504	12	2	0.166667
5	0minTNFa	35	224.718	11	0	0
5	0minTNFa	36	99.3547	10	1	0.1
5	0minTNFa	37	0.29602	1	1	1
5	0minTNFa	38	4.92514	2	0	0
5	0minTNFa	39	53.8632	5	1	0.2
5	0minTNFa	40	192.551	8	1	0.125
5	0minTNFa	41	164.254	7	3	0.428571
5	0minTNFa	42	128.296	9	0	0
5	0minTNFa	43	57.4456	3	0	0
5	0minTNFa	44	347.756	9	2	0.222222
5	0minTNFa	45	697.593	33	9	0.272727
5	0minTNFa	46	9.73288	1	0	0
5	0minTNFa	47	243.697	12	1	0.0833333
5	0minTNFa	48	129.337	4	0	0
5	0minTNFa	49	24.3123	1	1	1
5	0minTNFa	50	56.4019	5	5	1
6	0minTNFa	1	36.3591	4	2	0.5
6	0minTNFa	2	907.526	32	8	0.25
6	0minTNFa	3	133.157	13	1	0.0769231
6	0minTNFa	4	59.7892	9	2	0.222222
6	0minTNFa	5	291.343	20	4	0.2
6	0minTNFa	6	840.152	39	12	0.307692
6	0minTNFa	7	22.4416	2	0	0
6	0minTNFa	8	594.404	24	7	0.291667
6	0minTNFa	9	0	1	0	0
6	0minTNFa	10	386.993	30	3	0.1
6	0minTNFa	11	613.978	22	5	0.227273
6	0minTNFa	12	327.957	22	3	0.136364
6	0minTNFa	13	552.316	18	0	0
6	0minTNFa	14	350.719	21	6	0.285714
6	0minTNFa	15	299.278	23	7	0.304348
6	0minTNFa	16	269.023	15	3	0.2
6	0minTNFa	17	43.4123	7	1	0.142857
6	0minTNFa	18	410.603	36	2	0.0555556
6	0minTNFa	19	181.631	13	2	0.153846
6	0minTNFa	20	124.302	8	3	0.375
6	0minTNFa	21	550.598	51	7	0.137255
6	0minTNFa	22	131.85	10	3	0.3
6	0minTNFa	23	293.087	18	1	0.0555556
6	0minTNFa	24	187.318	14	0	0
6	0minTNFa	25	136.676	8	1	0.125
6	0minTNFa	26	166.62	7	4	0.571429
6	0minTNFa	27	71.2974	6	5	0.833333
6	0minTNFa	28	117.11	25	2	0.08
