# Supplementary material for: Nuclear envelope-associated lipid droplets are enriched in cholesteryl esters and increase during inflammatory signaling
Source: EMBO J. 2025 Apr 7;44(10):2774–802. doi: 10.1038/s44318-025-00423-2 (PMC12084420; doi:10.1038/s44318-025-00423-2)
Supplement: Supplementary file 8 — Source data Fig. 6 [file 44318_2025_423_MOESM8_ESM.zip › 6F/nuclearProximity.xlsx]

## Sheet: Description
Nuclear proximity of SOAT-SNAP, measured as described in the paper with normalized intensity weighted average distance from the nucleus.
The data consists of 2 biological replicates.
columnDescriptions
ImageName	identifies the field of view and load
expID	experiment ID (biological replicate)
load	length of TNFa treatment in minutes
cellID	unique identifier (within the field of view) of the cell
nuclearProximity	the nuclear proximity readout of SOAT-SNAP as defined in the paper
Cell numbers
expID/TNFa	0 min	30 min	60 min
2	79	56	62
3	87	106	99

## Sheet: POOLED-nuclearProximity
ImageName	expID	load	cellID	nuclearProximity
TNFa0min_Image 63_Airyscan Processing_ch01	2	0	1	0.789816
TNFa0min_Image 63_Airyscan Processing_ch01	2	0	2	0.61845
TNFa0min_Image 63_Airyscan Processing_ch01	2	0	3	0.743317
TNFa0min_Image 63_Airyscan Processing_ch01	2	0	4	0.513579
TNFa0min_Image 63_Airyscan Processing_ch01	2	0	5	0.475745
TNFa0min_Image 63_Airyscan Processing_ch01	2	0	6	0.637371
TNFa0min_Image 63_Airyscan Processing_ch01	2	0	7	0.707072
TNFa0min_Image 63_Airyscan Processing_ch01	2	0	8	0.697874
TNFa0min_Image 63_Airyscan Processing_ch01	2	0	9	0.509216
TNFa0min_Image 63_Airyscan Processing_ch01	2	0	10	0.767627
TNFa0min_Image 64_Airyscan Processing_ch01	2	0	1	0.341284
TNFa0min_Image 64_Airyscan Processing_ch01	2	0	2	0.516748
TNFa0min_Image 64_Airyscan Processing_ch01	2	0	3	0.60093
TNFa0min_Image 64_Airyscan Processing_ch01	2	0	4	0.683462
TNFa0min_Image 64_Airyscan Processing_ch01	2	0	5	0.680016
TNFa0min_Image 65_Airyscan Processing_ch01	2	0	1	0.540568
TNFa0min_Image 65_Airyscan Processing_ch01	2	0	2	0.626282
TNFa0min_Image 65_Airyscan Processing_ch01	2	0	3	0.592115
TNFa0min_Image 65_Airyscan Processing_ch01	2	0	4	0.360251
TNFa0min_Image 65_Airyscan Processing_ch01	2	0	5	0.516713
TNFa0min_Image 66_Airyscan Processing_ch01	2	0	1	0.625476
TNFa0min_Image 66_Airyscan Processing_ch01	2	0	2	0.596485
TNFa0min_Image 66_Airyscan Processing_ch01	2	0	3	0.639975
TNFa0min_Image 66_Airyscan Processing_ch01	2	0	4	0.531987
TNFa0min_Image 66_Airyscan Processing_ch01	2	0	5	0.643826
TNFa0min_Image 66_Airyscan Processing_ch01	2	0	6	0.411195
TNFa0min_Image 67_Airyscan Processing_ch01	2	0	1	0.419555
TNFa0min_Image 67_Airyscan Processing_ch01	2	0	2	0.753645
TNFa0min_Image 67_Airyscan Processing_ch01	2	0	3	0.640892
TNFa0min_Image 67_Airyscan Processing_ch01	2	0	4	0.612391
TNFa0min_Image 67_Airyscan Processing_ch01	2	0	5	0.614623
TNFa0min_Image 67_Airyscan Processing_ch01	2	0	6	0.674541
TNFa0min_Image 67_Airyscan Processing_ch01	2	0	7	0.525185
TNFa0min_Image 68_Airyscan Processing_ch01	2	0	1	0.54912
TNFa0min_Image 68_Airyscan Processing_ch01	2	0	2	0.320826
TNFa0min_Image 68_Airyscan Processing_ch01	2	0	3	0.448422
TNFa0min_Image 69_Airyscan Processing_ch01	2	0	1	0.553972
TNFa0min_Image 69_Airyscan Processing_ch01	2	0	2	0.640245
TNFa0min_Image 69_Airyscan Processing_ch01	2	0	3	0.635726
TNFa0min_Image 69_Airyscan Processing_ch01	2	0	4	0.586256
TNFa0min_Image 69_Airyscan Processing_ch01	2	0	5	0.661753
TNFa0min_Image 70_Airyscan Processing_ch01	2	0	1	0.661806
TNFa0min_Image 70_Airyscan Processing_ch01	2	0	2	0.401785
TNFa0min_Image 71_Airyscan Processing_ch01	2	0	1	0.567224
TNFa0min_Image 71_Airyscan Processing_ch01	2	0	2	0.509915
TNFa0min_Image 71_Airyscan Processing_ch01	2	0	3	0.584993
TNFa0min_Image 71_Airyscan Processing_ch01	2	0	4	0.789075
TNFa0min_Image 71_Airyscan Processing_ch01	2	0	5	0.574746
TNFa0min_Image 72_Airyscan Processing_ch01	2	0	1	0.525649
TNFa0min_Image 72_Airyscan Processing_ch01	2	0	2	0.620041
TNFa0min_Image 72_Airyscan Processing_ch01	2	0	3	0.58248
TNFa0min_Image 72_Airyscan Processing_ch01	2	0	4	0.51215
TNFa0min_Image 72_Airyscan Processing_ch01	2	0	5	0.512517
TNFa0min_Image 73_Airyscan Processing_ch01	2	0	1	0.53299
TNFa0min_Image 73_Airyscan Processing_ch01	2	0	2	0.620505
TNFa0min_Image 73_Airyscan Processing_ch01	2	0	3	0.612814
TNFa0min_Image 73_Airyscan Processing_ch01	2	0	4	0.576599
TNFa0min_Image 74_Airyscan Processing_ch01	2	0	1	0.700958
TNFa0min_Image 74_Airyscan Processing_ch01	2	0	2	0.469592
TNFa0min_Image 74_Airyscan Processing_ch01	2	0	3	0.557702
TNFa0min_Image 74_Airyscan Processing_ch01	2	0	4	0.609615
TNFa0min_Image 74_Airyscan Processing_ch01	2	0	5	0.542021
TNFa0min_Image 75_Airyscan Processing_ch01	2	0	1	0.424883
TNFa0min_Image 75_Airyscan Processing_ch01	2	0	2	0.495641
TNFa0min_Image 75_Airyscan Processing_ch01	2	0	3	0.30823
TNFa0min_Image 75_Airyscan Processing_ch01	2	0	4	0.604351
TNFa0min_Image 76_Airyscan Processing_ch01	2	0	1	0.600634
TNFa0min_Image 76_Airyscan Processing_ch01	2	0	2	0.680088
TNFa0min_Image 76_Airyscan Processing_ch01	2	0	3	0.658233
TNFa0min_Image 76_Airyscan Processing_ch01	2	0	4	0.703449
TNFa0min_Image 76_Airyscan Processing_ch01	2	0	5	0.655043
TNFa0min_Image 77_Airyscan Processing_ch01	2	0	1	0.625538
TNFa0min_Image 77_Airyscan Processing_ch01	2	0	2	0.530657
TNFa0min_Image 77_Airyscan Processing_ch01	2	0	3	0.614567
TNFa0min_Image 78_Airyscan Processing_ch01	2	0	1	0.599367
TNFa0min_Image 78_Airyscan Processing_ch01	2	0	2	0.6851
TNFa0min_Image 78_Airyscan Processing_ch01	2	0	3	0.567301
TNFa0min_Image 78_Airyscan Processing_ch01	2	0	4	0.621964
TNFa0min_Image 78_Airyscan Processing_ch01	2	0	5	0.606931
WT_Image 151_Airyscan Processing_ch01	3	0	1	0.678633
WT_Image 151_Airyscan Processing_ch01	3	0	2	0.654463
WT_Image 151_Airyscan Processing_ch01	3	0	3	0.709385
WT_Image 151_Airyscan Processing_ch01	3	0	4	0.451356
WT_Image 151_Airyscan Processing_ch01	3	0	5	0.683806
WT_Image 152_Airyscan Processing_ch01	3	0	1	0.665655
WT_Image 152_Airyscan Processing_ch01	3	0	2	0.587879
WT_Image 152_Airyscan Processing_ch01	3	0	3	0.717446
WT_Image 152_Airyscan Processing_ch01	3	0	4	0.494861
WT_Image 153_Airyscan Processing_ch01	3	0	1	0.636898
WT_Image 153_Airyscan Processing_ch01	3	0	2	0.679615
WT_Image 153_Airyscan Processing_ch01	3	0	3	0.680886
WT_Image 154_Airyscan Processing_ch01	3	0	1	0.615905
WT_Image 154_Airyscan Processing_ch01	3	0	2	0.790211
WT_Image 154_Airyscan Processing_ch01	3	0	3	0.543216
WT_Image 154_Airyscan Processing_ch01	3	0	4	0.570174
WT_Image 154_Airyscan Processing_ch01	3	0	5	0.643551
WT_Image 154_Airyscan Processing_ch01	3	0	6	0.593613
WT_Image 154_Airyscan Processing_ch01	3	0	7	0.731123
WT_Image 155_Airyscan Processing_ch01	3	0	1	0.628517
WT_Image 155_Airyscan Processing_ch01	3	0	2	0.694261
WT_Image 155_Airyscan Processing_ch01	3	0	3	0.723688
WT_Image 155_Airyscan Processing_ch01	3	0	4	0.571885
WT_Image 155_Airyscan Processing_ch01	3	0	5	0.642702
WT_Image 155_Airyscan Processing_ch01	3	0	6	0.616748
WT_Image 156_Airyscan Processing_ch01	3	0	1	0.663083
WT_Image 156_Airyscan Processing_ch01	3	0	2	0.645721
WT_Image 156_Airyscan Processing_ch01	3	0	3	0.631617
WT_Image 156_Airyscan Processing_ch01	3	0	4	0.609455
WT_Image 157_Airyscan Processing_ch01	3	0	1	0.674685
WT_Image 157_Airyscan Processing_ch01	3	0	2	0.646438
WT_Image 157_Airyscan Processing_ch01	3	0	3	0.575641
WT_Image 157_Airyscan Processing_ch01	3	0	4	0.720825
WT_Image 157_Airyscan Processing_ch01	3	0	5	0.68131
WT_Image 157_Airyscan Processing_ch01	3	0	6	0.638087
WT_Image 158_Airyscan Processing_ch01	3	0	1	0.649211
WT_Image 158_Airyscan Processing_ch01	3	0	2	0.605444
WT_Image 158_Airyscan Processing_ch01	3	0	3	0.355978
WT_Image 158_Airyscan Processing_ch01	3	0	4	0.610335
WT_Image 158_Airyscan Processing_ch01	3	0	5	0.611437
WT_Image 159_Airyscan Processing_ch01	3	0	1	0.596613
WT_Image 159_Airyscan Processing_ch01	3	0	2	0.608221
WT_Image 159_Airyscan Processing_ch01	3	0	3	0.55691
WT_Image 160_Airyscan Processing_ch01	3	0	1	0.70871
WT_Image 160_Airyscan Processing_ch01	3	0	2	0.653908
WT_Image 160_Airyscan Processing_ch01	3	0	3	0.48506
WT_Image 160_Airyscan Processing_ch01	3	0	4	0.649374
WT_Image 161_Airyscan Processing_ch01	3	0	1	0.39933
WT_Image 161_Airyscan Processing_ch01	3	0	2	0.556395
WT_Image 161_Airyscan Processing_ch01	3	0	3	0.591546
WT_Image 161_Airyscan Processing_ch01	3	0	4	0.637222
WT_Image 161_Airyscan Processing_ch01	3	0	5	0.660224
WT_Image 161_Airyscan Processing_ch01	3	0	6	0.519933
WT_Image 161_Airyscan Processing_ch01	3	0	7	0.636905
WT_Image 162_Airyscan Processing_ch01	3	0	1	0.806736
WT_Image 162_Airyscan Processing_ch01	3	0	2	0.767802
WT_Image 162_Airyscan Processing_ch01	3	0	3	0.644199
WT_Image 162_Airyscan Processing_ch01	3	0	4	0.675366
WT_Image 162_Airyscan Processing_ch01	3	0	5	0.623437
WT_Image 162_Airyscan Processing_ch01	3	0	6	0.588796
WT_Image 162_Airyscan Processing_ch01	3	0	7	0.702358
WT_Image 163_Airyscan Processing_ch01	3	0	1	0.666042
WT_Image 163_Airyscan Processing_ch01	3	0	2	0.755135
WT_Image 163_Airyscan Processing_ch01	3	0	3	0.644565
WT_Image 163_Airyscan Processing_ch01	3	0	4	0.485413
WT_Image 163_Airyscan Processing_ch01	3	0	5	0.557324
WT_Image 163_Airyscan Processing_ch01	3	0	6	0.510181
WT_Image 163_Airyscan Processing_ch01	3	0	7	0.680159
WT_Image 163_Airyscan Processing_ch01	3	0	8	0.695601
WT_Image 163_Airyscan Processing_ch01	3	0	9	0.443005
WT_Image 164_Airyscan Processing_ch01	3	0	1	0.650171
WT_Image 164_Airyscan Processing_ch01	3	0	2	0.607682
WT_Image 164_Airyscan Processing_ch01	3	0	3	0.714591
WT_Image 165_Airyscan Processing_ch01	3	0	1	0.359028
WT_Image 165_Airyscan Processing_ch01	3	0	2	0.643402
WT_Image 165_Airyscan Processing_ch01	3	0	3	0.699954
WT_Image 165_Airyscan Processing_ch01	3	0	4	0.616233
WT_Image 165_Airyscan Processing_ch01	3	0	5	0.374811
WT_Image 165_Airyscan Processing_ch01	3	0	6	0.712082
WT_Image 165_Airyscan Processing_ch01	3	0	7	0.503194
WT_Image 165_Airyscan Processing_ch01	3	0	8	0.609611
WT_Image 166_Airyscan Processing_ch01	3	0	1	0.68819
WT_Image 166_Airyscan Processing_ch01	3	0	2	0.691574
WT_Image 166_Airyscan Processing_ch01	3	0	3	0.621576
WT_Image 166_Airyscan Processing_ch01	3	0	4	0.734391
WT_Image 166_Airyscan Processing_ch01	3	0	5	0.673113
WT_Image 166_Airyscan Processing_ch01	3	0	6	0.632482
TNFa30min_Image 80_Airyscan Processing_ch01	2	30	1	0.791048
TNFa30min_Image 80_Airyscan Processing_ch01	2	30	2	0.523887
TNFa30min_Image 80_Airyscan Processing_ch01	2	30	3	0.486569
TNFa30min_Image 81_Airyscan Processing_ch01	2	30	1	0.605688
TNFa30min_Image 81_Airyscan Processing_ch01	2	30	2	0.610371
TNFa30min_Image 81_Airyscan Processing_ch01	2	30	3	0.648714
TNFa30min_Image 81_Airyscan Processing_ch01	2	30	4	0.570705
TNFa30min_Image 81_Airyscan Processing_ch01	2	30	5	0.609591
TNFa30min_Image 81_Airyscan Processing_ch01	2	30	6	0.602485
TNFa30min_Image 82_Airyscan Processing_ch01	2	30	1	0.585133
TNFa30min_Image 82_Airyscan Processing_ch01	2	30	2	0.541071
TNFa30min_Image 82_Airyscan Processing_ch01	2	30	3	0.686698
TNFa30min_Image 82_Airyscan Processing_ch01	2	30	4	0.674211
TNFa30min_Image 83_Airyscan Processing_ch01	2	30	1	0.645168
TNFa30min_Image 83_Airyscan Processing_ch01	2	30	2	0.576565
TNFa30min_Image 83_Airyscan Processing_ch01	2	30	3	0.577714
TNFa30min_Image 84_Airyscan Processing_ch01	2	30	1	0.593155
TNFa30min_Image 84_Airyscan Processing_ch01	2	30	2	0.607912
TNFa30min_Image 84_Airyscan Processing_ch01	2	30	3	0.615972
TNFa30min_Image 85_Airyscan Processing_ch01	2	30	1	0.591843
TNFa30min_Image 85_Airyscan Processing_ch01	2	30	2	0.546796
TNFa30min_Image 85_Airyscan Processing_ch01	2	30	3	0.638135
TNFa30min_Image 85_Airyscan Processing_ch01	2	30	4	0.614736
TNFa30min_Image 85_Airyscan Processing_ch01	2	30	5	0.563442
TNFa30min_Image 86_Airyscan Processing_ch01	2	30	1	0.633241
TNFa30min_Image 86_Airyscan Processing_ch01	2	30	2	0.628406
TNFa30min_Image 87_Airyscan Processing_ch01	2	30	1	0.565985
TNFa30min_Image 87_Airyscan Processing_ch01	2	30	2	0.491734
TNFa30min_Image 87_Airyscan Processing_ch01	2	30	3	0.532894
TNFa30min_Image 88_Airyscan Processing_ch01	2	30	1	0.601602
TNFa30min_Image 88_Airyscan Processing_ch01	2	30	2	0.593944
TNFa30min_Image 89_Airyscan Processing_ch01	2	30	1	0.683356
TNFa30min_Image 89_Airyscan Processing_ch01	2	30	2	0.690527
TNFa30min_Image 90_Airyscan Processing_ch01	2	30	1	0.589757
TNFa30min_Image 90_Airyscan Processing_ch01	2	30	2	0.67196
TNFa30min_Image 90_Airyscan Processing_ch01	2	30	3	0.496607
TNFa30min_Image 90_Airyscan Processing_ch01	2	30	4	0.527336
TNFa30min_Image 90_Airyscan Processing_ch01	2	30	5	0.631199
TNFa30min_Image 90_Airyscan Processing_ch01	2	30	6	0.594778
TNFa30min_Image 91_Airyscan Processing_ch01	2	30	1	0.663418
TNFa30min_Image 91_Airyscan Processing_ch01	2	30	2	0.732074
TNFa30min_Image 91_Airyscan Processing_ch01	2	30	3	0.814337
TNFa30min_Image 92_Airyscan Processing_ch01	2	30	1	0.666613
TNFa30min_Image 92_Airyscan Processing_ch01	2	30	2	0.642833
TNFa30min_Image 93_Airyscan Processing_ch01	2	30	1	0.722408
TNFa30min_Image 93_Airyscan Processing_ch01	2	30	2	0.747025
TNFa30min_Image 94_Airyscan Processing_ch01	2	30	1	0.574132
TNFa30min_Image 94_Airyscan Processing_ch01	2	30	2	0.638835
TNFa30min_Image 94_Airyscan Processing_ch01	2	30	3	0.616211
TNFa30min_Image 94_Airyscan Processing_ch01	2	30	4	0.693831
TNFa30min_Image 94_Airyscan Processing_ch01	2	30	5	0.672249
TNFa30min_Image 94_Airyscan Processing_ch01	2	30	6	0.665041
TNFa30min_Image 94_Airyscan Processing_ch01	2	30	7	0.659196
TNFa30min_Image 95_Airyscan Processing_ch01	2	30	1	0.718823
TNFa30min_Image 95_Airyscan Processing_ch01	2	30	2	0.617611
TNFa30min_Image 95_Airyscan Processing_ch01	2	30	3	0.689275
TNFa30min_Image 167_Airyscan Processing_ch01	3	30	1	0.692247
TNFa30min_Image 167_Airyscan Processing_ch01	3	30	2	0.532401
TNFa30min_Image 167_Airyscan Processing_ch01	3	30	3	0.647341
TNFa30min_Image 167_Airyscan Processing_ch01	3	30	4	0.753742
TNFa30min_Image 167_Airyscan Processing_ch01	3	30	5	0.743856
TNFa30min_Image 167_Airyscan Processing_ch01	3	30	6	0.748654
TNFa30min_Image 167_Airyscan Processing_ch01	3	30	7	0.763259
TNFa30min_Image 167_Airyscan Processing_ch01	3	30	8	0.516373
TNFa30min_Image 168_Airyscan Processing_ch01	3	30	1	0.713961
TNFa30min_Image 168_Airyscan Processing_ch01	3	30	2	0.812329
TNFa30min_Image 168_Airyscan Processing_ch01	3	30	3	0.927469
TNFa30min_Image 168_Airyscan Processing_ch01	3	30	4	0.761187
TNFa30min_Image 168_Airyscan Processing_ch01	3	30	5	0.781814
TNFa30min_Image 169_Airyscan Processing_ch01	3	30	1	0.720239
TNFa30min_Image 169_Airyscan Processing_ch01	3	30	2	0.487507
TNFa30min_Image 169_Airyscan Processing_ch01	3	30	3	0.737388
TNFa30min_Image 169_Airyscan Processing_ch01	3	30	4	0.487033
TNFa30min_Image 169_Airyscan Processing_ch01	3	30	5	0.82846
TNFa30min_Image 169_Airyscan Processing_ch01	3	30	6	0.708839
TNFa30min_Image 169_Airyscan Processing_ch01	3	30	7	0.724275
TNFa30min_Image 169_Airyscan Processing_ch01	3	30	8	0.396416
TNFa30min_Image 169_Airyscan Processing_ch01	3	30	9	0.741212
TNFa30min_Image 170_Airyscan Processing_ch01	3	30	1	0.562378
TNFa30min_Image 170_Airyscan Processing_ch01	3	30	2	0.550314
TNFa30min_Image 170_Airyscan Processing_ch01	3	30	3	0.886543
TNFa30min_Image 170_Airyscan Processing_ch01	3	30	4	0.878586
TNFa30min_Image 170_Airyscan Processing_ch01	3	30	5	0.767497
TNFa30min_Image 170_Airyscan Processing_ch01	3	30	6	0.570642
TNFa30min_Image 170_Airyscan Processing_ch01	3	30	7	0.60783
TNFa30min_Image 170_Airyscan Processing_ch01	3	30	8	0.620936
TNFa30min_Image 170_Airyscan Processing_ch01	3	30	9	0.74212
TNFa30min_Image 171_Airyscan Processing_ch01	3	30	1	0.799987
TNFa30min_Image 171_Airyscan Processing_ch01	3	30	2	0.689067
TNFa30min_Image 171_Airyscan Processing_ch01	3	30	3	0.43298
TNFa30min_Image 171_Airyscan Processing_ch01	3	30	4	0.707942
TNFa30min_Image 171_Airyscan Processing_ch01	3	30	5	0.665162
TNFa30min_Image 171_Airyscan Processing_ch01	3	30	6	0.667097
TNFa30min_Image 172_Airyscan Processing_ch01	3	30	1	0.549124
TNFa30min_Image 172_Airyscan Processing_ch01	3	30	2	0.365785
TNFa30min_Image 172_Airyscan Processing_ch01	3	30	3	0.603929
TNFa30min_Image 172_Airyscan Processing_ch01	3	30	4	0.670619
TNFa30min_Image 172_Airyscan Processing_ch01	3	30	5	0.703841
TNFa30min_Image 172_Airyscan Processing_ch01	3	30	6	0.680842
TNFa30min_Image 172_Airyscan Processing_ch01	3	30	7	0.605669
TNFa30min_Image 172_Airyscan Processing_ch01	3	30	8	0.739504
TNFa30min_Image 172_Airyscan Processing_ch01	3	30	9	0.668696
TNFa30min_Image 172_Airyscan Processing_ch01	3	30	10	0.664671
TNFa30min_Image 173_Airyscan Processing_ch01	3	30	1	0.748513
TNFa30min_Image 173_Airyscan Processing_ch01	3	30	2	0.619382
TNFa30min_Image 173_Airyscan Processing_ch01	3	30	3	0.645336
TNFa30min_Image 173_Airyscan Processing_ch01	3	30	4	0.655359
TNFa30min_Image 173_Airyscan Processing_ch01	3	30	5	0.665264
TNFa30min_Image 173_Airyscan Processing_ch01	3	30	6	0.776837
TNFa30min_Image 173_Airyscan Processing_ch01	3	30	7	0.684668
TNFa30min_Image 173_Airyscan Processing_ch01	3	30	8	0.696711
TNFa30min_Image 173_Airyscan Processing_ch01	3	30	9	0.724413
TNFa30min_Image 173_Airyscan Processing_ch01	3	30	10	0.737425
TNFa30min_Image 174_Airyscan Processing_ch01	3	30	1	0.68088
TNFa30min_Image 174_Airyscan Processing_ch01	3	30	2	0.408104
TNFa30min_Image 174_Airyscan Processing_ch01	3	30	3	0.648069
TNFa30min_Image 174_Airyscan Processing_ch01	3	30	4	0.476652
TNFa30min_Image 174_Airyscan Processing_ch01	3	30	5	0.725697
TNFa30min_Image 174_Airyscan Processing_ch01	3	30	6	0.69079
TNFa30min_Image 174_Airyscan Processing_ch01	3	30	7	0.486908
TNFa30min_Image 174_Airyscan Processing_ch01	3	30	8	0.523049
TNFa30min_Image 174_Airyscan Processing_ch01	3	30	9	0.871592
TNFa30min_Image 174_Airyscan Processing_ch01	3	30	10	0.699318
TNFa30min_Image 175_Airyscan Processing_ch01	3	30	1	0.651591
TNFa30min_Image 175_Airyscan Processing_ch01	3	30	2	0.57023
TNFa30min_Image 176_Airyscan Processing_ch01	3	30	1	0.652745
TNFa30min_Image 176_Airyscan Processing_ch01	3	30	2	0.612507
TNFa30min_Image 176_Airyscan Processing_ch01	3	30	3	0.66293
TNFa30min_Image 176_Airyscan Processing_ch01	3	30	4	0.556681
TNFa30min_Image 176_Airyscan Processing_ch01	3	30	5	0.43439
TNFa30min_Image 176_Airyscan Processing_ch01	3	30	6	0.68248
TNFa30min_Image 176_Airyscan Processing_ch01	3	30	7	0.642654
TNFa30min_Image 177_Airyscan Processing_ch01	3	30	1	0.700229
TNFa30min_Image 177_Airyscan Processing_ch01	3	30	2	0.584059
TNFa30min_Image 177_Airyscan Processing_ch01	3	30	3	0.649814
TNFa30min_Image 178_Airyscan Processing_ch01	3	30	1	0.60416
TNFa30min_Image 178_Airyscan Processing_ch01	3	30	2	0.660586
TNFa30min_Image 178_Airyscan Processing_ch01	3	30	3	0.718063
TNFa30min_Image 178_Airyscan Processing_ch01	3	30	4	0.662644
TNFa30min_Image 178_Airyscan Processing_ch01	3	30	5	0.715596
TNFa30min_Image 178_Airyscan Processing_ch01	3	30	6	0.707474
TNFa30min_Image 179_Airyscan Processing_ch01	3	30	1	0.690128
TNFa30min_Image 180_Airyscan Processing_ch01	3	30	1	0.66644
TNFa30min_Image 180_Airyscan Processing_ch01	3	30	2	0.703685
TNFa30min_Image 180_Airyscan Processing_ch01	3	30	3	0.616332
TNFa30min_Image 180_Airyscan Processing_ch01	3	30	4	0.666042
TNFa30min_Image 180_Airyscan Processing_ch01	3	30	5	0.647332
TNFa30min_Image 181_Airyscan Processing_ch01	3	30	1	0.686991
TNFa30min_Image 181_Airyscan Processing_ch01	3	30	2	0.811667
TNFa30min_Image 181_Airyscan Processing_ch01	3	30	3	0.51349
TNFa30min_Image 181_Airyscan Processing_ch01	3	30	4	0.662709
TNFa30min_Image 181_Airyscan Processing_ch01	3	30	5	0.652482
TNFa30min_Image 181_Airyscan Processing_ch01	3	30	6	0.673194
TNFa30min_Image 182_Airyscan Processing_ch01	3	30	1	0.617768
TNFa30min_Image 182_Airyscan Processing_ch01	3	30	2	0.654506
TNFa30min_Image 182_Airyscan Processing_ch01	3	30	3	0.710704
TNFa30min_Image 182_Airyscan Processing_ch01	3	30	4	0.696553
TNFa30min_Image 182_Airyscan Processing_ch01	3	30	5	0.631852
TNFa30min_Image 182_Airyscan Processing_ch01	3	30	6	0.696807
TNFa30min_Image 182_Airyscan Processing_ch01	3	30	7	0.446479
TNFa30min_Image 182_Airyscan Processing_ch01	3	30	8	0.689933
TNFa30min_Image 182_Airyscan Processing_ch01	3	30	9	0.679967
TNFa60min_Image 49_Airyscan Processing_ch01	2	60	1	0.645108
TNFa60min_Image 49_Airyscan Processing_ch01	2	60	2	0.506289
TNFa60min_Image 49_Airyscan Processing_ch01	2	60	3	0.554915
TNFa60min_Image 49_Airyscan Processing_ch01	2	60	4	0.346318
TNFa60min_Image 50_Airyscan Processing_ch01	2	60	1	0.617821
TNFa60min_Image 50_Airyscan Processing_ch01	2	60	2	0.389238
TNFa60min_Image 50_Airyscan Processing_ch01	2	60	3	0.630734
TNFa60min_Image 50_Airyscan Processing_ch01	2	60	4	0.613915
TNFa60min_Image 50_Airyscan Processing_ch01	2	60	5	0.69205
TNFa60min_Image 51_Airyscan Processing_ch01	2	60	1	0.587108
TNFa60min_Image 51_Airyscan Processing_ch01	2	60	2	0.547964
TNFa60min_Image 51_Airyscan Processing_ch01	2	60	3	0.651877
TNFa60min_Image 51_Airyscan Processing_ch01	2	60	4	0.572286
TNFa60min_Image 51_Airyscan Processing_ch01	2	60	5	0.458365
TNFa60min_Image 51_Airyscan Processing_ch01	2	60	6	0.641862
TNFa60min_Image 51_Airyscan Processing_ch01	2	60	7	0.547295
TNFa60min_Image 51_Airyscan Processing_ch01	2	60	8	0.653045
TNFa60min_Image 51_Airyscan Processing_ch01	2	60	9	0.443437
TNFa60min_Image 52_Airyscan Processing_ch01	2	60	1	0.600964
TNFa60min_Image 53_Airyscan Processing_ch01	2	60	1	0.659487
TNFa60min_Image 53_Airyscan Processing_ch01	2	60	2	0.6378
TNFa60min_Image 53_Airyscan Processing_ch01	2	60	3	0.675576
TNFa60min_Image 53_Airyscan Processing_ch01	2	60	4	0.621461
TNFa60min_Image 53_Airyscan Processing_ch01	2	60	5	0.701198
TNFa60min_Image 53_Airyscan Processing_ch01	2	60	6	0.529147
TNFa60min_Image 53_Airyscan Processing_ch01	2	60	7	0.652956
TNFa60min_Image 53_Airyscan Processing_ch01	2	60	8	0.56136
TNFa60min_Image 54_Airyscan Processing_ch01	2	60	1	0.587887
TNFa60min_Image 54_Airyscan Processing_ch01	2	60	2	0.65065
TNFa60min_Image 54_Airyscan Processing_ch01	2	60	3	0.650721
TNFa60min_Image 55_Airyscan Processing_ch01	2	60	1	0.552186
TNFa60min_Image 55_Airyscan Processing_ch01	2	60	2	0.659722
TNFa60min_Image 55_Airyscan Processing_ch01	2	60	3	0.575894
TNFa60min_Image 55_Airyscan Processing_ch01	2	60	4	0.579319
TNFa60min_Image 55_Airyscan Processing_ch01	2	60	5	0.577424
TNFa60min_Image 56_Airyscan Processing_ch01	2	60	1	0.477354
TNFa60min_Image 56_Airyscan Processing_ch01	2	60	2	0.513448
TNFa60min_Image 56_Airyscan Processing_ch01	2	60	3	0.560008
TNFa60min_Image 57_Airyscan Processing_ch01	2	60	1	0.629281
TNFa60min_Image 57_Airyscan Processing_ch01	2	60	2	0.773842
TNFa60min_Image 57_Airyscan Processing_ch01	2	60	3	0.724389
TNFa60min_Image 57_Airyscan Processing_ch01	2	60	4	0.720216
TNFa60min_Image 58_Airyscan Processing_ch01	2	60	1	0.559335
TNFa60min_Image 58_Airyscan Processing_ch01	2	60	2	0.505673
TNFa60min_Image 58_Airyscan Processing_ch01	2	60	3	0.635862
TNFa60min_Image 58_Airyscan Processing_ch01	2	60	4	0.648206
TNFa60min_Image 58_Airyscan Processing_ch01	2	60	5	0.486224
TNFa60min_Image 58_Airyscan Processing_ch01	2	60	6	0.559557
TNFa60min_Image 59_Airyscan Processing_ch01	2	60	1	0.725378
TNFa60min_Image 59_Airyscan Processing_ch01	2	60	2	0.687133
TNFa60min_Image 60_Airyscan Processing_ch01	2	60	1	0.653685
TNFa60min_Image 60_Airyscan Processing_ch01	2	60	2	0.658257
TNFa60min_Image 60_Airyscan Processing_ch01	2	60	3	0.696098
TNFa60min_Image 60_Airyscan Processing_ch01	2	60	4	0.67567
TNFa60min_Image 61_Airyscan Processing_ch01	2	60	1	0.628673
TNFa60min_Image 61_Airyscan Processing_ch01	2	60	2	0.662914
TNFa60min_Image 62_Airyscan Processing_ch01	2	60	1	0.693958
TNFa60min_Image 62_Airyscan Processing_ch01	2	60	2	0.65493
TNFa60min_Image 62_Airyscan Processing_ch01	2	60	3	0.704719
TNFa60min_Image 62_Airyscan Processing_ch01	2	60	4	0.521147
TNFa60min_Image 62_Airyscan Processing_ch01	2	60	5	0.716667
TNFa60min_Image 62_Airyscan Processing_ch01	2	60	6	0.628722
TNFa60min_Image 184_Airyscan Processing_ch01	3	60	1	0.697224
TNFa60min_Image 184_Airyscan Processing_ch01	3	60	2	0.817175
TNFa60min_Image 184_Airyscan Processing_ch01	3	60	3	0.607058
TNFa60min_Image 184_Airyscan Processing_ch01	3	60	4	0.619562
TNFa60min_Image 184_Airyscan Processing_ch01	3	60	5	0.680658
TNFa60min_Image 184_Airyscan Processing_ch01	3	60	6	0.671174
TNFa60min_Image 184_Airyscan Processing_ch01	3	60	7	0.487814
TNFa60min_Image 184_Airyscan Processing_ch01	3	60	8	0.713992
TNFa60min_Image 184_Airyscan Processing_ch01	3	60	9	0.647204
TNFa60min_Image 184_Airyscan Processing_ch01	3	60	10	0.574907
TNFa60min_Image 184_Airyscan Processing_ch01	3	60	11	0.657965
TNFa60min_Image 185_Airyscan Processing_ch01	3	60	1	0.658558
TNFa60min_Image 185_Airyscan Processing_ch01	3	60	2	0.500527
TNFa60min_Image 185_Airyscan Processing_ch01	3	60	3	0.414698
TNFa60min_Image 185_Airyscan Processing_ch01	3	60	4	0.617088
TNFa60min_Image 185_Airyscan Processing_ch01	3	60	5	0.617376
TNFa60min_Image 185_Airyscan Processing_ch01	3	60	6	0.728633
TNFa60min_Image 185_Airyscan Processing_ch01	3	60	7	0.724142
TNFa60min_Image 186_Airyscan Processing_ch01	3	60	1	0.628058
TNFa60min_Image 186_Airyscan Processing_ch01	3	60	2	0.617889
TNFa60min_Image 186_Airyscan Processing_ch01	3	60	3	0.529843
TNFa60min_Image 186_Airyscan Processing_ch01	3	60	4	0.720602
TNFa60min_Image 186_Airyscan Processing_ch01	3	60	5	0.623463
TNFa60min_Image 187_Airyscan Processing_ch01	3	60	1	0.647041
TNFa60min_Image 187_Airyscan Processing_ch01	3	60	2	0.456289
TNFa60min_Image 187_Airyscan Processing_ch01	3	60	3	0.675684
TNFa60min_Image 187_Airyscan Processing_ch01	3	60	4	0.583017
TNFa60min_Image 187_Airyscan Processing_ch01	3	60	5	0.318421
TNFa60min_Image 187_Airyscan Processing_ch01	3	60	6	0.654265
TNFa60min_Image 187_Airyscan Processing_ch01	3	60	7	0.656048
TNFa60min_Image 188_Airyscan Processing_ch01	3	60	1	0.535235
TNFa60min_Image 188_Airyscan Processing_ch01	3	60	2	0.596161
TNFa60min_Image 188_Airyscan Processing_ch01	3	60	3	0.667808
TNFa60min_Image 189_Airyscan Processing_ch01	3	60	1	0.680994
TNFa60min_Image 189_Airyscan Processing_ch01	3	60	2	0.687721
TNFa60min_Image 189_Airyscan Processing_ch01	3	60	3	0.616625
TNFa60min_Image 189_Airyscan Processing_ch01	3	60	4	0.714469
TNFa60min_Image 189_Airyscan Processing_ch01	3	60	5	0.594332
TNFa60min_Image 189_Airyscan Processing_ch01	3	60	6	0.711207
TNFa60min_Image 189_Airyscan Processing_ch01	3	60	7	0.609929
TNFa60min_Image 189_Airyscan Processing_ch01	3	60	8	0.586825
TNFa60min_Image 190_Airyscan Processing_ch01	3	60	1	0.614679
TNFa60min_Image 190_Airyscan Processing_ch01	3	60	2	0.461809
TNFa60min_Image 190_Airyscan Processing_ch01	3	60	3	0.621973
TNFa60min_Image 190_Airyscan Processing_ch01	3	60	4	0.715885
TNFa60min_Image 191_Airyscan Processing_ch01	3	60	1	0.548474
TNFa60min_Image 191_Airyscan Processing_ch01	3	60	2	0.68897
TNFa60min_Image 191_Airyscan Processing_ch01	3	60	3	0.721129
TNFa60min_Image 191_Airyscan Processing_ch01	3	60	4	0.622835
TNFa60min_Image 191_Airyscan Processing_ch01	3	60	5	0.673512
TNFa60min_Image 191_Airyscan Processing_ch01	3	60	6	0.715418
TNFa60min_Image 191_Airyscan Processing_ch01	3	60	7	0.810592
TNFa60min_Image 191_Airyscan Processing_ch01	3	60	8	0.467435
TNFa60min_Image 191_Airyscan Processing_ch01	3	60	9	0.692516
TNFa60min_Image 191_Airyscan Processing_ch01	3	60	10	0.707178
TNFa60min_Image 192_Airyscan Processing_ch01	3	60	1	0.604556
TNFa60min_Image 192_Airyscan Processing_ch01	3	60	2	0.641475
TNFa60min_Image 192_Airyscan Processing_ch01	3	60	3	0.688244
TNFa60min_Image 192_Airyscan Processing_ch01	3	60	4	0.657597
TNFa60min_Image 192_Airyscan Processing_ch01	3	60	5	0.630799
TNFa60min_Image 192_Airyscan Processing_ch01	3	60	6	0.580239
TNFa60min_Image 193_Airyscan Processing_ch01	3	60	1	0.671643
TNFa60min_Image 193_Airyscan Processing_ch01	3	60	2	0.644233
TNFa60min_Image 193_Airyscan Processing_ch01	3	60	3	0.644834
TNFa60min_Image 193_Airyscan Processing_ch01	3	60	4	0.570543
TNFa60min_Image 193_Airyscan Processing_ch01	3	60	5	0.584724
TNFa60min_Image 193_Airyscan Processing_ch01	3	60	6	0.743485
TNFa60min_Image 193_Airyscan Processing_ch01	3	60	7	0.67854
TNFa60min_Image 193_Airyscan Processing_ch01	3	60	8	0.689035
TNFa60min_Image 194_Airyscan Processing_ch01	3	60	1	0.637721
TNFa60min_Image 194_Airyscan Processing_ch01	3	60	2	0.669115
TNFa60min_Image 195_Airyscan Processing_ch01	3	60	1	0.688673
TNFa60min_Image 195_Airyscan Processing_ch01	3	60	2	0.667494
TNFa60min_Image 195_Airyscan Processing_ch01	3	60	3	0.670833
TNFa60min_Image 196_Airyscan Processing_ch01	3	60	1	0.69854
TNFa60min_Image 196_Airyscan Processing_ch01	3	60	2	0.667753
TNFa60min_Image 196_Airyscan Processing_ch01	3	60	3	0.827244
TNFa60min_Image 196_Airyscan Processing_ch01	3	60	4	0.670845
TNFa60min_Image 196_Airyscan Processing_ch01	3	60	5	0.775234
TNFa60min_Image 196_Airyscan Processing_ch01	3	60	6	0.651741
TNFa60min_Image 196_Airyscan Processing_ch01	3	60	7	0.700627
TNFa60min_Image 197_Airyscan Processing_ch01	3	60	1	0.66877
TNFa60min_Image 197_Airyscan Processing_ch01	3	60	2	0.663511
TNFa60min_Image 197_Airyscan Processing_ch01	3	60	3	0.674899
TNFa60min_Image 198_Airyscan Processing_ch01	3	60	1	0.80919
TNFa60min_Image 198_Airyscan Processing_ch01	3	60	2	0.91812
TNFa60min_Image 198_Airyscan Processing_ch01	3	60	3	0.745026
TNFa60min_Image 198_Airyscan Processing_ch01	3	60	4	0.669037
TNFa60min_Image 198_Airyscan Processing_ch01	3	60	5	0.717514
TNFa60min_Image 198_Airyscan Processing_ch01	3	60	6	0.511694
TNFa60min_Image 198_Airyscan Processing_ch01	3	60	7	0.762159
TNFa60min_Image 198_Airyscan Processing_ch01	3	60	8	0.699104
TNFa60min_Image 198_Airyscan Processing_ch01	3	60	9	0.64361
TNFa60min_Image 199_Airyscan Processing_ch01	3	60	1	0.65118
TNFa60min_Image 199_Airyscan Processing_ch01	3	60	2	0.824047
TNFa60min_Image 199_Airyscan Processing_ch01	3	60	3	0.695961
TNFa60min_Image 199_Airyscan Processing_ch01	3	60	4	0.623012
TNFa60min_Image 199_Airyscan Processing_ch01	3	60	5	0.682753
TNFa60min_Image 200_Airyscan Processing_ch01	3	60	1	0.683994
