# Supplementary material for: Nuclear envelope-associated lipid droplets are enriched in cholesteryl esters and increase during inflammatory signaling
Source: EMBO J. 2025 Apr 7;44(10):2774–802. doi: 10.1038/s44318-025-00423-2 (PMC12084420; doi:10.1038/s44318-025-00423-2)
Supplement: Supplementary file 9 — Source data Fig. 7 [file 44318_2025_423_MOESM9_ESM.zip]

Archive with 5 entries (5 files):
- 7B/p65_nuclearTranslocation_A431wt_pooled1-3-4.xlsx
- 7D/p65_nuclearTranslocation_A431wt-SOAT-GFP_pooled1-3.xlsx
- 7F/p65_nuclearTranslocation_A431wt-A431wt+PKF_pooled4-5.xlsx
- 7F/p65_nuclearTranslocation_SOAT-GFP-SOAT-GFP+PKF_pooled4-5.xlsx
- 7G/relativeDendraIntensityTimeCourse.xlsx
