# Supplementary material for: Nuclear envelope-associated lipid droplets are enriched in cholesteryl esters and increase during inflammatory signaling
Source: EMBO J. 2025 Apr 7;44(10):2774–802. doi: 10.1038/s44318-025-00423-2 (PMC12084420; doi:10.1038/s44318-025-00423-2)
Supplement: Supplementary file 9 — Source data Fig. 7 [file 44318_2025_423_MOESM9_ESM.zip › 7D/p65_nuclearTranslocation_A431wt-SOAT-GFP_pooled1-3.xlsx]

## Sheet: Description
This file contains the cell-level data of p65 nuclear translocation.
The figure shows pooled data from 2 biological replicates.
column descriptions
expID	identifier of the experiment (biological replicate)
ImageName	identifier of the field of view
load	name of the loading condition
cellType	name of the cell type
SOATi	yes/no indicating if SOAT inhibitor was present in the well
cellID	unique identifier (within the field of view) of the cell
meanIntensityRatio_nucleusCyto_bgSub_norm	The readout of p65 nuclear translocation as specified in the paper
Cell numbers	WT	SOAToe	WT	SOAToe	WT	SOAToe	WT	SOAToe
expID/TNFa load	0min		10min		20min		30min
1	2299	1674	2099	1522	2115	1414	2264	1373
3	1972	1813	2260	1643	2415	1967	2021	2191

## Sheet: sourceData_A431wt-SOAT-GFP_pool
expID	ImageName	load	cellType	SOATi	cellID	meanIntensityRatio_nucleusCyto_bgSub_norm
1	r05c03f01p00-ch1sk1fk1fl1	0minTNFa	A431wt	no	1	1.20593
1	r05c03f01p00-ch1sk1fk1fl1	0minTNFa	A431wt	no	2	0.811843
1	r05c03f01p00-ch1sk1fk1fl1	0minTNFa	A431wt	no	3	1.10588
1	r05c03f01p00-ch1sk1fk1fl1	0minTNFa	A431wt	no	4	0.747609
1	r05c03f01p00-ch1sk1fk1fl1	0minTNFa	A431wt	no	5	0.983809
1	r05c03f01p00-ch1sk1fk1fl1	0minTNFa	A431wt	no	6	1.41862
1	r05c03f01p00-ch1sk1fk1fl1	0minTNFa	A431wt	no	7	0.838079
1	r05c03f01p00-ch1sk1fk1fl1	0minTNFa	A431wt	no	8	0.998173
1	r05c03f01p00-ch1sk1fk1fl1	0minTNFa	A431wt	no	9	0.908973
1	r05c03f01p00-ch1sk1fk1fl1	0minTNFa	A431wt	no	10	1.08635
1	r05c03f01p00-ch1sk1fk1fl1	0minTNFa	A431wt	no	11	1.07472
1	r05c03f01p00-ch1sk1fk1fl1	0minTNFa	A431wt	no	12	0.799152
1	r05c03f01p00-ch1sk1fk1fl1	0minTNFa	A431wt	no	13	1.2287
1	r05c03f01p00-ch1sk1fk1fl1	0minTNFa	A431wt	no	14	0.843174
1	r05c03f01p00-ch1sk1fk1fl1	0minTNFa	A431wt	no	15	1.01407
1	r05c03f01p00-ch1sk1fk1fl1	0minTNFa	A431wt	no	16	0.844336
1	r05c03f01p00-ch1sk1fk1fl1	0minTNFa	A431wt	no	17	1.06375
1	r05c03f01p00-ch1sk1fk1fl1	0minTNFa	A431wt	no	18	0.870486
1	r05c03f01p00-ch1sk1fk1fl1	0minTNFa	A431wt	no	19	1.09025
1	r05c03f01p00-ch1sk1fk1fl1	0minTNFa	A431wt	no	20	0.974956
1	r05c03f01p00-ch1sk1fk1fl1	0minTNFa	A431wt	no	21	0.752387
1	r05c03f01p00-ch1sk1fk1fl1	0minTNFa	A431wt	no	22	0.800447
1	r05c03f01p00-ch1sk1fk1fl1	0minTNFa	A431wt	no	23	0.837881
1	r05c03f01p00-ch1sk1fk1fl1	0minTNFa	A431wt	no	24	1.16697
1	r05c03f01p00-ch1sk1fk1fl1	0minTNFa	A431wt	no	25	0.839128
1	r05c03f02p00-ch1sk1fk1fl1	0minTNFa	A431wt	no	1	1.3523
1	r05c03f02p00-ch1sk1fk1fl1	0minTNFa	A431wt	no	2	1.11697
1	r05c03f02p00-ch1sk1fk1fl1	0minTNFa	A431wt	no	3	1.0898
1	r05c03f02p00-ch1sk1fk1fl1	0minTNFa	A431wt	no	4	0.853885
1	r05c03f02p00-ch1sk1fk1fl1	0minTNFa	A431wt	no	5	0.7266
1	r05c03f02p00-ch1sk1fk1fl1	0minTNFa	A431wt	no	6	0.762632
1	r05c03f02p00-ch1sk1fk1fl1	0minTNFa	A431wt	no	7	1.47027
1	r05c03f02p00-ch1sk1fk1fl1	0minTNFa	A431wt	no	8	0.698266
1	r05c03f02p00-ch1sk1fk1fl1	0minTNFa	A431wt	no	9	0.787928
1	r05c03f02p00-ch1sk1fk1fl1	0minTNFa	A431wt	no	10	1.2115
1	r05c03f02p00-ch1sk1fk1fl1	0minTNFa	A431wt	no	11	0.777137
1	r05c03f02p00-ch1sk1fk1fl1	0minTNFa	A431wt	no	12	1.17281
1	r05c03f02p00-ch1sk1fk1fl1	0minTNFa	A431wt	no	13	0.751982
1	r05c03f02p00-ch1sk1fk1fl1	0minTNFa	A431wt	no	14	0.644778
1	r05c03f02p00-ch1sk1fk1fl1	0minTNFa	A431wt	no	15	0.840328
1	r05c03f02p00-ch1sk1fk1fl1	0minTNFa	A431wt	no	16	0.78378
1	r05c03f02p00-ch1sk1fk1fl1	0minTNFa	A431wt	no	17	0.672882
1	r05c03f02p00-ch1sk1fk1fl1	0minTNFa	A431wt	no	18	0.595268
1	r05c03f02p00-ch1sk1fk1fl1	0minTNFa	A431wt	no	19	0.999975
1	r05c03f02p00-ch1sk1fk1fl1	0minTNFa	A431wt	no	20	0.795814
1	r05c03f02p00-ch1sk1fk1fl1	0minTNFa	A431wt	no	21	0.776264
1	r05c03f02p00-ch1sk1fk1fl1	0minTNFa	A431wt	no	22	0.964585
1	r05c03f02p00-ch1sk1fk1fl1	0minTNFa	A431wt	no	23	1.00088
1	r05c03f02p00-ch1sk1fk1fl1	0minTNFa	A431wt	no	24	0.794849
1	r05c03f02p00-ch1sk1fk1fl1	0minTNFa	A431wt	no	25	0.993736
1	r05c03f02p00-ch1sk1fk1fl1	0minTNFa	A431wt	no	26	0.65899
1	r05c03f02p00-ch1sk1fk1fl1	0minTNFa	A431wt	no	27	0.796417
1	r05c03f02p00-ch1sk1fk1fl1	0minTNFa	A431wt	no	28	0.66746
1	r05c03f02p00-ch1sk1fk1fl1	0minTNFa	A431wt	no	29	0.655943
1	r05c03f02p00-ch1sk1fk1fl1	0minTNFa	A431wt	no	30	0.958461
1	r05c03f02p00-ch1sk1fk1fl1	0minTNFa	A431wt	no	31	0.825038
1	r05c03f02p00-ch1sk1fk1fl1	0minTNFa	A431wt	no	32	0.818477
1	r05c03f02p00-ch1sk1fk1fl1	0minTNFa	A431wt	no	33	1.3919
1	r05c03f02p00-ch1sk1fk1fl1	0minTNFa	A431wt	no	34	0.717683
1	r05c03f02p00-ch1sk1fk1fl1	0minTNFa	A431wt	no	35	0.744974
1	r05c03f02p00-ch1sk1fk1fl1	0minTNFa	A431wt	no	36	0.898499
1	r05c03f02p00-ch1sk1fk1fl1	0minTNFa	A431wt	no	37	1.17306
1	r05c03f02p00-ch1sk1fk1fl1	0minTNFa	A431wt	no	38	0.816318
1	r05c03f02p00-ch1sk1fk1fl1	0minTNFa	A431wt	no	39	0.663522
1	r05c03f02p00-ch1sk1fk1fl1	0minTNFa	A431wt	no	40	0.977108
1	r05c03f02p00-ch1sk1fk1fl1	0minTNFa	A431wt	no	41	0.794379
1	r05c03f02p00-ch1sk1fk1fl1	0minTNFa	A431wt	no	42	0.902259
1	r05c03f02p00-ch1sk1fk1fl1	0minTNFa	A431wt	no	43	0.753095
1	r05c03f02p00-ch1sk1fk1fl1	0minTNFa	A431wt	no	44	0.847151
1	r05c03f02p00-ch1sk1fk1fl1	0minTNFa	A431wt	no	45	1.05876
1	r05c03f02p00-ch1sk1fk1fl1	0minTNFa	A431wt	no	46	3.28845
1	r05c03f02p00-ch1sk1fk1fl1	0minTNFa	A431wt	no	47	2.60246
1	r05c03f02p00-ch1sk1fk1fl1	0minTNFa	A431wt	no	48	1.14674
1	r05c03f03p00-ch1sk1fk1fl1	0minTNFa	A431wt	no	1	1.15175
1	r05c03f03p00-ch1sk1fk1fl1	0minTNFa	A431wt	no	2	0.790492
1	r05c03f03p00-ch1sk1fk1fl1	0minTNFa	A431wt	no	3	1.01607
1	r05c03f03p00-ch1sk1fk1fl1	0minTNFa	A431wt	no	4	0.983584
1	r05c03f03p00-ch1sk1fk1fl1	0minTNFa	A431wt	no	5	1.29054
1	r05c03f03p00-ch1sk1fk1fl1	0minTNFa	A431wt	no	6	0.815675
1	r05c03f03p00-ch1sk1fk1fl1	0minTNFa	A431wt	no	7	0.917455
1	r05c03f03p00-ch1sk1fk1fl1	0minTNFa	A431wt	no	8	0.742215
1	r05c03f03p00-ch1sk1fk1fl1	0minTNFa	A431wt	no	9	1.22093
1	r05c03f03p00-ch1sk1fk1fl1	0minTNFa	A431wt	no	10	0.721124
1	r05c03f03p00-ch1sk1fk1fl1	0minTNFa	A431wt	no	11	0.968266
1	r05c03f03p00-ch1sk1fk1fl1	0minTNFa	A431wt	no	12	1.0309
1	r05c03f03p00-ch1sk1fk1fl1	0minTNFa	A431wt	no	13	1.27574
1	r05c03f03p00-ch1sk1fk1fl1	0minTNFa	A431wt	no	14	0.864256
1	r05c03f03p00-ch1sk1fk1fl1	0minTNFa	A431wt	no	15	0.76407
1	r05c03f03p00-ch1sk1fk1fl1	0minTNFa	A431wt	no	16	1.0929
1	r05c03f03p00-ch1sk1fk1fl1	0minTNFa	A431wt	no	17	1.22102
1	r05c03f03p00-ch1sk1fk1fl1	0minTNFa	A431wt	no	18	0.860432
1	r05c03f03p00-ch1sk1fk1fl1	0minTNFa	A431wt	no	19	0.622555
1	r05c03f03p00-ch1sk1fk1fl1	0minTNFa	A431wt	no	20	0.962217
1	r05c03f03p00-ch1sk1fk1fl1	0minTNFa	A431wt	no	21	1.15837
1	r05c03f03p00-ch1sk1fk1fl1	0minTNFa	A431wt	no	22	0.880607
1	r05c03f03p00-ch1sk1fk1fl1	0minTNFa	A431wt	no	23	0.901007
1	r05c03f03p00-ch1sk1fk1fl1	0minTNFa	A431wt	no	24	1.10019
1	r05c03f03p00-ch1sk1fk1fl1	0minTNFa	A431wt	no	25	0.861557
1	r05c03f03p00-ch1sk1fk1fl1	0minTNFa	A431wt	no	26	0.8883
1	r05c03f03p00-ch1sk1fk1fl1	0minTNFa	A431wt	no	27	1.00706
1	r05c03f03p00-ch1sk1fk1fl1	0minTNFa	A431wt	no	28	0.881977
1	r05c03f03p00-ch1sk1fk1fl1	0minTNFa	A431wt	no	29	0.878831
1	r05c03f03p00-ch1sk1fk1fl1	0minTNFa	A431wt	no	30	1.19009
1	r05c03f03p00-ch1sk1fk1fl1	0minTNFa	A431wt	no	31	1.08688
1	r05c03f03p00-ch1sk1fk1fl1	0minTNFa	A431wt	no	32	1.02804
1	r05c03f03p00-ch1sk1fk1fl1	0minTNFa	A431wt	no	33	0.873289
1	r05c03f03p00-ch1sk1fk1fl1	0minTNFa	A431wt	no	34	0.722498
1	r05c03f03p00-ch1sk1fk1fl1	0minTNFa	A431wt	no	35	1.20103
1	r05c03f03p00-ch1sk1fk1fl1	0minTNFa	A431wt	no	36	1.02406
1	r05c03f03p00-ch1sk1fk1fl1	0minTNFa	A431wt	no	37	1.4403
1	r05c03f03p00-ch1sk1fk1fl1	0minTNFa	A431wt	no	38	1.01874
1	r05c03f03p00-ch1sk1fk1fl1	0minTNFa	A431wt	no	39	0.895879
1	r05c03f03p00-ch1sk1fk1fl1	0minTNFa	A431wt	no	40	0.761462
1	r05c03f03p00-ch1sk1fk1fl1	0minTNFa	A431wt	no	41	0.79897
1	r05c03f03p00-ch1sk1fk1fl1	0minTNFa	A431wt	no	42	1.25369
1	r05c03f03p00-ch1sk1fk1fl1	0minTNFa	A431wt	no	43	0.738978
1	r05c03f03p00-ch1sk1fk1fl1	0minTNFa	A431wt	no	44	0.706223
1	r05c03f03p00-ch1sk1fk1fl1	0minTNFa	A431wt	no	45	0.689325
1	r05c03f03p00-ch1sk1fk1fl1	0minTNFa	A431wt	no	46	0.841134
1	r05c03f03p00-ch1sk1fk1fl1	0minTNFa	A431wt	no	47	0.81748
1	r05c03f03p00-ch1sk1fk1fl1	0minTNFa	A431wt	no	48	1.11319
1	r05c03f03p00-ch1sk1fk1fl1	0minTNFa	A431wt	no	49	1.40007
1	r05c03f03p00-ch1sk1fk1fl1	0minTNFa	A431wt	no	50	1.10564
1	r05c03f03p00-ch1sk1fk1fl1	0minTNFa	A431wt	no	51	1.94151
1	r05c03f03p00-ch1sk1fk1fl1	0minTNFa	A431wt	no	52	0.790198
1	r05c03f03p00-ch1sk1fk1fl1	0minTNFa	A431wt	no	53	1.11231
1	r05c03f03p00-ch1sk1fk1fl1	0minTNFa	A431wt	no	54	1.11385
1	r05c03f03p00-ch1sk1fk1fl1	0minTNFa	A431wt	no	55	0.427649
1	r05c03f04p00-ch1sk1fk1fl1	0minTNFa	A431wt	no	1	0.704277
1	r05c03f04p00-ch1sk1fk1fl1	0minTNFa	A431wt	no	2	1.3125
1	r05c03f04p00-ch1sk1fk1fl1	0minTNFa	A431wt	no	3	1.2866
1	r05c03f04p00-ch1sk1fk1fl1	0minTNFa	A431wt	no	4	0.802042
1	r05c03f04p00-ch1sk1fk1fl1	0minTNFa	A431wt	no	5	1.11861
1	r05c03f04p00-ch1sk1fk1fl1	0minTNFa	A431wt	no	6	0.849759
1	r05c03f04p00-ch1sk1fk1fl1	0minTNFa	A431wt	no	7	1.21905
1	r05c03f04p00-ch1sk1fk1fl1	0minTNFa	A431wt	no	8	0.82331
1	r05c03f04p00-ch1sk1fk1fl1	0minTNFa	A431wt	no	9	0.947945
1	r05c03f04p00-ch1sk1fk1fl1	0minTNFa	A431wt	no	10	0.727532
1	r05c03f04p00-ch1sk1fk1fl1	0minTNFa	A431wt	no	11	0.731642
1	r05c03f04p00-ch1sk1fk1fl1	0minTNFa	A431wt	no	12	1.1954
1	r05c03f04p00-ch1sk1fk1fl1	0minTNFa	A431wt	no	13	0.969788
1	r05c03f04p00-ch1sk1fk1fl1	0minTNFa	A431wt	no	14	1.39766
1	r05c03f04p00-ch1sk1fk1fl1	0minTNFa	A431wt	no	15	0.896373
1	r05c03f04p00-ch1sk1fk1fl1	0minTNFa	A431wt	no	16	0.820863
1	r05c03f04p00-ch1sk1fk1fl1	0minTNFa	A431wt	no	17	0.728935
1	r05c03f04p00-ch1sk1fk1fl1	0minTNFa	A431wt	no	18	1.0181
1	r05c03f04p00-ch1sk1fk1fl1	0minTNFa	A431wt	no	19	0.962385
1	r05c03f04p00-ch1sk1fk1fl1	0minTNFa	A431wt	no	20	0.987499
1	r05c03f04p00-ch1sk1fk1fl1	0minTNFa	A431wt	no	21	0.721419
1	r05c03f04p00-ch1sk1fk1fl1	0minTNFa	A431wt	no	22	0.66011
1	r05c03f04p00-ch1sk1fk1fl1	0minTNFa	A431wt	no	23	0.943477
1	r05c03f04p00-ch1sk1fk1fl1	0minTNFa	A431wt	no	24	0.801508
1	r05c03f04p00-ch1sk1fk1fl1	0minTNFa	A431wt	no	25	0.87178
1	r05c03f04p00-ch1sk1fk1fl1	0minTNFa	A431wt	no	26	1.07092
1	r05c03f04p00-ch1sk1fk1fl1	0minTNFa	A431wt	no	27	0.651007
1	r05c03f04p00-ch1sk1fk1fl1	0minTNFa	A431wt	no	28	0.730535
1	r05c03f04p00-ch1sk1fk1fl1	0minTNFa	A431wt	no	29	1.48088
1	r05c03f04p00-ch1sk1fk1fl1	0minTNFa	A431wt	no	30	0.700401
1	r05c03f04p00-ch1sk1fk1fl1	0minTNFa	A431wt	no	31	0.762749
1	r05c03f04p00-ch1sk1fk1fl1	0minTNFa	A431wt	no	32	0.858989
1	r05c03f04p00-ch1sk1fk1fl1	0minTNFa	A431wt	no	33	0.844351
1	r05c03f04p00-ch1sk1fk1fl1	0minTNFa	A431wt	no	34	1.66855
1	r05c03f04p00-ch1sk1fk1fl1	0minTNFa	A431wt	no	35	0.800178
1	r05c03f04p00-ch1sk1fk1fl1	0minTNFa	A431wt	no	36	1.35957
1	r05c03f04p00-ch1sk1fk1fl1	0minTNFa	A431wt	no	37	0.817112
1	r05c03f04p00-ch1sk1fk1fl1	0minTNFa	A431wt	no	38	0.644921
1	r05c03f04p00-ch1sk1fk1fl1	0minTNFa	A431wt	no	39	1.41717
1	r05c03f04p00-ch1sk1fk1fl1	0minTNFa	A431wt	no	40	0.902594
1	r05c03f04p00-ch1sk1fk1fl1	0minTNFa	A431wt	no	41	0.98124
1	r05c03f04p00-ch1sk1fk1fl1	0minTNFa	A431wt	no	42	1.10626
1	r05c03f04p00-ch1sk1fk1fl1	0minTNFa	A431wt	no	43	1.17149
1	r05c03f04p00-ch1sk1fk1fl1	0minTNFa	A431wt	no	44	1.21958
1	r05c03f04p00-ch1sk1fk1fl1	0minTNFa	A431wt	no	45	0.63345
1	r05c03f04p00-ch1sk1fk1fl1	0minTNFa	A431wt	no	46	1.74575
1	r05c03f04p00-ch1sk1fk1fl1	0minTNFa	A431wt	no	47	1.31641
1	r05c03f04p00-ch1sk1fk1fl1	0minTNFa	A431wt	no	48	0.985131
1	r05c03f04p00-ch1sk1fk1fl1	0minTNFa	A431wt	no	49	1.24851
1	r05c03f04p00-ch1sk1fk1fl1	0minTNFa	A431wt	no	50	1.24571
1	r05c03f05p00-ch1sk1fk1fl1	0minTNFa	A431wt	no	1	0.805703
1	r05c03f05p00-ch1sk1fk1fl1	0minTNFa	A431wt	no	2	0.729573
1	r05c03f05p00-ch1sk1fk1fl1	0minTNFa	A431wt	no	3	1.10141
1	r05c03f05p00-ch1sk1fk1fl1	0minTNFa	A431wt	no	4	0.87662
1	r05c03f05p00-ch1sk1fk1fl1	0minTNFa	A431wt	no	5	0.527598
1	r05c03f05p00-ch1sk1fk1fl1	0minTNFa	A431wt	no	6	1.01646
1	r05c03f05p00-ch1sk1fk1fl1	0minTNFa	A431wt	no	7	0.812921
1	r05c03f05p00-ch1sk1fk1fl1	0minTNFa	A431wt	no	8	0.62888
1	r05c03f05p00-ch1sk1fk1fl1	0minTNFa	A431wt	no	9	0.743499
1	r05c03f05p00-ch1sk1fk1fl1	0minTNFa	A431wt	no	10	0.871264
1	r05c03f05p00-ch1sk1fk1fl1	0minTNFa	A431wt	no	11	0.860238
1	r05c03f05p00-ch1sk1fk1fl1	0minTNFa	A431wt	no	12	0.985447
1	r05c03f05p00-ch1sk1fk1fl1	0minTNFa	A431wt	no	13	0.894107
1	r05c03f05p00-ch1sk1fk1fl1	0minTNFa	A431wt	no	14	0.75967
1	r05c03f05p00-ch1sk1fk1fl1	0minTNFa	A431wt	no	15	0.786094
1	r05c03f05p00-ch1sk1fk1fl1	0minTNFa	A431wt	no	16	0.788077
1	r05c03f05p00-ch1sk1fk1fl1	0minTNFa	A431wt	no	17	0.785616
1	r05c03f05p00-ch1sk1fk1fl1	0minTNFa	A431wt	no	18	0.790036
1	r05c03f05p00-ch1sk1fk1fl1	0minTNFa	A431wt	no	19	0.886729
1	r05c03f05p00-ch1sk1fk1fl1	0minTNFa	A431wt	no	20	0.622606
1	r05c03f05p00-ch1sk1fk1fl1	0minTNFa	A431wt	no	21	0.873503
1	r05c03f05p00-ch1sk1fk1fl1	0minTNFa	A431wt	no	22	1.38983
1	r05c03f05p00-ch1sk1fk1fl1	0minTNFa	A431wt	no	23	0.894833
1	r05c03f05p00-ch1sk1fk1fl1	0minTNFa	A431wt	no	24	0.715561
1	r05c03f05p00-ch1sk1fk1fl1	0minTNFa	A431wt	no	25	0.693235
1	r05c03f05p00-ch1sk1fk1fl1	0minTNFa	A431wt	no	26	0.680986
1	r05c03f05p00-ch1sk1fk1fl1	0minTNFa	A431wt	no	27	0.854714
1	r05c03f05p00-ch1sk1fk1fl1	0minTNFa	A431wt	no	28	1.40231
1	r05c03f05p00-ch1sk1fk1fl1	0minTNFa	A431wt	no	29	0.764106
1	r05c03f05p00-ch1sk1fk1fl1	0minTNFa	A431wt	no	30	0.628183
1	r05c03f05p00-ch1sk1fk1fl1	0minTNFa	A431wt	no	31	1.10345
1	r05c03f05p00-ch1sk1fk1fl1	0minTNFa	A431wt	no	32	1.06453
1	r05c03f05p00-ch1sk1fk1fl1	0minTNFa	A431wt	no	33	0.520222
1	r05c03f05p00-ch1sk1fk1fl1	0minTNFa	A431wt	no	34	0.71602
1	r05c03f05p00-ch1sk1fk1fl1	0minTNFa	A431wt	no	35	0.668887
1	r05c03f05p00-ch1sk1fk1fl1	0minTNFa	A431wt	no	36	1.34779
1	r05c03f05p00-ch1sk1fk1fl1	0minTNFa	A431wt	no	37	0.770232
1	r05c03f05p00-ch1sk1fk1fl1	0minTNFa	A431wt	no	38	0.756784
1	r05c03f05p00-ch1sk1fk1fl1	0minTNFa	A431wt	no	39	0.771039
1	r05c03f05p00-ch1sk1fk1fl1	0minTNFa	A431wt	no	40	0.824244
1	r05c03f05p00-ch1sk1fk1fl1	0minTNFa	A431wt	no	41	1.53235
1	r05c03f05p00-ch1sk1fk1fl1	0minTNFa	A431wt	no	42	0.767229
1	r05c03f05p00-ch1sk1fk1fl1	0minTNFa	A431wt	no	43	0.775183
1	r05c03f05p00-ch1sk1fk1fl1	0minTNFa	A431wt	no	44	0.617273
1	r05c03f05p00-ch1sk1fk1fl1	0minTNFa	A431wt	no	45	0.65359
1	r05c03f05p00-ch1sk1fk1fl1	0minTNFa	A431wt	no	46	0.63044
1	r05c03f05p00-ch1sk1fk1fl1	0minTNFa	A431wt	no	47	1.01432
1	r05c03f05p00-ch1sk1fk1fl1	0minTNFa	A431wt	no	48	1.17802
1	r05c03f05p00-ch1sk1fk1fl1	0minTNFa	A431wt	no	49	1.47281
1	r05c03f05p00-ch1sk1fk1fl1	0minTNFa	A431wt	no	50	2.18655
1	r05c03f06p00-ch1sk1fk1fl1	0minTNFa	A431wt	no	1	0.872954
1	r05c03f06p00-ch1sk1fk1fl1	0minTNFa	A431wt	no	2	0.976084
1	r05c03f06p00-ch1sk1fk1fl1	0minTNFa	A431wt	no	3	1.34319
1	r05c03f06p00-ch1sk1fk1fl1	0minTNFa	A431wt	no	4	0.600647
1	r05c03f06p00-ch1sk1fk1fl1	0minTNFa	A431wt	no	5	1.18322
1	r05c03f06p00-ch1sk1fk1fl1	0minTNFa	A431wt	no	6	0.777364
1	r05c03f06p00-ch1sk1fk1fl1	0minTNFa	A431wt	no	7	1.24084
1	r05c03f06p00-ch1sk1fk1fl1	0minTNFa	A431wt	no	8	1.08025
1	r05c03f06p00-ch1sk1fk1fl1	0minTNFa	A431wt	no	9	0.781843
1	r05c03f06p00-ch1sk1fk1fl1	0minTNFa	A431wt	no	10	0.71085
1	r05c03f06p00-ch1sk1fk1fl1	0minTNFa	A431wt	no	11	0.882946
1	r05c03f06p00-ch1sk1fk1fl1	0minTNFa	A431wt	no	12	0.884728
1	r05c03f06p00-ch1sk1fk1fl1	0minTNFa	A431wt	no	13	0.769733
1	r05c03f06p00-ch1sk1fk1fl1	0minTNFa	A431wt	no	14	0.553752
1	r05c03f06p00-ch1sk1fk1fl1	0minTNFa	A431wt	no	15	1.03214
1	r05c03f06p00-ch1sk1fk1fl1	0minTNFa	A431wt	no	16	1.02625
1	r05c03f06p00-ch1sk1fk1fl1	0minTNFa	A431wt	no	17	0.925457
1	r05c03f06p00-ch1sk1fk1fl1	0minTNFa	A431wt	no	18	0.64288
1	r05c03f06p00-ch1sk1fk1fl1	0minTNFa	A431wt	no	19	0.724481
1	r05c03f06p00-ch1sk1fk1fl1	0minTNFa	A431wt	no	20	1.10045
1	r05c03f06p00-ch1sk1fk1fl1	0minTNFa	A431wt	no	21	0.96534
1	r05c03f06p00-ch1sk1fk1fl1	0minTNFa	A431wt	no	22	0.944352
1	r05c03f06p00-ch1sk1fk1fl1	0minTNFa	A431wt	no	23	0.786298
1	r05c03f06p00-ch1sk1fk1fl1	0minTNFa	A431wt	no	24	1.15765
1	r05c03f06p00-ch1sk1fk1fl1	0minTNFa	A431wt	no	25	1.07946
1	r05c03f06p00-ch1sk1fk1fl1	0minTNFa	A431wt	no	26	1.31021
1	r05c03f06p00-ch1sk1fk1fl1	0minTNFa	A431wt	no	27	0.866083
1	r05c03f06p00-ch1sk1fk1fl1	0minTNFa	A431wt	no	28	0.647754
1	r05c03f06p00-ch1sk1fk1fl1	0minTNFa	A431wt	no	29	0.647164
1	r05c03f06p00-ch1sk1fk1fl1	0minTNFa	A431wt	no	30	0.643156
1	r05c03f06p00-ch1sk1fk1fl1	0minTNFa	A431wt	no	31	0.763713
1	r05c03f06p00-ch1sk1fk1fl1	0minTNFa	A431wt	no	32	0.705057
1	r05c03f06p00-ch1sk1fk1fl1	0minTNFa	A431wt	no	33	0.899999
1	r05c03f06p00-ch1sk1fk1fl1	0minTNFa	A431wt	no	34	0.759094
1	r05c03f06p00-ch1sk1fk1fl1	0minTNFa	A431wt	no	35	0.692571
1	r05c03f06p00-ch1sk1fk1fl1	0minTNFa	A431wt	no	36	0.732274
1	r05c03f06p00-ch1sk1fk1fl1	0minTNFa	A431wt	no	37	0.981732
1	r05c03f06p00-ch1sk1fk1fl1	0minTNFa	A431wt	no	38	0.909314
1	r05c03f06p00-ch1sk1fk1fl1	0minTNFa	A431wt	no	39	1.10219
1	r05c03f06p00-ch1sk1fk1fl1	0minTNFa	A431wt	no	40	0.918735
1	r05c03f06p00-ch1sk1fk1fl1	0minTNFa	A431wt	no	41	0.648825
1	r05c03f06p00-ch1sk1fk1fl1	0minTNFa	A431wt	no	42	0.670325
1	r05c03f06p00-ch1sk1fk1fl1	0minTNFa	A431wt	no	43	0.990398
1	r05c03f06p00-ch1sk1fk1fl1	0minTNFa	A431wt	no	44	1.23944
1	r05c03f06p00-ch1sk1fk1fl1	0minTNFa	A431wt	no	45	0.761159
1	r05c03f06p00-ch1sk1fk1fl1	0minTNFa	A431wt	no	46	1.08161
1	r05c03f06p00-ch1sk1fk1fl1	0minTNFa	A431wt	no	47	1.40658
1	r05c03f06p00-ch1sk1fk1fl1	0minTNFa	A431wt	no	48	0.948568
1	r05c03f06p00-ch1sk1fk1fl1	0minTNFa	A431wt	no	49	1.76665
1	r05c03f06p00-ch1sk1fk1fl1	0minTNFa	A431wt	no	50	1.46544
1	r05c03f07p00-ch1sk1fk1fl1	0minTNFa	A431wt	no	1	0.989439
1	r05c03f07p00-ch1sk1fk1fl1	0minTNFa	A431wt	no	2	0.882405
1	r05c03f07p00-ch1sk1fk1fl1	0minTNFa	A431wt	no	3	1.35959
1	r05c03f07p00-ch1sk1fk1fl1	0minTNFa	A431wt	no	4	0.793136
1	r05c03f07p00-ch1sk1fk1fl1	0minTNFa	A431wt	no	5	0.831401
1	r05c03f07p00-ch1sk1fk1fl1	0minTNFa	A431wt	no	6	0.853213
1	r05c03f07p00-ch1sk1fk1fl1	0minTNFa	A431wt	no	7	1.02192
1	r05c03f07p00-ch1sk1fk1fl1	0minTNFa	A431wt	no	8	0.665378
1	r05c03f07p00-ch1sk1fk1fl1	0minTNFa	A431wt	no	9	0.781214
1	r05c03f07p00-ch1sk1fk1fl1	0minTNFa	A431wt	no	10	0.931521
1	r05c03f07p00-ch1sk1fk1fl1	0minTNFa	A431wt	no	11	1.23725
1	r05c03f07p00-ch1sk1fk1fl1	0minTNFa	A431wt	no	12	0.903111
1	r05c03f07p00-ch1sk1fk1fl1	0minTNFa	A431wt	no	13	0.959774
1	r05c03f07p00-ch1sk1fk1fl1	0minTNFa	A431wt	no	14	0.909628
1	r05c03f07p00-ch1sk1fk1fl1	0minTNFa	A431wt	no	15	1.12773
1	r05c03f07p00-ch1sk1fk1fl1	0minTNFa	A431wt	no	16	0.724101
1	r05c03f07p00-ch1sk1fk1fl1	0minTNFa	A431wt	no	17	0.759023
1	r05c03f07p00-ch1sk1fk1fl1	0minTNFa	A431wt	no	18	0.610086
1	r05c03f07p00-ch1sk1fk1fl1	0minTNFa	A431wt	no	19	0.767107
1	r05c03f07p00-ch1sk1fk1fl1	0minTNFa	A431wt	no	20	0.827918
1	r05c03f07p00-ch1sk1fk1fl1	0minTNFa	A431wt	no	21	0.937274
1	r05c03f07p00-ch1sk1fk1fl1	0minTNFa	A431wt	no	22	0.97589
1	r05c03f07p00-ch1sk1fk1fl1	0minTNFa	A431wt	no	23	0.82692
1	r05c03f07p00-ch1sk1fk1fl1	0minTNFa	A431wt	no	24	0.619919
1	r05c03f07p00-ch1sk1fk1fl1	0minTNFa	A431wt	no	25	0.68673
1	r05c03f07p00-ch1sk1fk1fl1	0minTNFa	A431wt	no	26	1.08908
1	r05c03f07p00-ch1sk1fk1fl1	0minTNFa	A431wt	no	27	0.822921
1	r05c03f07p00-ch1sk1fk1fl1	0minTNFa	A431wt	no	28	0.863776
1	r05c03f07p00-ch1sk1fk1fl1	0minTNFa	A431wt	no	29	0.801191
1	r05c03f07p00-ch1sk1fk1fl1	0minTNFa	A431wt	no	30	0.915588
1	r05c03f07p00-ch1sk1fk1fl1	0minTNFa	A431wt	no	31	1.34308
1	r05c03f07p00-ch1sk1fk1fl1	0minTNFa	A431wt	no	32	1.01263
1	r05c03f07p00-ch1sk1fk1fl1	0minTNFa	A431wt	no	33	0.871742
1	r05c03f07p00-ch1sk1fk1fl1	0minTNFa	A431wt	no	34	0.80993
1	r05c03f07p00-ch1sk1fk1fl1	0minTNFa	A431wt	no	35	1.1071
1	r05c03f07p00-ch1sk1fk1fl1	0minTNFa	A431wt	no	36	0.833996
1	r05c03f07p00-ch1sk1fk1fl1	0minTNFa	A431wt	no	37	1.10935
1	r05c03f07p00-ch1sk1fk1fl1	0minTNFa	A431wt	no	38	1.1208
1	r05c03f07p00-ch1sk1fk1fl1	0minTNFa	A431wt	no	39	0.804917
1	r05c03f07p00-ch1sk1fk1fl1	0minTNFa	A431wt	no	40	1.33207
1	r05c03f07p00-ch1sk1fk1fl1	0minTNFa	A431wt	no	41	1.48337
1	r05c03f07p00-ch1sk1fk1fl1	0minTNFa	A431wt	no	42	0.821361
1	r05c03f07p00-ch1sk1fk1fl1	0minTNFa	A431wt	no	43	0.906363
1	r05c03f07p00-ch1sk1fk1fl1	0minTNFa	A431wt	no	44	0.945422
1	r05c03f07p00-ch1sk1fk1fl1	0minTNFa	A431wt	no	45	0.855659
1	r05c03f07p00-ch1sk1fk1fl1	0minTNFa	A431wt	no	46	1.66329
1	r05c03f07p00-ch1sk1fk1fl1	0minTNFa	A431wt	no	47	1.40739
1	r05c03f07p00-ch1sk1fk1fl1	0minTNFa	A431wt	no	48	1.34587
1	r05c03f07p00-ch1sk1fk1fl1	0minTNFa	A431wt	no	49	0.723047
1	r05c03f07p00-ch1sk1fk1fl1	0minTNFa	A431wt	no	50	1.52003
1	r05c03f07p00-ch1sk1fk1fl1	0minTNFa	A431wt	no	51	0.522518
1	r05c03f07p00-ch1sk1fk1fl1	0minTNFa	A431wt	no	52	0.571928
1	r05c03f08p00-ch1sk1fk1fl1	0minTNFa	A431wt	no	1	0.828024
1	r05c03f08p00-ch1sk1fk1fl1	0minTNFa	A431wt	no	2	1.263
1	r05c03f08p00-ch1sk1fk1fl1	0minTNFa	A431wt	no	3	0.867731
1	r05c03f08p00-ch1sk1fk1fl1	0minTNFa	A431wt	no	4	1.63954
1	r05c03f08p00-ch1sk1fk1fl1	0minTNFa	A431wt	no	5	1.14405
1	r05c03f08p00-ch1sk1fk1fl1	0minTNFa	A431wt	no	6	1.0363
1	r05c03f08p00-ch1sk1fk1fl1	0minTNFa	A431wt	no	7	1.0948
1	r05c03f08p00-ch1sk1fk1fl1	0minTNFa	A431wt	no	8	0.726485
1	r05c03f08p00-ch1sk1fk1fl1	0minTNFa	A431wt	no	9	1.32389
1	r05c03f08p00-ch1sk1fk1fl1	0minTNFa	A431wt	no	10	0.747522
1	r05c03f08p00-ch1sk1fk1fl1	0minTNFa	A431wt	no	11	1.22206
1	r05c03f08p00-ch1sk1fk1fl1	0minTNFa	A431wt	no	12	1.12508
1	r05c03f08p00-ch1sk1fk1fl1	0minTNFa	A431wt	no	13	0.97655
1	r05c03f08p00-ch1sk1fk1fl1	0minTNFa	A431wt	no	14	0.993745
1	r05c03f08p00-ch1sk1fk1fl1	0minTNFa	A431wt	no	15	0.838906
1	r05c03f08p00-ch1sk1fk1fl1	0minTNFa	A431wt	no	16	1.04527
1	r05c03f08p00-ch1sk1fk1fl1	0minTNFa	A431wt	no	17	0.704965
1	r05c03f08p00-ch1sk1fk1fl1	0minTNFa	A431wt	no	18	0.824695
1	r05c03f08p00-ch1sk1fk1fl1	0minTNFa	A431wt	no	19	0.89512
1	r05c03f08p00-ch1sk1fk1fl1	0minTNFa	A431wt	no	20	0.963576
1	r05c03f08p00-ch1sk1fk1fl1	0minTNFa	A431wt	no	21	0.643701
1	r05c03f08p00-ch1sk1fk1fl1	0minTNFa	A431wt	no	22	1.00369
1	r05c03f08p00-ch1sk1fk1fl1	0minTNFa	A431wt	no	23	0.837779
1	r05c03f08p00-ch1sk1fk1fl1	0minTNFa	A431wt	no	24	0.790663
1	r05c03f08p00-ch1sk1fk1fl1	0minTNFa	A431wt	no	25	1.05482
1	r05c03f08p00-ch1sk1fk1fl1	0minTNFa	A431wt	no	26	0.868645
1	r05c03f08p00-ch1sk1fk1fl1	0minTNFa	A431wt	no	27	0.743331
1	r05c03f08p00-ch1sk1fk1fl1	0minTNFa	A431wt	no	28	0.673386
1	r05c03f08p00-ch1sk1fk1fl1	0minTNFa	A431wt	no	29	0.882006
1	r05c03f08p00-ch1sk1fk1fl1	0minTNFa	A431wt	no	30	0.849345
1	r05c03f08p00-ch1sk1fk1fl1	0minTNFa	A431wt	no	31	0.818389
1	r05c03f08p00-ch1sk1fk1fl1	0minTNFa	A431wt	no	32	0.801235
1	r05c03f08p00-ch1sk1fk1fl1	0minTNFa	A431wt	no	33	0.780727
1	r05c03f08p00-ch1sk1fk1fl1	0minTNFa	A431wt	no	34	0.97963
1	r05c03f08p00-ch1sk1fk1fl1	0minTNFa	A431wt	no	35	1.6105
1	r05c03f08p00-ch1sk1fk1fl1	0minTNFa	A431wt	no	36	0.985057
1	r05c03f08p00-ch1sk1fk1fl1	0minTNFa	A431wt	no	37	0.826759
1	r05c03f08p00-ch1sk1fk1fl1	0minTNFa	A431wt	no	38	0.631605
1	r05c03f08p00-ch1sk1fk1fl1	0minTNFa	A431wt	no	39	1.61002
1	r05c03f09p00-ch1sk1fk1fl1	0minTNFa	A431wt	no	1	1.14064
1	r05c03f09p00-ch1sk1fk1fl1	0minTNFa	A431wt	no	2	1.12192
1	r05c03f09p00-ch1sk1fk1fl1	0minTNFa	A431wt	no	3	1.10918
1	r05c03f09p00-ch1sk1fk1fl1	0minTNFa	A431wt	no	4	1.12368
1	r05c03f09p00-ch1sk1fk1fl1	0minTNFa	A431wt	no	5	0.753103
1	r05c03f09p00-ch1sk1fk1fl1	0minTNFa	A431wt	no	6	0.985458
1	r05c03f09p00-ch1sk1fk1fl1	0minTNFa	A431wt	no	7	0.690361
1	r05c03f09p00-ch1sk1fk1fl1	0minTNFa	A431wt	no	8	1.07691
1	r05c03f09p00-ch1sk1fk1fl1	0minTNFa	A431wt	no	9	1.19855
1	r05c03f09p00-ch1sk1fk1fl1	0minTNFa	A431wt	no	10	1.08827
1	r05c03f09p00-ch1sk1fk1fl1	0minTNFa	A431wt	no	11	0.693461
1	r05c03f09p00-ch1sk1fk1fl1	0minTNFa	A431wt	no	12	0.71807
1	r05c03f09p00-ch1sk1fk1fl1	0minTNFa	A431wt	no	13	0.68915
1	r05c03f09p00-ch1sk1fk1fl1	0minTNFa	A431wt	no	14	0.762878
1	r05c03f09p00-ch1sk1fk1fl1	0minTNFa	A431wt	no	15	0.797475
1	r05c03f09p00-ch1sk1fk1fl1	0minTNFa	A431wt	no	16	0.939971
1	r05c03f09p00-ch1sk1fk1fl1	0minTNFa	A431wt	no	17	0.867321
1	r05c03f09p00-ch1sk1fk1fl1	0minTNFa	A431wt	no	18	1.02845
1	r05c03f09p00-ch1sk1fk1fl1	0minTNFa	A431wt	no	19	0.699747
1	r05c03f09p00-ch1sk1fk1fl1	0minTNFa	A431wt	no	20	0.845599
1	r05c03f09p00-ch1sk1fk1fl1	0minTNFa	A431wt	no	21	1.01086
1	r05c03f09p00-ch1sk1fk1fl1	0minTNFa	A431wt	no	22	0.843311
1	r05c03f09p00-ch1sk1fk1fl1	0minTNFa	A431wt	no	23	0.883046
1	r05c03f09p00-ch1sk1fk1fl1	0minTNFa	A431wt	no	24	0.736948
1	r05c03f09p00-ch1sk1fk1fl1	0minTNFa	A431wt	no	25	0.769437
1	r05c03f09p00-ch1sk1fk1fl1	0minTNFa	A431wt	no	26	0.915074
1	r05c03f09p00-ch1sk1fk1fl1	0minTNFa	A431wt	no	27	0.713139
1	r05c03f09p00-ch1sk1fk1fl1	0minTNFa	A431wt	no	28	1.16994
1	r05c03f09p00-ch1sk1fk1fl1	0minTNFa	A431wt	no	29	0.838538
1	r05c03f09p00-ch1sk1fk1fl1	0minTNFa	A431wt	no	30	0.864876
1	r05c03f09p00-ch1sk1fk1fl1	0minTNFa	A431wt	no	31	0.678482
1	r05c03f09p00-ch1sk1fk1fl1	0minTNFa	A431wt	no	32	0.804283
1	r05c03f09p00-ch1sk1fk1fl1	0minTNFa	A431wt	no	33	0.670198
1	r05c03f09p00-ch1sk1fk1fl1	0minTNFa	A431wt	no	34	0.864166
1	r05c03f09p00-ch1sk1fk1fl1	0minTNFa	A431wt	no	35	0.86377
1	r05c03f09p00-ch1sk1fk1fl1	0minTNFa	A431wt	no	36	1.08406
1	r05c03f09p00-ch1sk1fk1fl1	0minTNFa	A431wt	no	37	0.800748
1	r05c03f09p00-ch1sk1fk1fl1	0minTNFa	A431wt	no	38	1.32426
1	r05c03f09p00-ch1sk1fk1fl1	0minTNFa	A431wt	no	39	0.697772
1	r05c03f09p00-ch1sk1fk1fl1	0minTNFa	A431wt	no	40	0.813435
1	r05c03f09p00-ch1sk1fk1fl1	0minTNFa	A431wt	no	41	0.743369
1	r05c03f09p00-ch1sk1fk1fl1	0minTNFa	A431wt	no	42	1.27234
1	r05c03f09p00-ch1sk1fk1fl1	0minTNFa	A431wt	no	43	0.728053
1	r05c03f09p00-ch1sk1fk1fl1	0minTNFa	A431wt	no	44	1.97556
1	r05c03f09p00-ch1sk1fk1fl1	0minTNFa	A431wt	no	45	0.979576
1	r05c03f09p00-ch1sk1fk1fl1	0minTNFa	A431wt	no	46	1.30569
1	r05c03f10p00-ch1sk1fk1fl1	0minTNFa	A431wt	no	1	1.47605
1	r05c03f10p00-ch1sk1fk1fl1	0minTNFa	A431wt	no	2	0.87844
1	r05c03f10p00-ch1sk1fk1fl1	0minTNFa	A431wt	no	3	1.58935
1	r05c03f10p00-ch1sk1fk1fl1	0minTNFa	A431wt	no	4	1.14218
1	r05c03f10p00-ch1sk1fk1fl1	0minTNFa	A431wt	no	5	1.13674
1	r05c03f10p00-ch1sk1fk1fl1	0minTNFa	A431wt	no	6	0.995774
1	r05c03f10p00-ch1sk1fk1fl1	0minTNFa	A431wt	no	7	1.13276
1	r05c03f10p00-ch1sk1fk1fl1	0minTNFa	A431wt	no	8	0.935279
1	r05c03f10p00-ch1sk1fk1fl1	0minTNFa	A431wt	no	9	0.839657
1	r05c03f10p00-ch1sk1fk1fl1	0minTNFa	A431wt	no	10	0.904282
1	r05c03f10p00-ch1sk1fk1fl1	0minTNFa	A431wt	no	11	0.788652
1	r05c03f10p00-ch1sk1fk1fl1	0minTNFa	A431wt	no	12	0.997679
1	r05c03f10p00-ch1sk1fk1fl1	0minTNFa	A431wt	no	13	0.661186
1	r05c03f10p00-ch1sk1fk1fl1	0minTNFa	A431wt	no	14	1.05653
1	r05c03f10p00-ch1sk1fk1fl1	0minTNFa	A431wt	no	15	0.823648
1	r05c03f10p00-ch1sk1fk1fl1	0minTNFa	A431wt	no	16	0.842316
1	r05c03f10p00-ch1sk1fk1fl1	0minTNFa	A431wt	no	17	0.678852
1	r05c03f10p00-ch1sk1fk1fl1	0minTNFa	A431wt	no	18	0.852904
1	r05c03f10p00-ch1sk1fk1fl1	0minTNFa	A431wt	no	19	0.769322
1	r05c03f10p00-ch1sk1fk1fl1	0minTNFa	A431wt	no	20	0.92012
1	r05c03f10p00-ch1sk1fk1fl1	0minTNFa	A431wt	no	21	0.862134
1	r05c03f10p00-ch1sk1fk1fl1	0minTNFa	A431wt	no	22	0.806815
1	r05c03f10p00-ch1sk1fk1fl1	0minTNFa	A431wt	no	23	0.931814
1	r05c03f10p00-ch1sk1fk1fl1	0minTNFa	A431wt	no	24	0.89367
1	r05c03f10p00-ch1sk1fk1fl1	0minTNFa	A431wt	no	25	1.16618
1	r05c03f10p00-ch1sk1fk1fl1	0minTNFa	A431wt	no	26	0.798152
1	r05c03f10p00-ch1sk1fk1fl1	0minTNFa	A431wt	no	27	0.850255
1	r05c03f10p00-ch1sk1fk1fl1	0minTNFa	A431wt	no	28	0.767173
1	r05c03f10p00-ch1sk1fk1fl1	0minTNFa	A431wt	no	29	1.20447
1	r05c03f10p00-ch1sk1fk1fl1	0minTNFa	A431wt	no	30	0.747823
1	r05c03f10p00-ch1sk1fk1fl1	0minTNFa	A431wt	no	31	0.721383
1	r05c03f10p00-ch1sk1fk1fl1	0minTNFa	A431wt	no	32	0.900635
1	r05c03f10p00-ch1sk1fk1fl1	0minTNFa	A431wt	no	33	0.795049
1	r05c03f10p00-ch1sk1fk1fl1	0minTNFa	A431wt	no	34	1.03604
1	r05c03f10p00-ch1sk1fk1fl1	0minTNFa	A431wt	no	35	1.00782
1	r05c03f10p00-ch1sk1fk1fl1	0minTNFa	A431wt	no	36	0.80287
1	r05c03f10p00-ch1sk1fk1fl1	0minTNFa	A431wt	no	37	0.633358
1	r05c03f10p00-ch1sk1fk1fl1	0minTNFa	A431wt	no	38	0.727492
1	r05c03f10p00-ch1sk1fk1fl1	0minTNFa	A431wt	no	39	0.842585
1	r05c03f10p00-ch1sk1fk1fl1	0minTNFa	A431wt	no	40	0.88441
1	r05c03f10p00-ch1sk1fk1fl1	0minTNFa	A431wt	no	41	1.12352
1	r05c03f10p00-ch1sk1fk1fl1	0minTNFa	A431wt	no	42	0.800495
1	r05c03f10p00-ch1sk1fk1fl1	0minTNFa	A431wt	no	43	1.5169
1	r05c03f10p00-ch1sk1fk1fl1	0minTNFa	A431wt	no	44	1.3498
1	r05c03f10p00-ch1sk1fk1fl1	0minTNFa	A431wt	no	45	0.829314
1	r05c03f10p00-ch1sk1fk1fl1	0minTNFa	A431wt	no	46	0.974088
1	r05c03f10p00-ch1sk1fk1fl1	0minTNFa	A431wt	no	47	0.775312
1	r05c03f10p00-ch1sk1fk1fl1	0minTNFa	A431wt	no	48	0.780166
1	r05c03f10p00-ch1sk1fk1fl1	0minTNFa	A431wt	no	49	1.16321
1	r05c03f10p00-ch1sk1fk1fl1	0minTNFa	A431wt	no	50	1.43287
1	r05c03f10p00-ch1sk1fk1fl1	0minTNFa	A431wt	no	51	2.24777
1	r05c03f11p00-ch1sk1fk1fl1	0minTNFa	A431wt	no	1	0.833994
1	r05c03f11p00-ch1sk1fk1fl1	0minTNFa	A431wt	no	2	1.26601
1	r05c03f11p00-ch1sk1fk1fl1	0minTNFa	A431wt	no	3	0.803914
1	r05c03f11p00-ch1sk1fk1fl1	0minTNFa	A431wt	no	4	0.752726
1	r05c03f11p00-ch1sk1fk1fl1	0minTNFa	A431wt	no	5	0.994683
1	r05c03f11p00-ch1sk1fk1fl1	0minTNFa	A431wt	no	6	0.750559
1	r05c03f11p00-ch1sk1fk1fl1	0minTNFa	A431wt	no	7	0.829417
1	r05c03f11p00-ch1sk1fk1fl1	0minTNFa	A431wt	no	8	0.415937
1	r05c03f11p00-ch1sk1fk1fl1	0minTNFa	A431wt	no	9	0.980727
1	r05c03f11p00-ch1sk1fk1fl1	0minTNFa	A431wt	no	10	1.13433
1	r05c03f11p00-ch1sk1fk1fl1	0minTNFa	A431wt	no	11	0.780394
1	r05c03f11p00-ch1sk1fk1fl1	0minTNFa	A431wt	no	12	0.786488
1	r05c03f11p00-ch1sk1fk1fl1	0minTNFa	A431wt	no	13	0.840889
1	r05c03f11p00-ch1sk1fk1fl1	0minTNFa	A431wt	no	14	0.899429
1	r05c03f11p00-ch1sk1fk1fl1	0minTNFa	A431wt	no	15	1.00663
1	r05c03f11p00-ch1sk1fk1fl1	0minTNFa	A431wt	no	16	1.08638
1	r05c03f11p00-ch1sk1fk1fl1	0minTNFa	A431wt	no	17	1.06393
1	r05c03f11p00-ch1sk1fk1fl1	0minTNFa	A431wt	no	18	0.918431
1	r05c03f11p00-ch1sk1fk1fl1	0minTNFa	A431wt	no	19	0.649319
1	r05c03f11p00-ch1sk1fk1fl1	0minTNFa	A431wt	no	20	0.726951
1	r05c03f11p00-ch1sk1fk1fl1	0minTNFa	A431wt	no	21	0.65921
1	r05c03f11p00-ch1sk1fk1fl1	0minTNFa	A431wt	no	22	1.19033
1	r05c03f11p00-ch1sk1fk1fl1	0minTNFa	A431wt	no	23	0.772073
1	r05c03f11p00-ch1sk1fk1fl1	0minTNFa	A431wt	no	24	0.651931
1	r05c03f11p00-ch1sk1fk1fl1	0minTNFa	A431wt	no	25	1.22696
1	r05c03f11p00-ch1sk1fk1fl1	0minTNFa	A431wt	no	26	1.57562
1	r05c03f11p00-ch1sk1fk1fl1	0minTNFa	A431wt	no	27	0.919643
1	r05c03f11p00-ch1sk1fk1fl1	0minTNFa	A431wt	no	28	0.808932
1	r05c03f11p00-ch1sk1fk1fl1	0minTNFa	A431wt	no	29	0.833156
1	r05c03f11p00-ch1sk1fk1fl1	0minTNFa	A431wt	no	30	1.08473
1	r05c03f11p00-ch1sk1fk1fl1	0minTNFa	A431wt	no	31	0.812032
1	r05c03f11p00-ch1sk1fk1fl1	0minTNFa	A431wt	no	32	1.01418
1	r05c03f11p00-ch1sk1fk1fl1	0minTNFa	A431wt	no	33	0.752617
1	r05c03f11p00-ch1sk1fk1fl1	0minTNFa	A431wt	no	34	0.738042
1	r05c03f11p00-ch1sk1fk1fl1	0minTNFa	A431wt	no	35	0.922724
1	r05c03f11p00-ch1sk1fk1fl1	0minTNFa	A431wt	no	36	0.843792
1	r05c03f11p00-ch1sk1fk1fl1	0minTNFa	A431wt	no	37	0.571979
1	r05c03f11p00-ch1sk1fk1fl1	0minTNFa	A431wt	no	38	1.20893
1	r05c03f11p00-ch1sk1fk1fl1	0minTNFa	A431wt	no	39	0.790878
1	r05c03f11p00-ch1sk1fk1fl1	0minTNFa	A431wt	no	40	0.655832
1	r05c03f11p00-ch1sk1fk1fl1	0minTNFa	A431wt	no	41	0.784845
1	r05c03f11p00-ch1sk1fk1fl1	0minTNFa	A431wt	no	42	0.8505
1	r05c03f11p00-ch1sk1fk1fl1	0minTNFa	A431wt	no	43	0.858697
1	r05c03f11p00-ch1sk1fk1fl1	0minTNFa	A431wt	no	44	0.818941
1	r05c03f11p00-ch1sk1fk1fl1	0minTNFa	A431wt	no	45	0.717115
1	r05c03f11p00-ch1sk1fk1fl1	0minTNFa	A431wt	no	46	1.9842
1	r05c03f11p00-ch1sk1fk1fl1	0minTNFa	A431wt	no	47	1.01025
1	r05c03f11p00-ch1sk1fk1fl1	0minTNFa	A431wt	no	48	0.865624
1	r05c03f11p00-ch1sk1fk1fl1	0minTNFa	A431wt	no	49	0.85226
1	r05c03f11p00-ch1sk1fk1fl1	0minTNFa	A431wt	no	50	1.61958
1	r05c03f11p00-ch1sk1fk1fl1	0minTNFa	A431wt	no	51	1.03546
1	r05c03f11p00-ch1sk1fk1fl1	0minTNFa	A431wt	no	52	1.94195
1	r05c03f11p00-ch1sk1fk1fl1	0minTNFa	A431wt	no	53	1.64786
1	r05c03f12p00-ch1sk1fk1fl1	0minTNFa	A431wt	no	1	1.28645
1	r05c03f12p00-ch1sk1fk1fl1	0minTNFa	A431wt	no	2	1.68399
1	r05c03f12p00-ch1sk1fk1fl1	0minTNFa	A431wt	no	3	1.10933
1	r05c03f12p00-ch1sk1fk1fl1	0minTNFa	A431wt	no	4	1.07478
1	r05c03f12p00-ch1sk1fk1fl1	0minTNFa	A431wt	no	5	1.39733
1	r05c03f12p00-ch1sk1fk1fl1	0minTNFa	A431wt	no	6	1.02816
1	r05c03f12p00-ch1sk1fk1fl1	0minTNFa	A431wt	no	7	0.842873
1	r05c03f12p00-ch1sk1fk1fl1	0minTNFa	A431wt	no	8	0.956035
1	r05c03f12p00-ch1sk1fk1fl1	0minTNFa	A431wt	no	9	0.958164
1	r05c03f12p00-ch1sk1fk1fl1	0minTNFa	A431wt	no	10	1.6188
1	r05c03f12p00-ch1sk1fk1fl1	0minTNFa	A431wt	no	11	0.96466
1	r05c03f12p00-ch1sk1fk1fl1	0minTNFa	A431wt	no	12	0.843024
1	r05c03f12p00-ch1sk1fk1fl1	0minTNFa	A431wt	no	13	1.05136
1	r05c03f12p00-ch1sk1fk1fl1	0minTNFa	A431wt	no	14	1.06921
1	r05c03f12p00-ch1sk1fk1fl1	0minTNFa	A431wt	no	15	0.871851
1	r05c03f12p00-ch1sk1fk1fl1	0minTNFa	A431wt	no	16	0.805139
1	r05c03f12p00-ch1sk1fk1fl1	0minTNFa	A431wt	no	17	1.42692
1	r05c03f12p00-ch1sk1fk1fl1	0minTNFa	A431wt	no	18	1.65814
1	r05c03f12p00-ch1sk1fk1fl1	0minTNFa	A431wt	no	19	0.808898
1	r05c03f12p00-ch1sk1fk1fl1	0minTNFa	A431wt	no	20	1.07335
1	r05c03f12p00-ch1sk1fk1fl1	0minTNFa	A431wt	no	21	0.824799
1	r05c03f12p00-ch1sk1fk1fl1	0minTNFa	A431wt	no	22	0.600314
1	r05c03f12p00-ch1sk1fk1fl1	0minTNFa	A431wt	no	23	0.894173
1	r05c03f12p00-ch1sk1fk1fl1	0minTNFa	A431wt	no	24	0.884808
1	r05c03f12p00-ch1sk1fk1fl1	0minTNFa	A431wt	no	25	0.890577
1	r05c03f12p00-ch1sk1fk1fl1	0minTNFa	A431wt	no	26	1.07909
1	r05c03f12p00-ch1sk1fk1fl1	0minTNFa	A431wt	no	27	1.07104
1	r05c03f12p00-ch1sk1fk1fl1	0minTNFa	A431wt	no	28	0.699472
1	r05c03f12p00-ch1sk1fk1fl1	0minTNFa	A431wt	no	29	0.739582
1	r05c03f12p00-ch1sk1fk1fl1	0minTNFa	A431wt	no	30	0.892652
1	r05c03f12p00-ch1sk1fk1fl1	0minTNFa	A431wt	no	31	0.945028
1	r05c03f12p00-ch1sk1fk1fl1	0minTNFa	A431wt	no	32	1.0131
1	r05c03f12p00-ch1sk1fk1fl1	0minTNFa	A431wt	no	33	0.861148
1	r05c03f12p00-ch1sk1fk1fl1	0minTNFa	A431wt	no	34	0.93951
1	r05c03f12p00-ch1sk1fk1fl1	0minTNFa	A431wt	no	35	0.745557
1	r05c03f12p00-ch1sk1fk1fl1	0minTNFa	A431wt	no	36	0.785735
1	r05c03f12p00-ch1sk1fk1fl1	0minTNFa	A431wt	no	37	0.766359
1	r05c03f12p00-ch1sk1fk1fl1	0minTNFa	A431wt	no	38	1.21566
1	r05c03f12p00-ch1sk1fk1fl1	0minTNFa	A431wt	no	39	0.903947
1	r05c03f12p00-ch1sk1fk1fl1	0minTNFa	A431wt	no	40	0.828401
1	r05c03f12p00-ch1sk1fk1fl1	0minTNFa	A431wt	no	41	1.14078
1	r05c03f12p00-ch1sk1fk1fl1	0minTNFa	A431wt	no	42	0.992229
1	r05c03f12p00-ch1sk1fk1fl1	0minTNFa	A431wt	no	43	0.749286
1	r05c03f12p00-ch1sk1fk1fl1	0minTNFa	A431wt	no	44	1.13559
1	r05c03f12p00-ch1sk1fk1fl1	0minTNFa	A431wt	no	45	1.34379
1	r05c03f12p00-ch1sk1fk1fl1	0minTNFa	A431wt	no	46	1.71016
1	r05c03f12p00-ch1sk1fk1fl1	0minTNFa	A431wt	no	47	1.81051
1	r05c03f12p00-ch1sk1fk1fl1	0minTNFa	A431wt	no	48	1.13609
1	r05c03f12p00-ch1sk1fk1fl1	0minTNFa	A431wt	no	49	0.782617
1	r05c03f13p00-ch1sk1fk1fl1	0minTNFa	A431wt	no	1	1.13826
1	r05c03f13p00-ch1sk1fk1fl1	0minTNFa	A431wt	no	2	1.46555
1	r05c03f13p00-ch1sk1fk1fl1	0minTNFa	A431wt	no	3	1.18863
1	r05c03f13p00-ch1sk1fk1fl1	0minTNFa	A431wt	no	4	1.15653
1	r05c03f13p00-ch1sk1fk1fl1	0minTNFa	A431wt	no	5	1.2971
1	r05c03f13p00-ch1sk1fk1fl1	0minTNFa	A431wt	no	6	1.24959
1	r05c03f13p00-ch1sk1fk1fl1	0minTNFa	A431wt	no	7	1.66853
1	r05c03f13p00-ch1sk1fk1fl1	0minTNFa	A431wt	no	8	0.83898
1	r05c03f13p00-ch1sk1fk1fl1	0minTNFa	A431wt	no	9	1.0944
1	r05c03f13p00-ch1sk1fk1fl1	0minTNFa	A431wt	no	10	1.52333
1	r05c03f13p00-ch1sk1fk1fl1	0minTNFa	A431wt	no	11	0.785373
1	r05c03f13p00-ch1sk1fk1fl1	0minTNFa	A431wt	no	12	1.02724
1	r05c03f13p00-ch1sk1fk1fl1	0minTNFa	A431wt	no	13	1.10755
1	r05c03f13p00-ch1sk1fk1fl1	0minTNFa	A431wt	no	14	0.95656
1	r05c03f13p00-ch1sk1fk1fl1	0minTNFa	A431wt	no	15	1.04871
1	r05c03f13p00-ch1sk1fk1fl1	0minTNFa	A431wt	no	16	0.978304
1	r05c03f13p00-ch1sk1fk1fl1	0minTNFa	A431wt	no	17	0.763229
1	r05c03f13p00-ch1sk1fk1fl1	0minTNFa	A431wt	no	18	0.897221
1	r05c03f13p00-ch1sk1fk1fl1	0minTNFa	A431wt	no	19	1.35981
1	r05c03f13p00-ch1sk1fk1fl1	0minTNFa	A431wt	no	20	0.829085
1	r05c03f13p00-ch1sk1fk1fl1	0minTNFa	A431wt	no	21	1.29568
1	r05c03f13p00-ch1sk1fk1fl1	0minTNFa	A431wt	no	22	1.21713
1	r05c03f13p00-ch1sk1fk1fl1	0minTNFa	A431wt	no	23	0.81343
1	r05c03f13p00-ch1sk1fk1fl1	0minTNFa	A431wt	no	24	1.41219
1	r05c03f13p00-ch1sk1fk1fl1	0minTNFa	A431wt	no	25	1.19112
1	r05c03f13p00-ch1sk1fk1fl1	0minTNFa	A431wt	no	26	1.1909
1	r05c03f13p00-ch1sk1fk1fl1	0minTNFa	A431wt	no	27	1.09508
1	r05c03f13p00-ch1sk1fk1fl1	0minTNFa	A431wt	no	28	0.932011
1	r05c03f13p00-ch1sk1fk1fl1	0minTNFa	A431wt	no	29	1.33358
1	r05c03f13p00-ch1sk1fk1fl1	0minTNFa	A431wt	no	30	1.17885
1	r05c03f13p00-ch1sk1fk1fl1	0minTNFa	A431wt	no	31	0.917314
1	r05c03f13p00-ch1sk1fk1fl1	0minTNFa	A431wt	no	32	1.11004
1	r05c03f13p00-ch1sk1fk1fl1	0minTNFa	A431wt	no	33	0.771639
1	r05c03f13p00-ch1sk1fk1fl1	0minTNFa	A431wt	no	34	1.36778
1	r05c03f13p00-ch1sk1fk1fl1	0minTNFa	A431wt	no	35	0.88375
1	r05c03f13p00-ch1sk1fk1fl1	0minTNFa	A431wt	no	36	1.14632
1	r05c03f13p00-ch1sk1fk1fl1	0minTNFa	A431wt	no	37	0.868856
1	r05c03f13p00-ch1sk1fk1fl1	0minTNFa	A431wt	no	38	1.02654
1	r05c03f13p00-ch1sk1fk1fl1	0minTNFa	A431wt	no	39	1.15898
1	r05c03f13p00-ch1sk1fk1fl1	0minTNFa	A431wt	no	40	1.03997
1	r05c03f13p00-ch1sk1fk1fl1	0minTNFa	A431wt	no	41	1.02886
1	r05c03f13p00-ch1sk1fk1fl1	0minTNFa	A431wt	no	42	1.00923
1	r05c03f13p00-ch1sk1fk1fl1	0minTNFa	A431wt	no	43	1.2585
1	r05c03f13p00-ch1sk1fk1fl1	0minTNFa	A431wt	no	44	1.40797
1	r05c03f14p00-ch1sk1fk1fl1	0minTNFa	A431wt	no	1	0.731797
1	r05c03f14p00-ch1sk1fk1fl1	0minTNFa	A431wt	no	2	0.798044
1	r05c03f14p00-ch1sk1fk1fl1	0minTNFa	A431wt	no	3	0.862448
1	r05c03f14p00-ch1sk1fk1fl1	0minTNFa	A431wt	no	4	0.78619
1	r05c03f14p00-ch1sk1fk1fl1	0minTNFa	A431wt	no	5	0.944956
1	r05c03f14p00-ch1sk1fk1fl1	0minTNFa	A431wt	no	6	0.935685
1	r05c03f14p00-ch1sk1fk1fl1	0minTNFa	A431wt	no	7	0.84889
1	r05c03f14p00-ch1sk1fk1fl1	0minTNFa	A431wt	no	8	0.861041
1	r05c03f14p00-ch1sk1fk1fl1	0minTNFa	A431wt	no	9	0.982124
1	r05c03f14p00-ch1sk1fk1fl1	0minTNFa	A431wt	no	10	1.14875
1	r05c03f14p00-ch1sk1fk1fl1	0minTNFa	A431wt	no	11	1.00359
1	r05c03f14p00-ch1sk1fk1fl1	0minTNFa	A431wt	no	12	1.07797
1	r05c03f14p00-ch1sk1fk1fl1	0minTNFa	A431wt	no	13	0.761417
1	r05c03f14p00-ch1sk1fk1fl1	0minTNFa	A431wt	no	14	0.903249
1	r05c03f14p00-ch1sk1fk1fl1	0minTNFa	A431wt	no	15	1.31855
1	r05c03f14p00-ch1sk1fk1fl1	0minTNFa	A431wt	no	16	0.83175
1	r05c03f14p00-ch1sk1fk1fl1	0minTNFa	A431wt	no	17	0.918483
1	r05c03f14p00-ch1sk1fk1fl1	0minTNFa	A431wt	no	18	0.865971
1	r05c03f14p00-ch1sk1fk1fl1	0minTNFa	A431wt	no	19	0.678197
1	r05c03f14p00-ch1sk1fk1fl1	0minTNFa	A431wt	no	20	1.08447
1	r05c03f14p00-ch1sk1fk1fl1	0minTNFa	A431wt	no	21	1.12787
1	r05c03f14p00-ch1sk1fk1fl1	0minTNFa	A431wt	no	22	0.999703
1	r05c03f14p00-ch1sk1fk1fl1	0minTNFa	A431wt	no	23	1.36627
1	r05c03f14p00-ch1sk1fk1fl1	0minTNFa	A431wt	no	24	0.883429
1	r05c03f14p00-ch1sk1fk1fl1	0minTNFa	A431wt	no	25	0.721926
1	r05c03f14p00-ch1sk1fk1fl1	0minTNFa	A431wt	no	26	0.893073
1	r05c03f14p00-ch1sk1fk1fl1	0minTNFa	A431wt	no	27	0.745633
1	r05c03f14p00-ch1sk1fk1fl1	0minTNFa	A431wt	no	28	0.755668
1	r05c03f14p00-ch1sk1fk1fl1	0minTNFa	A431wt	no	29	0.710183
1	r05c03f14p00-ch1sk1fk1fl1	0minTNFa	A431wt	no	30	1.16528
1	r05c03f14p00-ch1sk1fk1fl1	0minTNFa	A431wt	no	31	0.963188
1	r05c03f14p00-ch1sk1fk1fl1	0minTNFa	A431wt	no	32	1.01756
1	r05c03f14p00-ch1sk1fk1fl1	0minTNFa	A431wt	no	33	1.45495
1	r05c03f14p00-ch1sk1fk1fl1	0minTNFa	A431wt	no	34	1.00999
1	r05c03f14p00-ch1sk1fk1fl1	0minTNFa	A431wt	no	35	1.02714
1	r05c03f14p00-ch1sk1fk1fl1	0minTNFa	A431wt	no	36	1.05608
1	r05c03f14p00-ch1sk1fk1fl1	0minTNFa	A431wt	no	37	1.15511
1	r05c03f14p00-ch1sk1fk1fl1	0minTNFa	A431wt	no	38	1.02486
1	r05c03f14p00-ch1sk1fk1fl1	0minTNFa	A431wt	no	39	1.16447
1	r05c03f14p00-ch1sk1fk1fl1	0minTNFa	A431wt	no	40	1.29711
1	r05c03f14p00-ch1sk1fk1fl1	0minTNFa	A431wt	no	41	1.07144
1	r05c03f14p00-ch1sk1fk1fl1	0minTNFa	A431wt	no	42	0.959638
1	r05c03f14p00-ch1sk1fk1fl1	0minTNFa	A431wt	no	43	1.06343
1	r05c03f14p00-ch1sk1fk1fl1	0minTNFa	A431wt	no	44	1.09296
1	r05c03f14p00-ch1sk1fk1fl1	0minTNFa	A431wt	no	45	2.58612
1	r05c03f14p00-ch1sk1fk1fl1	0minTNFa	A431wt	no	46	2.52233
1	r05c03f14p00-ch1sk1fk1fl1	0minTNFa	A431wt	no	47	1.49509
1	r05c03f15p00-ch1sk1fk1fl1	0minTNFa	A431wt	no	1	0.975212
1	r05c03f15p00-ch1sk1fk1fl1	0minTNFa	A431wt	no	2	1.06979
1	r05c03f15p00-ch1sk1fk1fl1	0minTNFa	A431wt	no	3	1.09182
1	r05c03f15p00-ch1sk1fk1fl1	0minTNFa	A431wt	no	4	1.14911
1	r05c03f15p00-ch1sk1fk1fl1	0minTNFa	A431wt	no	5	0.65707
1	r05c03f15p00-ch1sk1fk1fl1	0minTNFa	A431wt	no	6	0.810734
1	r05c03f15p00-ch1sk1fk1fl1	0minTNFa	A431wt	no	7	1.0642
1	r05c03f15p00-ch1sk1fk1fl1	0minTNFa	A431wt	no	8	0.858057
1	r05c03f15p00-ch1sk1fk1fl1	0minTNFa	A431wt	no	9	0.782074
1	r05c03f15p00-ch1sk1fk1fl1	0minTNFa	A431wt	no	10	0.857478
1	r05c03f15p00-ch1sk1fk1fl1	0minTNFa	A431wt	no	11	0.881356
1	r05c03f15p00-ch1sk1fk1fl1	0minTNFa	A431wt	no	12	0.930682
1	r05c03f15p00-ch1sk1fk1fl1	0minTNFa	A431wt	no	13	0.852191
1	r05c03f15p00-ch1sk1fk1fl1	0minTNFa	A431wt	no	14	0.65563
1	r05c03f15p00-ch1sk1fk1fl1	0minTNFa	A431wt	no	15	0.86613
1	r05c03f15p00-ch1sk1fk1fl1	0minTNFa	A431wt	no	16	0.749696
1	r05c03f15p00-ch1sk1fk1fl1	0minTNFa	A431wt	no	17	0.811372
1	r05c03f15p00-ch1sk1fk1fl1	0minTNFa	A431wt	no	18	1.11008
1	r05c03f15p00-ch1sk1fk1fl1	0minTNFa	A431wt	no	19	1.07155
1	r05c03f15p00-ch1sk1fk1fl1	0minTNFa	A431wt	no	20	0.678652
1	r05c03f15p00-ch1sk1fk1fl1	0minTNFa	A431wt	no	21	0.92892
1	r05c03f15p00-ch1sk1fk1fl1	0minTNFa	A431wt	no	22	0.874518
1	r05c03f15p00-ch1sk1fk1fl1	0minTNFa	A431wt	no	23	0.746946
1	r05c03f15p00-ch1sk1fk1fl1	0minTNFa	A431wt	no	24	0.720194
1	r05c03f15p00-ch1sk1fk1fl1	0minTNFa	A431wt	no	25	0.856131
1	r05c03f15p00-ch1sk1fk1fl1	0minTNFa	A431wt	no	26	0.790213
1	r05c03f15p00-ch1sk1fk1fl1	0minTNFa	A431wt	no	27	0.952455
1	r05c03f15p00-ch1sk1fk1fl1	0minTNFa	A431wt	no	28	0.826221
1	r05c03f15p00-ch1sk1fk1fl1	0minTNFa	A431wt	no	29	0.694757
1	r05c03f15p00-ch1sk1fk1fl1	0minTNFa	A431wt	no	30	0.785799
1	r05c03f15p00-ch1sk1fk1fl1	0minTNFa	A431wt	no	31	0.705735
1	r05c03f15p00-ch1sk1fk1fl1	0minTNFa	A431wt	no	32	0.698323
1	r05c03f15p00-ch1sk1fk1fl1	0minTNFa	A431wt	no	33	0.795409
1	r05c03f15p00-ch1sk1fk1fl1	0minTNFa	A431wt	no	34	0.963808
1	r05c03f15p00-ch1sk1fk1fl1	0minTNFa	A431wt	no	35	1.00162
1	r05c03f15p00-ch1sk1fk1fl1	0minTNFa	A431wt	no	36	0.711097
1	r05c03f15p00-ch1sk1fk1fl1	0minTNFa	A431wt	no	37	0.603823
1	r05c03f15p00-ch1sk1fk1fl1	0minTNFa	A431wt	no	38	0.819466
1	r05c03f15p00-ch1sk1fk1fl1	0minTNFa	A431wt	no	39	0.820747
1	r05c03f15p00-ch1sk1fk1fl1	0minTNFa	A431wt	no	40	0.740121
1	r05c03f15p00-ch1sk1fk1fl1	0minTNFa	A431wt	no	41	0.783009
1	r05c03f15p00-ch1sk1fk1fl1	0minTNFa	A431wt	no	42	0.751523
1	r05c03f15p00-ch1sk1fk1fl1	0minTNFa	A431wt	no	43	0.67019
1	r05c03f15p00-ch1sk1fk1fl1	0minTNFa	A431wt	no	44	0.689215
1	r05c03f15p00-ch1sk1fk1fl1	0minTNFa	A431wt	no	45	0.912871
1	r05c03f15p00-ch1sk1fk1fl1	0minTNFa	A431wt	no	46	0.859333
1	r05c03f15p00-ch1sk1fk1fl1	0minTNFa	A431wt	no	47	1.18758
1	r05c03f15p00-ch1sk1fk1fl1	0minTNFa	A431wt	no	48	0.76171
1	r05c03f15p00-ch1sk1fk1fl1	0minTNFa	A431wt	no	49	0.713148
1	r05c03f15p00-ch1sk1fk1fl1	0minTNFa	A431wt	no	51	2.03581
1	r05c03f15p00-ch1sk1fk1fl1	0minTNFa	A431wt	no	52	1.12934
1	r05c03f15p00-ch1sk1fk1fl1	0minTNFa	A431wt	no	53	1.67504
1	r05c03f16p00-ch1sk1fk1fl1	0minTNFa	A431wt	no	1	0.968634
1	r05c03f16p00-ch1sk1fk1fl1	0minTNFa	A431wt	no	2	1.18085
1	r05c03f16p00-ch1sk1fk1fl1	0minTNFa	A431wt	no	3	1.10174
1	r05c03f16p00-ch1sk1fk1fl1	0minTNFa	A431wt	no	4	0.836347
1	r05c03f16p00-ch1sk1fk1fl1	0minTNFa	A431wt	no	5	0.97348
1	r05c03f16p00-ch1sk1fk1fl1	0minTNFa	A431wt	no	6	1.0242
1	r05c03f16p00-ch1sk1fk1fl1	0minTNFa	A431wt	no	7	1.21085
1	r05c03f16p00-ch1sk1fk1fl1	0minTNFa	A431wt	no	8	1.04984
1	r05c03f16p00-ch1sk1fk1fl1	0minTNFa	A431wt	no	9	0.965087
1	r05c03f16p00-ch1sk1fk1fl1	0minTNFa	A431wt	no	10	1.51291
1	r05c03f16p00-ch1sk1fk1fl1	0minTNFa	A431wt	no	11	0.795842
1	r05c03f16p00-ch1sk1fk1fl1	0minTNFa	A431wt	no	12	0.666996
1	r05c03f16p00-ch1sk1fk1fl1	0minTNFa	A431wt	no	13	0.631448
1	r05c03f16p00-ch1sk1fk1fl1	0minTNFa	A431wt	no	14	1.12506
1	r05c03f16p00-ch1sk1fk1fl1	0minTNFa	A431wt	no	15	1.34665
1	r05c03f16p00-ch1sk1fk1fl1	0minTNFa	A431wt	no	16	1.21504
1	r05c03f16p00-ch1sk1fk1fl1	0minTNFa	A431wt	no	17	0.80257
1	r05c03f16p00-ch1sk1fk1fl1	0minTNFa	A431wt	no	18	0.97897
1	r05c03f16p00-ch1sk1fk1fl1	0minTNFa	A431wt	no	19	0.748498
1	r05c03f16p00-ch1sk1fk1fl1	0minTNFa	A431wt	no	20	1.27322
1	r05c03f16p00-ch1sk1fk1fl1	0minTNFa	A431wt	no	21	0.899177
1	r05c03f16p00-ch1sk1fk1fl1	0minTNFa	A431wt	no	22	1.02346
1	r05c03f16p00-ch1sk1fk1fl1	0minTNFa	A431wt	no	23	0.85695
1	r05c03f16p00-ch1sk1fk1fl1	0minTNFa	A431wt	no	24	1.17164
1	r05c03f16p00-ch1sk1fk1fl1	0minTNFa	A431wt	no	25	1.07331
1	r05c03f16p00-ch1sk1fk1fl1	0minTNFa	A431wt	no	26	0.706378
1	r05c03f16p00-ch1sk1fk1fl1	0minTNFa	A431wt	no	27	1.13884
1	r05c03f16p00-ch1sk1fk1fl1	0minTNFa	A431wt	no	28	1.33676
1	r05c03f16p00-ch1sk1fk1fl1	0minTNFa	A431wt	no	29	0.982906
1	r05c03f16p00-ch1sk1fk1fl1	0minTNFa	A431wt	no	30	1.20431
1	r05c03f16p00-ch1sk1fk1fl1	0minTNFa	A431wt	no	31	0.764119
1	r05c03f16p00-ch1sk1fk1fl1	0minTNFa	A431wt	no	32	1.35383
1	r05c03f16p00-ch1sk1fk1fl1	0minTNFa	A431wt	no	33	1.24674
1	r05c03f16p00-ch1sk1fk1fl1	0minTNFa	A431wt	no	34	0.776097
1	r05c03f16p00-ch1sk1fk1fl1	0minTNFa	A431wt	no	35	1.26465
1	r05c03f17p00-ch1sk1fk1fl1	0minTNFa	A431wt	no	1	1.00733
1	r05c03f17p00-ch1sk1fk1fl1	0minTNFa	A431wt	no	2	1.07138
1	r05c03f17p00-ch1sk1fk1fl1	0minTNFa	A431wt	no	3	0.936698
1	r05c03f17p00-ch1sk1fk1fl1	0minTNFa	A431wt	no	4	0.998376
1	r05c03f17p00-ch1sk1fk1fl1	0minTNFa	A431wt	no	5	1.12698
1	r05c03f17p00-ch1sk1fk1fl1	0minTNFa	A431wt	no	6	0.7575
1	r05c03f17p00-ch1sk1fk1fl1	0minTNFa	A431wt	no	7	1.06142
1	r05c03f17p00-ch1sk1fk1fl1	0minTNFa	A431wt	no	8	0.922403
1	r05c03f17p00-ch1sk1fk1fl1	0minTNFa	A431wt	no	9	0.9256
1	r05c03f17p00-ch1sk1fk1fl1	0minTNFa	A431wt	no	10	0.726477
1	r05c03f17p00-ch1sk1fk1fl1	0minTNFa	A431wt	no	11	1.02524
1	r05c03f17p00-ch1sk1fk1fl1	0minTNFa	A431wt	no	12	0.681051
1	r05c03f17p00-ch1sk1fk1fl1	0minTNFa	A431wt	no	13	0.882848
1	r05c03f17p00-ch1sk1fk1fl1	0minTNFa	A431wt	no	14	0.787123
1	r05c03f17p00-ch1sk1fk1fl1	0minTNFa	A431wt	no	15	0.701685
1	r05c03f17p00-ch1sk1fk1fl1	0minTNFa	A431wt	no	16	0.759942
1	r05c03f17p00-ch1sk1fk1fl1	0minTNFa	A431wt	no	17	0.728662
1	r05c03f17p00-ch1sk1fk1fl1	0minTNFa	A431wt	no	18	1.5202
1	r05c03f17p00-ch1sk1fk1fl1	0minTNFa	A431wt	no	19	0.92643
1	r05c03f17p00-ch1sk1fk1fl1	0minTNFa	A431wt	no	20	0.832042
1	r05c03f17p00-ch1sk1fk1fl1	0minTNFa	A431wt	no	21	0.784649
1	r05c03f17p00-ch1sk1fk1fl1	0minTNFa	A431wt	no	22	0.671321
1	r05c03f17p00-ch1sk1fk1fl1	0minTNFa	A431wt	no	23	0.870211
1	r05c03f17p00-ch1sk1fk1fl1	0minTNFa	A431wt	no	24	0.837981
1	r05c03f17p00-ch1sk1fk1fl1	0minTNFa	A431wt	no	25	0.760188
1	r05c03f17p00-ch1sk1fk1fl1	0minTNFa	A431wt	no	26	0.885825
1	r05c03f17p00-ch1sk1fk1fl1	0minTNFa	A431wt	no	27	0.75447
1	r05c03f17p00-ch1sk1fk1fl1	0minTNFa	A431wt	no	28	0.920538
1	r05c03f17p00-ch1sk1fk1fl1	0minTNFa	A431wt	no	29	0.691102
1	r05c03f17p00-ch1sk1fk1fl1	0minTNFa	A431wt	no	30	0.735292
1	r05c03f17p00-ch1sk1fk1fl1	0minTNFa	A431wt	no	31	0.835497
1	r05c03f17p00-ch1sk1fk1fl1	0minTNFa	A431wt	no	32	0.615108
1	r05c03f17p00-ch1sk1fk1fl1	0minTNFa	A431wt	no	33	0.929153
1	r05c03f17p00-ch1sk1fk1fl1	0minTNFa	A431wt	no	34	0.622837
1	r05c03f17p00-ch1sk1fk1fl1	0minTNFa	A431wt	no	35	1.10907
1	r05c03f17p00-ch1sk1fk1fl1	0minTNFa	A431wt	no	36	1.06899
1	r05c03f17p00-ch1sk1fk1fl1	0minTNFa	A431wt	no	37	0.981445
1	r05c03f17p00-ch1sk1fk1fl1	0minTNFa	A431wt	no	38	0.872808
1	r05c03f17p00-ch1sk1fk1fl1	0minTNFa	A431wt	no	39	1.35406
1	r05c03f17p00-ch1sk1fk1fl1	0minTNFa	A431wt	no	40	1.05036
1	r05c03f17p00-ch1sk1fk1fl1	0minTNFa	A431wt	no	41	0.842067
1	r05c03f17p00-ch1sk1fk1fl1	0minTNFa	A431wt	no	42	1.34574
1	r05c03f17p00-ch1sk1fk1fl1	0minTNFa	A431wt	no	43	0.98366
1	r05c03f17p00-ch1sk1fk1fl1	0minTNFa	A431wt	no	44	0.894885
1	r05c03f17p00-ch1sk1fk1fl1	0minTNFa	A431wt	no	45	0.584863
1	r05c03f17p00-ch1sk1fk1fl1	0minTNFa	A431wt	no	46	1.212
1	r05c03f17p00-ch1sk1fk1fl1	0minTNFa	A431wt	no	47	0.90882
1	r05c03f17p00-ch1sk1fk1fl1	0minTNFa	A431wt	no	48	1.01349
1	r05c03f17p00-ch1sk1fk1fl1	0minTNFa	A431wt	no	49	0.709374
1	r05c03f17p00-ch1sk1fk1fl1	0minTNFa	A431wt	no	50	0.831369
1	r05c03f17p00-ch1sk1fk1fl1	0minTNFa	A431wt	no	51	1.07507
1	r05c03f17p00-ch1sk1fk1fl1	0minTNFa	A431wt	no	52	0.989139
1	r05c03f17p00-ch1sk1fk1fl1	0minTNFa	A431wt	no	53	1.23902
1	r05c03f17p00-ch1sk1fk1fl1	0minTNFa	A431wt	no	54	1.3662
1	r05c03f17p00-ch1sk1fk1fl1	0minTNFa	A431wt	no	55	2.02741
1	r05c03f18p00-ch1sk1fk1fl1	0minTNFa	A431wt	no	1	1.03169
1	r05c03f18p00-ch1sk1fk1fl1	0minTNFa	A431wt	no	2	0.994296
1	r05c03f18p00-ch1sk1fk1fl1	0minTNFa	A431wt	no	3	1.10992
1	r05c03f18p00-ch1sk1fk1fl1	0minTNFa	A431wt	no	4	0.680849
1	r05c03f18p00-ch1sk1fk1fl1	0minTNFa	A431wt	no	5	0.871131
1	r05c03f18p00-ch1sk1fk1fl1	0minTNFa	A431wt	no	6	1.05311
1	r05c03f18p00-ch1sk1fk1fl1	0minTNFa	A431wt	no	7	0.710465
1	r05c03f18p00-ch1sk1fk1fl1	0minTNFa	A431wt	no	8	1.31707
1	r05c03f18p00-ch1sk1fk1fl1	0minTNFa	A431wt	no	9	0.696174
1	r05c03f18p00-ch1sk1fk1fl1	0minTNFa	A431wt	no	10	1.12988
1	r05c03f18p00-ch1sk1fk1fl1	0minTNFa	A431wt	no	11	0.953704
1	r05c03f18p00-ch1sk1fk1fl1	0minTNFa	A431wt	no	12	1.01712
1	r05c03f18p00-ch1sk1fk1fl1	0minTNFa	A431wt	no	13	0.913486
1	r05c03f18p00-ch1sk1fk1fl1	0minTNFa	A431wt	no	14	0.823422
1	r05c03f18p00-ch1sk1fk1fl1	0minTNFa	A431wt	no	15	1.00298
1	r05c03f18p00-ch1sk1fk1fl1	0minTNFa	A431wt	no	16	1.25928
1	r05c03f18p00-ch1sk1fk1fl1	0minTNFa	A431wt	no	17	0.790026
1	r05c03f18p00-ch1sk1fk1fl1	0minTNFa	A431wt	no	18	1.22561
1	r05c03f18p00-ch1sk1fk1fl1	0minTNFa	A431wt	no	19	1.02375
1	r05c03f18p00-ch1sk1fk1fl1	0minTNFa	A431wt	no	20	1.05593
1	r05c03f18p00-ch1sk1fk1fl1	0minTNFa	A431wt	no	21	0.839188
1	r05c03f18p00-ch1sk1fk1fl1	0minTNFa	A431wt	no	22	1.06415
1	r05c03f18p00-ch1sk1fk1fl1	0minTNFa	A431wt	no	23	0.979003
1	r05c03f18p00-ch1sk1fk1fl1	0minTNFa	A431wt	no	24	1.03713
1	r05c03f18p00-ch1sk1fk1fl1	0minTNFa	A431wt	no	25	1.18092
1	r05c03f18p00-ch1sk1fk1fl1	0minTNFa	A431wt	no	26	1.03339
1	r05c03f18p00-ch1sk1fk1fl1	0minTNFa	A431wt	no	27	0.850585
1	r05c03f18p00-ch1sk1fk1fl1	0minTNFa	A431wt	no	28	0.96379
1	r05c03f18p00-ch1sk1fk1fl1	0minTNFa	A431wt	no	29	0.758697
1	r05c03f18p00-ch1sk1fk1fl1	0minTNFa	A431wt	no	30	1.0044
1	r05c03f18p00-ch1sk1fk1fl1	0minTNFa	A431wt	no	31	1.34566
1	r05c03f18p00-ch1sk1fk1fl1	0minTNFa	A431wt	no	32	1.40012
1	r05c03f18p00-ch1sk1fk1fl1	0minTNFa	A431wt	no	33	0.977392
1	r05c03f18p00-ch1sk1fk1fl1	0minTNFa	A431wt	no	34	1.30127
1	r05c03f18p00-ch1sk1fk1fl1	0minTNFa	A431wt	no	35	1.71164
1	r05c03f18p00-ch1sk1fk1fl1	0minTNFa	A431wt	no	36	1.07765
1	r05c03f19p00-ch1sk1fk1fl1	0minTNFa	A431wt	no	1	1.25152
1	r05c03f19p00-ch1sk1fk1fl1	0minTNFa	A431wt	no	2	1.05317
1	r05c03f19p00-ch1sk1fk1fl1	0minTNFa	A431wt	no	3	0.999896
1	r05c03f19p00-ch1sk1fk1fl1	0minTNFa	A431wt	no	4	0.846159
1	r05c03f19p00-ch1sk1fk1fl1	0minTNFa	A431wt	no	5	1.04423
1	r05c03f19p00-ch1sk1fk1fl1	0minTNFa	A431wt	no	6	1.05182
1	r05c03f19p00-ch1sk1fk1fl1	0minTNFa	A431wt	no	7	0.817974
1	r05c03f19p00-ch1sk1fk1fl1	0minTNFa	A431wt	no	8	0.812766
1	r05c03f19p00-ch1sk1fk1fl1	0minTNFa	A431wt	no	9	1.56723
1	r05c03f19p00-ch1sk1fk1fl1	0minTNFa	A431wt	no	10	0.899011
1	r05c03f19p00-ch1sk1fk1fl1	0minTNFa	A431wt	no	11	0.721984
1	r05c03f19p00-ch1sk1fk1fl1	0minTNFa	A431wt	no	12	0.886687
1	r05c03f19p00-ch1sk1fk1fl1	0minTNFa	A431wt	no	13	1.02612
1	r05c03f19p00-ch1sk1fk1fl1	0minTNFa	A431wt	no	14	0.759586
1	r05c03f19p00-ch1sk1fk1fl1	0minTNFa	A431wt	no	15	0.816251
1	r05c03f19p00-ch1sk1fk1fl1	0minTNFa	A431wt	no	16	0.727734
1	r05c03f19p00-ch1sk1fk1fl1	0minTNFa	A431wt	no	17	0.966516
1	r05c03f19p00-ch1sk1fk1fl1	0minTNFa	A431wt	no	18	0.85822
1	r05c03f19p00-ch1sk1fk1fl1	0minTNFa	A431wt	no	19	0.793735
1	r05c03f19p00-ch1sk1fk1fl1	0minTNFa	A431wt	no	20	0.807565
1	r05c03f19p00-ch1sk1fk1fl1	0minTNFa	A431wt	no	21	1.16448
1	r05c03f19p00-ch1sk1fk1fl1	0minTNFa	A431wt	no	22	1.25012
1	r05c03f19p00-ch1sk1fk1fl1	0minTNFa	A431wt	no	23	0.821727
1	r05c03f19p00-ch1sk1fk1fl1	0minTNFa	A431wt	no	24	0.844766
1	r05c03f19p00-ch1sk1fk1fl1	0minTNFa	A431wt	no	25	0.719287
1	r05c03f19p00-ch1sk1fk1fl1	0minTNFa	A431wt	no	26	0.85227
1	r05c03f19p00-ch1sk1fk1fl1	0minTNFa	A431wt	no	27	1.01455
1	r05c03f19p00-ch1sk1fk1fl1	0minTNFa	A431wt	no	28	0.845745
1	r05c03f19p00-ch1sk1fk1fl1	0minTNFa	A431wt	no	29	0.661782
1	r05c03f19p00-ch1sk1fk1fl1	0minTNFa	A431wt	no	30	0.736594
1	r05c03f19p00-ch1sk1fk1fl1	0minTNFa	A431wt	no	31	0.732027
1	r05c03f19p00-ch1sk1fk1fl1	0minTNFa	A431wt	no	32	0.78779
1	r05c03f19p00-ch1sk1fk1fl1	0minTNFa	A431wt	no	33	0.658339
1	r05c03f19p00-ch1sk1fk1fl1	0minTNFa	A431wt	no	34	0.839722
1	r05c03f19p00-ch1sk1fk1fl1	0minTNFa	A431wt	no	35	0.674438
1	r05c03f19p00-ch1sk1fk1fl1	0minTNFa	A431wt	no	36	0.651134
1	r05c03f19p00-ch1sk1fk1fl1	0minTNFa	A431wt	no	37	0.756676
1	r05c03f19p00-ch1sk1fk1fl1	0minTNFa	A431wt	no	38	0.585332
1	r05c03f19p00-ch1sk1fk1fl1	0minTNFa	A431wt	no	39	1.53046
1	r05c03f19p00-ch1sk1fk1fl1	0minTNFa	A431wt	no	40	1.04222
1	r05c03f19p00-ch1sk1fk1fl1	0minTNFa	A431wt	no	41	0.723727
1	r05c03f19p00-ch1sk1fk1fl1	0minTNFa	A431wt	no	42	0.758865
1	r05c03f19p00-ch1sk1fk1fl1	0minTNFa	A431wt	no	44	1.40301
1	r05c03f19p00-ch1sk1fk1fl1	0minTNFa	A431wt	no	45	1.25745
1	r05c03f19p00-ch1sk1fk1fl1	0minTNFa	A431wt	no	46	0.653998
1	r05c03f20p00-ch1sk1fk1fl1	0minTNFa	A431wt	no	1	0.92056
1	r05c03f20p00-ch1sk1fk1fl1	0minTNFa	A431wt	no	2	1.06858
1	r05c03f20p00-ch1sk1fk1fl1	0minTNFa	A431wt	no	3	0.817897
1	r05c03f20p00-ch1sk1fk1fl1	0minTNFa	A431wt	no	4	1.4943
1	r05c03f20p00-ch1sk1fk1fl1	0minTNFa	A431wt	no	5	0.881153
1	r05c03f20p00-ch1sk1fk1fl1	0minTNFa	A431wt	no	6	0.736452
1	r05c03f20p00-ch1sk1fk1fl1	0minTNFa	A431wt	no	7	1.0319
1	r05c03f20p00-ch1sk1fk1fl1	0minTNFa	A431wt	no	8	1.13872
1	r05c03f20p00-ch1sk1fk1fl1	0minTNFa	A431wt	no	9	0.790682
1	r05c03f20p00-ch1sk1fk1fl1	0minTNFa	A431wt	no	10	0.966635
1	r05c03f20p00-ch1sk1fk1fl1	0minTNFa	A431wt	no	11	0.704477
1	r05c03f20p00-ch1sk1fk1fl1	0minTNFa	A431wt	no	12	0.774631
1	r05c03f20p00-ch1sk1fk1fl1	0minTNFa	A431wt	no	13	0.836052
1	r05c03f20p00-ch1sk1fk1fl1	0minTNFa	A431wt	no	14	0.669236
1	r05c03f20p00-ch1sk1fk1fl1	0minTNFa	A431wt	no	15	1.13006
1	r05c03f20p00-ch1sk1fk1fl1	0minTNFa	A431wt	no	16	0.809057
1	r05c03f20p00-ch1sk1fk1fl1	0minTNFa	A431wt	no	17	0.705398
1	r05c03f20p00-ch1sk1fk1fl1	0minTNFa	A431wt	no	18	0.890187
1	r05c03f20p00-ch1sk1fk1fl1	0minTNFa	A431wt	no	19	0.79304
1	r05c03f20p00-ch1sk1fk1fl1	0minTNFa	A431wt	no	20	0.738173
1	r05c03f20p00-ch1sk1fk1fl1	0minTNFa	A431wt	no	21	0.789079
1	r05c03f20p00-ch1sk1fk1fl1	0minTNFa	A431wt	no	22	0.984612
1	r05c03f20p00-ch1sk1fk1fl1	0minTNFa	A431wt	no	23	0.618009
1	r05c03f20p00-ch1sk1fk1fl1	0minTNFa	A431wt	no	24	1.47155
1	r05c03f20p00-ch1sk1fk1fl1	0minTNFa	A431wt	no	25	0.893828
1	r05c03f20p00-ch1sk1fk1fl1	0minTNFa	A431wt	no	26	0.872379
1	r05c03f20p00-ch1sk1fk1fl1	0minTNFa	A431wt	no	27	1.76346
1	r05c03f21p00-ch1sk1fk1fl1	0minTNFa	A431wt	no	1	1.11392
1	r05c03f21p00-ch1sk1fk1fl1	0minTNFa	A431wt	no	2	0.812447
1	r05c03f21p00-ch1sk1fk1fl1	0minTNFa	A431wt	no	3	1.37332
1	r05c03f21p00-ch1sk1fk1fl1	0minTNFa	A431wt	no	4	0.870785
1	r05c03f21p00-ch1sk1fk1fl1	0minTNFa	A431wt	no	5	1.07419
1	r05c03f21p00-ch1sk1fk1fl1	0minTNFa	A431wt	no	6	0.644805
1	r05c03f21p00-ch1sk1fk1fl1	0minTNFa	A431wt	no	7	1.26808
1	r05c03f21p00-ch1sk1fk1fl1	0minTNFa	A431wt	no	8	0.809336
1	r05c03f21p00-ch1sk1fk1fl1	0minTNFa	A431wt	no	9	1.20548
1	r05c03f21p00-ch1sk1fk1fl1	0minTNFa	A431wt	no	10	1.37257
1	r05c03f21p00-ch1sk1fk1fl1	0minTNFa	A431wt	no	11	0.743358
1	r05c03f21p00-ch1sk1fk1fl1	0minTNFa	A431wt	no	12	0.749596
1	r05c03f21p00-ch1sk1fk1fl1	0minTNFa	A431wt	no	13	0.733754
1	r05c03f21p00-ch1sk1fk1fl1	0minTNFa	A431wt	no	14	0.625458
1	r05c03f21p00-ch1sk1fk1fl1	0minTNFa	A431wt	no	15	0.838801
1	r05c03f21p00-ch1sk1fk1fl1	0minTNFa	A431wt	no	16	1.25584
1	r05c03f21p00-ch1sk1fk1fl1	0minTNFa	A431wt	no	17	0.856031
1	r05c03f21p00-ch1sk1fk1fl1	0minTNFa	A431wt	no	18	0.763657
1	r05c03f21p00-ch1sk1fk1fl1	0minTNFa	A431wt	no	19	1.03527
1	r05c03f21p00-ch1sk1fk1fl1	0minTNFa	A431wt	no	20	0.775125
1	r05c03f21p00-ch1sk1fk1fl1	0minTNFa	A431wt	no	21	0.953067
1	r05c03f21p00-ch1sk1fk1fl1	0minTNFa	A431wt	no	22	0.857151
1	r05c03f21p00-ch1sk1fk1fl1	0minTNFa	A431wt	no	23	0.860874
1	r05c03f21p00-ch1sk1fk1fl1	0minTNFa	A431wt	no	24	1.1112
1	r05c03f21p00-ch1sk1fk1fl1	0minTNFa	A431wt	no	25	0.869708
1	r05c03f21p00-ch1sk1fk1fl1	0minTNFa	A431wt	no	26	0.760007
1	r05c03f21p00-ch1sk1fk1fl1	0minTNFa	A431wt	no	27	0.993101
1	r05c03f21p00-ch1sk1fk1fl1	0minTNFa	A431wt	no	28	1.12932
1	r05c03f21p00-ch1sk1fk1fl1	0minTNFa	A431wt	no	29	0.795407
1	r05c03f21p00-ch1sk1fk1fl1	0minTNFa	A431wt	no	30	0.886997
1	r05c03f21p00-ch1sk1fk1fl1	0minTNFa	A431wt	no	31	0.741557
1	r05c03f21p00-ch1sk1fk1fl1	0minTNFa	A431wt	no	32	1.00457
1	r05c03f21p00-ch1sk1fk1fl1	0minTNFa	A431wt	no	33	0.742775
1	r05c03f21p00-ch1sk1fk1fl1	0minTNFa	A431wt	no	34	0.697109
1	r05c03f21p00-ch1sk1fk1fl1	0minTNFa	A431wt	no	35	0.665805
1	r05c03f21p00-ch1sk1fk1fl1	0minTNFa	A431wt	no	36	0.987872
1	r05c03f22p00-ch1sk1fk1fl1	0minTNFa	A431wt	no	1	1.27196
1	r05c03f22p00-ch1sk1fk1fl1	0minTNFa	A431wt	no	2	2.40076
1	r05c03f22p00-ch1sk1fk1fl1	0minTNFa	A431wt	no	3	1.25333
1	r05c03f22p00-ch1sk1fk1fl1	0minTNFa	A431wt	no	4	1.09695
1	r05c03f22p00-ch1sk1fk1fl1	0minTNFa	A431wt	no	5	1.70396
1	r05c03f22p00-ch1sk1fk1fl1	0minTNFa	A431wt	no	6	0.841415
1	r05c03f22p00-ch1sk1fk1fl1	0minTNFa	A431wt	no	7	0.910237
1	r05c03f22p00-ch1sk1fk1fl1	0minTNFa	A431wt	no	8	1.4813
1	r05c03f22p00-ch1sk1fk1fl1	0minTNFa	A431wt	no	9	0.901567
1	r05c03f22p00-ch1sk1fk1fl1	0minTNFa	A431wt	no	10	0.994607
1	r05c03f22p00-ch1sk1fk1fl1	0minTNFa	A431wt	no	11	0.707786
1	r05c03f22p00-ch1sk1fk1fl1	0minTNFa	A431wt	no	12	1.06285
1	r05c03f22p00-ch1sk1fk1fl1	0minTNFa	A431wt	no	13	0.945146
1	r05c03f22p00-ch1sk1fk1fl1	0minTNFa	A431wt	no	14	0.697451
1	r05c03f22p00-ch1sk1fk1fl1	0minTNFa	A431wt	no	15	1.0864
1	r05c03f22p00-ch1sk1fk1fl1	0minTNFa	A431wt	no	16	0.831046
1	r05c03f22p00-ch1sk1fk1fl1	0minTNFa	A431wt	no	17	1.00748
1	r05c03f22p00-ch1sk1fk1fl1	0minTNFa	A431wt	no	18	1.24208
1	r05c03f22p00-ch1sk1fk1fl1	0minTNFa	A431wt	no	20	1.19482
1	r05c03f22p00-ch1sk1fk1fl1	0minTNFa	A431wt	no	21	2.21086
1	r05c03f23p00-ch1sk1fk1fl1	0minTNFa	A431wt	no	1	1.31524
1	r05c03f23p00-ch1sk1fk1fl1	0minTNFa	A431wt	no	2	0.908032
1	r05c03f23p00-ch1sk1fk1fl1	0minTNFa	A431wt	no	3	1.21296
1	r05c03f23p00-ch1sk1fk1fl1	0minTNFa	A431wt	no	4	0.896308
1	r05c03f23p00-ch1sk1fk1fl1	0minTNFa	A431wt	no	5	0.971922
1	r05c03f23p00-ch1sk1fk1fl1	0minTNFa	A431wt	no	6	1.02973
1	r05c03f23p00-ch1sk1fk1fl1	0minTNFa	A431wt	no	7	0.894137
1	r05c03f23p00-ch1sk1fk1fl1	0minTNFa	A431wt	no	8	1.10729
1	r05c03f23p00-ch1sk1fk1fl1	0minTNFa	A431wt	no	9	1.11395
1	r05c03f23p00-ch1sk1fk1fl1	0minTNFa	A431wt	no	10	0.647449
1	r05c03f23p00-ch1sk1fk1fl1	0minTNFa	A431wt	no	11	0.89303
1	r05c03f23p00-ch1sk1fk1fl1	0minTNFa	A431wt	no	12	1.08514
1	r05c03f23p00-ch1sk1fk1fl1	0minTNFa	A431wt	no	13	0.968092
1	r05c03f23p00-ch1sk1fk1fl1	0minTNFa	A431wt	no	14	1.07637
1	r05c03f23p00-ch1sk1fk1fl1	0minTNFa	A431wt	no	15	0.969744
1	r05c03f23p00-ch1sk1fk1fl1	0minTNFa	A431wt	no	16	0.762215
1	r05c03f23p00-ch1sk1fk1fl1	0minTNFa	A431wt	no	17	0.88432
1	r05c03f23p00-ch1sk1fk1fl1	0minTNFa	A431wt	no	18	0.833049
1	r05c03f23p00-ch1sk1fk1fl1	0minTNFa	A431wt	no	19	1.21165
1	r05c03f23p00-ch1sk1fk1fl1	0minTNFa	A431wt	no	20	1.35783
1	r05c03f23p00-ch1sk1fk1fl1	0minTNFa	A431wt	no	21	0.837945
1	r05c03f23p00-ch1sk1fk1fl1	0minTNFa	A431wt	no	22	0.948706
1	r05c03f23p00-ch1sk1fk1fl1	0minTNFa	A431wt	no	23	0.963305
1	r05c03f23p00-ch1sk1fk1fl1	0minTNFa	A431wt	no	24	0.635384
1	r05c03f23p00-ch1sk1fk1fl1	0minTNFa	A431wt	no	25	0.957643
1	r05c03f23p00-ch1sk1fk1fl1	0minTNFa	A431wt	no	26	0.654424
1	r05c03f23p00-ch1sk1fk1fl1	0minTNFa	A431wt	no	27	0.90428
1	r05c03f23p00-ch1sk1fk1fl1	0minTNFa	A431wt	no	28	1.14786
1	r05c03f23p00-ch1sk1fk1fl1	0minTNFa	A431wt	no	29	1.00783
1	r05c03f23p00-ch1sk1fk1fl1	0minTNFa	A431wt	no	30	0.982208
1	r05c03f23p00-ch1sk1fk1fl1	0minTNFa	A431wt	no	31	1.00636
1	r05c03f23p00-ch1sk1fk1fl1	0minTNFa	A431wt	no	32	1.2394
1	r05c03f23p00-ch1sk1fk1fl1	0minTNFa	A431wt	no	33	1.12839
1	r05c03f23p00-ch1sk1fk1fl1	0minTNFa	A431wt	no	34	1.03074
1	r05c03f24p00-ch1sk1fk1fl1	0minTNFa	A431wt	no	1	1.14967
1	r05c03f24p00-ch1sk1fk1fl1	0minTNFa	A431wt	no	2	1.05264
1	r05c03f24p00-ch1sk1fk1fl1	0minTNFa	A431wt	no	3	0.6304
1	r05c03f24p00-ch1sk1fk1fl1	0minTNFa	A431wt	no	4	0.93797
1	r05c03f24p00-ch1sk1fk1fl1	0minTNFa	A431wt	no	5	1.01678
1	r05c03f24p00-ch1sk1fk1fl1	0minTNFa	A431wt	no	6	1.24551
1	r05c03f24p00-ch1sk1fk1fl1	0minTNFa	A431wt	no	7	0.949937
1	r05c03f24p00-ch1sk1fk1fl1	0minTNFa	A431wt	no	8	0.777452
1	r05c03f24p00-ch1sk1fk1fl1	0minTNFa	A431wt	no	9	0.749226
1	r05c03f24p00-ch1sk1fk1fl1	0minTNFa	A431wt	no	10	1.15174
1	r05c03f24p00-ch1sk1fk1fl1	0minTNFa	A431wt	no	11	1.53344
1	r05c03f24p00-ch1sk1fk1fl1	0minTNFa	A431wt	no	12	0.910421
1	r05c03f25p00-ch1sk1fk1fl1	0minTNFa	A431wt	no	1	1.31276
1	r05c03f25p00-ch1sk1fk1fl1	0minTNFa	A431wt	no	2	1.04286
1	r05c03f25p00-ch1sk1fk1fl1	0minTNFa	A431wt	no	3	1.72741
1	r05c03f25p00-ch1sk1fk1fl1	0minTNFa	A431wt	no	4	0.978518
1	r05c03f25p00-ch1sk1fk1fl1	0minTNFa	A431wt	no	5	0.969151
1	r05c03f25p00-ch1sk1fk1fl1	0minTNFa	A431wt	no	6	1.38349
1	r05c03f25p00-ch1sk1fk1fl1	0minTNFa	A431wt	no	7	1.0414
1	r05c03f25p00-ch1sk1fk1fl1	0minTNFa	A431wt	no	8	0.932982
1	r05c03f25p00-ch1sk1fk1fl1	0minTNFa	A431wt	no	9	1.17494
1	r05c03f25p00-ch1sk1fk1fl1	0minTNFa	A431wt	no	10	0.857581
1	r05c03f25p00-ch1sk1fk1fl1	0minTNFa	A431wt	no	11	1.03182
1	r05c03f25p00-ch1sk1fk1fl1	0minTNFa	A431wt	no	12	0.739256
1	r05c03f25p00-ch1sk1fk1fl1	0minTNFa	A431wt	no	13	0.966628
1	r05c03f25p00-ch1sk1fk1fl1	0minTNFa	A431wt	no	14	1.157
1	r05c03f25p00-ch1sk1fk1fl1	0minTNFa	A431wt	no	15	1.2433
1	r05c03f25p00-ch1sk1fk1fl1	0minTNFa	A431wt	no	16	0.80473
1	r05c03f25p00-ch1sk1fk1fl1	0minTNFa	A431wt	no	17	1.56419
1	r05c03f25p00-ch1sk1fk1fl1	0minTNFa	A431wt	no	18	2.60935
1	r05c03f26p00-ch1sk1fk1fl1	0minTNFa	A431wt	no	1	0.744038
1	r05c03f26p00-ch1sk1fk1fl1	0minTNFa	A431wt	no	2	1.27939
1	r05c03f26p00-ch1sk1fk1fl1	0minTNFa	A431wt	no	3	1.23699
1	r05c03f26p00-ch1sk1fk1fl1	0minTNFa	A431wt	no	4	1.43833
1	r05c03f26p00-ch1sk1fk1fl1	0minTNFa	A431wt	no	5	0.854216
1	r05c03f26p00-ch1sk1fk1fl1	0minTNFa	A431wt	no	6	0.745338
1	r05c03f26p00-ch1sk1fk1fl1	0minTNFa	A431wt	no	7	0.827765
1	r05c03f26p00-ch1sk1fk1fl1	0minTNFa	A431wt	no	8	0.989574
1	r05c03f26p00-ch1sk1fk1fl1	0minTNFa	A431wt	no	9	0.896447
1	r05c03f26p00-ch1sk1fk1fl1	0minTNFa	A431wt	no	10	0.975724
1	r05c03f26p00-ch1sk1fk1fl1	0minTNFa	A431wt	no	11	0.940864
1	r05c03f26p00-ch1sk1fk1fl1	0minTNFa	A431wt	no	12	1.09019
1	r05c03f26p00-ch1sk1fk1fl1	0minTNFa	A431wt	no	13	0.758222
1	r05c03f26p00-ch1sk1fk1fl1	0minTNFa	A431wt	no	14	1.90028
1	r05c03f26p00-ch1sk1fk1fl1	0minTNFa	A431wt	no	15	0.913167
1	r05c03f26p00-ch1sk1fk1fl1	0minTNFa	A431wt	no	16	1.15628
1	r05c03f26p00-ch1sk1fk1fl1	0minTNFa	A431wt	no	17	1.52289
1	r05c03f26p00-ch1sk1fk1fl1	0minTNFa	A431wt	no	19	2.40947
1	r05c03f27p00-ch1sk1fk1fl1	0minTNFa	A431wt	no	1	1.28059
1	r05c03f27p00-ch1sk1fk1fl1	0minTNFa	A431wt	no	2	1.25359
1	r05c03f27p00-ch1sk1fk1fl1	0minTNFa	A431wt	no	3	0.743695
1	r05c03f27p00-ch1sk1fk1fl1	0minTNFa	A431wt	no	4	0.887301
1	r05c03f27p00-ch1sk1fk1fl1	0minTNFa	A431wt	no	5	0.923981
1	r05c03f27p00-ch1sk1fk1fl1	0minTNFa	A431wt	no	6	1.38935
1	r05c03f27p00-ch1sk1fk1fl1	0minTNFa	A431wt	no	7	0.847472
1	r05c03f27p00-ch1sk1fk1fl1	0minTNFa	A431wt	no	8	0.781522
1	r05c03f27p00-ch1sk1fk1fl1	0minTNFa	A431wt	no	9	0.974697
1	r05c03f27p00-ch1sk1fk1fl1	0minTNFa	A431wt	no	10	1.03631
1	r05c03f27p00-ch1sk1fk1fl1	0minTNFa	A431wt	no	11	0.836526
1	r05c03f27p00-ch1sk1fk1fl1	0minTNFa	A431wt	no	12	0.93059
1	r05c03f27p00-ch1sk1fk1fl1	0minTNFa	A431wt	no	13	0.594998
1	r05c03f27p00-ch1sk1fk1fl1	0minTNFa	A431wt	no	14	0.872156
1	r05c03f27p00-ch1sk1fk1fl1	0minTNFa	A431wt	no	15	0.797085
1	r05c03f27p00-ch1sk1fk1fl1	0minTNFa	A431wt	no	16	0.870791
1	r05c03f27p00-ch1sk1fk1fl1	0minTNFa	A431wt	no	17	0.975152
1	r05c03f27p00-ch1sk1fk1fl1	0minTNFa	A431wt	no	18	0.840386
1	r05c03f27p00-ch1sk1fk1fl1	0minTNFa	A431wt	no	19	1.09621
1	r05c03f27p00-ch1sk1fk1fl1	0minTNFa	A431wt	no	20	0.973696
1	r05c03f27p00-ch1sk1fk1fl1	0minTNFa	A431wt	no	21	0.881012
1	r05c03f27p00-ch1sk1fk1fl1	0minTNFa	A431wt	no	22	0.776384
1	r05c03f27p00-ch1sk1fk1fl1	0minTNFa	A431wt	no	23	1.10024
1	r05c03f27p00-ch1sk1fk1fl1	0minTNFa	A431wt	no	24	0.7965
1	r05c03f27p00-ch1sk1fk1fl1	0minTNFa	A431wt	no	25	0.790616
1	r05c03f27p00-ch1sk1fk1fl1	0minTNFa	A431wt	no	26	1.03508
1	r05c03f27p00-ch1sk1fk1fl1	0minTNFa	A431wt	no	27	2.52919
1	r05c03f27p00-ch1sk1fk1fl1	0minTNFa	A431wt	no	28	1.34247
1	r05c03f27p00-ch1sk1fk1fl1	0minTNFa	A431wt	no	29	1.04402
1	r05c03f28p00-ch1sk1fk1fl1	0minTNFa	A431wt	no	1	0.782909
1	r05c03f28p00-ch1sk1fk1fl1	0minTNFa	A431wt	no	2	1.40829
1	r05c03f28p00-ch1sk1fk1fl1	0minTNFa	A431wt	no	3	0.874844
1	r05c03f28p00-ch1sk1fk1fl1	0minTNFa	A431wt	no	4	1.1237
1	r05c03f28p00-ch1sk1fk1fl1	0minTNFa	A431wt	no	5	1.70768
1	r05c03f28p00-ch1sk1fk1fl1	0minTNFa	A431wt	no	6	1.24619
1	r05c03f28p00-ch1sk1fk1fl1	0minTNFa	A431wt	no	7	1.09103
1	r05c03f28p00-ch1sk1fk1fl1	0minTNFa	A431wt	no	8	1.19639
1	r05c03f28p00-ch1sk1fk1fl1	0minTNFa	A431wt	no	9	1.33626
1	r05c03f28p00-ch1sk1fk1fl1	0minTNFa	A431wt	no	10	0.908768
1	r05c03f28p00-ch1sk1fk1fl1	0minTNFa	A431wt	no	11	1.44223
1	r05c03f28p00-ch1sk1fk1fl1	0minTNFa	A431wt	no	12	0.74679
1	r05c03f28p00-ch1sk1fk1fl1	0minTNFa	A431wt	no	13	1.28197
1	r05c03f28p00-ch1sk1fk1fl1	0minTNFa	A431wt	no	14	1.13204
1	r05c03f28p00-ch1sk1fk1fl1	0minTNFa	A431wt	no	15	0.699564
1	r05c03f28p00-ch1sk1fk1fl1	0minTNFa	A431wt	no	16	0.954143
1	r05c03f29p00-ch1sk1fk1fl1	0minTNFa	A431wt	no	1	2.48006
1	r05c03f29p00-ch1sk1fk1fl1	0minTNFa	A431wt	no	2	0.83802
1	r05c03f29p00-ch1sk1fk1fl1	0minTNFa	A431wt	no	3	0.955674
1	r05c03f29p00-ch1sk1fk1fl1	0minTNFa	A431wt	no	4	1.16426
1	r05c03f29p00-ch1sk1fk1fl1	0minTNFa	A431wt	no	5	1.38679
1	r05c03f29p00-ch1sk1fk1fl1	0minTNFa	A431wt	no	6	1.25534
1	r05c03f29p00-ch1sk1fk1fl1	0minTNFa	A431wt	no	7	1.08329
1	r05c03f29p00-ch1sk1fk1fl1	0minTNFa	A431wt	no	8	0.944373
1	r05c03f29p00-ch1sk1fk1fl1	0minTNFa	A431wt	no	9	1.00716
1	r05c03f29p00-ch1sk1fk1fl1	0minTNFa	A431wt	no	10	1.03071
1	r05c03f29p00-ch1sk1fk1fl1	0minTNFa	A431wt	no	11	1.26376
1	r05c03f29p00-ch1sk1fk1fl1	0minTNFa	A431wt	no	12	1.17869
1	r05c03f29p00-ch1sk1fk1fl1	0minTNFa	A431wt	no	13	0.772368
1	r05c03f29p00-ch1sk1fk1fl1	0minTNFa	A431wt	no	14	1.01852
1	r05c03f29p00-ch1sk1fk1fl1	0minTNFa	A431wt	no	15	0.669738
1	r05c03f29p00-ch1sk1fk1fl1	0minTNFa	A431wt	no	16	1.10393
1	r05c03f29p00-ch1sk1fk1fl1	0minTNFa	A431wt	no	17	0.875806
1	r05c03f29p00-ch1sk1fk1fl1	0minTNFa	A431wt	no	18	0.733525
1	r05c03f29p00-ch1sk1fk1fl1	0minTNFa	A431wt	no	19	1.08466
1	r05c03f29p00-ch1sk1fk1fl1	0minTNFa	A431wt	no	20	1.27419
1	r05c03f29p00-ch1sk1fk1fl1	0minTNFa	A431wt	no	21	1.12633
1	r05c03f29p00-ch1sk1fk1fl1	0minTNFa	A431wt	no	22	0.918079
1	r05c03f29p00-ch1sk1fk1fl1	0minTNFa	A431wt	no	23	0.761144
1	r05c03f29p00-ch1sk1fk1fl1	0minTNFa	A431wt	no	24	1.59887
1	r05c03f29p00-ch1sk1fk1fl1	0minTNFa	A431wt	no	25	1.33671
1	r05c03f29p00-ch1sk1fk1fl1	0minTNFa	A431wt	no	26	0.887938
1	r05c03f30p00-ch1sk1fk1fl1	0minTNFa	A431wt	no	1	0.929692
1	r05c03f30p00-ch1sk1fk1fl1	0minTNFa	A431wt	no	2	1.02612
1	r05c03f30p00-ch1sk1fk1fl1	0minTNFa	A431wt	no	3	1.20359
1	r05c03f30p00-ch1sk1fk1fl1	0minTNFa	A431wt	no	4	1.08757
1	r05c03f30p00-ch1sk1fk1fl1	0minTNFa	A431wt	no	5	0.968922
1	r05c03f30p00-ch1sk1fk1fl1	0minTNFa	A431wt	no	6	1.15634
1	r05c03f30p00-ch1sk1fk1fl1	0minTNFa	A431wt	no	7	1.13536
1	r05c03f30p00-ch1sk1fk1fl1	0minTNFa	A431wt	no	8	1.123
1	r05c03f31p00-ch1sk1fk1fl1	0minTNFa	A431wt	no	1	1.55021
1	r05c03f31p00-ch1sk1fk1fl1	0minTNFa	A431wt	no	2	1.31992
1	r05c03f31p00-ch1sk1fk1fl1	0minTNFa	A431wt	no	3	1.00162
1	r05c03f31p00-ch1sk1fk1fl1	0minTNFa	A431wt	no	4	1.11732
1	r05c03f31p00-ch1sk1fk1fl1	0minTNFa	A431wt	no	5	1.03842
1	r05c03f31p00-ch1sk1fk1fl1	0minTNFa	A431wt	no	6	0.955437
1	r05c03f31p00-ch1sk1fk1fl1	0minTNFa	A431wt	no	7	0.820335
1	r05c03f31p00-ch1sk1fk1fl1	0minTNFa	A431wt	no	8	1.01537
1	r05c03f31p00-ch1sk1fk1fl1	0minTNFa	A431wt	no	9	0.841068
1	r05c03f31p00-ch1sk1fk1fl1	0minTNFa	A431wt	no	10	0.909858
1	r05c03f31p00-ch1sk1fk1fl1	0minTNFa	A431wt	no	11	1.23452
1	r05c03f31p00-ch1sk1fk1fl1	0minTNFa	A431wt	no	12	1.16196
1	r05c03f31p00-ch1sk1fk1fl1	0minTNFa	A431wt	no	13	1.52725
1	r05c03f31p00-ch1sk1fk1fl1	0minTNFa	A431wt	no	14	1.42448
1	r05c03f31p00-ch1sk1fk1fl1	0minTNFa	A431wt	no	15	0.809325
1	r05c03f31p00-ch1sk1fk1fl1	0minTNFa	A431wt	no	16	1.0261
1	r05c03f31p00-ch1sk1fk1fl1	0minTNFa	A431wt	no	17	0.911918
1	r05c03f31p00-ch1sk1fk1fl1	0minTNFa	A431wt	no	18	0.92608
1	r05c03f31p00-ch1sk1fk1fl1	0minTNFa	A431wt	no	19	1.22614
1	r05c03f31p00-ch1sk1fk1fl1	0minTNFa	A431wt	no	20	1.8204
1	r05c03f31p00-ch1sk1fk1fl1	0minTNFa	A431wt	no	21	1.14454
1	r05c03f31p00-ch1sk1fk1fl1	0minTNFa	A431wt	no	22	1.19154
1	r05c03f31p00-ch1sk1fk1fl1	0minTNFa	A431wt	no	23	1.46875
1	r05c03f31p00-ch1sk1fk1fl1	0minTNFa	A431wt	no	24	1.42082
1	r05c03f32p00-ch1sk1fk1fl1	0minTNFa	A431wt	no	1	0.813227
1	r05c03f32p00-ch1sk1fk1fl1	0minTNFa	A431wt	no	2	1.55686
1	r05c03f32p00-ch1sk1fk1fl1	0minTNFa	A431wt	no	3	1.01292
1	r05c03f32p00-ch1sk1fk1fl1	0minTNFa	A431wt	no	4	1.25399
1	r05c03f32p00-ch1sk1fk1fl1	0minTNFa	A431wt	no	5	0.98385
1	r05c03f32p00-ch1sk1fk1fl1	0minTNFa	A431wt	no	6	1.56797
1	r05c03f32p00-ch1sk1fk1fl1	0minTNFa	A431wt	no	7	1.39109
1	r05c03f32p00-ch1sk1fk1fl1	0minTNFa	A431wt	no	8	1.62805
1	r05c03f32p00-ch1sk1fk1fl1	0minTNFa	A431wt	no	9	0.917421
1	r05c03f32p00-ch1sk1fk1fl1	0minTNFa	A431wt	no	10	1.03413
1	r05c03f32p00-ch1sk1fk1fl1	0minTNFa	A431wt	no	11	0.970687
1	r05c03f32p00-ch1sk1fk1fl1	0minTNFa	A431wt	no	12	0.990125
1	r05c03f32p00-ch1sk1fk1fl1	0minTNFa	A431wt	no	13	0.938235
1	r05c03f32p00-ch1sk1fk1fl1	0minTNFa	A431wt	no	14	0.777581
1	r05c03f32p00-ch1sk1fk1fl1	0minTNFa	A431wt	no	15	0.941809
1	r05c03f32p00-ch1sk1fk1fl1	0minTNFa	A431wt	no	16	0.818409
1	r05c03f32p00-ch1sk1fk1fl1	0minTNFa	A431wt	no	17	0.996994
1	r05c03f32p00-ch1sk1fk1fl1	0minTNFa	A431wt	no	18	1.0397
1	r05c03f32p00-ch1sk1fk1fl1	0minTNFa	A431wt	no	19	1.13448
1	r05c03f33p00-ch1sk1fk1fl1	0minTNFa	A431wt	no	1	1.03034
1	r05c03f33p00-ch1sk1fk1fl1	0minTNFa	A431wt	no	2	1.06133
1	r05c03f33p00-ch1sk1fk1fl1	0minTNFa	A431wt	no	3	0.847963
1	r05c03f33p00-ch1sk1fk1fl1	0minTNFa	A431wt	no	4	0.736126
1	r05c03f33p00-ch1sk1fk1fl1	0minTNFa	A431wt	no	5	0.931157
1	r05c03f33p00-ch1sk1fk1fl1	0minTNFa	A431wt	no	6	0.93258
1	r05c03f33p00-ch1sk1fk1fl1	0minTNFa	A431wt	no	7	1.43691
1	r05c03f33p00-ch1sk1fk1fl1	0minTNFa	A431wt	no	8	1.22597
1	r05c03f33p00-ch1sk1fk1fl1	0minTNFa	A431wt	no	9	1.15355
1	r05c03f33p00-ch1sk1fk1fl1	0minTNFa	A431wt	no	10	1.05844
1	r05c03f33p00-ch1sk1fk1fl1	0minTNFa	A431wt	no	11	0.899582
1	r05c03f33p00-ch1sk1fk1fl1	0minTNFa	A431wt	no	12	0.975379
1	r05c03f33p00-ch1sk1fk1fl1	0minTNFa	A431wt	no	13	0.972745
1	r05c03f33p00-ch1sk1fk1fl1	0minTNFa	A431wt	no	14	1.21934
1	r05c03f33p00-ch1sk1fk1fl1	0minTNFa	A431wt	no	15	1.51001
1	r05c03f33p00-ch1sk1fk1fl1	0minTNFa	A431wt	no	16	1.43895
1	r05c03f34p00-ch1sk1fk1fl1	0minTNFa	A431wt	no	1	0.879169
1	r05c03f34p00-ch1sk1fk1fl1	0minTNFa	A431wt	no	2	1.01164
1	r05c03f34p00-ch1sk1fk1fl1	0minTNFa	A431wt	no	3	0.622695
1	r05c03f34p00-ch1sk1fk1fl1	0minTNFa	A431wt	no	4	0.742472
1	r05c03f34p00-ch1sk1fk1fl1	0minTNFa	A431wt	no	5	1.02392
1	r05c03f34p00-ch1sk1fk1fl1	0minTNFa	A431wt	no	6	1.33477
1	r05c03f34p00-ch1sk1fk1fl1	0minTNFa	A431wt	no	7	0.715558
1	r05c03f34p00-ch1sk1fk1fl1	0minTNFa	A431wt	no	8	0.955499
1	r05c03f34p00-ch1sk1fk1fl1	0minTNFa	A431wt	no	9	1.02877
1	r05c03f34p00-ch1sk1fk1fl1	0minTNFa	A431wt	no	10	0.693205
1	r05c03f34p00-ch1sk1fk1fl1	0minTNFa	A431wt	no	11	0.955668
1	r05c03f34p00-ch1sk1fk1fl1	0minTNFa	A431wt	no	12	1.18514
1	r05c03f34p00-ch1sk1fk1fl1	0minTNFa	A431wt	no	13	1.00546
1	r05c03f34p00-ch1sk1fk1fl1	0minTNFa	A431wt	no	14	0.896283
1	r05c03f34p00-ch1sk1fk1fl1	0minTNFa	A431wt	no	15	0.924852
1	r05c04f01p00-ch1sk1fk1fl1	0minTNFa	SOAToe	no	1	0.772997
1	r05c04f01p00-ch1sk1fk1fl1	0minTNFa	SOAToe	no	2	0.950597
1	r05c04f01p00-ch1sk1fk1fl1	0minTNFa	SOAToe	no	3	1.10938
1	r05c04f01p00-ch1sk1fk1fl1	0minTNFa	SOAToe	no	4	1.09256
1	r05c04f01p00-ch1sk1fk1fl1	0minTNFa	SOAToe	no	5	0.899886
1	r05c04f01p00-ch1sk1fk1fl1	0minTNFa	SOAToe	no	6	0.988341
1	r05c04f01p00-ch1sk1fk1fl1	0minTNFa	SOAToe	no	7	1.76067
1	r05c04f01p00-ch1sk1fk1fl1	0minTNFa	SOAToe	no	8	0.905583
1	r05c04f01p00-ch1sk1fk1fl1	0minTNFa	SOAToe	no	9	0.907921
1	r05c04f01p00-ch1sk1fk1fl1	0minTNFa	SOAToe	no	10	0.763708
1	r05c04f01p00-ch1sk1fk1fl1	0minTNFa	SOAToe	no	11	0.663172
1	r05c04f01p00-ch1sk1fk1fl1	0minTNFa	SOAToe	no	12	0.88736
1	r05c04f01p00-ch1sk1fk1fl1	0minTNFa	SOAToe	no	13	1.04464
1	r05c04f01p00-ch1sk1fk1fl1	0minTNFa	SOAToe	no	14	0.794283
1	r05c04f01p00-ch1sk1fk1fl1	0minTNFa	SOAToe	no	15	1.01253
1	r05c04f01p00-ch1sk1fk1fl1	0minTNFa	SOAToe	no	16	1.11957
1	r05c04f01p00-ch1sk1fk1fl1	0minTNFa	SOAToe	no	17	0.765618
1	r05c04f01p00-ch1sk1fk1fl1	0minTNFa	SOAToe	no	18	1.03047
1	r05c04f01p00-ch1sk1fk1fl1	0minTNFa	SOAToe	no	19	0.930526
1	r05c04f01p00-ch1sk1fk1fl1	0minTNFa	SOAToe	no	20	0.971644
1	r05c04f01p00-ch1sk1fk1fl1	0minTNFa	SOAToe	no	21	0.87026
1	r05c04f01p00-ch1sk1fk1fl1	0minTNFa	SOAToe	no	22	1.20653
1	r05c04f01p00-ch1sk1fk1fl1	0minTNFa	SOAToe	no	23	0.689251
1	r05c04f01p00-ch1sk1fk1fl1	0minTNFa	SOAToe	no	24	0.682773
1	r05c04f01p00-ch1sk1fk1fl1	0minTNFa	SOAToe	no	25	0.973139
1	r05c04f01p00-ch1sk1fk1fl1	0minTNFa	SOAToe	no	26	1.12804
1	r05c04f01p00-ch1sk1fk1fl1	0minTNFa	SOAToe	no	27	1.12695
1	r05c04f01p00-ch1sk1fk1fl1	0minTNFa	SOAToe	no	28	0.793307
1	r05c04f01p00-ch1sk1fk1fl1	0minTNFa	SOAToe	no	29	0.967537
1	r05c04f01p00-ch1sk1fk1fl1	0minTNFa	SOAToe	no	30	1.08376
1	r05c04f01p00-ch1sk1fk1fl1	0minTNFa	SOAToe	no	31	1.03361
1	r05c04f01p00-ch1sk1fk1fl1	0minTNFa	SOAToe	no	32	0.876987
1	r05c04f01p00-ch1sk1fk1fl1	0minTNFa	SOAToe	no	33	0.733099
1	r05c04f01p00-ch1sk1fk1fl1	0minTNFa	SOAToe	no	34	1.2701
1	r05c04f02p00-ch1sk1fk1fl1	0minTNFa	SOAToe	no	1	1.36042
1	r05c04f02p00-ch1sk1fk1fl1	0minTNFa	SOAToe	no	2	0.825266
1	r05c04f02p00-ch1sk1fk1fl1	0minTNFa	SOAToe	no	3	1.04151
1	r05c04f02p00-ch1sk1fk1fl1	0minTNFa	SOAToe	no	4	0.980616
1	r05c04f02p00-ch1sk1fk1fl1	0minTNFa	SOAToe	no	5	1.02568
1	r05c04f02p00-ch1sk1fk1fl1	0minTNFa	SOAToe	no	6	1.23521
1	r05c04f02p00-ch1sk1fk1fl1	0minTNFa	SOAToe	no	7	1.02367
1	r05c04f02p00-ch1sk1fk1fl1	0minTNFa	SOAToe	no	8	0.686023
1	r05c04f02p00-ch1sk1fk1fl1	0minTNFa	SOAToe	no	9	0.940887
1	r05c04f02p00-ch1sk1fk1fl1	0minTNFa	SOAToe	no	10	1.50677
1	r05c04f02p00-ch1sk1fk1fl1	0minTNFa	SOAToe	no	11	0.916373
1	r05c04f02p00-ch1sk1fk1fl1	0minTNFa	SOAToe	no	12	0.699053
1	r05c04f02p00-ch1sk1fk1fl1	0minTNFa	SOAToe	no	13	0.736616
1	r05c04f02p00-ch1sk1fk1fl1	0minTNFa	SOAToe	no	14	0.909653
1	r05c04f02p00-ch1sk1fk1fl1	0minTNFa	SOAToe	no	15	0.878043
1	r05c04f02p00-ch1sk1fk1fl1	0minTNFa	SOAToe	no	16	1.07074
1	r05c04f02p00-ch1sk1fk1fl1	0minTNFa	SOAToe	no	17	0.916694
1	r05c04f02p00-ch1sk1fk1fl1	0minTNFa	SOAToe	no	18	0.964878
1	r05c04f02p00-ch1sk1fk1fl1	0minTNFa	SOAToe	no	19	0.734345
1	r05c04f02p00-ch1sk1fk1fl1	0minTNFa	SOAToe	no	20	0.928072
1	r05c04f02p00-ch1sk1fk1fl1	0minTNFa	SOAToe	no	21	0.622962
1	r05c04f02p00-ch1sk1fk1fl1	0minTNFa	SOAToe	no	22	0.634503
1	r05c04f02p00-ch1sk1fk1fl1	0minTNFa	SOAToe	no	23	0.793343
1	r05c04f02p00-ch1sk1fk1fl1	0minTNFa	SOAToe	no	24	0.529364
1	r05c04f02p00-ch1sk1fk1fl1	0minTNFa	SOAToe	no	25	0.854379
1	r05c04f02p00-ch1sk1fk1fl1	0minTNFa	SOAToe	no	26	0.815017
1	r05c04f02p00-ch1sk1fk1fl1	0minTNFa	SOAToe	no	27	0.675928
1	r05c04f02p00-ch1sk1fk1fl1	0minTNFa	SOAToe	no	28	0.999088
1	r05c04f02p00-ch1sk1fk1fl1	0minTNFa	SOAToe	no	29	0.887884
1	r05c04f02p00-ch1sk1fk1fl1	0minTNFa	SOAToe	no	30	1.42381
1	r05c04f02p00-ch1sk1fk1fl1	0minTNFa	SOAToe	no	31	0.729874
1	r05c04f02p00-ch1sk1fk1fl1	0minTNFa	SOAToe	no	32	1.7549
1	r05c04f02p00-ch1sk1fk1fl1	0minTNFa	SOAToe	no	33	0.617351
1	r05c04f02p00-ch1sk1fk1fl1	0minTNFa	SOAToe	no	34	0.636118
1	r05c04f02p00-ch1sk1fk1fl1	0minTNFa	SOAToe	no	35	0.681345
1	r05c04f02p00-ch1sk1fk1fl1	0minTNFa	SOAToe	no	36	0.481425
1	r05c04f02p00-ch1sk1fk1fl1	0minTNFa	SOAToe	no	37	0.686869
1	r05c04f02p00-ch1sk1fk1fl1	0minTNFa	SOAToe	no	38	0.696011
1	r05c04f02p00-ch1sk1fk1fl1	0minTNFa	SOAToe	no	39	0.803065
1	r05c04f02p00-ch1sk1fk1fl1	0minTNFa	SOAToe	no	40	0.990594
1	r05c04f02p00-ch1sk1fk1fl1	0minTNFa	SOAToe	no	41	1.30097
1	r05c04f02p00-ch1sk1fk1fl1	0minTNFa	SOAToe	no	42	0.677188
1	r05c04f02p00-ch1sk1fk1fl1	0minTNFa	SOAToe	no	43	1.06689
1	r05c04f02p00-ch1sk1fk1fl1	0minTNFa	SOAToe	no	44	0.648794
1	r05c04f02p00-ch1sk1fk1fl1	0minTNFa	SOAToe	no	45	1.11874
1	r05c04f02p00-ch1sk1fk1fl1	0minTNFa	SOAToe	no	46	0.988335
1	r05c04f02p00-ch1sk1fk1fl1	0minTNFa	SOAToe	no	47	1.40215
1	r05c04f02p00-ch1sk1fk1fl1	0minTNFa	SOAToe	no	48	1.45607
1	r05c04f02p00-ch1sk1fk1fl1	0minTNFa	SOAToe	no	49	0.694949
1	r05c04f02p00-ch1sk1fk1fl1	0minTNFa	SOAToe	no	50	1.13797
1	r05c04f02p00-ch1sk1fk1fl1	0minTNFa	SOAToe	no	51	1.75779
1	r05c04f03p00-ch1sk1fk1fl1	0minTNFa	SOAToe	no	1	0.929185
1	r05c04f03p00-ch1sk1fk1fl1	0minTNFa	SOAToe	no	2	1.05959
1	r05c04f03p00-ch1sk1fk1fl1	0minTNFa	SOAToe	no	3	0.58195
1	r05c04f03p00-ch1sk1fk1fl1	0minTNFa	SOAToe	no	4	0.938547
1	r05c04f03p00-ch1sk1fk1fl1	0minTNFa	SOAToe	no	5	0.694863
1	r05c04f03p00-ch1sk1fk1fl1	0minTNFa	SOAToe	no	6	0.581444
1	r05c04f03p00-ch1sk1fk1fl1	0minTNFa	SOAToe	no	7	0.796166
1	r05c04f03p00-ch1sk1fk1fl1	0minTNFa	SOAToe	no	8	0.557508
1	r05c04f03p00-ch1sk1fk1fl1	0minTNFa	SOAToe	no	9	0.82711
1	r05c04f03p00-ch1sk1fk1fl1	0minTNFa	SOAToe	no	10	0.559212
1	r05c04f03p00-ch1sk1fk1fl1	0minTNFa	SOAToe	no	11	0.839669
1	r05c04f03p00-ch1sk1fk1fl1	0minTNFa	SOAToe	no	12	0.875969
1	r05c04f03p00-ch1sk1fk1fl1	0minTNFa	SOAToe	no	13	0.916298
1	r05c04f03p00-ch1sk1fk1fl1	0minTNFa	SOAToe	no	14	1.26012
1	r05c04f03p00-ch1sk1fk1fl1	0minTNFa	SOAToe	no	15	0.660045
1	r05c04f03p00-ch1sk1fk1fl1	0minTNFa	SOAToe	no	16	0.783744
1	r05c04f03p00-ch1sk1fk1fl1	0minTNFa	SOAToe	no	17	0.728427
1	r05c04f03p00-ch1sk1fk1fl1	0minTNFa	SOAToe	no	18	0.740957
1	r05c04f03p00-ch1sk1fk1fl1	0minTNFa	SOAToe	no	19	0.867276
1	r05c04f03p00-ch1sk1fk1fl1	0minTNFa	SOAToe	no	20	0.78441
1	r05c04f03p00-ch1sk1fk1fl1	0minTNFa	SOAToe	no	21	1.06598
1	r05c04f03p00-ch1sk1fk1fl1	0minTNFa	SOAToe	no	22	0.873156
1	r05c04f03p00-ch1sk1fk1fl1	0minTNFa	SOAToe	no	23	1.00774
1	r05c04f03p00-ch1sk1fk1fl1	0minTNFa	SOAToe	no	24	0.833274
1	r05c04f03p00-ch1sk1fk1fl1	0minTNFa	SOAToe	no	25	0.888521
1	r05c04f03p00-ch1sk1fk1fl1	0minTNFa	SOAToe	no	26	0.736787
1	r05c04f03p00-ch1sk1fk1fl1	0minTNFa	SOAToe	no	27	1.38588
1	r05c04f03p00-ch1sk1fk1fl1	0minTNFa	SOAToe	no	28	0.796705
1	r05c04f03p00-ch1sk1fk1fl1	0minTNFa	SOAToe	no	29	0.603327
1	r05c04f03p00-ch1sk1fk1fl1	0minTNFa	SOAToe	no	30	0.735831
1	r05c04f03p00-ch1sk1fk1fl1	0minTNFa	SOAToe	no	31	0.955839
1	r05c04f03p00-ch1sk1fk1fl1	0minTNFa	SOAToe	no	32	0.755957
1	r05c04f03p00-ch1sk1fk1fl1	0minTNFa	SOAToe	no	33	1.00985
1	r05c04f03p00-ch1sk1fk1fl1	0minTNFa	SOAToe	no	34	1.40149
1	r05c04f03p00-ch1sk1fk1fl1	0minTNFa	SOAToe	no	35	0.821707
1	r05c04f03p00-ch1sk1fk1fl1	0minTNFa	SOAToe	no	36	1.23546
1	r05c04f04p00-ch1sk1fk1fl1	0minTNFa	SOAToe	no	1	0.632258
1	r05c04f04p00-ch1sk1fk1fl1	0minTNFa	SOAToe	no	2	0.793303
1	r05c04f04p00-ch1sk1fk1fl1	0minTNFa	SOAToe	no	3	0.864094
1	r05c04f04p00-ch1sk1fk1fl1	0minTNFa	SOAToe	no	4	0.762881
1	r05c04f04p00-ch1sk1fk1fl1	0minTNFa	SOAToe	no	5	0.948488
1	r05c04f04p00-ch1sk1fk1fl1	0minTNFa	SOAToe	no	6	0.980063
1	r05c04f04p00-ch1sk1fk1fl1	0minTNFa	SOAToe	no	7	0.872828
1	r05c04f04p00-ch1sk1fk1fl1	0minTNFa	SOAToe	no	8	0.939771
1	r05c04f04p00-ch1sk1fk1fl1	0minTNFa	SOAToe	no	9	0.855676
1	r05c04f04p00-ch1sk1fk1fl1	0minTNFa	SOAToe	no	10	0.712201
1	r05c04f04p00-ch1sk1fk1fl1	0minTNFa	SOAToe	no	11	1.08442
1	r05c04f04p00-ch1sk1fk1fl1	0minTNFa	SOAToe	no	12	0.903894
1	r05c04f04p00-ch1sk1fk1fl1	0minTNFa	SOAToe	no	13	0.946191
1	r05c04f04p00-ch1sk1fk1fl1	0minTNFa	SOAToe	no	14	0.923097
1	r05c04f04p00-ch1sk1fk1fl1	0minTNFa	SOAToe	no	15	0.668789
1	r05c04f04p00-ch1sk1fk1fl1	0minTNFa	SOAToe	no	16	0.860252
1	r05c04f04p00-ch1sk1fk1fl1	0minTNFa	SOAToe	no	17	0.807277
1	r05c04f04p00-ch1sk1fk1fl1	0minTNFa	SOAToe	no	18	0.80892
1	r05c04f04p00-ch1sk1fk1fl1	0minTNFa	SOAToe	no	19	0.812664
1	r05c04f04p00-ch1sk1fk1fl1	0minTNFa	SOAToe	no	20	0.639172
1	r05c04f04p00-ch1sk1fk1fl1	0minTNFa	SOAToe	no	21	0.705609
1	r05c04f04p00-ch1sk1fk1fl1	0minTNFa	SOAToe	no	22	0.91322
1	r05c04f04p00-ch1sk1fk1fl1	0minTNFa	SOAToe	no	23	0.801409
1	r05c04f04p00-ch1sk1fk1fl1	0minTNFa	SOAToe	no	24	0.972397
1	r05c04f04p00-ch1sk1fk1fl1	0minTNFa	SOAToe	no	25	0.710596
1	r05c04f04p00-ch1sk1fk1fl1	0minTNFa	SOAToe	no	26	0.824462
1	r05c04f04p00-ch1sk1fk1fl1	0minTNFa	SOAToe	no	27	0.731096
1	r05c04f04p00-ch1sk1fk1fl1	0minTNFa	SOAToe	no	28	0.654685
1	r05c04f04p00-ch1sk1fk1fl1	0minTNFa	SOAToe	no	29	0.968899
1	r05c04f04p00-ch1sk1fk1fl1	0minTNFa	SOAToe	no	30	0.786926
1	r05c04f04p00-ch1sk1fk1fl1	0minTNFa	SOAToe	no	31	0.887589
1	r05c04f04p00-ch1sk1fk1fl1	0minTNFa	SOAToe	no	32	0.694078
1	r05c04f04p00-ch1sk1fk1fl1	0minTNFa	SOAToe	no	33	1.00584
1	r05c04f04p00-ch1sk1fk1fl1	0minTNFa	SOAToe	no	34	1.22451
1	r05c04f04p00-ch1sk1fk1fl1	0minTNFa	SOAToe	no	35	0.857183
1	r05c04f04p00-ch1sk1fk1fl1	0minTNFa	SOAToe	no	36	0.810646
1	r05c04f04p00-ch1sk1fk1fl1	0minTNFa	SOAToe	no	37	0.83611
1	r05c04f04p00-ch1sk1fk1fl1	0minTNFa	SOAToe	no	38	0.894966
1	r05c04f04p00-ch1sk1fk1fl1	0minTNFa	SOAToe	no	39	0.955302
1	r05c04f04p00-ch1sk1fk1fl1	0minTNFa	SOAToe	no	40	1.41682
1	r05c04f05p00-ch1sk1fk1fl1	0minTNFa	SOAToe	no	1	1.19888
1	r05c04f05p00-ch1sk1fk1fl1	0minTNFa	SOAToe	no	2	1.4769
1	r05c04f05p00-ch1sk1fk1fl1	0minTNFa	SOAToe	no	3	0.972615
1	r05c04f05p00-ch1sk1fk1fl1	0minTNFa	SOAToe	no	4	0.985088
1	r05c04f05p00-ch1sk1fk1fl1	0minTNFa	SOAToe	no	5	0.94758
1	r05c04f05p00-ch1sk1fk1fl1	0minTNFa	SOAToe	no	6	0.982539
1	r05c04f05p00-ch1sk1fk1fl1	0minTNFa	SOAToe	no	7	1.01245
1	r05c04f05p00-ch1sk1fk1fl1	0minTNFa	SOAToe	no	8	1.02028
1	r05c04f05p00-ch1sk1fk1fl1	0minTNFa	SOAToe	no	9	0.988968
1	r05c04f05p00-ch1sk1fk1fl1	0minTNFa	SOAToe	no	10	0.63318
1	r05c04f05p00-ch1sk1fk1fl1	0minTNFa	SOAToe	no	11	0.931904
1	r05c04f05p00-ch1sk1fk1fl1	0minTNFa	SOAToe	no	12	0.760557
1	r05c04f05p00-ch1sk1fk1fl1	0minTNFa	SOAToe	no	13	0.740394
1	r05c04f05p00-ch1sk1fk1fl1	0minTNFa	SOAToe	no	14	0.657384
1	r05c04f05p00-ch1sk1fk1fl1	0minTNFa	SOAToe	no	15	1.04292
1	r05c04f05p00-ch1sk1fk1fl1	0minTNFa	SOAToe	no	16	0.827592
1	r05c04f05p00-ch1sk1fk1fl1	0minTNFa	SOAToe	no	17	0.884042
1	r05c04f05p00-ch1sk1fk1fl1	0minTNFa	SOAToe	no	18	0.95663
1	r05c04f05p00-ch1sk1fk1fl1	0minTNFa	SOAToe	no	19	0.884401
1	r05c04f05p00-ch1sk1fk1fl1	0minTNFa	SOAToe	no	20	0.636787
1	r05c04f05p00-ch1sk1fk1fl1	0minTNFa	SOAToe	no	21	0.972177
1	r05c04f05p00-ch1sk1fk1fl1	0minTNFa	SOAToe	no	22	1.03999
1	r05c04f05p00-ch1sk1fk1fl1	0minTNFa	SOAToe	no	23	0.935175
1	r05c04f05p00-ch1sk1fk1fl1	0minTNFa	SOAToe	no	24	0.742306
1	r05c04f05p00-ch1sk1fk1fl1	0minTNFa	SOAToe	no	25	1.10084
1	r05c04f05p00-ch1sk1fk1fl1	0minTNFa	SOAToe	no	26	0.703153
1	r05c04f05p00-ch1sk1fk1fl1	0minTNFa	SOAToe	no	27	0.746563
1	r05c04f05p00-ch1sk1fk1fl1	0minTNFa	SOAToe	no	28	0.90419
1	r05c04f05p00-ch1sk1fk1fl1	0minTNFa	SOAToe	no	29	0.962778
1	r05c04f05p00-ch1sk1fk1fl1	0minTNFa	SOAToe	no	30	1.18937
1	r05c04f05p00-ch1sk1fk1fl1	0minTNFa	SOAToe	no	31	0.71897
1	r05c04f05p00-ch1sk1fk1fl1	0minTNFa	SOAToe	no	32	0.93181
1	r05c04f05p00-ch1sk1fk1fl1	0minTNFa	SOAToe	no	33	0.7674
1	r05c04f05p00-ch1sk1fk1fl1	0minTNFa	SOAToe	no	34	0.801925
1	r05c04f05p00-ch1sk1fk1fl1	0minTNFa	SOAToe	no	35	1.13591
1	r05c04f05p00-ch1sk1fk1fl1	0minTNFa	SOAToe	no	36	0.793592
1	r05c04f05p00-ch1sk1fk1fl1	0minTNFa	SOAToe	no	37	0.910229
1	r05c04f05p00-ch1sk1fk1fl1	0minTNFa	SOAToe	no	38	0.712017
1	r05c04f05p00-ch1sk1fk1fl1	0minTNFa	SOAToe	no	39	1.11916
1	r05c04f05p00-ch1sk1fk1fl1	0minTNFa	SOAToe	no	40	0.966298
1	r05c04f05p00-ch1sk1fk1fl1	0minTNFa	SOAToe	no	41	0.866197
1	r05c04f05p00-ch1sk1fk1fl1	0minTNFa	SOAToe	no	42	0.901107
1	r05c04f05p00-ch1sk1fk1fl1	0minTNFa	SOAToe	no	43	1.08158
1	r05c04f06p00-ch1sk1fk1fl1	0minTNFa	SOAToe	no	1	1.11862
1	r05c04f06p00-ch1sk1fk1fl1	0minTNFa	SOAToe	no	2	1.06736
1	r05c04f06p00-ch1sk1fk1fl1	0minTNFa	SOAToe	no	3	1.12242
1	r05c04f06p00-ch1sk1fk1fl1	0minTNFa	SOAToe	no	4	1.3112
1	r05c04f06p00-ch1sk1fk1fl1	0minTNFa	SOAToe	no	5	0.859796
1	r05c04f06p00-ch1sk1fk1fl1	0minTNFa	SOAToe	no	6	0.940228
1	r05c04f06p00-ch1sk1fk1fl1	0minTNFa	SOAToe	no	7	0.903303
1	r05c04f06p00-ch1sk1fk1fl1	0minTNFa	SOAToe	no	8	0.984545
1	r05c04f06p00-ch1sk1fk1fl1	0minTNFa	SOAToe	no	9	0.90526
1	r05c04f06p00-ch1sk1fk1fl1	0minTNFa	SOAToe	no	10	0.6774
1	r05c04f06p00-ch1sk1fk1fl1	0minTNFa	SOAToe	no	11	0.767739
1	r05c04f06p00-ch1sk1fk1fl1	0minTNFa	SOAToe	no	12	0.772995
1	r05c04f06p00-ch1sk1fk1fl1	0minTNFa	SOAToe	no	13	0.688413
1	r05c04f06p00-ch1sk1fk1fl1	0minTNFa	SOAToe	no	14	0.854839
1	r05c04f06p00-ch1sk1fk1fl1	0minTNFa	SOAToe	no	15	0.716741
1	r05c04f06p00-ch1sk1fk1fl1	0minTNFa	SOAToe	no	16	1.02661
1	r05c04f06p00-ch1sk1fk1fl1	0minTNFa	SOAToe	no	17	0.710513
1	r05c04f06p00-ch1sk1fk1fl1	0minTNFa	SOAToe	no	18	0.833598
1	r05c04f06p00-ch1sk1fk1fl1	0minTNFa	SOAToe	no	19	1.16212
1	r05c04f06p00-ch1sk1fk1fl1	0minTNFa	SOAToe	no	20	0.810272
1	r05c04f06p00-ch1sk1fk1fl1	0minTNFa	SOAToe	no	21	0.930377
1	r05c04f06p00-ch1sk1fk1fl1	0minTNFa	SOAToe	no	22	0.577737
1	r05c04f06p00-ch1sk1fk1fl1	0minTNFa	SOAToe	no	23	1.02489
1	r05c04f06p00-ch1sk1fk1fl1	0minTNFa	SOAToe	no	24	0.843363
1	r05c04f06p00-ch1sk1fk1fl1	0minTNFa	SOAToe	no	25	0.894483
1	r05c04f06p00-ch1sk1fk1fl1	0minTNFa	SOAToe	no	26	0.855899
1	r05c04f06p00-ch1sk1fk1fl1	0minTNFa	SOAToe	no	27	0.919805
1	r05c04f06p00-ch1sk1fk1fl1	0minTNFa	SOAToe	no	28	0.937336
1	r05c04f06p00-ch1sk1fk1fl1	0minTNFa	SOAToe	no	29	0.742872
1	r05c04f06p00-ch1sk1fk1fl1	0minTNFa	SOAToe	no	30	0.906642
1	r05c04f06p00-ch1sk1fk1fl1	0minTNFa	SOAToe	no	31	1.05132
1	r05c04f06p00-ch1sk1fk1fl1	0minTNFa	SOAToe	no	32	0.775939
1	r05c04f06p00-ch1sk1fk1fl1	0minTNFa	SOAToe	no	33	1.76291
1	r05c04f06p00-ch1sk1fk1fl1	0minTNFa	SOAToe	no	34	0.93546
1	r05c04f06p00-ch1sk1fk1fl1	0minTNFa	SOAToe	no	35	1.56395
1	r05c04f06p00-ch1sk1fk1fl1	0minTNFa	SOAToe	no	36	1.60154
1	r05c04f07p00-ch1sk1fk1fl1	0minTNFa	SOAToe	no	1	0.968839
1	r05c04f07p00-ch1sk1fk1fl1	0minTNFa	SOAToe	no	2	0.881882
1	r05c04f07p00-ch1sk1fk1fl1	0minTNFa	SOAToe	no	3	0.92651
1	r05c04f07p00-ch1sk1fk1fl1	0minTNFa	SOAToe	no	4	0.953217
1	r05c04f07p00-ch1sk1fk1fl1	0minTNFa	SOAToe	no	5	0.854576
1	r05c04f07p00-ch1sk1fk1fl1	0minTNFa	SOAToe	no	6	0.969988
1	r05c04f07p00-ch1sk1fk1fl1	0minTNFa	SOAToe	no	7	0.721286
1	r05c04f07p00-ch1sk1fk1fl1	0minTNFa	SOAToe	no	8	0.836483
1	r05c04f07p00-ch1sk1fk1fl1	0minTNFa	SOAToe	no	9	0.768085
1	r05c04f07p00-ch1sk1fk1fl1	0minTNFa	SOAToe	no	10	0.757275
1	r05c04f07p00-ch1sk1fk1fl1	0minTNFa	SOAToe	no	11	0.93444
1	r05c04f07p00-ch1sk1fk1fl1	0minTNFa	SOAToe	no	12	0.830573
1	r05c04f07p00-ch1sk1fk1fl1	0minTNFa	SOAToe	no	13	1.14745
1	r05c04f07p00-ch1sk1fk1fl1	0minTNFa	SOAToe	no	14	0.694152
1	r05c04f07p00-ch1sk1fk1fl1	0minTNFa	SOAToe	no	15	0.894103
1	r05c04f07p00-ch1sk1fk1fl1	0minTNFa	SOAToe	no	16	1.04719
1	r05c04f07p00-ch1sk1fk1fl1	0minTNFa	SOAToe	no	17	0.804804
1	r05c04f07p00-ch1sk1fk1fl1	0minTNFa	SOAToe	no	18	0.691613
1	r05c04f07p00-ch1sk1fk1fl1	0minTNFa	SOAToe	no	19	0.945472
1	r05c04f07p00-ch1sk1fk1fl1	0minTNFa	SOAToe	no	20	0.788463
1	r05c04f07p00-ch1sk1fk1fl1	0minTNFa	SOAToe	no	21	0.879853
1	r05c04f07p00-ch1sk1fk1fl1	0minTNFa	SOAToe	no	22	0.664394
1	r05c04f07p00-ch1sk1fk1fl1	0minTNFa	SOAToe	no	23	0.837668
1	r05c04f07p00-ch1sk1fk1fl1	0minTNFa	SOAToe	no	24	0.678174
1	r05c04f07p00-ch1sk1fk1fl1	0minTNFa	SOAToe	no	25	0.880416
1	r05c04f07p00-ch1sk1fk1fl1	0minTNFa	SOAToe	no	26	0.452055
1	r05c04f07p00-ch1sk1fk1fl1	0minTNFa	SOAToe	no	27	0.787483
1	r05c04f07p00-ch1sk1fk1fl1	0minTNFa	SOAToe	no	28	0.994769
1	r05c04f07p00-ch1sk1fk1fl1	0minTNFa	SOAToe	no	29	0.658164
1	r05c04f07p00-ch1sk1fk1fl1	0minTNFa	SOAToe	no	30	0.831206
1	r05c04f07p00-ch1sk1fk1fl1	0minTNFa	SOAToe	no	31	0.643186
1	r05c04f07p00-ch1sk1fk1fl1	0minTNFa	SOAToe	no	32	0.726036
1	r05c04f07p00-ch1sk1fk1fl1	0minTNFa	SOAToe	no	33	0.708524
1	r05c04f07p00-ch1sk1fk1fl1	0minTNFa	SOAToe	no	34	0.777505
1	r05c04f07p00-ch1sk1fk1fl1	0minTNFa	SOAToe	no	35	0.740406
1	r05c04f07p00-ch1sk1fk1fl1	0minTNFa	SOAToe	no	36	0.786109
1	r05c04f07p00-ch1sk1fk1fl1	0minTNFa	SOAToe	no	37	1.07606
1	r05c04f07p00-ch1sk1fk1fl1	0minTNFa	SOAToe	no	38	0.667641
1	r05c04f07p00-ch1sk1fk1fl1	0minTNFa	SOAToe	no	39	1.15899
1	r05c04f07p00-ch1sk1fk1fl1	0minTNFa	SOAToe	no	40	0.907649
1	r05c04f07p00-ch1sk1fk1fl1	0minTNFa	SOAToe	no	41	1.19641
1	r05c04f07p00-ch1sk1fk1fl1	0minTNFa	SOAToe	no	42	1.00059
1	r05c04f07p00-ch1sk1fk1fl1	0minTNFa	SOAToe	no	43	0.555401
1	r05c04f07p00-ch1sk1fk1fl1	0minTNFa	SOAToe	no	44	0.788081
1	r05c04f07p00-ch1sk1fk1fl1	0minTNFa	SOAToe	no	45	0.924409
1	r05c04f08p00-ch1sk1fk1fl1	0minTNFa	SOAToe	no	1	1.03994
1	r05c04f08p00-ch1sk1fk1fl1	0minTNFa	SOAToe	no	2	0.962272
1	r05c04f08p00-ch1sk1fk1fl1	0minTNFa	SOAToe	no	3	0.811925
1	r05c04f08p00-ch1sk1fk1fl1	0minTNFa	SOAToe	no	4	0.992273
1	r05c04f08p00-ch1sk1fk1fl1	0minTNFa	SOAToe	no	5	1.01012
1	r05c04f08p00-ch1sk1fk1fl1	0minTNFa	SOAToe	no	6	0.924957
1	r05c04f08p00-ch1sk1fk1fl1	0minTNFa	SOAToe	no	7	0.863499
1	r05c04f08p00-ch1sk1fk1fl1	0minTNFa	SOAToe	no	8	0.752101
1	r05c04f08p00-ch1sk1fk1fl1	0minTNFa	SOAToe	no	9	1.09151
1	r05c04f08p00-ch1sk1fk1fl1	0minTNFa	SOAToe	no	10	1.11232
1	r05c04f08p00-ch1sk1fk1fl1	0minTNFa	SOAToe	no	11	1.02134
1	r05c04f08p00-ch1sk1fk1fl1	0minTNFa	SOAToe	no	12	1.03567
1	r05c04f08p00-ch1sk1fk1fl1	0minTNFa	SOAToe	no	13	0.786798
1	r05c04f08p00-ch1sk1fk1fl1	0minTNFa	SOAToe	no	14	0.580895
1	r05c04f08p00-ch1sk1fk1fl1	0minTNFa	SOAToe	no	15	0.973874
1	r05c04f08p00-ch1sk1fk1fl1	0minTNFa	SOAToe	no	16	0.884004
1	r05c04f08p00-ch1sk1fk1fl1	0minTNFa	SOAToe	no	17	1.16331
1	r05c04f08p00-ch1sk1fk1fl1	0minTNFa	SOAToe	no	18	1.08644
1	r05c04f08p00-ch1sk1fk1fl1	0minTNFa	SOAToe	no	19	1.02634
1	r05c04f09p00-ch1sk1fk1fl1	0minTNFa	SOAToe	no	1	0.968095
1	r05c04f09p00-ch1sk1fk1fl1	0minTNFa	SOAToe	no	2	1.17359
1	r05c04f09p00-ch1sk1fk1fl1	0minTNFa	SOAToe	no	3	0.798806
1	r05c04f09p00-ch1sk1fk1fl1	0minTNFa	SOAToe	no	4	0.741076
1	r05c04f09p00-ch1sk1fk1fl1	0minTNFa	SOAToe	no	5	1.13052
1	r05c04f09p00-ch1sk1fk1fl1	0minTNFa	SOAToe	no	6	0.788169
1	r05c04f09p00-ch1sk1fk1fl1	0minTNFa	SOAToe	no	7	0.933319
1	r05c04f09p00-ch1sk1fk1fl1	0minTNFa	SOAToe	no	8	0.770313
1	r05c04f09p00-ch1sk1fk1fl1	0minTNFa	SOAToe	no	9	0.836834
1	r05c04f09p00-ch1sk1fk1fl1	0minTNFa	SOAToe	no	10	1.12931
1	r05c04f09p00-ch1sk1fk1fl1	0minTNFa	SOAToe	no	11	0.830332
1	r05c04f09p00-ch1sk1fk1fl1	0minTNFa	SOAToe	no	12	0.899249
1	r05c04f09p00-ch1sk1fk1fl1	0minTNFa	SOAToe	no	13	0.844418
1	r05c04f09p00-ch1sk1fk1fl1	0minTNFa	SOAToe	no	14	0.746911
1	r05c04f09p00-ch1sk1fk1fl1	0minTNFa	SOAToe	no	15	0.925911
1	r05c04f09p00-ch1sk1fk1fl1	0minTNFa	SOAToe	no	16	0.794884
1	r05c04f09p00-ch1sk1fk1fl1	0minTNFa	SOAToe	no	17	0.813881
1	r05c04f09p00-ch1sk1fk1fl1	0minTNFa	SOAToe	no	18	0.778429
1	r05c04f09p00-ch1sk1fk1fl1	0minTNFa	SOAToe	no	19	0.7801
1	r05c04f09p00-ch1sk1fk1fl1	0minTNFa	SOAToe	no	20	0.823564
1	r05c04f09p00-ch1sk1fk1fl1	0minTNFa	SOAToe	no	21	0.849123
1	r05c04f09p00-ch1sk1fk1fl1	0minTNFa	SOAToe	no	22	0.85715
1	r05c04f09p00-ch1sk1fk1fl1	0minTNFa	SOAToe	no	23	0.540889
1	r05c04f09p00-ch1sk1fk1fl1	0minTNFa	SOAToe	no	24	0.745156
1	r05c04f09p00-ch1sk1fk1fl1	0minTNFa	SOAToe	no	25	0.735599
1	r05c04f09p00-ch1sk1fk1fl1	0minTNFa	SOAToe	no	26	0.861626
1	r05c04f09p00-ch1sk1fk1fl1	0minTNFa	SOAToe	no	27	0.78437
1	r05c04f09p00-ch1sk1fk1fl1	0minTNFa	SOAToe	no	28	0.808056
1	r05c04f09p00-ch1sk1fk1fl1	0minTNFa	SOAToe	no	29	0.723034
1	r05c04f09p00-ch1sk1fk1fl1	0minTNFa	SOAToe	no	30	0.658552
1	r05c04f09p00-ch1sk1fk1fl1	0minTNFa	SOAToe	no	31	0.830853
1	r05c04f09p00-ch1sk1fk1fl1	0minTNFa	SOAToe	no	32	1.27119
1	r05c04f09p00-ch1sk1fk1fl1	0minTNFa	SOAToe	no	33	0.853146
1	r05c04f09p00-ch1sk1fk1fl1	0minTNFa	SOAToe	no	34	1.23431
1	r05c04f09p00-ch1sk1fk1fl1	0minTNFa	SOAToe	no	35	1.06282
1	r05c04f09p00-ch1sk1fk1fl1	0minTNFa	SOAToe	no	36	1.20022
1	r05c04f09p00-ch1sk1fk1fl1	0minTNFa	SOAToe	no	37	1.44006
1	r05c04f09p00-ch1sk1fk1fl1	0minTNFa	SOAToe	no	38	1.03276
1	r05c04f10p00-ch1sk1fk1fl1	0minTNFa	SOAToe	no	1	0.841714
1	r05c04f10p00-ch1sk1fk1fl1	0minTNFa	SOAToe	no	2	0.749882
1	r05c04f10p00-ch1sk1fk1fl1	0minTNFa	SOAToe	no	3	1.27289
1	r05c04f10p00-ch1sk1fk1fl1	0minTNFa	SOAToe	no	4	0.810107
1	r05c04f10p00-ch1sk1fk1fl1	0minTNFa	SOAToe	no	5	0.88366
1	r05c04f10p00-ch1sk1fk1fl1	0minTNFa	SOAToe	no	6	1.1912
1	r05c04f10p00-ch1sk1fk1fl1	0minTNFa	SOAToe	no	7	1.29082
1	r05c04f10p00-ch1sk1fk1fl1	0minTNFa	SOAToe	no	8	1.0877
1	r05c04f10p00-ch1sk1fk1fl1	0minTNFa	SOAToe	no	9	0.756532
1	r05c04f10p00-ch1sk1fk1fl1	0minTNFa	SOAToe	no	10	0.685003
1	r05c04f10p00-ch1sk1fk1fl1	0minTNFa	SOAToe	no	11	1.02126
1	r05c04f10p00-ch1sk1fk1fl1	0minTNFa	SOAToe	no	12	0.850318
1	r05c04f10p00-ch1sk1fk1fl1	0minTNFa	SOAToe	no	13	0.791774
1	r05c04f10p00-ch1sk1fk1fl1	0minTNFa	SOAToe	no	14	0.831689
1	r05c04f10p00-ch1sk1fk1fl1	0minTNFa	SOAToe	no	15	0.648966
1	r05c04f10p00-ch1sk1fk1fl1	0minTNFa	SOAToe	no	16	0.840584
1	r05c04f10p00-ch1sk1fk1fl1	0minTNFa	SOAToe	no	17	1.14756
1	r05c04f10p00-ch1sk1fk1fl1	0minTNFa	SOAToe	no	18	1.07519
1	r05c04f10p00-ch1sk1fk1fl1	0minTNFa	SOAToe	no	19	1.33199
1	r05c04f10p00-ch1sk1fk1fl1	0minTNFa	SOAToe	no	20	1.14009
1	r05c04f10p00-ch1sk1fk1fl1	0minTNFa	SOAToe	no	21	0.747606
1	r05c04f10p00-ch1sk1fk1fl1	0minTNFa	SOAToe	no	22	1.21007
1	r05c04f10p00-ch1sk1fk1fl1	0minTNFa	SOAToe	no	23	1.37713
1	r05c04f10p00-ch1sk1fk1fl1	0minTNFa	SOAToe	no	24	0.882143
1	r05c04f10p00-ch1sk1fk1fl1	0minTNFa	SOAToe	no	25	1.13074
1	r05c04f10p00-ch1sk1fk1fl1	0minTNFa	SOAToe	no	26	0.982568
1	r05c04f10p00-ch1sk1fk1fl1	0minTNFa	SOAToe	no	27	0.874566
1	r05c04f11p00-ch1sk1fk1fl1	0minTNFa	SOAToe	no	1	0.799117
1	r05c04f11p00-ch1sk1fk1fl1	0minTNFa	SOAToe	no	2	0.935545
1	r05c04f11p00-ch1sk1fk1fl1	0minTNFa	SOAToe	no	3	0.821282
1	r05c04f11p00-ch1sk1fk1fl1	0minTNFa	SOAToe	no	4	0.732667
1	r05c04f11p00-ch1sk1fk1fl1	0minTNFa	SOAToe	no	5	1.01605
1	r05c04f11p00-ch1sk1fk1fl1	0minTNFa	SOAToe	no	6	1.01335
1	r05c04f11p00-ch1sk1fk1fl1	0minTNFa	SOAToe	no	7	1.00242
1	r05c04f11p00-ch1sk1fk1fl1	0minTNFa	SOAToe	no	8	0.866441
1	r05c04f11p00-ch1sk1fk1fl1	0minTNFa	SOAToe	no	9	0.996118
1	r05c04f11p00-ch1sk1fk1fl1	0minTNFa	SOAToe	no	10	0.879901
1	r05c04f11p00-ch1sk1fk1fl1	0minTNFa	SOAToe	no	11	0.908161
1	r05c04f11p00-ch1sk1fk1fl1	0minTNFa	SOAToe	no	12	0.939835
1	r05c04f11p00-ch1sk1fk1fl1	0minTNFa	SOAToe	no	13	1.04628
1	r05c04f11p00-ch1sk1fk1fl1	0minTNFa	SOAToe	no	14	0.838304
1	r05c04f11p00-ch1sk1fk1fl1	0minTNFa	SOAToe	no	15	0.644348
1	r05c04f11p00-ch1sk1fk1fl1	0minTNFa	SOAToe	no	16	0.743625
1	r05c04f11p00-ch1sk1fk1fl1	0minTNFa	SOAToe	no	17	0.946117
1	r05c04f11p00-ch1sk1fk1fl1	0minTNFa	SOAToe	no	18	0.818821
1	r05c04f11p00-ch1sk1fk1fl1	0minTNFa	SOAToe	no	19	0.927764
1	r05c04f11p00-ch1sk1fk1fl1	0minTNFa	SOAToe	no	20	1.30789
1	r05c04f11p00-ch1sk1fk1fl1	0minTNFa	SOAToe	no	21	1.02385
1	r05c04f11p00-ch1sk1fk1fl1	0minTNFa	SOAToe	no	22	0.803903
1	r05c04f11p00-ch1sk1fk1fl1	0minTNFa	SOAToe	no	23	0.573103
1	r05c04f11p00-ch1sk1fk1fl1	0minTNFa	SOAToe	no	24	0.850902
1	r05c04f11p00-ch1sk1fk1fl1	0minTNFa	SOAToe	no	25	0.787587
1	r05c04f11p00-ch1sk1fk1fl1	0minTNFa	SOAToe	no	26	0.793351
1	r05c04f11p00-ch1sk1fk1fl1	0minTNFa	SOAToe	no	27	0.972599
1	r05c04f11p00-ch1sk1fk1fl1	0minTNFa	SOAToe	no	28	1.09125
1	r05c04f11p00-ch1sk1fk1fl1	0minTNFa	SOAToe	no	29	0.817274
1	r05c04f11p00-ch1sk1fk1fl1	0minTNFa	SOAToe	no	30	1.20123
1	r05c04f11p00-ch1sk1fk1fl1	0minTNFa	SOAToe	no	31	0.795203
1	r05c04f11p00-ch1sk1fk1fl1	0minTNFa	SOAToe	no	32	0.833183
1	r05c04f11p00-ch1sk1fk1fl1	0minTNFa	SOAToe	no	33	0.955381
1	r05c04f11p00-ch1sk1fk1fl1	0minTNFa	SOAToe	no	34	0.965842
1	r05c04f11p00-ch1sk1fk1fl1	0minTNFa	SOAToe	no	35	0.827826
1	r05c04f11p00-ch1sk1fk1fl1	0minTNFa	SOAToe	no	36	0.849203
1	r05c04f11p00-ch1sk1fk1fl1	0minTNFa	SOAToe	no	37	1.07092
1	r05c04f11p00-ch1sk1fk1fl1	0minTNFa	SOAToe	no	38	1.02745
1	r05c04f11p00-ch1sk1fk1fl1	0minTNFa	SOAToe	no	39	1.00533
1	r05c04f11p00-ch1sk1fk1fl1	0minTNFa	SOAToe	no	40	1.03293
1	r05c04f11p00-ch1sk1fk1fl1	0minTNFa	SOAToe	no	41	1.13048
1	r05c04f11p00-ch1sk1fk1fl1	0minTNFa	SOAToe	no	42	0.960402
1	r05c04f11p00-ch1sk1fk1fl1	0minTNFa	SOAToe	no	43	0.775204
1	r05c04f11p00-ch1sk1fk1fl1	0minTNFa	SOAToe	no	44	1.54639
1	r05c04f11p00-ch1sk1fk1fl1	0minTNFa	SOAToe	no	45	0.937892
1	r05c04f11p00-ch1sk1fk1fl1	0minTNFa	SOAToe	no	46	1.53814
1	r05c04f11p00-ch1sk1fk1fl1	0minTNFa	SOAToe	no	47	1.20848
1	r05c04f11p00-ch1sk1fk1fl1	0minTNFa	SOAToe	no	49	1.40336
1	r05c04f12p00-ch1sk1fk1fl1	0minTNFa	SOAToe	no	1	0.71874
1	r05c04f12p00-ch1sk1fk1fl1	0minTNFa	SOAToe	no	2	0.961512
1	r05c04f12p00-ch1sk1fk1fl1	0minTNFa	SOAToe	no	3	0.720835
1	r05c04f12p00-ch1sk1fk1fl1	0minTNFa	SOAToe	no	4	0.992826
1	r05c04f12p00-ch1sk1fk1fl1	0minTNFa	SOAToe	no	5	0.971577
1	r05c04f12p00-ch1sk1fk1fl1	0minTNFa	SOAToe	no	6	1.11439
1	r05c04f12p00-ch1sk1fk1fl1	0minTNFa	SOAToe	no	7	0.937856
1	r05c04f12p00-ch1sk1fk1fl1	0minTNFa	SOAToe	no	8	0.870839
1	r05c04f12p00-ch1sk1fk1fl1	0minTNFa	SOAToe	no	9	0.758764
1	r05c04f12p00-ch1sk1fk1fl1	0minTNFa	SOAToe	no	10	0.898216
1	r05c04f12p00-ch1sk1fk1fl1	0minTNFa	SOAToe	no	11	0.793524
1	r05c04f12p00-ch1sk1fk1fl1	0minTNFa	SOAToe	no	12	0.74805
1	r05c04f12p00-ch1sk1fk1fl1	0minTNFa	SOAToe	no	13	0.7831
1	r05c04f12p00-ch1sk1fk1fl1	0minTNFa	SOAToe	no	14	0.781231
1	r05c04f12p00-ch1sk1fk1fl1	0minTNFa	SOAToe	no	15	0.967261
1	r05c04f12p00-ch1sk1fk1fl1	0minTNFa	SOAToe	no	16	0.963715
1	r05c04f12p00-ch1sk1fk1fl1	0minTNFa	SOAToe	no	17	0.665559
1	r05c04f12p00-ch1sk1fk1fl1	0minTNFa	SOAToe	no	18	1.12997
1	r05c04f12p00-ch1sk1fk1fl1	0minTNFa	SOAToe	no	19	1.15063
1	r05c04f12p00-ch1sk1fk1fl1	0minTNFa	SOAToe	no	20	0.846796
1	r05c04f12p00-ch1sk1fk1fl1	0minTNFa	SOAToe	no	21	1.07729
1	r05c04f12p00-ch1sk1fk1fl1	0minTNFa	SOAToe	no	22	1.08488
1	r05c04f12p00-ch1sk1fk1fl1	0minTNFa	SOAToe	no	23	0.908804
1	r05c04f12p00-ch1sk1fk1fl1	0minTNFa	SOAToe	no	24	0.975192
1	r05c04f12p00-ch1sk1fk1fl1	0minTNFa	SOAToe	no	25	0.607471
1	r05c04f12p00-ch1sk1fk1fl1	0minTNFa	SOAToe	no	26	0.628611
1	r05c04f12p00-ch1sk1fk1fl1	0minTNFa	SOAToe	no	27	1.16298
1	r05c04f13p00-ch1sk1fk1fl1	0minTNFa	SOAToe	no	1	1.29509
1	r05c04f13p00-ch1sk1fk1fl1	0minTNFa	SOAToe	no	2	0.752932
1	r05c04f13p00-ch1sk1fk1fl1	0minTNFa	SOAToe	no	3	1.04997
1	r05c04f13p00-ch1sk1fk1fl1	0minTNFa	SOAToe	no	4	1.21259
1	r05c04f13p00-ch1sk1fk1fl1	0minTNFa	SOAToe	no	5	1.12419
1	r05c04f13p00-ch1sk1fk1fl1	0minTNFa	SOAToe	no	6	1.01005
1	r05c04f13p00-ch1sk1fk1fl1	0minTNFa	SOAToe	no	7	0.814795
1	r05c04f13p00-ch1sk1fk1fl1	0minTNFa	SOAToe	no	8	1.03707
1	r05c04f13p00-ch1sk1fk1fl1	0minTNFa	SOAToe	no	9	0.807193
1	r05c04f13p00-ch1sk1fk1fl1	0minTNFa	SOAToe	no	10	1.36407
1	r05c04f13p00-ch1sk1fk1fl1	0minTNFa	SOAToe	no	11	1.38775
1	r05c04f13p00-ch1sk1fk1fl1	0minTNFa	SOAToe	no	12	0.928311
1	r05c04f13p00-ch1sk1fk1fl1	0minTNFa	SOAToe	no	13	1.00639
1	r05c04f13p00-ch1sk1fk1fl1	0minTNFa	SOAToe	no	14	1.17441
1	r05c04f13p00-ch1sk1fk1fl1	0minTNFa	SOAToe	no	15	1.04354
1	r05c04f13p00-ch1sk1fk1fl1	0minTNFa	SOAToe	no	16	0.776348
1	r05c04f13p00-ch1sk1fk1fl1	0minTNFa	SOAToe	no	17	0.88955
1	r05c04f13p00-ch1sk1fk1fl1	0minTNFa	SOAToe	no	18	1.05132
1	r05c04f13p00-ch1sk1fk1fl1	0minTNFa	SOAToe	no	19	0.853722
1	r05c04f13p00-ch1sk1fk1fl1	0minTNFa	SOAToe	no	20	1.11447
1	r05c04f13p00-ch1sk1fk1fl1	0minTNFa	SOAToe	no	21	0.681063
1	r05c04f13p00-ch1sk1fk1fl1	0minTNFa	SOAToe	no	22	1.0488
1	r05c04f13p00-ch1sk1fk1fl1	0minTNFa	SOAToe	no	23	1.42706
1	r05c04f13p00-ch1sk1fk1fl1	0minTNFa	SOAToe	no	24	1.65912
1	r05c04f14p00-ch1sk1fk1fl1	0minTNFa	SOAToe	no	1	0.724026
1	r05c04f14p00-ch1sk1fk1fl1	0minTNFa	SOAToe	no	2	1.07898
1	r05c04f14p00-ch1sk1fk1fl1	0minTNFa	SOAToe	no	3	0.872479
1	r05c04f14p00-ch1sk1fk1fl1	0minTNFa	SOAToe	no	4	0.939509
1	r05c04f14p00-ch1sk1fk1fl1	0minTNFa	SOAToe	no	5	0.879449
1	r05c04f14p00-ch1sk1fk1fl1	0minTNFa	SOAToe	no	6	0.709275
1	r05c04f14p00-ch1sk1fk1fl1	0minTNFa	SOAToe	no	7	1.0568
1	r05c04f14p00-ch1sk1fk1fl1	0minTNFa	SOAToe	no	8	0.956598
1	r05c04f14p00-ch1sk1fk1fl1	0minTNFa	SOAToe	no	9	1.10373
1	r05c04f14p00-ch1sk1fk1fl1	0minTNFa	SOAToe	no	10	0.864294
1	r05c04f14p00-ch1sk1fk1fl1	0minTNFa	SOAToe	no	11	0.877664
1	r05c04f14p00-ch1sk1fk1fl1	0minTNFa	SOAToe	no	12	1.03225
1	r05c04f14p00-ch1sk1fk1fl1	0minTNFa	SOAToe	no	13	0.805766
1	r05c04f14p00-ch1sk1fk1fl1	0minTNFa	SOAToe	no	14	0.878655
1	r05c04f14p00-ch1sk1fk1fl1	0minTNFa	SOAToe	no	15	1.11219
1	r05c04f14p00-ch1sk1fk1fl1	0minTNFa	SOAToe	no	16	1.46035
1	r05c04f14p00-ch1sk1fk1fl1	0minTNFa	SOAToe	no	17	1.07356
1	r05c04f14p00-ch1sk1fk1fl1	0minTNFa	SOAToe	no	18	1.10023
1	r05c04f14p00-ch1sk1fk1fl1	0minTNFa	SOAToe	no	19	1.12728
1	r05c04f14p00-ch1sk1fk1fl1	0minTNFa	SOAToe	no	20	1.22885
1	r05c04f14p00-ch1sk1fk1fl1	0minTNFa	SOAToe	no	21	0.936977
1	r05c04f14p00-ch1sk1fk1fl1	0minTNFa	SOAToe	no	22	1.3694
1	r05c04f14p00-ch1sk1fk1fl1	0minTNFa	SOAToe	no	23	1.15532
1	r05c04f14p00-ch1sk1fk1fl1	0minTNFa	SOAToe	no	24	1.20349
1	r05c04f15p00-ch1sk1fk1fl1	0minTNFa	SOAToe	no	1	0.900778
1	r05c04f15p00-ch1sk1fk1fl1	0minTNFa	SOAToe	no	2	0.847556
1	r05c04f15p00-ch1sk1fk1fl1	0minTNFa	SOAToe	no	3	0.93076
1	r05c04f15p00-ch1sk1fk1fl1	0minTNFa	SOAToe	no	4	0.894427
1	r05c04f15p00-ch1sk1fk1fl1	0minTNFa	SOAToe	no	5	0.879115
1	r05c04f15p00-ch1sk1fk1fl1	0minTNFa	SOAToe	no	6	0.848284
1	r05c04f15p00-ch1sk1fk1fl1	0minTNFa	SOAToe	no	7	1.25867
1	r05c04f15p00-ch1sk1fk1fl1	0minTNFa	SOAToe	no	8	0.833109
1	r05c04f15p00-ch1sk1fk1fl1	0minTNFa	SOAToe	no	9	0.99472
1	r05c04f15p00-ch1sk1fk1fl1	0minTNFa	SOAToe	no	10	0.945478
1	r05c04f15p00-ch1sk1fk1fl1	0minTNFa	SOAToe	no	11	0.820998
1	r05c04f15p00-ch1sk1fk1fl1	0minTNFa	SOAToe	no	12	0.831817
1	r05c04f15p00-ch1sk1fk1fl1	0minTNFa	SOAToe	no	13	1.34064
1	r05c04f15p00-ch1sk1fk1fl1	0minTNFa	SOAToe	no	14	0.949797
1	r05c04f15p00-ch1sk1fk1fl1	0minTNFa	SOAToe	no	15	0.787084
1	r05c04f15p00-ch1sk1fk1fl1	0minTNFa	SOAToe	no	16	1.26175
1	r05c04f15p00-ch1sk1fk1fl1	0minTNFa	SOAToe	no	17	1.08336
1	r05c04f15p00-ch1sk1fk1fl1	0minTNFa	SOAToe	no	18	0.932855
1	r05c04f15p00-ch1sk1fk1fl1	0minTNFa	SOAToe	no	19	0.905722
1	r05c04f15p00-ch1sk1fk1fl1	0minTNFa	SOAToe	no	20	0.978465
1	r05c04f15p00-ch1sk1fk1fl1	0minTNFa	SOAToe	no	21	1.11793
1	r05c04f15p00-ch1sk1fk1fl1	0minTNFa	SOAToe	no	22	2.20099
1	r05c04f15p00-ch1sk1fk1fl1	0minTNFa	SOAToe	no	23	1.07284
1	r05c04f16p00-ch1sk1fk1fl1	0minTNFa	SOAToe	no	1	1.04075
1	r05c04f16p00-ch1sk1fk1fl1	0minTNFa	SOAToe	no	2	1.06551
1	r05c04f16p00-ch1sk1fk1fl1	0minTNFa	SOAToe	no	3	1.88793
1	r05c04f16p00-ch1sk1fk1fl1	0minTNFa	SOAToe	no	4	0.963772
1	r05c04f16p00-ch1sk1fk1fl1	0minTNFa	SOAToe	no	5	1.13796
1	r05c04f16p00-ch1sk1fk1fl1	0minTNFa	SOAToe	no	6	1.26191
1	r05c04f16p00-ch1sk1fk1fl1	0minTNFa	SOAToe	no	7	1.25446
1	r05c04f16p00-ch1sk1fk1fl1	0minTNFa	SOAToe	no	8	1.26274
1	r05c04f16p00-ch1sk1fk1fl1	0minTNFa	SOAToe	no	9	0.988636
1	r05c04f16p00-ch1sk1fk1fl1	0minTNFa	SOAToe	no	10	0.798353
1	r05c04f16p00-ch1sk1fk1fl1	0minTNFa	SOAToe	no	11	0.946158
1	r05c04f16p00-ch1sk1fk1fl1	0minTNFa	SOAToe	no	12	1.38171
1	r05c04f16p00-ch1sk1fk1fl1	0minTNFa	SOAToe	no	13	1.1484
1	r05c04f16p00-ch1sk1fk1fl1	0minTNFa	SOAToe	no	14	0.980271
1	r05c04f16p00-ch1sk1fk1fl1	0minTNFa	SOAToe	no	15	1.0346
1	r05c04f16p00-ch1sk1fk1fl1	0minTNFa	SOAToe	no	16	0.972423
1	r05c04f16p00-ch1sk1fk1fl1	0minTNFa	SOAToe	no	17	0.94543
1	r05c04f16p00-ch1sk1fk1fl1	0minTNFa	SOAToe	no	18	0.895733
1	r05c04f16p00-ch1sk1fk1fl1	0minTNFa	SOAToe	no	19	1.02231
1	r05c04f16p00-ch1sk1fk1fl1	0minTNFa	SOAToe	no	20	1.1327
1	r05c04f16p00-ch1sk1fk1fl1	0minTNFa	SOAToe	no	21	0.696948
1	r05c04f16p00-ch1sk1fk1fl1	0minTNFa	SOAToe	no	22	1.12058
1	r05c04f16p00-ch1sk1fk1fl1	0minTNFa	SOAToe	no	23	1.01348
1	r05c04f16p00-ch1sk1fk1fl1	0minTNFa	SOAToe	no	24	0.79834
1	r05c04f16p00-ch1sk1fk1fl1	0minTNFa	SOAToe	no	25	1.01754
1	r05c04f16p00-ch1sk1fk1fl1	0minTNFa	SOAToe	no	26	0.635753
1	r05c04f16p00-ch1sk1fk1fl1	0minTNFa	SOAToe	no	27	1.45895
1	r05c04f16p00-ch1sk1fk1fl1	0minTNFa	SOAToe	no	28	0.831502
1	r05c04f16p00-ch1sk1fk1fl1	0minTNFa	SOAToe	no	29	0.817567
1	r05c04f16p00-ch1sk1fk1fl1	0minTNFa	SOAToe	no	30	0.744931
1	r05c04f16p00-ch1sk1fk1fl1	0minTNFa	SOAToe	no	31	1.14209
1	r05c04f16p00-ch1sk1fk1fl1	0minTNFa	SOAToe	no	32	0.98762
1	r05c04f16p00-ch1sk1fk1fl1	0minTNFa	SOAToe	no	33	0.50449
1	r05c04f16p00-ch1sk1fk1fl1	0minTNFa	SOAToe	no	34	1.12147
1	r05c04f16p00-ch1sk1fk1fl1	0minTNFa	SOAToe	no	35	0.981487
1	r05c04f16p00-ch1sk1fk1fl1	0minTNFa	SOAToe	no	36	1.60694
1	r05c04f16p00-ch1sk1fk1fl1	0minTNFa	SOAToe	no	37	0.780798
1	r05c04f16p00-ch1sk1fk1fl1	0minTNFa	SOAToe	no	38	2.16444
1	r05c04f16p00-ch1sk1fk1fl1	0minTNFa	SOAToe	no	39	0.821911
1	r05c04f16p00-ch1sk1fk1fl1	0minTNFa	SOAToe	no	40	0.928616
1	r05c04f17p00-ch1sk1fk1fl1	0minTNFa	SOAToe	no	1	1.28747
1	r05c04f17p00-ch1sk1fk1fl1	0minTNFa	SOAToe	no	2	1.13233
1	r05c04f17p00-ch1sk1fk1fl1	0minTNFa	SOAToe	no	3	0.796447
1	r05c04f17p00-ch1sk1fk1fl1	0minTNFa	SOAToe	no	4	1.02914
1	r05c04f17p00-ch1sk1fk1fl1	0minTNFa	SOAToe	no	5	1.0286
1	r05c04f17p00-ch1sk1fk1fl1	0minTNFa	SOAToe	no	6	0.93869
1	r05c04f17p00-ch1sk1fk1fl1	0minTNFa	SOAToe	no	7	0.991335
1	r05c04f17p00-ch1sk1fk1fl1	0minTNFa	SOAToe	no	8	0.800146
1	r05c04f17p00-ch1sk1fk1fl1	0minTNFa	SOAToe	no	9	0.726072
1	r05c04f17p00-ch1sk1fk1fl1	0minTNFa	SOAToe	no	10	0.737521
1	r05c04f17p00-ch1sk1fk1fl1	0minTNFa	SOAToe	no	11	0.730265
1	r05c04f17p00-ch1sk1fk1fl1	0minTNFa	SOAToe	no	12	1.00724
1	r05c04f17p00-ch1sk1fk1fl1	0minTNFa	SOAToe	no	13	1.17356
1	r05c04f17p00-ch1sk1fk1fl1	0minTNFa	SOAToe	no	14	0.894624
1	r05c04f17p00-ch1sk1fk1fl1	0minTNFa	SOAToe	no	15	1.24631
1	r05c04f17p00-ch1sk1fk1fl1	0minTNFa	SOAToe	no	16	0.91733
1	r05c04f17p00-ch1sk1fk1fl1	0minTNFa	SOAToe	no	17	1.72968
1	r05c04f17p00-ch1sk1fk1fl1	0minTNFa	SOAToe	no	18	1.11746
1	r05c04f17p00-ch1sk1fk1fl1	0minTNFa	SOAToe	no	19	1.43549
1	r05c04f17p00-ch1sk1fk1fl1	0minTNFa	SOAToe	no	20	1.68879
1	r05c04f17p00-ch1sk1fk1fl1	0minTNFa	SOAToe	no	21	1.08878
1	r05c04f17p00-ch1sk1fk1fl1	0minTNFa	SOAToe	no	22	1.19594
1	r05c04f17p00-ch1sk1fk1fl1	0minTNFa	SOAToe	no	23	0.894562
1	r05c04f17p00-ch1sk1fk1fl1	0minTNFa	SOAToe	no	24	0.810755
1	r05c04f17p00-ch1sk1fk1fl1	0minTNFa	SOAToe	no	25	0.981388
1	r05c04f17p00-ch1sk1fk1fl1	0minTNFa	SOAToe	no	26	1.6563
1	r05c04f17p00-ch1sk1fk1fl1	0minTNFa	SOAToe	no	27	1.24234
1	r05c04f18p00-ch1sk1fk1fl1	0minTNFa	SOAToe	no	1	0.947062
1	r05c04f18p00-ch1sk1fk1fl1	0minTNFa	SOAToe	no	2	0.99203
1	r05c04f18p00-ch1sk1fk1fl1	0minTNFa	SOAToe	no	3	1.00587
1	r05c04f18p00-ch1sk1fk1fl1	0minTNFa	SOAToe	no	4	0.986324
1	r05c04f18p00-ch1sk1fk1fl1	0minTNFa	SOAToe	no	5	0.929621
1	r05c04f18p00-ch1sk1fk1fl1	0minTNFa	SOAToe	no	6	1.1411
1	r05c04f18p00-ch1sk1fk1fl1	0minTNFa	SOAToe	no	7	0.81062
1	r05c04f18p00-ch1sk1fk1fl1	0minTNFa	SOAToe	no	8	1.05216
1	r05c04f18p00-ch1sk1fk1fl1	0minTNFa	SOAToe	no	9	0.829302
1	r05c04f18p00-ch1sk1fk1fl1	0minTNFa	SOAToe	no	10	0.750495
1	r05c04f18p00-ch1sk1fk1fl1	0minTNFa	SOAToe	no	11	1.03606
1	r05c04f18p00-ch1sk1fk1fl1	0minTNFa	SOAToe	no	12	0.613183
1	r05c04f18p00-ch1sk1fk1fl1	0minTNFa	SOAToe	no	13	0.98272
1	r05c04f18p00-ch1sk1fk1fl1	0minTNFa	SOAToe	no	14	0.851428
1	r05c04f18p00-ch1sk1fk1fl1	0minTNFa	SOAToe	no	15	1.31938
1	r05c04f18p00-ch1sk1fk1fl1	0minTNFa	SOAToe	no	16	0.902442
1	r05c04f18p00-ch1sk1fk1fl1	0minTNFa	SOAToe	no	17	0.823506
1	r05c04f18p00-ch1sk1fk1fl1	0minTNFa	SOAToe	no	18	0.8266
1	r05c04f18p00-ch1sk1fk1fl1	0minTNFa	SOAToe	no	19	0.866636
1	r05c04f18p00-ch1sk1fk1fl1	0minTNFa	SOAToe	no	20	1.98397
1	r05c04f18p00-ch1sk1fk1fl1	0minTNFa	SOAToe	no	21	0.805266
1	r05c04f19p00-ch1sk1fk1fl1	0minTNFa	SOAToe	no	1	0.857251
1	r05c04f19p00-ch1sk1fk1fl1	0minTNFa	SOAToe	no	2	1.09324
1	r05c04f19p00-ch1sk1fk1fl1	0minTNFa	SOAToe	no	3	0.860393
1	r05c04f19p00-ch1sk1fk1fl1	0minTNFa	SOAToe	no	4	0.735472
1	r05c04f19p00-ch1sk1fk1fl1	0minTNFa	SOAToe	no	5	0.77438
1	r05c04f19p00-ch1sk1fk1fl1	0minTNFa	SOAToe	no	6	0.910217
1	r05c04f19p00-ch1sk1fk1fl1	0minTNFa	SOAToe	no	7	0.842065
1	r05c04f19p00-ch1sk1fk1fl1	0minTNFa	SOAToe	no	8	0.934063
1	r05c04f19p00-ch1sk1fk1fl1	0minTNFa	SOAToe	no	9	0.885932
1	r05c04f19p00-ch1sk1fk1fl1	0minTNFa	SOAToe	no	10	0.711965
1	r05c04f19p00-ch1sk1fk1fl1	0minTNFa	SOAToe	no	11	0.749579
1	r05c04f19p00-ch1sk1fk1fl1	0minTNFa	SOAToe	no	12	0.684004
1	r05c04f19p00-ch1sk1fk1fl1	0minTNFa	SOAToe	no	13	0.881938
1	r05c04f19p00-ch1sk1fk1fl1	0minTNFa	SOAToe	no	14	0.798857
1	r05c04f19p00-ch1sk1fk1fl1	0minTNFa	SOAToe	no	15	0.7802
1	r05c04f19p00-ch1sk1fk1fl1	0minTNFa	SOAToe	no	16	0.945828
1	r05c04f19p00-ch1sk1fk1fl1	0minTNFa	SOAToe	no	17	0.844934
1	r05c04f19p00-ch1sk1fk1fl1	0minTNFa	SOAToe	no	18	0.939112
1	r05c04f20p00-ch1sk1fk1fl1	0minTNFa	SOAToe	no	1	0.996202
1	r05c04f20p00-ch1sk1fk1fl1	0minTNFa	SOAToe	no	2	0.775946
1	r05c04f20p00-ch1sk1fk1fl1	0minTNFa	SOAToe	no	3	1.01789
1	r05c04f20p00-ch1sk1fk1fl1	0minTNFa	SOAToe	no	4	0.860228
1	r05c04f20p00-ch1sk1fk1fl1	0minTNFa	SOAToe	no	5	1.10371
1	r05c04f20p00-ch1sk1fk1fl1	0minTNFa	SOAToe	no	6	0.860341
1	r05c04f20p00-ch1sk1fk1fl1	0minTNFa	SOAToe	no	7	0.806276
1	r05c04f20p00-ch1sk1fk1fl1	0minTNFa	SOAToe	no	8	0.724909
1	r05c04f20p00-ch1sk1fk1fl1	0minTNFa	SOAToe	no	9	1.18618
1	r05c04f20p00-ch1sk1fk1fl1	0minTNFa	SOAToe	no	10	1.07386
1	r05c04f20p00-ch1sk1fk1fl1	0minTNFa	SOAToe	no	11	0.86049
1	r05c04f20p00-ch1sk1fk1fl1	0minTNFa	SOAToe	no	12	0.914591
1	r05c04f20p00-ch1sk1fk1fl1	0minTNFa	SOAToe	no	13	1.16557
1	r05c04f20p00-ch1sk1fk1fl1	0minTNFa	SOAToe	no	14	0.847993
1	r05c04f20p00-ch1sk1fk1fl1	0minTNFa	SOAToe	no	15	1.02489
1	r05c04f20p00-ch1sk1fk1fl1	0minTNFa	SOAToe	no	16	1.34647
1	r05c04f20p00-ch1sk1fk1fl1	0minTNFa	SOAToe	no	17	1.11251
1	r05c04f21p00-ch1sk1fk1fl1	0minTNFa	SOAToe	no	1	0.775766
1	r05c04f21p00-ch1sk1fk1fl1	0minTNFa	SOAToe	no	2	0.928454
1	r05c04f21p00-ch1sk1fk1fl1	0minTNFa	SOAToe	no	3	0.789921
1	r05c04f21p00-ch1sk1fk1fl1	0minTNFa	SOAToe	no	4	1.0578
1	r05c04f21p00-ch1sk1fk1fl1	0minTNFa	SOAToe	no	5	1.13479
1	r05c04f21p00-ch1sk1fk1fl1	0minTNFa	SOAToe	no	6	0.836699
1	r05c04f21p00-ch1sk1fk1fl1	0minTNFa	SOAToe	no	7	1.00446
1	r05c04f21p00-ch1sk1fk1fl1	0minTNFa	SOAToe	no	8	0.875978
1	r05c04f21p00-ch1sk1fk1fl1	0minTNFa	SOAToe	no	9	0.918671
1	r05c04f21p00-ch1sk1fk1fl1	0minTNFa	SOAToe	no	10	0.733441
1	r05c04f21p00-ch1sk1fk1fl1	0minTNFa	SOAToe	no	11	0.824984
1	r05c04f21p00-ch1sk1fk1fl1	0minTNFa	SOAToe	no	12	0.807613
1	r05c04f21p00-ch1sk1fk1fl1	0minTNFa	SOAToe	no	13	1.05521
1	r05c04f21p00-ch1sk1fk1fl1	0minTNFa	SOAToe	no	14	0.823765
1	r05c04f21p00-ch1sk1fk1fl1	0minTNFa	SOAToe	no	15	0.886067
1	r05c04f21p00-ch1sk1fk1fl1	0minTNFa	SOAToe	no	16	0.825078
1	r05c04f21p00-ch1sk1fk1fl1	0minTNFa	SOAToe	no	17	0.847863
1	r05c04f21p00-ch1sk1fk1fl1	0minTNFa	SOAToe	no	18	0.762274
1	r05c04f21p00-ch1sk1fk1fl1	0minTNFa	SOAToe	no	19	0.95392
1	r05c04f21p00-ch1sk1fk1fl1	0minTNFa	SOAToe	no	20	0.696136
1	r05c04f21p00-ch1sk1fk1fl1	0minTNFa	SOAToe	no	21	1.05021
1	r05c04f21p00-ch1sk1fk1fl1	0minTNFa	SOAToe	no	22	0.825112
1	r05c04f21p00-ch1sk1fk1fl1	0minTNFa	SOAToe	no	23	0.956394
1	r05c04f21p00-ch1sk1fk1fl1	0minTNFa	SOAToe	no	24	0.983423
1	r05c04f21p00-ch1sk1fk1fl1	0minTNFa	SOAToe	no	25	1.14057
1	r05c04f22p00-ch1sk1fk1fl1	0minTNFa	SOAToe	no	1	0.986887
1	r05c04f22p00-ch1sk1fk1fl1	0minTNFa	SOAToe	no	2	1.65779
1	r05c04f22p00-ch1sk1fk1fl1	0minTNFa	SOAToe	no	3	1.37815
1	r05c04f22p00-ch1sk1fk1fl1	0minTNFa	SOAToe	no	4	1.41957
1	r05c04f22p00-ch1sk1fk1fl1	0minTNFa	SOAToe	no	5	0.938684
1	r05c04f22p00-ch1sk1fk1fl1	0minTNFa	SOAToe	no	6	0.930834
1	r05c04f22p00-ch1sk1fk1fl1	0minTNFa	SOAToe	no	7	0.794386
1	r05c04f22p00-ch1sk1fk1fl1	0minTNFa	SOAToe	no	8	1.19536
1	r05c04f22p00-ch1sk1fk1fl1	0minTNFa	SOAToe	no	9	1.19309
1	r05c04f22p00-ch1sk1fk1fl1	0minTNFa	SOAToe	no	10	1.98842
1	r05c04f22p00-ch1sk1fk1fl1	0minTNFa	SOAToe	no	11	0.922114
1	r05c04f22p00-ch1sk1fk1fl1	0minTNFa	SOAToe	no	12	0.94874
1	r05c04f22p00-ch1sk1fk1fl1	0minTNFa	SOAToe	no	13	0.995525
1	r05c04f22p00-ch1sk1fk1fl1	0minTNFa	SOAToe	no	14	0.892386
1	r05c04f22p00-ch1sk1fk1fl1	0minTNFa	SOAToe	no	15	0.930979
1	r05c04f22p00-ch1sk1fk1fl1	0minTNFa	SOAToe	no	16	0.779919
1	r05c04f22p00-ch1sk1fk1fl1	0minTNFa	SOAToe	no	17	0.662555
1	r05c04f22p00-ch1sk1fk1fl1	0minTNFa	SOAToe	no	18	0.855521
1	r05c04f22p00-ch1sk1fk1fl1	0minTNFa	SOAToe	no	19	0.68285
1	r05c04f22p00-ch1sk1fk1fl1	0minTNFa	SOAToe	no	20	1.07413
1	r05c04f22p00-ch1sk1fk1fl1	0minTNFa	SOAToe	no	21	0.986011
1	r05c04f22p00-ch1sk1fk1fl1	0minTNFa	SOAToe	no	22	0.920794
1	r05c04f22p00-ch1sk1fk1fl1	0minTNFa	SOAToe	no	23	0.821684
1	r05c04f22p00-ch1sk1fk1fl1	0minTNFa	SOAToe	no	24	1.06943
1	r05c04f22p00-ch1sk1fk1fl1	0minTNFa	SOAToe	no	25	0.865966
1	r05c04f22p00-ch1sk1fk1fl1	0minTNFa	SOAToe	no	26	1.08202
1	r05c04f22p00-ch1sk1fk1fl1	0minTNFa	SOAToe	no	27	1.19107
1	r05c04f22p00-ch1sk1fk1fl1	0minTNFa	SOAToe	no	28	1.25558
1	r05c04f22p00-ch1sk1fk1fl1	0minTNFa	SOAToe	no	29	1.29033
1	r05c04f22p00-ch1sk1fk1fl1	0minTNFa	SOAToe	no	30	1.15947
1	r05c04f23p00-ch1sk1fk1fl1	0minTNFa	SOAToe	no	1	1.3454
1	r05c04f23p00-ch1sk1fk1fl1	0minTNFa	SOAToe	no	2	0.72209
1	r05c04f23p00-ch1sk1fk1fl1	0minTNFa	SOAToe	no	3	1.13551
1	r05c04f23p00-ch1sk1fk1fl1	0minTNFa	SOAToe	no	4	0.909534
1	r05c04f23p00-ch1sk1fk1fl1	0minTNFa	SOAToe	no	5	2.37207
1	r05c04f23p00-ch1sk1fk1fl1	0minTNFa	SOAToe	no	6	1.51315
1	r05c04f23p00-ch1sk1fk1fl1	0minTNFa	SOAToe	no	8	1.27627
1	r05c04f23p00-ch1sk1fk1fl1	0minTNFa	SOAToe	no	9	1.32701
1	r05c04f23p00-ch1sk1fk1fl1	0minTNFa	SOAToe	no	10	0.9087
1	r05c04f23p00-ch1sk1fk1fl1	0minTNFa	SOAToe	no	12	2.3009
1	r05c04f24p00-ch1sk1fk1fl1	0minTNFa	SOAToe	no	1	0.885894
1	r05c04f24p00-ch1sk1fk1fl1	0minTNFa	SOAToe	no	2	1.0195
1	r05c04f24p00-ch1sk1fk1fl1	0minTNFa	SOAToe	no	3	1.35592
1	r05c04f24p00-ch1sk1fk1fl1	0minTNFa	SOAToe	no	4	0.782475
1	r05c04f24p00-ch1sk1fk1fl1	0minTNFa	SOAToe	no	5	0.923736
1	r05c04f24p00-ch1sk1fk1fl1	0minTNFa	SOAToe	no	6	1.03432
1	r05c04f24p00-ch1sk1fk1fl1	0minTNFa	SOAToe	no	7	1.05596
1	r05c04f24p00-ch1sk1fk1fl1	0minTNFa	SOAToe	no	8	0.780673
1	r05c04f24p00-ch1sk1fk1fl1	0minTNFa	SOAToe	no	9	0.7161
1	r05c04f24p00-ch1sk1fk1fl1	0minTNFa	SOAToe	no	10	0.812856
1	r05c04f24p00-ch1sk1fk1fl1	0minTNFa	SOAToe	no	11	1.16506
1	r05c04f24p00-ch1sk1fk1fl1	0minTNFa	SOAToe	no	12	1.0593
1	r05c04f24p00-ch1sk1fk1fl1	0minTNFa	SOAToe	no	13	0.982517
1	r05c04f24p00-ch1sk1fk1fl1	0minTNFa	SOAToe	no	14	0.944993
1	r05c04f24p00-ch1sk1fk1fl1	0minTNFa	SOAToe	no	15	1.09458
1	r05c04f24p00-ch1sk1fk1fl1	0minTNFa	SOAToe	no	16	0.90449
1	r05c04f24p00-ch1sk1fk1fl1	0minTNFa	SOAToe	no	17	0.716954
1	r05c04f24p00-ch1sk1fk1fl1	0minTNFa	SOAToe	no	18	0.771699
1	r05c04f24p00-ch1sk1fk1fl1	0minTNFa	SOAToe	no	19	1.1258
1	r05c04f25p00-ch1sk1fk1fl1	0minTNFa	SOAToe	no	1	1.03526
1	r05c04f25p00-ch1sk1fk1fl1	0minTNFa	SOAToe	no	2	1.07755
1	r05c04f25p00-ch1sk1fk1fl1	0minTNFa	SOAToe	no	3	1.38753
1	r05c04f25p00-ch1sk1fk1fl1	0minTNFa	SOAToe	no	4	0.986461
1	r05c04f25p00-ch1sk1fk1fl1	0minTNFa	SOAToe	no	5	1.10164
1	r05c04f25p00-ch1sk1fk1fl1	0minTNFa	SOAToe	no	6	1.06525
1	r05c04f25p00-ch1sk1fk1fl1	0minTNFa	SOAToe	no	7	0.935491
1	r05c04f25p00-ch1sk1fk1fl1	0minTNFa	SOAToe	no	8	0.97378
1	r05c04f25p00-ch1sk1fk1fl1	0minTNFa	SOAToe	no	9	1.02214
1	r05c04f25p00-ch1sk1fk1fl1	0minTNFa	SOAToe	no	10	0.883502
1	r05c04f25p00-ch1sk1fk1fl1	0minTNFa	SOAToe	no	11	1.29951
1	r05c04f25p00-ch1sk1fk1fl1	0minTNFa	SOAToe	no	12	1.03675
1	r05c04f25p00-ch1sk1fk1fl1	0minTNFa	SOAToe	no	13	1.056
1	r05c04f25p00-ch1sk1fk1fl1	0minTNFa	SOAToe	no	14	1.01332
1	r05c04f25p00-ch1sk1fk1fl1	0minTNFa	SOAToe	no	15	0.934293
1	r05c04f25p00-ch1sk1fk1fl1	0minTNFa	SOAToe	no	16	1.05495
1	r05c04f25p00-ch1sk1fk1fl1	0minTNFa	SOAToe	no	17	0.90096
1	r05c04f25p00-ch1sk1fk1fl1	0minTNFa	SOAToe	no	18	0.835627
1	r05c04f25p00-ch1sk1fk1fl1	0minTNFa	SOAToe	no	19	0.719791
1	r05c04f25p00-ch1sk1fk1fl1	0minTNFa	SOAToe	no	20	0.780446
1	r05c04f26p00-ch1sk1fk1fl1	0minTNFa	SOAToe	no	1	0.867461
1	r05c04f26p00-ch1sk1fk1fl1	0minTNFa	SOAToe	no	2	1.00767
1	r05c04f26p00-ch1sk1fk1fl1	0minTNFa	SOAToe	no	3	0.873531
1	r05c04f26p00-ch1sk1fk1fl1	0minTNFa	SOAToe	no	4	0.805877
1	r05c04f26p00-ch1sk1fk1fl1	0minTNFa	SOAToe	no	5	0.806371
1	r05c04f26p00-ch1sk1fk1fl1	0minTNFa	SOAToe	no	6	0.744755
1	r05c04f26p00-ch1sk1fk1fl1	0minTNFa	SOAToe	no	7	0.946226
1	r05c04f26p00-ch1sk1fk1fl1	0minTNFa	SOAToe	no	8	0.685932
1	r05c04f26p00-ch1sk1fk1fl1	0minTNFa	SOAToe	no	9	0.775156
1	r05c04f26p00-ch1sk1fk1fl1	0minTNFa	SOAToe	no	10	0.733736
1	r05c04f26p00-ch1sk1fk1fl1	0minTNFa	SOAToe	no	11	1.01983
1	r05c04f26p00-ch1sk1fk1fl1	0minTNFa	SOAToe	no	12	0.867844
1	r05c04f26p00-ch1sk1fk1fl1	0minTNFa	SOAToe	no	13	0.987571
1	r05c04f26p00-ch1sk1fk1fl1	0minTNFa	SOAToe	no	14	0.950863
1	r05c04f26p00-ch1sk1fk1fl1	0minTNFa	SOAToe	no	15	0.757052
1	r05c04f26p00-ch1sk1fk1fl1	0minTNFa	SOAToe	no	16	1.58135
1	r05c04f26p00-ch1sk1fk1fl1	0minTNFa	SOAToe	no	17	0.916529
1	r05c04f26p00-ch1sk1fk1fl1	0minTNFa	SOAToe	no	18	1.57827
1	r05c04f26p00-ch1sk1fk1fl1	0minTNFa	SOAToe	no	19	0.958403
1	r05c04f26p00-ch1sk1fk1fl1	0minTNFa	SOAToe	no	20	1.24682
1	r05c04f27p00-ch1sk1fk1fl1	0minTNFa	SOAToe	no	1	0.791102
1	r05c04f27p00-ch1sk1fk1fl1	0minTNFa	SOAToe	no	2	1.00567
1	r05c04f27p00-ch1sk1fk1fl1	0minTNFa	SOAToe	no	3	0.756372
1	r05c04f27p00-ch1sk1fk1fl1	0minTNFa	SOAToe	no	4	0.751644
1	r05c04f27p00-ch1sk1fk1fl1	0minTNFa	SOAToe	no	5	0.976004
1	r05c04f27p00-ch1sk1fk1fl1	0minTNFa	SOAToe	no	6	0.860491
1	r05c04f27p00-ch1sk1fk1fl1	0minTNFa	SOAToe	no	7	0.924325
1	r05c04f27p00-ch1sk1fk1fl1	0minTNFa	SOAToe	no	8	0.922837
1	r05c04f27p00-ch1sk1fk1fl1	0minTNFa	SOAToe	no	9	0.75291
1	r05c04f27p00-ch1sk1fk1fl1	0minTNFa	SOAToe	no	10	1.08117
1	r05c04f27p00-ch1sk1fk1fl1	0minTNFa	SOAToe	no	11	1.16816
1	r05c04f27p00-ch1sk1fk1fl1	0minTNFa	SOAToe	no	12	2.08819
1	r05c04f28p00-ch1sk1fk1fl1	0minTNFa	SOAToe	no	1	0.986064
1	r05c04f28p00-ch1sk1fk1fl1	0minTNFa	SOAToe	no	2	0.886156
1	r05c04f28p00-ch1sk1fk1fl1	0minTNFa	SOAToe	no	3	1.04678
1	r05c04f28p00-ch1sk1fk1fl1	0minTNFa	SOAToe	no	4	0.923098
1	r05c04f28p00-ch1sk1fk1fl1	0minTNFa	SOAToe	no	5	0.943424
1	r05c04f28p00-ch1sk1fk1fl1	0minTNFa	SOAToe	no	6	1.03472
1	r05c04f28p00-ch1sk1fk1fl1	0minTNFa	SOAToe	no	7	1.28236
1	r05c04f28p00-ch1sk1fk1fl1	0minTNFa	SOAToe	no	8	0.822283
1	r05c04f28p00-ch1sk1fk1fl1	0minTNFa	SOAToe	no	9	0.800133
1	r05c04f28p00-ch1sk1fk1fl1	0minTNFa	SOAToe	no	10	1.07551
1	r05c04f28p00-ch1sk1fk1fl1	0minTNFa	SOAToe	no	11	1.09094
1	r05c04f28p00-ch1sk1fk1fl1	0minTNFa	SOAToe	no	12	0.705167
1	r05c04f28p00-ch1sk1fk1fl1	0minTNFa	SOAToe	no	13	1.03179
1	r05c04f28p00-ch1sk1fk1fl1	0minTNFa	SOAToe	no	14	1.01618
1	r05c04f28p00-ch1sk1fk1fl1	0minTNFa	SOAToe	no	15	0.887138
1	r05c04f28p00-ch1sk1fk1fl1	0minTNFa	SOAToe	no	16	0.751254
1	r05c04f28p00-ch1sk1fk1fl1	0minTNFa	SOAToe	no	17	0.700427
1	r05c04f28p00-ch1sk1fk1fl1	0minTNFa	SOAToe	no	18	0.882772
1	r05c04f28p00-ch1sk1fk1fl1	0minTNFa	SOAToe	no	19	0.896229
1	r05c04f28p00-ch1sk1fk1fl1	0minTNFa	SOAToe	no	20	0.962798
1	r05c04f28p00-ch1sk1fk1fl1	0minTNFa	SOAToe	no	21	1.56204
1	r05c04f28p00-ch1sk1fk1fl1	0minTNFa	SOAToe	no	22	0.809806
1	r05c04f28p00-ch1sk1fk1fl1	0minTNFa	SOAToe	no	23	1.02553
1	r05c04f29p00-ch1sk1fk1fl1	0minTNFa	SOAToe	no	1	0.879344
1	r05c04f29p00-ch1sk1fk1fl1	0minTNFa	SOAToe	no	2	1.20921
[truncated: 29,043 more rows]
