# Supplementary material for: Nuclear envelope-associated lipid droplets are enriched in cholesteryl esters and increase during inflammatory signaling
Source: EMBO J. 2025 Apr 7;44(10):2774–802. doi: 10.1038/s44318-025-00423-2 (PMC12084420; doi:10.1038/s44318-025-00423-2)
Supplement: Supplementary file 9 — Source data Fig. 7 [file 44318_2025_423_MOESM9_ESM.zip › 7F/p65_nuclearTranslocation_A431wt-A431wt+PKF_pooled4-5.xlsx]

## Sheet: Description
This file contains the cell-level data of p65 nuclear translocation.
The figure shows pooled data from 2 biological replicates.
column descriptions
expID	identifier of the experiment (biological replicate)
ImageName	identifier of the field of view
load	name of the loading condition
cellType	name of the cell type
SOATi	yes/no indicating if SOAT inhibitor was present in the well
cellID	unique identifier (within the field of view) of the cell
meanIntensityRatio_nucleusCyto_bgSub_norm	The readout of p65 nuclear translocation as specified in the paper
Cell numbers	WT	WT+SOATi	WT	WT+SOATi	WT	WT+SOATi	WT	WT+SOATi
expID/TNFa load	0min		10min		20min		30min
4	4845	4474	5041	4195	5119	4311	4602	4519
5	2581	2718	2452	2759	2655	2649	2755	2781

## Sheet: sourceData_A431wt-A431wt+PKF_po
expID	ImageName	load	cellType	SOATi	cellID	meanIntensityRatio_nucleusCyto_bgSub_norm
4	r03c03f01p00-ch1sk1fk1fl1	0minTNFa	A431wt	no	1	0.975294
4	r03c03f01p00-ch1sk1fk1fl1	0minTNFa	A431wt	no	2	0.639228
4	r03c03f01p00-ch1sk1fk1fl1	0minTNFa	A431wt	no	3	1.75676
4	r03c03f01p00-ch1sk1fk1fl1	0minTNFa	A431wt	no	4	1.29318
4	r03c03f01p00-ch1sk1fk1fl1	0minTNFa	A431wt	no	5	1.10207
4	r03c03f01p00-ch1sk1fk1fl1	0minTNFa	A431wt	no	6	0.628896
4	r03c03f01p00-ch1sk1fk1fl1	0minTNFa	A431wt	no	7	0.885726
4	r03c03f01p00-ch1sk1fk1fl1	0minTNFa	A431wt	no	8	1.4804
4	r03c03f01p00-ch1sk1fk1fl1	0minTNFa	A431wt	no	9	1.09744
4	r03c03f01p00-ch1sk1fk1fl1	0minTNFa	A431wt	no	10	1.02822
4	r03c03f01p00-ch1sk1fk1fl1	0minTNFa	A431wt	no	11	0.749973
4	r03c03f01p00-ch1sk1fk1fl1	0minTNFa	A431wt	no	12	0.581833
4	r03c03f01p00-ch1sk1fk1fl1	0minTNFa	A431wt	no	13	0.874487
4	r03c03f01p00-ch1sk1fk1fl1	0minTNFa	A431wt	no	14	1.02899
4	r03c03f01p00-ch1sk1fk1fl1	0minTNFa	A431wt	no	15	0.95497
4	r03c03f01p00-ch1sk1fk1fl1	0minTNFa	A431wt	no	16	0.897839
4	r03c03f01p00-ch1sk1fk1fl1	0minTNFa	A431wt	no	17	0.745848
4	r03c03f01p00-ch1sk1fk1fl1	0minTNFa	A431wt	no	18	0.671989
4	r03c03f01p00-ch1sk1fk1fl1	0minTNFa	A431wt	no	19	0.745238
4	r03c03f01p00-ch1sk1fk1fl1	0minTNFa	A431wt	no	20	0.897732
4	r03c03f01p00-ch1sk1fk1fl1	0minTNFa	A431wt	no	21	0.724777
4	r03c03f01p00-ch1sk1fk1fl1	0minTNFa	A431wt	no	22	0.639819
4	r03c03f01p00-ch1sk1fk1fl1	0minTNFa	A431wt	no	23	0.814271
4	r03c03f01p00-ch1sk1fk1fl1	0minTNFa	A431wt	no	24	0.521859
4	r03c03f01p00-ch1sk1fk1fl1	0minTNFa	A431wt	no	25	0.773732
4	r03c03f01p00-ch1sk1fk1fl1	0minTNFa	A431wt	no	26	0.672799
4	r03c03f01p00-ch1sk1fk1fl1	0minTNFa	A431wt	no	27	0.619223
4	r03c03f01p00-ch1sk1fk1fl1	0minTNFa	A431wt	no	28	0.644461
4	r03c03f01p00-ch1sk1fk1fl1	0minTNFa	A431wt	no	29	0.96745
4	r03c03f01p00-ch1sk1fk1fl1	0minTNFa	A431wt	no	30	0.657623
4	r03c03f01p00-ch1sk1fk1fl1	0minTNFa	A431wt	no	31	1.02087
4	r03c03f01p00-ch1sk1fk1fl1	0minTNFa	A431wt	no	32	1.15842
4	r03c03f01p00-ch1sk1fk1fl1	0minTNFa	A431wt	no	33	0.911636
4	r03c03f01p00-ch1sk1fk1fl1	0minTNFa	A431wt	no	34	1.04014
4	r03c03f01p00-ch1sk1fk1fl1	0minTNFa	A431wt	no	35	0.637654
4	r03c03f01p00-ch1sk1fk1fl1	0minTNFa	A431wt	no	36	0.733025
4	r03c03f01p00-ch1sk1fk1fl1	0minTNFa	A431wt	no	37	0.881677
4	r03c03f01p00-ch1sk1fk1fl1	0minTNFa	A431wt	no	38	0.641953
4	r03c03f01p00-ch1sk1fk1fl1	0minTNFa	A431wt	no	39	1.12423
4	r03c03f01p00-ch1sk1fk1fl1	0minTNFa	A431wt	no	40	0.965257
4	r03c03f01p00-ch1sk1fk1fl1	0minTNFa	A431wt	no	41	0.814385
4	r03c03f01p00-ch1sk1fk1fl1	0minTNFa	A431wt	no	42	1.07019
4	r03c03f01p00-ch1sk1fk1fl1	0minTNFa	A431wt	no	43	0.799629
4	r03c03f01p00-ch1sk1fk1fl1	0minTNFa	A431wt	no	44	0.494744
4	r03c03f01p00-ch1sk1fk1fl1	0minTNFa	A431wt	no	45	0.884472
4	r03c03f01p00-ch1sk1fk1fl1	0minTNFa	A431wt	no	46	1.32283
4	r03c03f01p00-ch1sk1fk1fl1	0minTNFa	A431wt	no	47	0.854672
4	r03c03f01p00-ch1sk1fk1fl1	0minTNFa	A431wt	no	48	0.792309
4	r03c03f01p00-ch1sk1fk1fl1	0minTNFa	A431wt	no	49	0.771856
4	r03c03f01p00-ch1sk1fk1fl1	0minTNFa	A431wt	no	50	0.986475
4	r03c03f01p00-ch1sk1fk1fl1	0minTNFa	A431wt	no	51	0.765752
4	r03c03f01p00-ch1sk1fk1fl1	0minTNFa	A431wt	no	52	1.6145
4	r03c03f01p00-ch1sk1fk1fl1	0minTNFa	A431wt	no	53	0.812991
4	r03c03f01p00-ch1sk1fk1fl1	0minTNFa	A431wt	no	54	1.75803
4	r03c03f01p00-ch1sk1fk1fl1	0minTNFa	A431wt	no	55	1.60647
4	r03c03f01p00-ch1sk1fk1fl1	0minTNFa	A431wt	no	56	1.07951
4	r03c03f01p00-ch1sk1fk1fl1	0minTNFa	A431wt	no	57	0.84407
4	r03c03f01p00-ch1sk1fk1fl1	0minTNFa	A431wt	no	58	1.16782
4	r03c03f01p00-ch1sk1fk1fl1	0minTNFa	A431wt	no	59	0.941656
4	r03c03f01p00-ch1sk1fk1fl1	0minTNFa	A431wt	no	60	1.55554
4	r03c03f01p00-ch1sk1fk1fl1	0minTNFa	A431wt	no	61	0.886551
4	r03c03f01p00-ch1sk1fk1fl1	0minTNFa	A431wt	no	62	1.12682
4	r03c03f01p00-ch1sk1fk1fl1	0minTNFa	A431wt	no	63	1.1626
4	r03c03f01p00-ch1sk1fk1fl1	0minTNFa	A431wt	no	64	1.31663
4	r03c03f01p00-ch1sk1fk1fl1	0minTNFa	A431wt	no	65	1.24055
4	r03c03f01p00-ch1sk1fk1fl1	0minTNFa	A431wt	no	66	1.13084
4	r03c03f02p00-ch1sk1fk1fl1	0minTNFa	A431wt	no	1	1.61375
4	r03c03f02p00-ch1sk1fk1fl1	0minTNFa	A431wt	no	2	1.12697
4	r03c03f02p00-ch1sk1fk1fl1	0minTNFa	A431wt	no	3	1.26275
4	r03c03f02p00-ch1sk1fk1fl1	0minTNFa	A431wt	no	4	0.663613
4	r03c03f02p00-ch1sk1fk1fl1	0minTNFa	A431wt	no	5	0.94368
4	r03c03f02p00-ch1sk1fk1fl1	0minTNFa	A431wt	no	6	1.38771
4	r03c03f02p00-ch1sk1fk1fl1	0minTNFa	A431wt	no	7	0.611316
4	r03c03f02p00-ch1sk1fk1fl1	0minTNFa	A431wt	no	8	0.728003
4	r03c03f02p00-ch1sk1fk1fl1	0minTNFa	A431wt	no	9	0.599651
4	r03c03f02p00-ch1sk1fk1fl1	0minTNFa	A431wt	no	10	0.75445
4	r03c03f02p00-ch1sk1fk1fl1	0minTNFa	A431wt	no	11	0.871712
4	r03c03f02p00-ch1sk1fk1fl1	0minTNFa	A431wt	no	12	0.55473
4	r03c03f02p00-ch1sk1fk1fl1	0minTNFa	A431wt	no	13	0.856129
4	r03c03f02p00-ch1sk1fk1fl1	0minTNFa	A431wt	no	14	0.734109
4	r03c03f02p00-ch1sk1fk1fl1	0minTNFa	A431wt	no	15	0.635142
4	r03c03f02p00-ch1sk1fk1fl1	0minTNFa	A431wt	no	16	0.784133
4	r03c03f02p00-ch1sk1fk1fl1	0minTNFa	A431wt	no	17	0.623969
4	r03c03f02p00-ch1sk1fk1fl1	0minTNFa	A431wt	no	18	0.656301
4	r03c03f02p00-ch1sk1fk1fl1	0minTNFa	A431wt	no	19	0.815248
4	r03c03f02p00-ch1sk1fk1fl1	0minTNFa	A431wt	no	20	0.680481
4	r03c03f02p00-ch1sk1fk1fl1	0minTNFa	A431wt	no	21	1.74638
4	r03c03f02p00-ch1sk1fk1fl1	0minTNFa	A431wt	no	22	0.834324
4	r03c03f02p00-ch1sk1fk1fl1	0minTNFa	A431wt	no	23	0.641959
4	r03c03f02p00-ch1sk1fk1fl1	0minTNFa	A431wt	no	24	0.681325
4	r03c03f02p00-ch1sk1fk1fl1	0minTNFa	A431wt	no	25	0.62174
4	r03c03f02p00-ch1sk1fk1fl1	0minTNFa	A431wt	no	26	0.540007
4	r03c03f02p00-ch1sk1fk1fl1	0minTNFa	A431wt	no	27	0.645068
4	r03c03f02p00-ch1sk1fk1fl1	0minTNFa	A431wt	no	28	1.17222
4	r03c03f02p00-ch1sk1fk1fl1	0minTNFa	A431wt	no	29	0.627577
4	r03c03f02p00-ch1sk1fk1fl1	0minTNFa	A431wt	no	30	0.77727
4	r03c03f02p00-ch1sk1fk1fl1	0minTNFa	A431wt	no	31	0.69825
4	r03c03f02p00-ch1sk1fk1fl1	0minTNFa	A431wt	no	32	0.555425
4	r03c03f02p00-ch1sk1fk1fl1	0minTNFa	A431wt	no	33	0.704948
4	r03c03f02p00-ch1sk1fk1fl1	0minTNFa	A431wt	no	34	0.69606
4	r03c03f02p00-ch1sk1fk1fl1	0minTNFa	A431wt	no	35	0.536984
4	r03c03f02p00-ch1sk1fk1fl1	0minTNFa	A431wt	no	36	1.75008
4	r03c03f02p00-ch1sk1fk1fl1	0minTNFa	A431wt	no	37	0.583601
4	r03c03f02p00-ch1sk1fk1fl1	0minTNFa	A431wt	no	38	1.02824
4	r03c03f02p00-ch1sk1fk1fl1	0minTNFa	A431wt	no	39	0.86164
4	r03c03f02p00-ch1sk1fk1fl1	0minTNFa	A431wt	no	40	0.793777
4	r03c03f02p00-ch1sk1fk1fl1	0minTNFa	A431wt	no	41	0.779943
4	r03c03f02p00-ch1sk1fk1fl1	0minTNFa	A431wt	no	42	0.753998
4	r03c03f02p00-ch1sk1fk1fl1	0minTNFa	A431wt	no	43	0.98319
4	r03c03f02p00-ch1sk1fk1fl1	0minTNFa	A431wt	no	44	0.869146
4	r03c03f02p00-ch1sk1fk1fl1	0minTNFa	A431wt	no	45	0.738503
4	r03c03f02p00-ch1sk1fk1fl1	0minTNFa	A431wt	no	46	0.754918
4	r03c03f02p00-ch1sk1fk1fl1	0minTNFa	A431wt	no	47	1.52124
4	r03c03f02p00-ch1sk1fk1fl1	0minTNFa	A431wt	no	48	1.15981
4	r03c03f02p00-ch1sk1fk1fl1	0minTNFa	A431wt	no	49	0.751704
4	r03c03f02p00-ch1sk1fk1fl1	0minTNFa	A431wt	no	50	0.959273
4	r03c03f02p00-ch1sk1fk1fl1	0minTNFa	A431wt	no	51	0.943899
4	r03c03f02p00-ch1sk1fk1fl1	0minTNFa	A431wt	no	52	0.991228
4	r03c03f02p00-ch1sk1fk1fl1	0minTNFa	A431wt	no	53	1.20296
4	r03c03f02p00-ch1sk1fk1fl1	0minTNFa	A431wt	no	54	1.29528
4	r03c03f02p00-ch1sk1fk1fl1	0minTNFa	A431wt	no	55	1.2984
4	r03c03f02p00-ch1sk1fk1fl1	0minTNFa	A431wt	no	56	0.500426
4	r03c03f02p00-ch1sk1fk1fl1	0minTNFa	A431wt	no	57	0.941701
4	r03c03f02p00-ch1sk1fk1fl1	0minTNFa	A431wt	no	58	0.736318
4	r03c03f02p00-ch1sk1fk1fl1	0minTNFa	A431wt	no	59	0.900451
4	r03c03f02p00-ch1sk1fk1fl1	0minTNFa	A431wt	no	60	0.805469
4	r03c03f02p00-ch1sk1fk1fl1	0minTNFa	A431wt	no	61	0.952183
4	r03c03f02p00-ch1sk1fk1fl1	0minTNFa	A431wt	no	62	1.0661
4	r03c03f02p00-ch1sk1fk1fl1	0minTNFa	A431wt	no	63	1.50142
4	r03c03f02p00-ch1sk1fk1fl1	0minTNFa	A431wt	no	64	1.32887
4	r03c03f02p00-ch1sk1fk1fl1	0minTNFa	A431wt	no	65	1.65388
4	r03c03f03p00-ch1sk1fk1fl1	0minTNFa	A431wt	no	1	0.925779
4	r03c03f03p00-ch1sk1fk1fl1	0minTNFa	A431wt	no	2	0.524111
4	r03c03f03p00-ch1sk1fk1fl1	0minTNFa	A431wt	no	3	0.728364
4	r03c03f03p00-ch1sk1fk1fl1	0minTNFa	A431wt	no	4	0.788706
4	r03c03f03p00-ch1sk1fk1fl1	0minTNFa	A431wt	no	5	1.63686
4	r03c03f03p00-ch1sk1fk1fl1	0minTNFa	A431wt	no	6	0.55572
4	r03c03f03p00-ch1sk1fk1fl1	0minTNFa	A431wt	no	7	0.559021
4	r03c03f03p00-ch1sk1fk1fl1	0minTNFa	A431wt	no	8	1.40848
4	r03c03f03p00-ch1sk1fk1fl1	0minTNFa	A431wt	no	9	1.92921
4	r03c03f03p00-ch1sk1fk1fl1	0minTNFa	A431wt	no	10	0.535928
4	r03c03f03p00-ch1sk1fk1fl1	0minTNFa	A431wt	no	11	0.622398
4	r03c03f03p00-ch1sk1fk1fl1	0minTNFa	A431wt	no	12	1.73814
4	r03c03f03p00-ch1sk1fk1fl1	0minTNFa	A431wt	no	13	1.73901
4	r03c03f03p00-ch1sk1fk1fl1	0minTNFa	A431wt	no	14	0.527625
4	r03c03f03p00-ch1sk1fk1fl1	0minTNFa	A431wt	no	15	1.6738
4	r03c03f03p00-ch1sk1fk1fl1	0minTNFa	A431wt	no	16	1.05673
4	r03c03f03p00-ch1sk1fk1fl1	0minTNFa	A431wt	no	17	1.47433
4	r03c03f03p00-ch1sk1fk1fl1	0minTNFa	A431wt	no	18	1.24489
4	r03c03f03p00-ch1sk1fk1fl1	0minTNFa	A431wt	no	19	0.709695
4	r03c03f03p00-ch1sk1fk1fl1	0minTNFa	A431wt	no	20	2.06673
4	r03c03f03p00-ch1sk1fk1fl1	0minTNFa	A431wt	no	21	0.564643
4	r03c03f03p00-ch1sk1fk1fl1	0minTNFa	A431wt	no	22	0.965909
4	r03c03f03p00-ch1sk1fk1fl1	0minTNFa	A431wt	no	23	0.685782
4	r03c03f03p00-ch1sk1fk1fl1	0minTNFa	A431wt	no	24	0.688795
4	r03c03f03p00-ch1sk1fk1fl1	0minTNFa	A431wt	no	25	0.664058
4	r03c03f03p00-ch1sk1fk1fl1	0minTNFa	A431wt	no	26	2.16457
4	r03c03f03p00-ch1sk1fk1fl1	0minTNFa	A431wt	no	27	0.963573
4	r03c03f03p00-ch1sk1fk1fl1	0minTNFa	A431wt	no	28	0.605376
4	r03c03f03p00-ch1sk1fk1fl1	0minTNFa	A431wt	no	29	2.55166
4	r03c03f03p00-ch1sk1fk1fl1	0minTNFa	A431wt	no	30	1.24064
4	r03c03f03p00-ch1sk1fk1fl1	0minTNFa	A431wt	no	31	0.934008
4	r03c03f03p00-ch1sk1fk1fl1	0minTNFa	A431wt	no	32	0.614968
4	r03c03f03p00-ch1sk1fk1fl1	0minTNFa	A431wt	no	33	0.78562
4	r03c03f03p00-ch1sk1fk1fl1	0minTNFa	A431wt	no	34	0.696404
4	r03c03f03p00-ch1sk1fk1fl1	0minTNFa	A431wt	no	35	0.596537
4	r03c03f03p00-ch1sk1fk1fl1	0minTNFa	A431wt	no	36	1.15227
4	r03c03f03p00-ch1sk1fk1fl1	0minTNFa	A431wt	no	37	0.726826
4	r03c03f03p00-ch1sk1fk1fl1	0minTNFa	A431wt	no	38	0.771505
4	r03c03f03p00-ch1sk1fk1fl1	0minTNFa	A431wt	no	39	0.556703
4	r03c03f03p00-ch1sk1fk1fl1	0minTNFa	A431wt	no	40	0.788615
4	r03c03f03p00-ch1sk1fk1fl1	0minTNFa	A431wt	no	41	2.68107
4	r03c03f03p00-ch1sk1fk1fl1	0minTNFa	A431wt	no	42	0.815724
4	r03c03f03p00-ch1sk1fk1fl1	0minTNFa	A431wt	no	43	0.7481
4	r03c03f03p00-ch1sk1fk1fl1	0minTNFa	A431wt	no	44	0.736571
4	r03c03f03p00-ch1sk1fk1fl1	0minTNFa	A431wt	no	45	0.978515
4	r03c03f03p00-ch1sk1fk1fl1	0minTNFa	A431wt	no	46	1.09284
4	r03c03f03p00-ch1sk1fk1fl1	0minTNFa	A431wt	no	47	0.823146
4	r03c03f03p00-ch1sk1fk1fl1	0minTNFa	A431wt	no	48	0.767587
4	r03c03f03p00-ch1sk1fk1fl1	0minTNFa	A431wt	no	49	1.7283
4	r03c03f03p00-ch1sk1fk1fl1	0minTNFa	A431wt	no	50	0.802122
4	r03c03f03p00-ch1sk1fk1fl1	0minTNFa	A431wt	no	51	0.805538
4	r03c03f03p00-ch1sk1fk1fl1	0minTNFa	A431wt	no	52	0.970286
4	r03c03f03p00-ch1sk1fk1fl1	0minTNFa	A431wt	no	53	0.847528
4	r03c03f03p00-ch1sk1fk1fl1	0minTNFa	A431wt	no	54	0.705184
4	r03c03f03p00-ch1sk1fk1fl1	0minTNFa	A431wt	no	55	0.797607
4	r03c03f03p00-ch1sk1fk1fl1	0minTNFa	A431wt	no	56	0.711099
4	r03c03f03p00-ch1sk1fk1fl1	0minTNFa	A431wt	no	57	0.790728
4	r03c03f03p00-ch1sk1fk1fl1	0minTNFa	A431wt	no	58	1.42279
4	r03c03f03p00-ch1sk1fk1fl1	0minTNFa	A431wt	no	59	3.26021
4	r03c03f03p00-ch1sk1fk1fl1	0minTNFa	A431wt	no	60	1.00157
4	r03c03f03p00-ch1sk1fk1fl1	0minTNFa	A431wt	no	61	1.67343
4	r03c03f03p00-ch1sk1fk1fl1	0minTNFa	A431wt	no	62	1.07543
4	r03c03f03p00-ch1sk1fk1fl1	0minTNFa	A431wt	no	63	0.881082
4	r03c03f03p00-ch1sk1fk1fl1	0minTNFa	A431wt	no	64	1.02157
4	r03c03f03p00-ch1sk1fk1fl1	0minTNFa	A431wt	no	65	1.02312
4	r03c03f03p00-ch1sk1fk1fl1	0minTNFa	A431wt	no	66	0.797762
4	r03c03f03p00-ch1sk1fk1fl1	0minTNFa	A431wt	no	67	0.85843
4	r03c03f04p00-ch1sk1fk1fl1	0minTNFa	A431wt	no	1	2.43462
4	r03c03f04p00-ch1sk1fk1fl1	0minTNFa	A431wt	no	2	1.69475
4	r03c03f04p00-ch1sk1fk1fl1	0minTNFa	A431wt	no	3	0.879435
4	r03c03f04p00-ch1sk1fk1fl1	0minTNFa	A431wt	no	4	0.981757
4	r03c03f04p00-ch1sk1fk1fl1	0minTNFa	A431wt	no	5	0.73284
4	r03c03f04p00-ch1sk1fk1fl1	0minTNFa	A431wt	no	6	1.42992
4	r03c03f04p00-ch1sk1fk1fl1	0minTNFa	A431wt	no	7	0.696488
4	r03c03f04p00-ch1sk1fk1fl1	0minTNFa	A431wt	no	8	0.796017
4	r03c03f04p00-ch1sk1fk1fl1	0minTNFa	A431wt	no	9	1.25182
4	r03c03f04p00-ch1sk1fk1fl1	0minTNFa	A431wt	no	10	0.792698
4	r03c03f04p00-ch1sk1fk1fl1	0minTNFa	A431wt	no	11	0.736191
4	r03c03f04p00-ch1sk1fk1fl1	0minTNFa	A431wt	no	12	0.812404
4	r03c03f04p00-ch1sk1fk1fl1	0minTNFa	A431wt	no	13	0.616241
4	r03c03f04p00-ch1sk1fk1fl1	0minTNFa	A431wt	no	14	0.924285
4	r03c03f04p00-ch1sk1fk1fl1	0minTNFa	A431wt	no	15	0.757614
4	r03c03f04p00-ch1sk1fk1fl1	0minTNFa	A431wt	no	16	0.636877
4	r03c03f04p00-ch1sk1fk1fl1	0minTNFa	A431wt	no	17	0.694814
4	r03c03f04p00-ch1sk1fk1fl1	0minTNFa	A431wt	no	18	1.03605
4	r03c03f04p00-ch1sk1fk1fl1	0minTNFa	A431wt	no	19	0.585083
4	r03c03f04p00-ch1sk1fk1fl1	0minTNFa	A431wt	no	20	0.683546
4	r03c03f04p00-ch1sk1fk1fl1	0minTNFa	A431wt	no	21	0.833941
4	r03c03f04p00-ch1sk1fk1fl1	0minTNFa	A431wt	no	22	0.741206
4	r03c03f04p00-ch1sk1fk1fl1	0minTNFa	A431wt	no	23	1.43137
4	r03c03f04p00-ch1sk1fk1fl1	0minTNFa	A431wt	no	24	1.03519
4	r03c03f04p00-ch1sk1fk1fl1	0minTNFa	A431wt	no	25	0.682599
4	r03c03f04p00-ch1sk1fk1fl1	0minTNFa	A431wt	no	26	0.75249
4	r03c03f04p00-ch1sk1fk1fl1	0minTNFa	A431wt	no	27	0.548938
4	r03c03f04p00-ch1sk1fk1fl1	0minTNFa	A431wt	no	28	0.529798
4	r03c03f04p00-ch1sk1fk1fl1	0minTNFa	A431wt	no	29	0.863663
4	r03c03f04p00-ch1sk1fk1fl1	0minTNFa	A431wt	no	30	0.775629
4	r03c03f04p00-ch1sk1fk1fl1	0minTNFa	A431wt	no	31	2.21078
4	r03c03f04p00-ch1sk1fk1fl1	0minTNFa	A431wt	no	32	0.540818
4	r03c03f04p00-ch1sk1fk1fl1	0minTNFa	A431wt	no	33	2.08168
4	r03c03f04p00-ch1sk1fk1fl1	0minTNFa	A431wt	no	34	0.813914
4	r03c03f04p00-ch1sk1fk1fl1	0minTNFa	A431wt	no	35	0.880056
4	r03c03f04p00-ch1sk1fk1fl1	0minTNFa	A431wt	no	36	1.15547
4	r03c03f04p00-ch1sk1fk1fl1	0minTNFa	A431wt	no	37	1.41039
4	r03c03f04p00-ch1sk1fk1fl1	0minTNFa	A431wt	no	38	0.855019
4	r03c03f04p00-ch1sk1fk1fl1	0minTNFa	A431wt	no	39	0.924777
4	r03c03f04p00-ch1sk1fk1fl1	0minTNFa	A431wt	no	40	0.889337
4	r03c03f04p00-ch1sk1fk1fl1	0minTNFa	A431wt	no	41	0.66011
4	r03c03f04p00-ch1sk1fk1fl1	0minTNFa	A431wt	no	42	0.830864
4	r03c03f04p00-ch1sk1fk1fl1	0minTNFa	A431wt	no	43	0.791179
4	r03c03f04p00-ch1sk1fk1fl1	0minTNFa	A431wt	no	44	0.774526
4	r03c03f04p00-ch1sk1fk1fl1	0minTNFa	A431wt	no	45	0.519289
4	r03c03f04p00-ch1sk1fk1fl1	0minTNFa	A431wt	no	46	0.864631
4	r03c03f04p00-ch1sk1fk1fl1	0minTNFa	A431wt	no	47	0.737493
4	r03c03f04p00-ch1sk1fk1fl1	0minTNFa	A431wt	no	48	2.44359
4	r03c03f04p00-ch1sk1fk1fl1	0minTNFa	A431wt	no	49	0.56091
4	r03c03f04p00-ch1sk1fk1fl1	0minTNFa	A431wt	no	50	0.954581
4	r03c03f04p00-ch1sk1fk1fl1	0minTNFa	A431wt	no	51	1.20982
4	r03c03f04p00-ch1sk1fk1fl1	0minTNFa	A431wt	no	52	2.49266
4	r03c03f04p00-ch1sk1fk1fl1	0minTNFa	A431wt	no	53	0.733118
4	r03c03f04p00-ch1sk1fk1fl1	0minTNFa	A431wt	no	54	0.854104
4	r03c03f04p00-ch1sk1fk1fl1	0minTNFa	A431wt	no	55	1.2643
4	r03c03f04p00-ch1sk1fk1fl1	0minTNFa	A431wt	no	56	0.740315
4	r03c03f04p00-ch1sk1fk1fl1	0minTNFa	A431wt	no	57	0.612163
4	r03c03f04p00-ch1sk1fk1fl1	0minTNFa	A431wt	no	58	1.17557
4	r03c03f04p00-ch1sk1fk1fl1	0minTNFa	A431wt	no	59	2.10954
4	r03c03f04p00-ch1sk1fk1fl1	0minTNFa	A431wt	no	60	0.493753
4	r03c03f04p00-ch1sk1fk1fl1	0minTNFa	A431wt	no	61	1.45624
4	r03c03f04p00-ch1sk1fk1fl1	0minTNFa	A431wt	no	62	1.94044
4	r03c03f04p00-ch1sk1fk1fl1	0minTNFa	A431wt	no	63	1.87428
4	r03c03f04p00-ch1sk1fk1fl1	0minTNFa	A431wt	no	64	1.28176
4	r03c03f04p00-ch1sk1fk1fl1	0minTNFa	A431wt	no	65	0.696747
4	r03c03f04p00-ch1sk1fk1fl1	0minTNFa	A431wt	no	66	0.74364
4	r03c03f04p00-ch1sk1fk1fl1	0minTNFa	A431wt	no	67	5.19914
4	r03c03f04p00-ch1sk1fk1fl1	0minTNFa	A431wt	no	68	0.901815
4	r03c03f04p00-ch1sk1fk1fl1	0minTNFa	A431wt	no	69	1.26002
4	r03c03f04p00-ch1sk1fk1fl1	0minTNFa	A431wt	no	70	0.840767
4	r03c03f04p00-ch1sk1fk1fl1	0minTNFa	A431wt	no	71	1.24405
4	r03c03f04p00-ch1sk1fk1fl1	0minTNFa	A431wt	no	72	6.05773
4	r03c03f04p00-ch1sk1fk1fl1	0minTNFa	A431wt	no	73	3.39162
4	r03c03f04p00-ch1sk1fk1fl1	0minTNFa	A431wt	no	74	4.69892
4	r03c03f05p00-ch1sk1fk1fl1	0minTNFa	A431wt	no	1	1.02675
4	r03c03f05p00-ch1sk1fk1fl1	0minTNFa	A431wt	no	2	0.773292
4	r03c03f05p00-ch1sk1fk1fl1	0minTNFa	A431wt	no	3	1.34686
4	r03c03f05p00-ch1sk1fk1fl1	0minTNFa	A431wt	no	4	0.486201
4	r03c03f05p00-ch1sk1fk1fl1	0minTNFa	A431wt	no	5	0.543885
4	r03c03f05p00-ch1sk1fk1fl1	0minTNFa	A431wt	no	6	0.621458
4	r03c03f05p00-ch1sk1fk1fl1	0minTNFa	A431wt	no	7	0.589016
4	r03c03f05p00-ch1sk1fk1fl1	0minTNFa	A431wt	no	8	0.750614
4	r03c03f05p00-ch1sk1fk1fl1	0minTNFa	A431wt	no	9	0.564744
4	r03c03f05p00-ch1sk1fk1fl1	0minTNFa	A431wt	no	10	0.740761
4	r03c03f05p00-ch1sk1fk1fl1	0minTNFa	A431wt	no	11	0.853256
4	r03c03f05p00-ch1sk1fk1fl1	0minTNFa	A431wt	no	12	1.25858
4	r03c03f05p00-ch1sk1fk1fl1	0minTNFa	A431wt	no	13	0.944041
4	r03c03f05p00-ch1sk1fk1fl1	0minTNFa	A431wt	no	14	0.735806
4	r03c03f05p00-ch1sk1fk1fl1	0minTNFa	A431wt	no	15	0.716825
4	r03c03f05p00-ch1sk1fk1fl1	0minTNFa	A431wt	no	16	0.787737
4	r03c03f05p00-ch1sk1fk1fl1	0minTNFa	A431wt	no	17	0.722621
4	r03c03f05p00-ch1sk1fk1fl1	0minTNFa	A431wt	no	18	0.587726
4	r03c03f05p00-ch1sk1fk1fl1	0minTNFa	A431wt	no	19	0.562412
4	r03c03f05p00-ch1sk1fk1fl1	0minTNFa	A431wt	no	20	0.817406
4	r03c03f05p00-ch1sk1fk1fl1	0minTNFa	A431wt	no	21	1.01282
4	r03c03f05p00-ch1sk1fk1fl1	0minTNFa	A431wt	no	22	0.766908
4	r03c03f05p00-ch1sk1fk1fl1	0minTNFa	A431wt	no	23	0.803534
4	r03c03f05p00-ch1sk1fk1fl1	0minTNFa	A431wt	no	24	0.669971
4	r03c03f05p00-ch1sk1fk1fl1	0minTNFa	A431wt	no	25	0.873633
4	r03c03f05p00-ch1sk1fk1fl1	0minTNFa	A431wt	no	26	0.921896
4	r03c03f05p00-ch1sk1fk1fl1	0minTNFa	A431wt	no	27	0.732813
4	r03c03f05p00-ch1sk1fk1fl1	0minTNFa	A431wt	no	28	0.802027
4	r03c03f05p00-ch1sk1fk1fl1	0minTNFa	A431wt	no	29	0.874836
4	r03c03f05p00-ch1sk1fk1fl1	0minTNFa	A431wt	no	30	0.959675
4	r03c03f05p00-ch1sk1fk1fl1	0minTNFa	A431wt	no	31	0.643775
4	r03c03f05p00-ch1sk1fk1fl1	0minTNFa	A431wt	no	32	0.731042
4	r03c03f05p00-ch1sk1fk1fl1	0minTNFa	A431wt	no	33	0.771212
4	r03c03f05p00-ch1sk1fk1fl1	0minTNFa	A431wt	no	34	0.774699
4	r03c03f05p00-ch1sk1fk1fl1	0minTNFa	A431wt	no	35	0.838589
4	r03c03f05p00-ch1sk1fk1fl1	0minTNFa	A431wt	no	36	0.624612
4	r03c03f05p00-ch1sk1fk1fl1	0minTNFa	A431wt	no	37	0.804376
4	r03c03f05p00-ch1sk1fk1fl1	0minTNFa	A431wt	no	38	0.816844
4	r03c03f05p00-ch1sk1fk1fl1	0minTNFa	A431wt	no	39	0.82614
4	r03c03f05p00-ch1sk1fk1fl1	0minTNFa	A431wt	no	40	1.74634
4	r03c03f05p00-ch1sk1fk1fl1	0minTNFa	A431wt	no	41	0.712761
4	r03c03f05p00-ch1sk1fk1fl1	0minTNFa	A431wt	no	42	0.604315
4	r03c03f05p00-ch1sk1fk1fl1	0minTNFa	A431wt	no	43	0.693425
4	r03c03f05p00-ch1sk1fk1fl1	0minTNFa	A431wt	no	44	0.590758
4	r03c03f05p00-ch1sk1fk1fl1	0minTNFa	A431wt	no	45	0.744238
4	r03c03f05p00-ch1sk1fk1fl1	0minTNFa	A431wt	no	46	0.776763
4	r03c03f05p00-ch1sk1fk1fl1	0minTNFa	A431wt	no	47	0.766473
4	r03c03f05p00-ch1sk1fk1fl1	0minTNFa	A431wt	no	48	0.72743
4	r03c03f05p00-ch1sk1fk1fl1	0minTNFa	A431wt	no	49	0.678233
4	r03c03f05p00-ch1sk1fk1fl1	0minTNFa	A431wt	no	50	1.93348
4	r03c03f05p00-ch1sk1fk1fl1	0minTNFa	A431wt	no	51	0.600714
4	r03c03f05p00-ch1sk1fk1fl1	0minTNFa	A431wt	no	52	0.680726
4	r03c03f05p00-ch1sk1fk1fl1	0minTNFa	A431wt	no	53	1.10709
4	r03c03f05p00-ch1sk1fk1fl1	0minTNFa	A431wt	no	54	0.834256
4	r03c03f05p00-ch1sk1fk1fl1	0minTNFa	A431wt	no	55	1.00995
4	r03c03f05p00-ch1sk1fk1fl1	0minTNFa	A431wt	no	56	0.8313
4	r03c03f05p00-ch1sk1fk1fl1	0minTNFa	A431wt	no	57	1.07434
4	r03c03f05p00-ch1sk1fk1fl1	0minTNFa	A431wt	no	58	0.656678
4	r03c03f05p00-ch1sk1fk1fl1	0minTNFa	A431wt	no	59	0.646035
4	r03c03f05p00-ch1sk1fk1fl1	0minTNFa	A431wt	no	60	1.16687
4	r03c03f05p00-ch1sk1fk1fl1	0minTNFa	A431wt	no	61	0.873205
4	r03c03f05p00-ch1sk1fk1fl1	0minTNFa	A431wt	no	62	0.72829
4	r03c03f05p00-ch1sk1fk1fl1	0minTNFa	A431wt	no	63	0.550336
4	r03c03f05p00-ch1sk1fk1fl1	0minTNFa	A431wt	no	64	0.667057
4	r03c03f05p00-ch1sk1fk1fl1	0minTNFa	A431wt	no	65	0.87843
4	r03c03f05p00-ch1sk1fk1fl1	0minTNFa	A431wt	no	66	0.901036
4	r03c03f05p00-ch1sk1fk1fl1	0minTNFa	A431wt	no	67	1.02156
4	r03c03f05p00-ch1sk1fk1fl1	0minTNFa	A431wt	no	68	1.00529
4	r03c03f05p00-ch1sk1fk1fl1	0minTNFa	A431wt	no	69	1.12498
4	r03c03f05p00-ch1sk1fk1fl1	0minTNFa	A431wt	no	70	0.782749
4	r03c03f05p00-ch1sk1fk1fl1	0minTNFa	A431wt	no	71	1.19501
4	r03c03f05p00-ch1sk1fk1fl1	0minTNFa	A431wt	no	72	0.802776
4	r03c03f05p00-ch1sk1fk1fl1	0minTNFa	A431wt	no	73	1.673
4	r03c03f05p00-ch1sk1fk1fl1	0minTNFa	A431wt	no	74	1.90343
4	r03c03f06p00-ch1sk1fk1fl1	0minTNFa	A431wt	no	1	1.15232
4	r03c03f06p00-ch1sk1fk1fl1	0minTNFa	A431wt	no	2	0.753994
4	r03c03f06p00-ch1sk1fk1fl1	0minTNFa	A431wt	no	3	0.587101
4	r03c03f06p00-ch1sk1fk1fl1	0minTNFa	A431wt	no	4	0.618455
4	r03c03f06p00-ch1sk1fk1fl1	0minTNFa	A431wt	no	5	0.986987
4	r03c03f06p00-ch1sk1fk1fl1	0minTNFa	A431wt	no	6	0.860822
4	r03c03f06p00-ch1sk1fk1fl1	0minTNFa	A431wt	no	7	0.558758
4	r03c03f06p00-ch1sk1fk1fl1	0minTNFa	A431wt	no	8	1.12916
4	r03c03f06p00-ch1sk1fk1fl1	0minTNFa	A431wt	no	9	0.839588
4	r03c03f06p00-ch1sk1fk1fl1	0minTNFa	A431wt	no	10	0.767596
4	r03c03f06p00-ch1sk1fk1fl1	0minTNFa	A431wt	no	11	1.78991
4	r03c03f06p00-ch1sk1fk1fl1	0minTNFa	A431wt	no	12	0.874054
4	r03c03f06p00-ch1sk1fk1fl1	0minTNFa	A431wt	no	13	0.497911
4	r03c03f06p00-ch1sk1fk1fl1	0minTNFa	A431wt	no	14	0.679029
4	r03c03f06p00-ch1sk1fk1fl1	0minTNFa	A431wt	no	15	1.18428
4	r03c03f06p00-ch1sk1fk1fl1	0minTNFa	A431wt	no	16	1.12404
4	r03c03f06p00-ch1sk1fk1fl1	0minTNFa	A431wt	no	17	1.13585
4	r03c03f06p00-ch1sk1fk1fl1	0minTNFa	A431wt	no	18	0.732633
4	r03c03f06p00-ch1sk1fk1fl1	0minTNFa	A431wt	no	19	0.925607
4	r03c03f06p00-ch1sk1fk1fl1	0minTNFa	A431wt	no	20	0.771802
4	r03c03f06p00-ch1sk1fk1fl1	0minTNFa	A431wt	no	21	0.764339
4	r03c03f06p00-ch1sk1fk1fl1	0minTNFa	A431wt	no	22	0.840465
4	r03c03f06p00-ch1sk1fk1fl1	0minTNFa	A431wt	no	23	0.753366
4	r03c03f06p00-ch1sk1fk1fl1	0minTNFa	A431wt	no	24	0.695899
4	r03c03f06p00-ch1sk1fk1fl1	0minTNFa	A431wt	no	25	0.689439
4	r03c03f06p00-ch1sk1fk1fl1	0minTNFa	A431wt	no	26	0.71314
4	r03c03f06p00-ch1sk1fk1fl1	0minTNFa	A431wt	no	27	1.11087
4	r03c03f06p00-ch1sk1fk1fl1	0minTNFa	A431wt	no	28	0.572628
4	r03c03f06p00-ch1sk1fk1fl1	0minTNFa	A431wt	no	29	0.656638
4	r03c03f06p00-ch1sk1fk1fl1	0minTNFa	A431wt	no	30	0.58917
4	r03c03f06p00-ch1sk1fk1fl1	0minTNFa	A431wt	no	31	0.71093
4	r03c03f06p00-ch1sk1fk1fl1	0minTNFa	A431wt	no	32	0.790821
4	r03c03f06p00-ch1sk1fk1fl1	0minTNFa	A431wt	no	33	0.584813
4	r03c03f06p00-ch1sk1fk1fl1	0minTNFa	A431wt	no	34	0.785044
4	r03c03f06p00-ch1sk1fk1fl1	0minTNFa	A431wt	no	35	0.797011
4	r03c03f06p00-ch1sk1fk1fl1	0minTNFa	A431wt	no	36	0.677067
4	r03c03f06p00-ch1sk1fk1fl1	0minTNFa	A431wt	no	37	0.908118
4	r03c03f06p00-ch1sk1fk1fl1	0minTNFa	A431wt	no	38	0.873872
4	r03c03f06p00-ch1sk1fk1fl1	0minTNFa	A431wt	no	39	0.886516
4	r03c03f06p00-ch1sk1fk1fl1	0minTNFa	A431wt	no	40	0.843906
4	r03c03f06p00-ch1sk1fk1fl1	0minTNFa	A431wt	no	41	0.714612
4	r03c03f06p00-ch1sk1fk1fl1	0minTNFa	A431wt	no	42	0.799013
4	r03c03f06p00-ch1sk1fk1fl1	0minTNFa	A431wt	no	43	0.824422
4	r03c03f06p00-ch1sk1fk1fl1	0minTNFa	A431wt	no	44	0.68754
4	r03c03f06p00-ch1sk1fk1fl1	0minTNFa	A431wt	no	45	0.757172
4	r03c03f06p00-ch1sk1fk1fl1	0minTNFa	A431wt	no	46	0.663281
4	r03c03f06p00-ch1sk1fk1fl1	0minTNFa	A431wt	no	47	0.764207
4	r03c03f06p00-ch1sk1fk1fl1	0minTNFa	A431wt	no	48	0.527235
4	r03c03f06p00-ch1sk1fk1fl1	0minTNFa	A431wt	no	49	0.495449
4	r03c03f06p00-ch1sk1fk1fl1	0minTNFa	A431wt	no	50	1.07778
4	r03c03f06p00-ch1sk1fk1fl1	0minTNFa	A431wt	no	51	0.676422
4	r03c03f06p00-ch1sk1fk1fl1	0minTNFa	A431wt	no	52	0.848834
4	r03c03f06p00-ch1sk1fk1fl1	0minTNFa	A431wt	no	53	0.967592
4	r03c03f06p00-ch1sk1fk1fl1	0minTNFa	A431wt	no	54	0.716235
4	r03c03f06p00-ch1sk1fk1fl1	0minTNFa	A431wt	no	55	1.62729
4	r03c03f06p00-ch1sk1fk1fl1	0minTNFa	A431wt	no	56	0.859324
4	r03c03f06p00-ch1sk1fk1fl1	0minTNFa	A431wt	no	57	0.652964
4	r03c03f06p00-ch1sk1fk1fl1	0minTNFa	A431wt	no	58	0.81224
4	r03c03f06p00-ch1sk1fk1fl1	0minTNFa	A431wt	no	59	0.715328
4	r03c03f06p00-ch1sk1fk1fl1	0minTNFa	A431wt	no	60	1.61501
4	r03c03f06p00-ch1sk1fk1fl1	0minTNFa	A431wt	no	61	0.583867
4	r03c03f06p00-ch1sk1fk1fl1	0minTNFa	A431wt	no	62	0.510607
4	r03c03f06p00-ch1sk1fk1fl1	0minTNFa	A431wt	no	63	0.949479
4	r03c03f06p00-ch1sk1fk1fl1	0minTNFa	A431wt	no	64	0.549985
4	r03c03f06p00-ch1sk1fk1fl1	0minTNFa	A431wt	no	65	0.563065
4	r03c03f06p00-ch1sk1fk1fl1	0minTNFa	A431wt	no	66	0.842472
4	r03c03f06p00-ch1sk1fk1fl1	0minTNFa	A431wt	no	67	0.671151
4	r03c03f06p00-ch1sk1fk1fl1	0minTNFa	A431wt	no	68	0.978776
4	r03c03f06p00-ch1sk1fk1fl1	0minTNFa	A431wt	no	69	2.22322
4	r03c03f06p00-ch1sk1fk1fl1	0minTNFa	A431wt	no	70	0.854547
4	r03c03f06p00-ch1sk1fk1fl1	0minTNFa	A431wt	no	71	0.585036
4	r03c03f06p00-ch1sk1fk1fl1	0minTNFa	A431wt	no	72	0.959282
4	r03c03f06p00-ch1sk1fk1fl1	0minTNFa	A431wt	no	73	0.703592
4	r03c03f06p00-ch1sk1fk1fl1	0minTNFa	A431wt	no	74	0.826291
4	r03c03f06p00-ch1sk1fk1fl1	0minTNFa	A431wt	no	75	0.713371
4	r03c03f06p00-ch1sk1fk1fl1	0minTNFa	A431wt	no	76	0.932878
4	r03c03f06p00-ch1sk1fk1fl1	0minTNFa	A431wt	no	77	0.937025
4	r03c03f06p00-ch1sk1fk1fl1	0minTNFa	A431wt	no	78	0.635801
4	r03c03f06p00-ch1sk1fk1fl1	0minTNFa	A431wt	no	79	0.823857
4	r03c03f06p00-ch1sk1fk1fl1	0minTNFa	A431wt	no	80	0.731426
4	r03c03f06p00-ch1sk1fk1fl1	0minTNFa	A431wt	no	81	0.686915
4	r03c03f06p00-ch1sk1fk1fl1	0minTNFa	A431wt	no	82	0.788355
4	r03c03f06p00-ch1sk1fk1fl1	0minTNFa	A431wt	no	83	0.823585
4	r03c03f06p00-ch1sk1fk1fl1	0minTNFa	A431wt	no	84	0.710399
4	r03c03f06p00-ch1sk1fk1fl1	0minTNFa	A431wt	no	85	0.828934
4	r03c03f06p00-ch1sk1fk1fl1	0minTNFa	A431wt	no	86	1.28826
4	r03c03f06p00-ch1sk1fk1fl1	0minTNFa	A431wt	no	87	0.871738
4	r03c03f06p00-ch1sk1fk1fl1	0minTNFa	A431wt	no	88	1.01858
4	r03c03f06p00-ch1sk1fk1fl1	0minTNFa	A431wt	no	89	0.795673
4	r03c03f06p00-ch1sk1fk1fl1	0minTNFa	A431wt	no	90	0.832161
4	r03c03f06p00-ch1sk1fk1fl1	0minTNFa	A431wt	no	91	1.05799
4	r03c03f06p00-ch1sk1fk1fl1	0minTNFa	A431wt	no	92	1.01407
4	r03c03f06p00-ch1sk1fk1fl1	0minTNFa	A431wt	no	93	0.613044
4	r03c03f06p00-ch1sk1fk1fl1	0minTNFa	A431wt	no	94	0.750719
4	r03c03f06p00-ch1sk1fk1fl1	0minTNFa	A431wt	no	95	1.11513
4	r03c03f06p00-ch1sk1fk1fl1	0minTNFa	A431wt	no	96	1.10467
4	r03c03f06p00-ch1sk1fk1fl1	0minTNFa	A431wt	no	97	0.83547
4	r03c03f06p00-ch1sk1fk1fl1	0minTNFa	A431wt	no	98	1.2345
4	r03c03f06p00-ch1sk1fk1fl1	0minTNFa	A431wt	no	99	1.75364
4	r03c03f06p00-ch1sk1fk1fl1	0minTNFa	A431wt	no	100	1.3381
4	r03c03f06p00-ch1sk1fk1fl1	0minTNFa	A431wt	no	101	1.41711
4	r03c03f07p00-ch1sk1fk1fl1	0minTNFa	A431wt	no	1	0.606498
4	r03c03f07p00-ch1sk1fk1fl1	0minTNFa	A431wt	no	2	0.614721
4	r03c03f07p00-ch1sk1fk1fl1	0minTNFa	A431wt	no	3	0.795408
4	r03c03f07p00-ch1sk1fk1fl1	0minTNFa	A431wt	no	4	0.808272
4	r03c03f07p00-ch1sk1fk1fl1	0minTNFa	A431wt	no	5	0.767581
4	r03c03f07p00-ch1sk1fk1fl1	0minTNFa	A431wt	no	6	1.049
4	r03c03f07p00-ch1sk1fk1fl1	0minTNFa	A431wt	no	7	0.632454
4	r03c03f07p00-ch1sk1fk1fl1	0minTNFa	A431wt	no	8	0.782428
4	r03c03f07p00-ch1sk1fk1fl1	0minTNFa	A431wt	no	9	1.20408
4	r03c03f07p00-ch1sk1fk1fl1	0minTNFa	A431wt	no	10	0.716613
4	r03c03f07p00-ch1sk1fk1fl1	0minTNFa	A431wt	no	11	0.552584
4	r03c03f07p00-ch1sk1fk1fl1	0minTNFa	A431wt	no	12	0.838592
4	r03c03f07p00-ch1sk1fk1fl1	0minTNFa	A431wt	no	13	0.675035
4	r03c03f07p00-ch1sk1fk1fl1	0minTNFa	A431wt	no	14	0.591446
4	r03c03f07p00-ch1sk1fk1fl1	0minTNFa	A431wt	no	15	0.546172
4	r03c03f07p00-ch1sk1fk1fl1	0minTNFa	A431wt	no	16	0.579495
4	r03c03f07p00-ch1sk1fk1fl1	0minTNFa	A431wt	no	17	0.841607
4	r03c03f07p00-ch1sk1fk1fl1	0minTNFa	A431wt	no	18	0.634734
4	r03c03f07p00-ch1sk1fk1fl1	0minTNFa	A431wt	no	19	0.54486
4	r03c03f07p00-ch1sk1fk1fl1	0minTNFa	A431wt	no	20	0.665891
4	r03c03f07p00-ch1sk1fk1fl1	0minTNFa	A431wt	no	21	0.574126
4	r03c03f07p00-ch1sk1fk1fl1	0minTNFa	A431wt	no	22	0.570376
4	r03c03f07p00-ch1sk1fk1fl1	0minTNFa	A431wt	no	23	0.56002
4	r03c03f07p00-ch1sk1fk1fl1	0minTNFa	A431wt	no	24	0.596284
4	r03c03f07p00-ch1sk1fk1fl1	0minTNFa	A431wt	no	25	0.664907
4	r03c03f07p00-ch1sk1fk1fl1	0minTNFa	A431wt	no	26	0.750883
4	r03c03f07p00-ch1sk1fk1fl1	0minTNFa	A431wt	no	27	0.603316
4	r03c03f07p00-ch1sk1fk1fl1	0minTNFa	A431wt	no	28	0.580676
4	r03c03f07p00-ch1sk1fk1fl1	0minTNFa	A431wt	no	29	0.553595
4	r03c03f07p00-ch1sk1fk1fl1	0minTNFa	A431wt	no	30	0.719871
4	r03c03f07p00-ch1sk1fk1fl1	0minTNFa	A431wt	no	31	0.930914
4	r03c03f07p00-ch1sk1fk1fl1	0minTNFa	A431wt	no	32	0.475461
4	r03c03f07p00-ch1sk1fk1fl1	0minTNFa	A431wt	no	33	1.07902
4	r03c03f07p00-ch1sk1fk1fl1	0minTNFa	A431wt	no	34	0.661399
4	r03c03f07p00-ch1sk1fk1fl1	0minTNFa	A431wt	no	35	0.759381
4	r03c03f07p00-ch1sk1fk1fl1	0minTNFa	A431wt	no	36	0.625438
4	r03c03f07p00-ch1sk1fk1fl1	0minTNFa	A431wt	no	37	0.627593
4	r03c03f07p00-ch1sk1fk1fl1	0minTNFa	A431wt	no	38	0.686506
4	r03c03f07p00-ch1sk1fk1fl1	0minTNFa	A431wt	no	39	0.677189
4	r03c03f07p00-ch1sk1fk1fl1	0minTNFa	A431wt	no	40	1.74062
4	r03c03f07p00-ch1sk1fk1fl1	0minTNFa	A431wt	no	41	1.02496
4	r03c03f07p00-ch1sk1fk1fl1	0minTNFa	A431wt	no	42	0.707219
4	r03c03f07p00-ch1sk1fk1fl1	0minTNFa	A431wt	no	43	0.77805
4	r03c03f07p00-ch1sk1fk1fl1	0minTNFa	A431wt	no	44	0.612483
4	r03c03f07p00-ch1sk1fk1fl1	0minTNFa	A431wt	no	45	0.736523
4	r03c03f07p00-ch1sk1fk1fl1	0minTNFa	A431wt	no	46	0.534082
4	r03c03f07p00-ch1sk1fk1fl1	0minTNFa	A431wt	no	47	0.715526
4	r03c03f07p00-ch1sk1fk1fl1	0minTNFa	A431wt	no	48	1.08322
4	r03c03f07p00-ch1sk1fk1fl1	0minTNFa	A431wt	no	49	0.968239
4	r03c03f07p00-ch1sk1fk1fl1	0minTNFa	A431wt	no	50	0.947411
4	r03c03f07p00-ch1sk1fk1fl1	0minTNFa	A431wt	no	51	0.827175
4	r03c03f07p00-ch1sk1fk1fl1	0minTNFa	A431wt	no	52	0.881012
4	r03c03f07p00-ch1sk1fk1fl1	0minTNFa	A431wt	no	53	0.769522
4	r03c03f07p00-ch1sk1fk1fl1	0minTNFa	A431wt	no	54	0.64124
4	r03c03f07p00-ch1sk1fk1fl1	0minTNFa	A431wt	no	55	0.788664
4	r03c03f07p00-ch1sk1fk1fl1	0minTNFa	A431wt	no	56	0.62374
4	r03c03f07p00-ch1sk1fk1fl1	0minTNFa	A431wt	no	57	0.953983
4	r03c03f07p00-ch1sk1fk1fl1	0minTNFa	A431wt	no	58	0.641694
4	r03c03f07p00-ch1sk1fk1fl1	0minTNFa	A431wt	no	59	0.961811
4	r03c03f07p00-ch1sk1fk1fl1	0minTNFa	A431wt	no	60	0.728083
4	r03c03f07p00-ch1sk1fk1fl1	0minTNFa	A431wt	no	61	0.791027
4	r03c03f07p00-ch1sk1fk1fl1	0minTNFa	A431wt	no	62	0.764293
4	r03c03f07p00-ch1sk1fk1fl1	0minTNFa	A431wt	no	63	0.706937
4	r03c03f07p00-ch1sk1fk1fl1	0minTNFa	A431wt	no	64	0.9629
4	r03c03f07p00-ch1sk1fk1fl1	0minTNFa	A431wt	no	65	0.956943
4	r03c03f07p00-ch1sk1fk1fl1	0minTNFa	A431wt	no	66	0.803349
4	r03c03f07p00-ch1sk1fk1fl1	0minTNFa	A431wt	no	67	0.874309
4	r03c03f07p00-ch1sk1fk1fl1	0minTNFa	A431wt	no	68	1.41045
4	r03c03f07p00-ch1sk1fk1fl1	0minTNFa	A431wt	no	69	0.746855
4	r03c03f07p00-ch1sk1fk1fl1	0minTNFa	A431wt	no	70	0.667797
4	r03c03f07p00-ch1sk1fk1fl1	0minTNFa	A431wt	no	71	0.748137
4	r03c03f07p00-ch1sk1fk1fl1	0minTNFa	A431wt	no	72	0.67241
4	r03c03f07p00-ch1sk1fk1fl1	0minTNFa	A431wt	no	73	1.48344
4	r03c03f07p00-ch1sk1fk1fl1	0minTNFa	A431wt	no	74	1.25324
4	r03c03f07p00-ch1sk1fk1fl1	0minTNFa	A431wt	no	75	0.841151
4	r03c03f07p00-ch1sk1fk1fl1	0minTNFa	A431wt	no	76	0.838444
4	r03c03f07p00-ch1sk1fk1fl1	0minTNFa	A431wt	no	77	0.325291
4	r03c03f07p00-ch1sk1fk1fl1	0minTNFa	A431wt	no	78	1.08825
4	r03c03f07p00-ch1sk1fk1fl1	0minTNFa	A431wt	no	79	1.42305
4	r03c03f07p00-ch1sk1fk1fl1	0minTNFa	A431wt	no	80	1.27689
4	r03c03f07p00-ch1sk1fk1fl1	0minTNFa	A431wt	no	81	1.62441
4	r03c03f07p00-ch1sk1fk1fl1	0minTNFa	A431wt	no	82	1.3886
4	r03c03f07p00-ch1sk1fk1fl1	0minTNFa	A431wt	no	83	0.688499
4	r03c03f07p00-ch1sk1fk1fl1	0minTNFa	A431wt	no	84	1.27573
4	r03c03f07p00-ch1sk1fk1fl1	0minTNFa	A431wt	no	85	0.880621
4	r03c03f07p00-ch1sk1fk1fl1	0minTNFa	A431wt	no	86	1.03347
4	r03c03f08p00-ch1sk1fk1fl1	0minTNFa	A431wt	no	1	2.50473
4	r03c03f08p00-ch1sk1fk1fl1	0minTNFa	A431wt	no	2	0.911161
4	r03c03f08p00-ch1sk1fk1fl1	0minTNFa	A431wt	no	3	1.65938
4	r03c03f08p00-ch1sk1fk1fl1	0minTNFa	A431wt	no	4	1.41912
4	r03c03f08p00-ch1sk1fk1fl1	0minTNFa	A431wt	no	5	0.918768
4	r03c03f08p00-ch1sk1fk1fl1	0minTNFa	A431wt	no	6	0.838197
4	r03c03f08p00-ch1sk1fk1fl1	0minTNFa	A431wt	no	7	0.859848
4	r03c03f08p00-ch1sk1fk1fl1	0minTNFa	A431wt	no	8	1.67529
4	r03c03f08p00-ch1sk1fk1fl1	0minTNFa	A431wt	no	9	1.05239
4	r03c03f08p00-ch1sk1fk1fl1	0minTNFa	A431wt	no	10	1.01299
4	r03c03f08p00-ch1sk1fk1fl1	0minTNFa	A431wt	no	11	0.963921
4	r03c03f08p00-ch1sk1fk1fl1	0minTNFa	A431wt	no	12	0.988707
4	r03c03f08p00-ch1sk1fk1fl1	0minTNFa	A431wt	no	13	2.63689
4	r03c03f08p00-ch1sk1fk1fl1	0minTNFa	A431wt	no	14	1.23519
4	r03c03f08p00-ch1sk1fk1fl1	0minTNFa	A431wt	no	15	0.838996
4	r03c03f08p00-ch1sk1fk1fl1	0minTNFa	A431wt	no	16	1.24905
4	r03c03f08p00-ch1sk1fk1fl1	0minTNFa	A431wt	no	17	1.14431
4	r03c03f08p00-ch1sk1fk1fl1	0minTNFa	A431wt	no	18	1.33619
4	r03c03f08p00-ch1sk1fk1fl1	0minTNFa	A431wt	no	19	0.924433
4	r03c03f08p00-ch1sk1fk1fl1	0minTNFa	A431wt	no	20	0.938343
4	r03c03f08p00-ch1sk1fk1fl1	0minTNFa	A431wt	no	21	0.760118
4	r03c03f08p00-ch1sk1fk1fl1	0minTNFa	A431wt	no	22	0.915015
4	r03c03f08p00-ch1sk1fk1fl1	0minTNFa	A431wt	no	23	0.750382
4	r03c03f08p00-ch1sk1fk1fl1	0minTNFa	A431wt	no	24	0.65831
4	r03c03f08p00-ch1sk1fk1fl1	0minTNFa	A431wt	no	25	0.706885
4	r03c03f08p00-ch1sk1fk1fl1	0minTNFa	A431wt	no	26	0.616061
4	r03c03f08p00-ch1sk1fk1fl1	0minTNFa	A431wt	no	27	0.750942
4	r03c03f08p00-ch1sk1fk1fl1	0minTNFa	A431wt	no	28	0.678762
4	r03c03f08p00-ch1sk1fk1fl1	0minTNFa	A431wt	no	29	0.703742
4	r03c03f08p00-ch1sk1fk1fl1	0minTNFa	A431wt	no	30	0.469873
4	r03c03f08p00-ch1sk1fk1fl1	0minTNFa	A431wt	no	31	0.643885
4	r03c03f08p00-ch1sk1fk1fl1	0minTNFa	A431wt	no	32	0.844421
4	r03c03f08p00-ch1sk1fk1fl1	0minTNFa	A431wt	no	33	0.816138
4	r03c03f08p00-ch1sk1fk1fl1	0minTNFa	A431wt	no	34	0.718497
4	r03c03f08p00-ch1sk1fk1fl1	0minTNFa	A431wt	no	35	1.42183
4	r03c03f08p00-ch1sk1fk1fl1	0minTNFa	A431wt	no	36	0.752763
4	r03c03f08p00-ch1sk1fk1fl1	0minTNFa	A431wt	no	37	0.901191
4	r03c03f08p00-ch1sk1fk1fl1	0minTNFa	A431wt	no	38	0.952478
4	r03c03f08p00-ch1sk1fk1fl1	0minTNFa	A431wt	no	39	0.605848
4	r03c03f08p00-ch1sk1fk1fl1	0minTNFa	A431wt	no	40	0.684524
4	r03c03f08p00-ch1sk1fk1fl1	0minTNFa	A431wt	no	41	0.840346
4	r03c03f08p00-ch1sk1fk1fl1	0minTNFa	A431wt	no	42	0.965842
4	r03c03f08p00-ch1sk1fk1fl1	0minTNFa	A431wt	no	43	1.05093
4	r03c03f08p00-ch1sk1fk1fl1	0minTNFa	A431wt	no	44	0.628429
4	r03c03f08p00-ch1sk1fk1fl1	0minTNFa	A431wt	no	45	0.656068
4	r03c03f08p00-ch1sk1fk1fl1	0minTNFa	A431wt	no	46	0.926147
4	r03c03f08p00-ch1sk1fk1fl1	0minTNFa	A431wt	no	47	1.10994
4	r03c03f08p00-ch1sk1fk1fl1	0minTNFa	A431wt	no	48	0.855722
4	r03c03f08p00-ch1sk1fk1fl1	0minTNFa	A431wt	no	49	0.743936
4	r03c03f08p00-ch1sk1fk1fl1	0minTNFa	A431wt	no	50	0.705854
4	r03c03f08p00-ch1sk1fk1fl1	0minTNFa	A431wt	no	51	1.05083
4	r03c03f08p00-ch1sk1fk1fl1	0minTNFa	A431wt	no	52	0.744171
4	r03c03f08p00-ch1sk1fk1fl1	0minTNFa	A431wt	no	53	0.577496
4	r03c03f08p00-ch1sk1fk1fl1	0minTNFa	A431wt	no	54	0.652914
4	r03c03f08p00-ch1sk1fk1fl1	0minTNFa	A431wt	no	55	0.915544
4	r03c03f08p00-ch1sk1fk1fl1	0minTNFa	A431wt	no	56	1.76457
4	r03c03f08p00-ch1sk1fk1fl1	0minTNFa	A431wt	no	57	0.609402
4	r03c03f08p00-ch1sk1fk1fl1	0minTNFa	A431wt	no	58	1.10367
4	r03c03f08p00-ch1sk1fk1fl1	0minTNFa	A431wt	no	59	1.03093
4	r03c03f08p00-ch1sk1fk1fl1	0minTNFa	A431wt	no	60	0.858454
4	r03c03f08p00-ch1sk1fk1fl1	0minTNFa	A431wt	no	61	0.928372
4	r03c03f08p00-ch1sk1fk1fl1	0minTNFa	A431wt	no	62	0.686485
4	r03c03f08p00-ch1sk1fk1fl1	0minTNFa	A431wt	no	63	1.07537
4	r03c03f08p00-ch1sk1fk1fl1	0minTNFa	A431wt	no	64	0.980695
4	r03c03f08p00-ch1sk1fk1fl1	0minTNFa	A431wt	no	65	1.55656
4	r03c03f08p00-ch1sk1fk1fl1	0minTNFa	A431wt	no	66	2.82223
4	r03c03f09p00-ch1sk1fk1fl1	0minTNFa	A431wt	no	1	0.748227
4	r03c03f09p00-ch1sk1fk1fl1	0minTNFa	A431wt	no	2	0.948361
4	r03c03f09p00-ch1sk1fk1fl1	0minTNFa	A431wt	no	3	0.573509
4	r03c03f09p00-ch1sk1fk1fl1	0minTNFa	A431wt	no	4	0.693581
4	r03c03f09p00-ch1sk1fk1fl1	0minTNFa	A431wt	no	5	0.665812
4	r03c03f09p00-ch1sk1fk1fl1	0minTNFa	A431wt	no	6	0.651929
4	r03c03f09p00-ch1sk1fk1fl1	0minTNFa	A431wt	no	7	0.475762
4	r03c03f09p00-ch1sk1fk1fl1	0minTNFa	A431wt	no	8	0.498916
4	r03c03f09p00-ch1sk1fk1fl1	0minTNFa	A431wt	no	9	0.660293
4	r03c03f09p00-ch1sk1fk1fl1	0minTNFa	A431wt	no	10	0.548205
4	r03c03f09p00-ch1sk1fk1fl1	0minTNFa	A431wt	no	11	0.756706
4	r03c03f09p00-ch1sk1fk1fl1	0minTNFa	A431wt	no	12	0.556341
4	r03c03f09p00-ch1sk1fk1fl1	0minTNFa	A431wt	no	13	0.600439
4	r03c03f09p00-ch1sk1fk1fl1	0minTNFa	A431wt	no	14	0.616887
4	r03c03f09p00-ch1sk1fk1fl1	0minTNFa	A431wt	no	15	0.544201
4	r03c03f09p00-ch1sk1fk1fl1	0minTNFa	A431wt	no	16	0.542319
4	r03c03f09p00-ch1sk1fk1fl1	0minTNFa	A431wt	no	17	0.614586
4	r03c03f09p00-ch1sk1fk1fl1	0minTNFa	A431wt	no	18	0.576058
4	r03c03f09p00-ch1sk1fk1fl1	0minTNFa	A431wt	no	19	0.568149
4	r03c03f09p00-ch1sk1fk1fl1	0minTNFa	A431wt	no	20	0.694486
4	r03c03f09p00-ch1sk1fk1fl1	0minTNFa	A431wt	no	21	0.614155
4	r03c03f09p00-ch1sk1fk1fl1	0minTNFa	A431wt	no	22	0.631396
4	r03c03f09p00-ch1sk1fk1fl1	0minTNFa	A431wt	no	23	0.565181
4	r03c03f09p00-ch1sk1fk1fl1	0minTNFa	A431wt	no	24	0.810004
4	r03c03f09p00-ch1sk1fk1fl1	0minTNFa	A431wt	no	25	0.531119
4	r03c03f09p00-ch1sk1fk1fl1	0minTNFa	A431wt	no	26	0.704725
4	r03c03f09p00-ch1sk1fk1fl1	0minTNFa	A431wt	no	27	0.852019
4	r03c03f09p00-ch1sk1fk1fl1	0minTNFa	A431wt	no	28	1.05513
4	r03c03f09p00-ch1sk1fk1fl1	0minTNFa	A431wt	no	29	0.674123
4	r03c03f09p00-ch1sk1fk1fl1	0minTNFa	A431wt	no	30	0.72025
4	r03c03f09p00-ch1sk1fk1fl1	0minTNFa	A431wt	no	31	0.553833
4	r03c03f09p00-ch1sk1fk1fl1	0minTNFa	A431wt	no	32	0.615514
4	r03c03f09p00-ch1sk1fk1fl1	0minTNFa	A431wt	no	33	0.698891
4	r03c03f09p00-ch1sk1fk1fl1	0minTNFa	A431wt	no	34	0.6919
4	r03c03f09p00-ch1sk1fk1fl1	0minTNFa	A431wt	no	35	0.497329
4	r03c03f09p00-ch1sk1fk1fl1	0minTNFa	A431wt	no	36	0.612695
4	r03c03f09p00-ch1sk1fk1fl1	0minTNFa	A431wt	no	37	1.11345
4	r03c03f09p00-ch1sk1fk1fl1	0minTNFa	A431wt	no	38	0.661769
4	r03c03f09p00-ch1sk1fk1fl1	0minTNFa	A431wt	no	39	0.594338
4	r03c03f09p00-ch1sk1fk1fl1	0minTNFa	A431wt	no	40	0.916654
4	r03c03f09p00-ch1sk1fk1fl1	0minTNFa	A431wt	no	41	0.612007
4	r03c03f09p00-ch1sk1fk1fl1	0minTNFa	A431wt	no	42	0.955785
4	r03c03f09p00-ch1sk1fk1fl1	0minTNFa	A431wt	no	43	0.618871
4	r03c03f09p00-ch1sk1fk1fl1	0minTNFa	A431wt	no	44	0.706705
4	r03c03f09p00-ch1sk1fk1fl1	0minTNFa	A431wt	no	45	0.780773
4	r03c03f09p00-ch1sk1fk1fl1	0minTNFa	A431wt	no	46	0.716005
4	r03c03f09p00-ch1sk1fk1fl1	0minTNFa	A431wt	no	47	0.605302
4	r03c03f09p00-ch1sk1fk1fl1	0minTNFa	A431wt	no	48	0.612212
4	r03c03f09p00-ch1sk1fk1fl1	0minTNFa	A431wt	no	49	0.831498
4	r03c03f09p00-ch1sk1fk1fl1	0minTNFa	A431wt	no	50	0.57197
4	r03c03f09p00-ch1sk1fk1fl1	0minTNFa	A431wt	no	51	0.848549
4	r03c03f09p00-ch1sk1fk1fl1	0minTNFa	A431wt	no	52	0.888921
4	r03c03f09p00-ch1sk1fk1fl1	0minTNFa	A431wt	no	53	0.796662
4	r03c03f09p00-ch1sk1fk1fl1	0minTNFa	A431wt	no	54	0.890912
4	r03c03f09p00-ch1sk1fk1fl1	0minTNFa	A431wt	no	55	0.686536
4	r03c03f09p00-ch1sk1fk1fl1	0minTNFa	A431wt	no	56	1.35682
4	r03c03f09p00-ch1sk1fk1fl1	0minTNFa	A431wt	no	57	0.830691
4	r03c03f09p00-ch1sk1fk1fl1	0minTNFa	A431wt	no	58	0.74506
4	r03c03f09p00-ch1sk1fk1fl1	0minTNFa	A431wt	no	59	0.85222
4	r03c03f09p00-ch1sk1fk1fl1	0minTNFa	A431wt	no	60	0.714218
4	r03c03f09p00-ch1sk1fk1fl1	0minTNFa	A431wt	no	61	0.637865
4	r03c03f09p00-ch1sk1fk1fl1	0minTNFa	A431wt	no	62	0.624904
4	r03c03f09p00-ch1sk1fk1fl1	0minTNFa	A431wt	no	63	0.888754
4	r03c03f09p00-ch1sk1fk1fl1	0minTNFa	A431wt	no	64	0.512613
4	r03c03f09p00-ch1sk1fk1fl1	0minTNFa	A431wt	no	65	0.626574
4	r03c03f09p00-ch1sk1fk1fl1	0minTNFa	A431wt	no	66	0.962494
4	r03c03f09p00-ch1sk1fk1fl1	0minTNFa	A431wt	no	67	0.59887
4	r03c03f09p00-ch1sk1fk1fl1	0minTNFa	A431wt	no	68	0.659103
4	r03c03f09p00-ch1sk1fk1fl1	0minTNFa	A431wt	no	69	0.700089
4	r03c03f09p00-ch1sk1fk1fl1	0minTNFa	A431wt	no	70	0.840313
4	r03c03f09p00-ch1sk1fk1fl1	0minTNFa	A431wt	no	71	1.43772
4	r03c03f09p00-ch1sk1fk1fl1	0minTNFa	A431wt	no	72	0.628167
4	r03c03f09p00-ch1sk1fk1fl1	0minTNFa	A431wt	no	73	0.567823
4	r03c03f09p00-ch1sk1fk1fl1	0minTNFa	A431wt	no	74	0.767409
4	r03c03f09p00-ch1sk1fk1fl1	0minTNFa	A431wt	no	75	0.625606
4	r03c03f09p00-ch1sk1fk1fl1	0minTNFa	A431wt	no	76	1.05148
4	r03c03f09p00-ch1sk1fk1fl1	0minTNFa	A431wt	no	77	0.582912
4	r03c03f09p00-ch1sk1fk1fl1	0minTNFa	A431wt	no	78	0.477466
4	r03c03f09p00-ch1sk1fk1fl1	0minTNFa	A431wt	no	79	0.769331
4	r03c03f09p00-ch1sk1fk1fl1	0minTNFa	A431wt	no	80	0.699389
4	r03c03f09p00-ch1sk1fk1fl1	0minTNFa	A431wt	no	81	0.953838
4	r03c03f09p00-ch1sk1fk1fl1	0minTNFa	A431wt	no	82	1.07431
4	r03c03f09p00-ch1sk1fk1fl1	0minTNFa	A431wt	no	83	0.600672
4	r03c03f09p00-ch1sk1fk1fl1	0minTNFa	A431wt	no	84	0.733348
4	r03c03f09p00-ch1sk1fk1fl1	0minTNFa	A431wt	no	85	0.630359
4	r03c03f09p00-ch1sk1fk1fl1	0minTNFa	A431wt	no	86	0.987661
4	r03c03f09p00-ch1sk1fk1fl1	0minTNFa	A431wt	no	87	1.09772
4	r03c03f09p00-ch1sk1fk1fl1	0minTNFa	A431wt	no	88	1.12129
4	r03c03f09p00-ch1sk1fk1fl1	0minTNFa	A431wt	no	89	1.44495
4	r03c03f09p00-ch1sk1fk1fl1	0minTNFa	A431wt	no	90	1.04136
4	r03c03f09p00-ch1sk1fk1fl1	0minTNFa	A431wt	no	91	1.29241
4	r03c03f09p00-ch1sk1fk1fl1	0minTNFa	A431wt	no	92	0.776658
4	r03c03f10p00-ch1sk1fk1fl1	0minTNFa	A431wt	no	1	0.716619
4	r03c03f10p00-ch1sk1fk1fl1	0minTNFa	A431wt	no	2	0.666281
4	r03c03f10p00-ch1sk1fk1fl1	0minTNFa	A431wt	no	3	0.624044
4	r03c03f10p00-ch1sk1fk1fl1	0minTNFa	A431wt	no	4	0.672883
4	r03c03f10p00-ch1sk1fk1fl1	0minTNFa	A431wt	no	5	0.704121
4	r03c03f10p00-ch1sk1fk1fl1	0minTNFa	A431wt	no	6	0.607804
4	r03c03f10p00-ch1sk1fk1fl1	0minTNFa	A431wt	no	7	0.754153
4	r03c03f10p00-ch1sk1fk1fl1	0minTNFa	A431wt	no	8	0.690809
4	r03c03f10p00-ch1sk1fk1fl1	0minTNFa	A431wt	no	9	0.756941
4	r03c03f10p00-ch1sk1fk1fl1	0minTNFa	A431wt	no	10	0.928567
4	r03c03f10p00-ch1sk1fk1fl1	0minTNFa	A431wt	no	11	0.621511
4	r03c03f10p00-ch1sk1fk1fl1	0minTNFa	A431wt	no	12	0.545149
4	r03c03f10p00-ch1sk1fk1fl1	0minTNFa	A431wt	no	13	0.5903
4	r03c03f10p00-ch1sk1fk1fl1	0minTNFa	A431wt	no	14	0.592174
4	r03c03f10p00-ch1sk1fk1fl1	0minTNFa	A431wt	no	15	0.719682
4	r03c03f10p00-ch1sk1fk1fl1	0minTNFa	A431wt	no	16	0.652288
4	r03c03f10p00-ch1sk1fk1fl1	0minTNFa	A431wt	no	17	0.567117
4	r03c03f10p00-ch1sk1fk1fl1	0minTNFa	A431wt	no	18	0.552867
4	r03c03f10p00-ch1sk1fk1fl1	0minTNFa	A431wt	no	19	0.577974
4	r03c03f10p00-ch1sk1fk1fl1	0minTNFa	A431wt	no	20	0.599623
4	r03c03f10p00-ch1sk1fk1fl1	0minTNFa	A431wt	no	21	0.542637
4	r03c03f10p00-ch1sk1fk1fl1	0minTNFa	A431wt	no	22	0.460673
4	r03c03f10p00-ch1sk1fk1fl1	0minTNFa	A431wt	no	23	0.729211
4	r03c03f10p00-ch1sk1fk1fl1	0minTNFa	A431wt	no	24	0.545084
4	r03c03f10p00-ch1sk1fk1fl1	0minTNFa	A431wt	no	25	0.846735
4	r03c03f10p00-ch1sk1fk1fl1	0minTNFa	A431wt	no	26	0.797344
4	r03c03f10p00-ch1sk1fk1fl1	0minTNFa	A431wt	no	27	0.710714
4	r03c03f10p00-ch1sk1fk1fl1	0minTNFa	A431wt	no	28	0.694481
4	r03c03f10p00-ch1sk1fk1fl1	0minTNFa	A431wt	no	29	0.68804
4	r03c03f10p00-ch1sk1fk1fl1	0minTNFa	A431wt	no	30	0.887954
4	r03c03f10p00-ch1sk1fk1fl1	0minTNFa	A431wt	no	31	0.696301
4	r03c03f10p00-ch1sk1fk1fl1	0minTNFa	A431wt	no	32	0.76662
4	r03c03f10p00-ch1sk1fk1fl1	0minTNFa	A431wt	no	33	0.728355
4	r03c03f10p00-ch1sk1fk1fl1	0minTNFa	A431wt	no	34	0.502561
4	r03c03f10p00-ch1sk1fk1fl1	0minTNFa	A431wt	no	35	0.693345
4	r03c03f10p00-ch1sk1fk1fl1	0minTNFa	A431wt	no	36	0.659274
4	r03c03f10p00-ch1sk1fk1fl1	0minTNFa	A431wt	no	37	0.569529
4	r03c03f10p00-ch1sk1fk1fl1	0minTNFa	A431wt	no	38	0.723199
4	r03c03f10p00-ch1sk1fk1fl1	0minTNFa	A431wt	no	39	0.738661
4	r03c03f10p00-ch1sk1fk1fl1	0minTNFa	A431wt	no	40	0.661832
4	r03c03f10p00-ch1sk1fk1fl1	0minTNFa	A431wt	no	41	0.58985
4	r03c03f10p00-ch1sk1fk1fl1	0minTNFa	A431wt	no	42	0.646068
4	r03c03f10p00-ch1sk1fk1fl1	0minTNFa	A431wt	no	43	0.599434
4	r03c03f10p00-ch1sk1fk1fl1	0minTNFa	A431wt	no	44	0.561561
4	r03c03f10p00-ch1sk1fk1fl1	0minTNFa	A431wt	no	45	0.792108
4	r03c03f10p00-ch1sk1fk1fl1	0minTNFa	A431wt	no	46	0.564444
4	r03c03f10p00-ch1sk1fk1fl1	0minTNFa	A431wt	no	47	0.657051
4	r03c03f10p00-ch1sk1fk1fl1	0minTNFa	A431wt	no	48	0.692741
4	r03c03f10p00-ch1sk1fk1fl1	0minTNFa	A431wt	no	49	0.633218
4	r03c03f10p00-ch1sk1fk1fl1	0minTNFa	A431wt	no	50	0.702985
4	r03c03f10p00-ch1sk1fk1fl1	0minTNFa	A431wt	no	51	0.833476
4	r03c03f10p00-ch1sk1fk1fl1	0minTNFa	A431wt	no	52	0.767516
4	r03c03f10p00-ch1sk1fk1fl1	0minTNFa	A431wt	no	53	0.672013
4	r03c03f10p00-ch1sk1fk1fl1	0minTNFa	A431wt	no	54	0.513248
4	r03c03f10p00-ch1sk1fk1fl1	0minTNFa	A431wt	no	55	0.738994
4	r03c03f10p00-ch1sk1fk1fl1	0minTNFa	A431wt	no	56	0.660002
4	r03c03f10p00-ch1sk1fk1fl1	0minTNFa	A431wt	no	57	0.775519
4	r03c03f10p00-ch1sk1fk1fl1	0minTNFa	A431wt	no	58	0.851191
4	r03c03f10p00-ch1sk1fk1fl1	0minTNFa	A431wt	no	59	0.676205
4	r03c03f10p00-ch1sk1fk1fl1	0minTNFa	A431wt	no	60	1.57991
4	r03c03f10p00-ch1sk1fk1fl1	0minTNFa	A431wt	no	61	0.849886
4	r03c03f10p00-ch1sk1fk1fl1	0minTNFa	A431wt	no	62	1.45244
4	r03c03f10p00-ch1sk1fk1fl1	0minTNFa	A431wt	no	63	0.616157
4	r03c03f10p00-ch1sk1fk1fl1	0minTNFa	A431wt	no	64	0.745259
4	r03c03f10p00-ch1sk1fk1fl1	0minTNFa	A431wt	no	65	0.73533
4	r03c03f10p00-ch1sk1fk1fl1	0minTNFa	A431wt	no	66	0.515082
4	r03c03f10p00-ch1sk1fk1fl1	0minTNFa	A431wt	no	67	0.694784
4	r03c03f10p00-ch1sk1fk1fl1	0minTNFa	A431wt	no	68	0.680484
4	r03c03f10p00-ch1sk1fk1fl1	0minTNFa	A431wt	no	69	0.781234
4	r03c03f10p00-ch1sk1fk1fl1	0minTNFa	A431wt	no	70	0.935259
4	r03c03f10p00-ch1sk1fk1fl1	0minTNFa	A431wt	no	71	0.649697
4	r03c03f10p00-ch1sk1fk1fl1	0minTNFa	A431wt	no	72	0.698674
4	r03c03f10p00-ch1sk1fk1fl1	0minTNFa	A431wt	no	73	0.796426
4	r03c03f10p00-ch1sk1fk1fl1	0minTNFa	A431wt	no	74	0.687568
4	r03c03f10p00-ch1sk1fk1fl1	0minTNFa	A431wt	no	75	0.737201
4	r03c03f10p00-ch1sk1fk1fl1	0minTNFa	A431wt	no	76	0.782997
4	r03c03f10p00-ch1sk1fk1fl1	0minTNFa	A431wt	no	77	0.575368
4	r03c03f10p00-ch1sk1fk1fl1	0minTNFa	A431wt	no	78	1.1809
4	r03c03f10p00-ch1sk1fk1fl1	0minTNFa	A431wt	no	79	1.15462
4	r03c03f10p00-ch1sk1fk1fl1	0minTNFa	A431wt	no	80	0.751534
4	r03c03f10p00-ch1sk1fk1fl1	0minTNFa	A431wt	no	81	1.08344
4	r03c03f11p00-ch1sk1fk1fl1	0minTNFa	A431wt	no	1	0.641777
4	r03c03f11p00-ch1sk1fk1fl1	0minTNFa	A431wt	no	2	1.1496
4	r03c03f11p00-ch1sk1fk1fl1	0minTNFa	A431wt	no	3	0.8616
4	r03c03f11p00-ch1sk1fk1fl1	0minTNFa	A431wt	no	4	1.31699
4	r03c03f11p00-ch1sk1fk1fl1	0minTNFa	A431wt	no	5	0.842326
4	r03c03f11p00-ch1sk1fk1fl1	0minTNFa	A431wt	no	6	0.823026
4	r03c03f11p00-ch1sk1fk1fl1	0minTNFa	A431wt	no	7	0.764772
4	r03c03f11p00-ch1sk1fk1fl1	0minTNFa	A431wt	no	8	1.47861
4	r03c03f11p00-ch1sk1fk1fl1	0minTNFa	A431wt	no	9	0.837554
4	r03c03f11p00-ch1sk1fk1fl1	0minTNFa	A431wt	no	10	1.06948
4	r03c03f11p00-ch1sk1fk1fl1	0minTNFa	A431wt	no	11	0.959927
4	r03c03f11p00-ch1sk1fk1fl1	0minTNFa	A431wt	no	12	0.737023
4	r03c03f11p00-ch1sk1fk1fl1	0minTNFa	A431wt	no	13	1.0202
4	r03c03f11p00-ch1sk1fk1fl1	0minTNFa	A431wt	no	14	0.48259
4	r03c03f11p00-ch1sk1fk1fl1	0minTNFa	A431wt	no	15	0.844105
4	r03c03f11p00-ch1sk1fk1fl1	0minTNFa	A431wt	no	16	0.809746
4	r03c03f11p00-ch1sk1fk1fl1	0minTNFa	A431wt	no	17	0.75107
4	r03c03f11p00-ch1sk1fk1fl1	0minTNFa	A431wt	no	18	1.10311
4	r03c03f11p00-ch1sk1fk1fl1	0minTNFa	A431wt	no	19	0.783173
4	r03c03f11p00-ch1sk1fk1fl1	0minTNFa	A431wt	no	20	1.02427
4	r03c03f11p00-ch1sk1fk1fl1	0minTNFa	A431wt	no	21	0.739673
4	r03c03f11p00-ch1sk1fk1fl1	0minTNFa	A431wt	no	22	0.581305
4	r03c03f11p00-ch1sk1fk1fl1	0minTNFa	A431wt	no	23	0.512333
4	r03c03f11p00-ch1sk1fk1fl1	0minTNFa	A431wt	no	24	0.88185
4	r03c03f11p00-ch1sk1fk1fl1	0minTNFa	A431wt	no	25	0.859601
4	r03c03f11p00-ch1sk1fk1fl1	0minTNFa	A431wt	no	26	0.826889
4	r03c03f11p00-ch1sk1fk1fl1	0minTNFa	A431wt	no	27	0.791137
4	r03c03f11p00-ch1sk1fk1fl1	0minTNFa	A431wt	no	28	0.718257
4	r03c03f11p00-ch1sk1fk1fl1	0minTNFa	A431wt	no	29	0.663959
4	r03c03f11p00-ch1sk1fk1fl1	0minTNFa	A431wt	no	30	0.701076
4	r03c03f11p00-ch1sk1fk1fl1	0minTNFa	A431wt	no	31	0.819946
4	r03c03f11p00-ch1sk1fk1fl1	0minTNFa	A431wt	no	32	0.878513
4	r03c03f11p00-ch1sk1fk1fl1	0minTNFa	A431wt	no	33	0.865402
4	r03c03f11p00-ch1sk1fk1fl1	0minTNFa	A431wt	no	34	1.09812
4	r03c03f11p00-ch1sk1fk1fl1	0minTNFa	A431wt	no	35	0.824976
4	r03c03f11p00-ch1sk1fk1fl1	0minTNFa	A431wt	no	36	0.733137
4	r03c03f11p00-ch1sk1fk1fl1	0minTNFa	A431wt	no	37	0.829426
4	r03c03f11p00-ch1sk1fk1fl1	0minTNFa	A431wt	no	38	0.667539
4	r03c03f11p00-ch1sk1fk1fl1	0minTNFa	A431wt	no	39	0.919158
4	r03c03f11p00-ch1sk1fk1fl1	0minTNFa	A431wt	no	40	0.710763
4	r03c03f11p00-ch1sk1fk1fl1	0minTNFa	A431wt	no	41	0.949658
4	r03c03f11p00-ch1sk1fk1fl1	0minTNFa	A431wt	no	42	0.564712
4	r03c03f11p00-ch1sk1fk1fl1	0minTNFa	A431wt	no	43	0.903249
4	r03c03f11p00-ch1sk1fk1fl1	0minTNFa	A431wt	no	44	0.714385
4	r03c03f11p00-ch1sk1fk1fl1	0minTNFa	A431wt	no	45	0.983441
4	r03c03f11p00-ch1sk1fk1fl1	0minTNFa	A431wt	no	46	0.730899
4	r03c03f11p00-ch1sk1fk1fl1	0minTNFa	A431wt	no	47	0.863597
4	r03c03f11p00-ch1sk1fk1fl1	0minTNFa	A431wt	no	48	0.949282
4	r03c03f11p00-ch1sk1fk1fl1	0minTNFa	A431wt	no	49	0.79413
4	r03c03f11p00-ch1sk1fk1fl1	0minTNFa	A431wt	no	50	0.80197
4	r03c03f11p00-ch1sk1fk1fl1	0minTNFa	A431wt	no	51	0.701576
4	r03c03f11p00-ch1sk1fk1fl1	0minTNFa	A431wt	no	52	0.685924
4	r03c03f11p00-ch1sk1fk1fl1	0minTNFa	A431wt	no	53	1.06862
4	r03c03f11p00-ch1sk1fk1fl1	0minTNFa	A431wt	no	54	0.600594
4	r03c03f11p00-ch1sk1fk1fl1	0minTNFa	A431wt	no	55	0.8331
4	r03c03f11p00-ch1sk1fk1fl1	0minTNFa	A431wt	no	56	0.756803
4	r03c03f11p00-ch1sk1fk1fl1	0minTNFa	A431wt	no	57	0.615214
4	r03c03f11p00-ch1sk1fk1fl1	0minTNFa	A431wt	no	58	1.1293
4	r03c03f11p00-ch1sk1fk1fl1	0minTNFa	A431wt	no	59	0.707051
4	r03c03f11p00-ch1sk1fk1fl1	0minTNFa	A431wt	no	60	0.848855
4	r03c03f11p00-ch1sk1fk1fl1	0minTNFa	A431wt	no	61	0.88751
4	r03c03f11p00-ch1sk1fk1fl1	0minTNFa	A431wt	no	62	1.18896
4	r03c03f11p00-ch1sk1fk1fl1	0minTNFa	A431wt	no	63	1.00118
4	r03c03f11p00-ch1sk1fk1fl1	0minTNFa	A431wt	no	64	1.05034
4	r03c03f11p00-ch1sk1fk1fl1	0minTNFa	A431wt	no	65	1.28605
4	r03c03f11p00-ch1sk1fk1fl1	0minTNFa	A431wt	no	66	0.774406
4	r03c03f11p00-ch1sk1fk1fl1	0minTNFa	A431wt	no	67	0.669086
4	r03c03f11p00-ch1sk1fk1fl1	0minTNFa	A431wt	no	68	0.935871
4	r03c03f11p00-ch1sk1fk1fl1	0minTNFa	A431wt	no	69	0.753076
4	r03c03f11p00-ch1sk1fk1fl1	0minTNFa	A431wt	no	70	0.832592
4	r03c03f11p00-ch1sk1fk1fl1	0minTNFa	A431wt	no	71	0.719669
4	r03c03f11p00-ch1sk1fk1fl1	0minTNFa	A431wt	no	72	1.20511
4	r03c03f11p00-ch1sk1fk1fl1	0minTNFa	A431wt	no	73	0.856986
4	r03c03f11p00-ch1sk1fk1fl1	0minTNFa	A431wt	no	74	0.762237
4	r03c03f11p00-ch1sk1fk1fl1	0minTNFa	A431wt	no	75	0.810646
4	r03c03f11p00-ch1sk1fk1fl1	0minTNFa	A431wt	no	76	0.866728
4	r03c03f11p00-ch1sk1fk1fl1	0minTNFa	A431wt	no	77	0.73887
4	r03c03f11p00-ch1sk1fk1fl1	0minTNFa	A431wt	no	78	1.0165
4	r03c03f11p00-ch1sk1fk1fl1	0minTNFa	A431wt	no	79	0.659988
4	r03c03f11p00-ch1sk1fk1fl1	0minTNFa	A431wt	no	80	0.916699
4	r03c03f12p00-ch1sk1fk1fl1	0minTNFa	A431wt	no	1	1.18513
4	r03c03f12p00-ch1sk1fk1fl1	0minTNFa	A431wt	no	2	0.830541
4	r03c03f12p00-ch1sk1fk1fl1	0minTNFa	A431wt	no	3	1.7681
4	r03c03f12p00-ch1sk1fk1fl1	0minTNFa	A431wt	no	4	0.919768
4	r03c03f12p00-ch1sk1fk1fl1	0minTNFa	A431wt	no	5	0.973475
4	r03c03f12p00-ch1sk1fk1fl1	0minTNFa	A431wt	no	6	1.03897
4	r03c03f12p00-ch1sk1fk1fl1	0minTNFa	A431wt	no	7	1.67331
4	r03c03f12p00-ch1sk1fk1fl1	0minTNFa	A431wt	no	8	0.773919
4	r03c03f12p00-ch1sk1fk1fl1	0minTNFa	A431wt	no	9	1.8362
4	r03c03f12p00-ch1sk1fk1fl1	0minTNFa	A431wt	no	10	0.82797
4	r03c03f12p00-ch1sk1fk1fl1	0minTNFa	A431wt	no	11	0.733703
4	r03c03f12p00-ch1sk1fk1fl1	0minTNFa	A431wt	no	12	1.20775
4	r03c03f12p00-ch1sk1fk1fl1	0minTNFa	A431wt	no	13	1.10819
4	r03c03f12p00-ch1sk1fk1fl1	0minTNFa	A431wt	no	14	1.58231
4	r03c03f12p00-ch1sk1fk1fl1	0minTNFa	A431wt	no	15	0.887871
4	r03c03f12p00-ch1sk1fk1fl1	0minTNFa	A431wt	no	16	0.963912
4	r03c03f12p00-ch1sk1fk1fl1	0minTNFa	A431wt	no	17	1.88281
4	r03c03f12p00-ch1sk1fk1fl1	0minTNFa	A431wt	no	18	0.945505
4	r03c03f12p00-ch1sk1fk1fl1	0minTNFa	A431wt	no	19	1.50543
4	r03c03f12p00-ch1sk1fk1fl1	0minTNFa	A431wt	no	20	0.872566
4	r03c03f12p00-ch1sk1fk1fl1	0minTNFa	A431wt	no	21	0.821318
4	r03c03f12p00-ch1sk1fk1fl1	0minTNFa	A431wt	no	22	0.553983
4	r03c03f12p00-ch1sk1fk1fl1	0minTNFa	A431wt	no	23	0.97932
4	r03c03f12p00-ch1sk1fk1fl1	0minTNFa	A431wt	no	24	0.402171
4	r03c03f12p00-ch1sk1fk1fl1	0minTNFa	A431wt	no	25	0.930484
4	r03c03f12p00-ch1sk1fk1fl1	0minTNFa	A431wt	no	26	2.16673
4	r03c03f12p00-ch1sk1fk1fl1	0minTNFa	A431wt	no	27	0.581817
4	r03c03f12p00-ch1sk1fk1fl1	0minTNFa	A431wt	no	28	0.848157
4	r03c03f12p00-ch1sk1fk1fl1	0minTNFa	A431wt	no	29	1.2551
4	r03c03f12p00-ch1sk1fk1fl1	0minTNFa	A431wt	no	30	0.929279
4	r03c03f12p00-ch1sk1fk1fl1	0minTNFa	A431wt	no	31	0.65548
4	r03c03f12p00-ch1sk1fk1fl1	0minTNFa	A431wt	no	32	1.09135
4	r03c03f12p00-ch1sk1fk1fl1	0minTNFa	A431wt	no	33	1.05123
4	r03c03f12p00-ch1sk1fk1fl1	0minTNFa	A431wt	no	34	0.712839
4	r03c03f12p00-ch1sk1fk1fl1	0minTNFa	A431wt	no	35	0.713577
4	r03c03f12p00-ch1sk1fk1fl1	0minTNFa	A431wt	no	36	0.882161
4	r03c03f12p00-ch1sk1fk1fl1	0minTNFa	A431wt	no	37	0.687725
4	r03c03f12p00-ch1sk1fk1fl1	0minTNFa	A431wt	no	38	0.951995
4	r03c03f12p00-ch1sk1fk1fl1	0minTNFa	A431wt	no	39	0.996252
4	r03c03f12p00-ch1sk1fk1fl1	0minTNFa	A431wt	no	40	0.641735
4	r03c03f12p00-ch1sk1fk1fl1	0minTNFa	A431wt	no	41	0.822662
4	r03c03f12p00-ch1sk1fk1fl1	0minTNFa	A431wt	no	42	0.62284
4	r03c03f12p00-ch1sk1fk1fl1	0minTNFa	A431wt	no	43	1.0263
4	r03c03f12p00-ch1sk1fk1fl1	0minTNFa	A431wt	no	44	0.762817
4	r03c03f12p00-ch1sk1fk1fl1	0minTNFa	A431wt	no	45	1.14879
4	r03c03f12p00-ch1sk1fk1fl1	0minTNFa	A431wt	no	46	0.930337
4	r03c03f12p00-ch1sk1fk1fl1	0minTNFa	A431wt	no	47	0.720931
4	r03c03f12p00-ch1sk1fk1fl1	0minTNFa	A431wt	no	48	1.44911
4	r03c03f12p00-ch1sk1fk1fl1	0minTNFa	A431wt	no	49	1.65315
4	r03c03f12p00-ch1sk1fk1fl1	0minTNFa	A431wt	no	50	1.0535
4	r03c03f12p00-ch1sk1fk1fl1	0minTNFa	A431wt	no	51	0.796388
4	r03c03f12p00-ch1sk1fk1fl1	0minTNFa	A431wt	no	52	0.619788
4	r03c03f12p00-ch1sk1fk1fl1	0minTNFa	A431wt	no	53	1.26199
4	r03c03f12p00-ch1sk1fk1fl1	0minTNFa	A431wt	no	54	0.772563
4	r03c03f12p00-ch1sk1fk1fl1	0minTNFa	A431wt	no	55	0.902195
4	r03c03f12p00-ch1sk1fk1fl1	0minTNFa	A431wt	no	56	0.966344
4	r03c03f12p00-ch1sk1fk1fl1	0minTNFa	A431wt	no	57	0.782902
4	r03c03f12p00-ch1sk1fk1fl1	0minTNFa	A431wt	no	58	0.826552
4	r03c03f12p00-ch1sk1fk1fl1	0minTNFa	A431wt	no	59	0.796192
4	r03c03f12p00-ch1sk1fk1fl1	0minTNFa	A431wt	no	60	0.770623
4	r03c03f12p00-ch1sk1fk1fl1	0minTNFa	A431wt	no	61	1.37537
4	r03c03f12p00-ch1sk1fk1fl1	0minTNFa	A431wt	no	62	0.766402
4	r03c03f12p00-ch1sk1fk1fl1	0minTNFa	A431wt	no	63	0.746347
4	r03c03f12p00-ch1sk1fk1fl1	0minTNFa	A431wt	no	64	0.924094
4	r03c03f12p00-ch1sk1fk1fl1	0minTNFa	A431wt	no	65	0.649073
4	r03c03f12p00-ch1sk1fk1fl1	0minTNFa	A431wt	no	66	0.884654
4	r03c03f12p00-ch1sk1fk1fl1	0minTNFa	A431wt	no	67	0.742535
4	r03c03f12p00-ch1sk1fk1fl1	0minTNFa	A431wt	no	68	1.81308
4	r03c03f12p00-ch1sk1fk1fl1	0minTNFa	A431wt	no	69	0.837729
4	r03c03f12p00-ch1sk1fk1fl1	0minTNFa	A431wt	no	70	1.10238
4	r03c03f12p00-ch1sk1fk1fl1	0minTNFa	A431wt	no	71	1.08153
4	r03c03f12p00-ch1sk1fk1fl1	0minTNFa	A431wt	no	72	0.740424
4	r03c03f12p00-ch1sk1fk1fl1	0minTNFa	A431wt	no	73	0.6777
4	r03c03f12p00-ch1sk1fk1fl1	0minTNFa	A431wt	no	74	1.23774
4	r03c03f12p00-ch1sk1fk1fl1	0minTNFa	A431wt	no	75	0.652908
4	r03c03f12p00-ch1sk1fk1fl1	0minTNFa	A431wt	no	76	1.46276
4	r03c03f12p00-ch1sk1fk1fl1	0minTNFa	A431wt	no	77	1.49237
4	r03c03f12p00-ch1sk1fk1fl1	0minTNFa	A431wt	no	78	1.47046
4	r03c03f12p00-ch1sk1fk1fl1	0minTNFa	A431wt	no	79	1.11926
4	r03c03f12p00-ch1sk1fk1fl1	0minTNFa	A431wt	no	80	0.912879
4	r03c03f13p00-ch1sk1fk1fl1	0minTNFa	A431wt	no	1	1.51921
4	r03c03f13p00-ch1sk1fk1fl1	0minTNFa	A431wt	no	2	2.72423
4	r03c03f13p00-ch1sk1fk1fl1	0minTNFa	A431wt	no	3	0.964596
4	r03c03f13p00-ch1sk1fk1fl1	0minTNFa	A431wt	no	4	3.3906
4	r03c03f13p00-ch1sk1fk1fl1	0minTNFa	A431wt	no	5	1.21122
4	r03c03f13p00-ch1sk1fk1fl1	0minTNFa	A431wt	no	6	4.6516
4	r03c03f13p00-ch1sk1fk1fl1	0minTNFa	A431wt	no	7	3.14181
4	r03c03f13p00-ch1sk1fk1fl1	0minTNFa	A431wt	no	8	2.79378
4	r03c03f13p00-ch1sk1fk1fl1	0minTNFa	A431wt	no	9	1.60305
4	r03c03f13p00-ch1sk1fk1fl1	0minTNFa	A431wt	no	10	1.50468
4	r03c03f13p00-ch1sk1fk1fl1	0minTNFa	A431wt	no	11	1.64878
4	r03c03f13p00-ch1sk1fk1fl1	0minTNFa	A431wt	no	12	2.88095
4	r03c03f13p00-ch1sk1fk1fl1	0minTNFa	A431wt	no	13	0.859877
4	r03c03f13p00-ch1sk1fk1fl1	0minTNFa	A431wt	no	14	0.509469
4	r03c03f13p00-ch1sk1fk1fl1	0minTNFa	A431wt	no	15	1.54502
4	r03c03f13p00-ch1sk1fk1fl1	0minTNFa	A431wt	no	16	1.10037
4	r03c03f13p00-ch1sk1fk1fl1	0minTNFa	A431wt	no	17	0.624801
4	r03c03f13p00-ch1sk1fk1fl1	0minTNFa	A431wt	no	18	2.00984
4	r03c03f13p00-ch1sk1fk1fl1	0minTNFa	A431wt	no	19	0.74045
4	r03c03f13p00-ch1sk1fk1fl1	0minTNFa	A431wt	no	20	1.56343
4	r03c03f13p00-ch1sk1fk1fl1	0minTNFa	A431wt	no	21	1.53353
4	r03c03f13p00-ch1sk1fk1fl1	0minTNFa	A431wt	no	22	2.04849
4	r03c03f13p00-ch1sk1fk1fl1	0minTNFa	A431wt	no	23	1.56448
4	r03c03f13p00-ch1sk1fk1fl1	0minTNFa	A431wt	no	24	1.01738
4	r03c03f13p00-ch1sk1fk1fl1	0minTNFa	A431wt	no	25	0.685996
4	r03c03f13p00-ch1sk1fk1fl1	0minTNFa	A431wt	no	26	1.02614
4	r03c03f13p00-ch1sk1fk1fl1	0minTNFa	A431wt	no	27	0.851283
4	r03c03f13p00-ch1sk1fk1fl1	0minTNFa	A431wt	no	28	0.972417
4	r03c03f13p00-ch1sk1fk1fl1	0minTNFa	A431wt	no	29	1.44558
4	r03c03f13p00-ch1sk1fk1fl1	0minTNFa	A431wt	no	30	0.595984
4	r03c03f13p00-ch1sk1fk1fl1	0minTNFa	A431wt	no	31	0.991896
4	r03c03f13p00-ch1sk1fk1fl1	0minTNFa	A431wt	no	32	0.722456
4	r03c03f13p00-ch1sk1fk1fl1	0minTNFa	A431wt	no	33	0.992848
4	r03c03f13p00-ch1sk1fk1fl1	0minTNFa	A431wt	no	34	1.1625
4	r03c03f13p00-ch1sk1fk1fl1	0minTNFa	A431wt	no	35	1.15669
4	r03c03f13p00-ch1sk1fk1fl1	0minTNFa	A431wt	no	36	0.900356
4	r03c03f13p00-ch1sk1fk1fl1	0minTNFa	A431wt	no	37	1.74033
4	r03c03f13p00-ch1sk1fk1fl1	0minTNFa	A431wt	no	38	0.744842
4	r03c03f13p00-ch1sk1fk1fl1	0minTNFa	A431wt	no	39	0.920742
4	r03c03f13p00-ch1sk1fk1fl1	0minTNFa	A431wt	no	40	0.875941
4	r03c03f13p00-ch1sk1fk1fl1	0minTNFa	A431wt	no	41	2.68942
4	r03c03f13p00-ch1sk1fk1fl1	0minTNFa	A431wt	no	42	0.717482
4	r03c03f13p00-ch1sk1fk1fl1	0minTNFa	A431wt	no	43	0.692549
4	r03c03f13p00-ch1sk1fk1fl1	0minTNFa	A431wt	no	44	1.55976
4	r03c03f13p00-ch1sk1fk1fl1	0minTNFa	A431wt	no	45	0.982269
4	r03c03f13p00-ch1sk1fk1fl1	0minTNFa	A431wt	no	46	0.938869
4	r03c03f13p00-ch1sk1fk1fl1	0minTNFa	A431wt	no	47	1.13203
4	r03c03f13p00-ch1sk1fk1fl1	0minTNFa	A431wt	no	48	0.673098
4	r03c03f13p00-ch1sk1fk1fl1	0minTNFa	A431wt	no	49	0.774628
4	r03c03f13p00-ch1sk1fk1fl1	0minTNFa	A431wt	no	50	0.854025
4	r03c03f13p00-ch1sk1fk1fl1	0minTNFa	A431wt	no	51	1.02181
4	r03c03f13p00-ch1sk1fk1fl1	0minTNFa	A431wt	no	52	0.718239
4	r03c03f13p00-ch1sk1fk1fl1	0minTNFa	A431wt	no	53	0.699256
4	r03c03f13p00-ch1sk1fk1fl1	0minTNFa	A431wt	no	54	0.236853
4	r03c03f13p00-ch1sk1fk1fl1	0minTNFa	A431wt	no	55	1.50982
4	r03c03f14p00-ch1sk1fk1fl1	0minTNFa	A431wt	no	1	1.41366
4	r03c03f14p00-ch1sk1fk1fl1	0minTNFa	A431wt	no	2	0.544901
4	r03c03f14p00-ch1sk1fk1fl1	0minTNFa	A431wt	no	3	1.12432
4	r03c03f14p00-ch1sk1fk1fl1	0minTNFa	A431wt	no	4	1.15412
4	r03c03f14p00-ch1sk1fk1fl1	0minTNFa	A431wt	no	5	1.29982
4	r03c03f14p00-ch1sk1fk1fl1	0minTNFa	A431wt	no	6	0.802452
4	r03c03f14p00-ch1sk1fk1fl1	0minTNFa	A431wt	no	7	0.993637
4	r03c03f14p00-ch1sk1fk1fl1	0minTNFa	A431wt	no	8	1.04949
4	r03c03f14p00-ch1sk1fk1fl1	0minTNFa	A431wt	no	9	1.56325
4	r03c03f14p00-ch1sk1fk1fl1	0minTNFa	A431wt	no	10	1.8232
4	r03c03f14p00-ch1sk1fk1fl1	0minTNFa	A431wt	no	11	3.07593
4	r03c03f14p00-ch1sk1fk1fl1	0minTNFa	A431wt	no	12	0.616439
4	r03c03f14p00-ch1sk1fk1fl1	0minTNFa	A431wt	no	13	1.23007
4	r03c03f14p00-ch1sk1fk1fl1	0minTNFa	A431wt	no	14	1.85221
4	r03c03f14p00-ch1sk1fk1fl1	0minTNFa	A431wt	no	15	1.30821
4	r03c03f14p00-ch1sk1fk1fl1	0minTNFa	A431wt	no	16	0.905028
4	r03c03f14p00-ch1sk1fk1fl1	0minTNFa	A431wt	no	17	0.716046
4	r03c03f14p00-ch1sk1fk1fl1	0minTNFa	A431wt	no	18	0.639969
4	r03c03f14p00-ch1sk1fk1fl1	0minTNFa	A431wt	no	19	0.714414
4	r03c03f14p00-ch1sk1fk1fl1	0minTNFa	A431wt	no	20	1.02581
4	r03c03f14p00-ch1sk1fk1fl1	0minTNFa	A431wt	no	21	1.07233
4	r03c03f14p00-ch1sk1fk1fl1	0minTNFa	A431wt	no	22	1.12136
4	r03c03f14p00-ch1sk1fk1fl1	0minTNFa	A431wt	no	23	0.807433
4	r03c03f14p00-ch1sk1fk1fl1	0minTNFa	A431wt	no	24	0.968195
4	r03c03f14p00-ch1sk1fk1fl1	0minTNFa	A431wt	no	25	0.797939
4	r03c03f14p00-ch1sk1fk1fl1	0minTNFa	A431wt	no	26	0.605561
4	r03c03f14p00-ch1sk1fk1fl1	0minTNFa	A431wt	no	27	1.42117
4	r03c03f14p00-ch1sk1fk1fl1	0minTNFa	A431wt	no	28	0.768677
4	r03c03f14p00-ch1sk1fk1fl1	0minTNFa	A431wt	no	29	0.927097
4	r03c03f14p00-ch1sk1fk1fl1	0minTNFa	A431wt	no	30	0.921266
4	r03c03f14p00-ch1sk1fk1fl1	0minTNFa	A431wt	no	31	0.538631
4	r03c03f14p00-ch1sk1fk1fl1	0minTNFa	A431wt	no	32	0.737897
4	r03c03f14p00-ch1sk1fk1fl1	0minTNFa	A431wt	no	33	2.11724
4	r03c03f14p00-ch1sk1fk1fl1	0minTNFa	A431wt	no	34	1.13247
4	r03c03f14p00-ch1sk1fk1fl1	0minTNFa	A431wt	no	35	0.829252
4	r03c03f14p00-ch1sk1fk1fl1	0minTNFa	A431wt	no	36	1.06666
4	r03c03f14p00-ch1sk1fk1fl1	0minTNFa	A431wt	no	37	0.70773
4	r03c03f14p00-ch1sk1fk1fl1	0minTNFa	A431wt	no	38	0.760356
4	r03c03f14p00-ch1sk1fk1fl1	0minTNFa	A431wt	no	39	0.914223
4	r03c03f14p00-ch1sk1fk1fl1	0minTNFa	A431wt	no	40	0.650624
4	r03c03f14p00-ch1sk1fk1fl1	0minTNFa	A431wt	no	41	1.01803
4	r03c03f14p00-ch1sk1fk1fl1	0minTNFa	A431wt	no	42	0.840929
4	r03c03f14p00-ch1sk1fk1fl1	0minTNFa	A431wt	no	43	0.896624
4	r03c03f14p00-ch1sk1fk1fl1	0minTNFa	A431wt	no	44	1.02871
4	r03c03f14p00-ch1sk1fk1fl1	0minTNFa	A431wt	no	45	1.09193
4	r03c03f14p00-ch1sk1fk1fl1	0minTNFa	A431wt	no	46	0.691675
4	r03c03f14p00-ch1sk1fk1fl1	0minTNFa	A431wt	no	47	0.961533
4	r03c03f14p00-ch1sk1fk1fl1	0minTNFa	A431wt	no	48	1.2081
4	r03c03f14p00-ch1sk1fk1fl1	0minTNFa	A431wt	no	49	0.973034
4	r03c03f14p00-ch1sk1fk1fl1	0minTNFa	A431wt	no	50	1.32813
4	r03c03f14p00-ch1sk1fk1fl1	0minTNFa	A431wt	no	51	0.808154
4	r03c03f14p00-ch1sk1fk1fl1	0minTNFa	A431wt	no	52	2.52198
4	r03c03f14p00-ch1sk1fk1fl1	0minTNFa	A431wt	no	53	1.23244
4	r03c03f14p00-ch1sk1fk1fl1	0minTNFa	A431wt	no	54	1.06215
4	r03c03f14p00-ch1sk1fk1fl1	0minTNFa	A431wt	no	55	0.766181
4	r03c03f14p00-ch1sk1fk1fl1	0minTNFa	A431wt	no	56	0.648313
4	r03c03f14p00-ch1sk1fk1fl1	0minTNFa	A431wt	no	57	0.642396
4	r03c03f14p00-ch1sk1fk1fl1	0minTNFa	A431wt	no	58	3.12906
4	r03c03f14p00-ch1sk1fk1fl1	0minTNFa	A431wt	no	59	1.75415
4	r03c03f14p00-ch1sk1fk1fl1	0minTNFa	A431wt	no	60	0.707783
4	r03c03f14p00-ch1sk1fk1fl1	0minTNFa	A431wt	no	61	2.07664
4	r03c03f14p00-ch1sk1fk1fl1	0minTNFa	A431wt	no	62	1.08773
4	r03c03f14p00-ch1sk1fk1fl1	0minTNFa	A431wt	no	63	1.21151
4	r03c03f14p00-ch1sk1fk1fl1	0minTNFa	A431wt	no	64	0.857083
4	r03c03f14p00-ch1sk1fk1fl1	0minTNFa	A431wt	no	65	1.11541
4	r03c03f14p00-ch1sk1fk1fl1	0minTNFa	A431wt	no	66	0.762025
4	r03c03f14p00-ch1sk1fk1fl1	0minTNFa	A431wt	no	67	1.96499
4	r03c03f14p00-ch1sk1fk1fl1	0minTNFa	A431wt	no	68	3.06677
4	r03c03f14p00-ch1sk1fk1fl1	0minTNFa	A431wt	no	69	2.66171
4	r03c03f14p00-ch1sk1fk1fl1	0minTNFa	A431wt	no	70	1.30039
4	r03c03f15p00-ch1sk1fk1fl1	0minTNFa	A431wt	no	1	0.531202
4	r03c03f15p00-ch1sk1fk1fl1	0minTNFa	A431wt	no	2	0.635546
4	r03c03f15p00-ch1sk1fk1fl1	0minTNFa	A431wt	no	3	0.578931
4	r03c03f15p00-ch1sk1fk1fl1	0minTNFa	A431wt	no	4	1.22268
4	r03c03f15p00-ch1sk1fk1fl1	0minTNFa	A431wt	no	5	0.767152
4	r03c03f15p00-ch1sk1fk1fl1	0minTNFa	A431wt	no	6	0.965841
4	r03c03f15p00-ch1sk1fk1fl1	0minTNFa	A431wt	no	7	0.745944
4	r03c03f15p00-ch1sk1fk1fl1	0minTNFa	A431wt	no	8	0.764997
4	r03c03f15p00-ch1sk1fk1fl1	0minTNFa	A431wt	no	9	1.22923
4	r03c03f15p00-ch1sk1fk1fl1	0minTNFa	A431wt	no	10	0.689512
4	r03c03f15p00-ch1sk1fk1fl1	0minTNFa	A431wt	no	11	0.402675
4	r03c03f15p00-ch1sk1fk1fl1	0minTNFa	A431wt	no	12	0.826705
4	r03c03f15p00-ch1sk1fk1fl1	0minTNFa	A431wt	no	13	0.629098
4	r03c03f15p00-ch1sk1fk1fl1	0minTNFa	A431wt	no	14	0.865848
4	r03c03f15p00-ch1sk1fk1fl1	0minTNFa	A431wt	no	15	0.597096
4	r03c03f15p00-ch1sk1fk1fl1	0minTNFa	A431wt	no	16	0.607611
4	r03c03f15p00-ch1sk1fk1fl1	0minTNFa	A431wt	no	17	0.958113
4	r03c03f15p00-ch1sk1fk1fl1	0minTNFa	A431wt	no	18	1.04115
4	r03c03f15p00-ch1sk1fk1fl1	0minTNFa	A431wt	no	19	0.861166
4	r03c03f15p00-ch1sk1fk1fl1	0minTNFa	A431wt	no	20	0.602162
4	r03c03f15p00-ch1sk1fk1fl1	0minTNFa	A431wt	no	21	0.91934
4	r03c03f15p00-ch1sk1fk1fl1	0minTNFa	A431wt	no	22	0.771135
4	r03c03f15p00-ch1sk1fk1fl1	0minTNFa	A431wt	no	23	0.623475
4	r03c03f15p00-ch1sk1fk1fl1	0minTNFa	A431wt	no	24	0.800209
4	r03c03f15p00-ch1sk1fk1fl1	0minTNFa	A431wt	no	25	1.37123
4	r03c03f15p00-ch1sk1fk1fl1	0minTNFa	A431wt	no	26	0.576019
4	r03c03f15p00-ch1sk1fk1fl1	0minTNFa	A431wt	no	27	1.51462
4	r03c03f15p00-ch1sk1fk1fl1	0minTNFa	A431wt	no	28	0.645903
4	r03c03f15p00-ch1sk1fk1fl1	0minTNFa	A431wt	no	29	0.795951
4	r03c03f15p00-ch1sk1fk1fl1	0minTNFa	A431wt	no	30	0.572672
4	r03c03f15p00-ch1sk1fk1fl1	0minTNFa	A431wt	no	31	1.39613
4	r03c03f15p00-ch1sk1fk1fl1	0minTNFa	A431wt	no	32	0.751687
4	r03c03f15p00-ch1sk1fk1fl1	0minTNFa	A431wt	no	33	0.753642
4	r03c03f15p00-ch1sk1fk1fl1	0minTNFa	A431wt	no	34	0.75706
4	r03c03f15p00-ch1sk1fk1fl1	0minTNFa	A431wt	no	35	1.78121
4	r03c03f15p00-ch1sk1fk1fl1	0minTNFa	A431wt	no	36	0.634765
4	r03c03f15p00-ch1sk1fk1fl1	0minTNFa	A431wt	no	37	0.690664
4	r03c03f15p00-ch1sk1fk1fl1	0minTNFa	A431wt	no	38	1.64579
4	r03c03f15p00-ch1sk1fk1fl1	0minTNFa	A431wt	no	39	0.800797
4	r03c03f15p00-ch1sk1fk1fl1	0minTNFa	A431wt	no	40	0.566902
4	r03c03f15p00-ch1sk1fk1fl1	0minTNFa	A431wt	no	41	0.811697
4	r03c03f15p00-ch1sk1fk1fl1	0minTNFa	A431wt	no	42	0.72759
4	r03c03f15p00-ch1sk1fk1fl1	0minTNFa	A431wt	no	43	0.762104
4	r03c03f15p00-ch1sk1fk1fl1	0minTNFa	A431wt	no	44	0.699355
4	r03c03f15p00-ch1sk1fk1fl1	0minTNFa	A431wt	no	45	0.866702
4	r03c03f15p00-ch1sk1fk1fl1	0minTNFa	A431wt	no	46	0.959423
4	r03c03f15p00-ch1sk1fk1fl1	0minTNFa	A431wt	no	47	0.540779
4	r03c03f15p00-ch1sk1fk1fl1	0minTNFa	A431wt	no	48	0.686532
4	r03c03f15p00-ch1sk1fk1fl1	0minTNFa	A431wt	no	49	0.71632
4	r03c03f15p00-ch1sk1fk1fl1	0minTNFa	A431wt	no	50	0.92612
4	r03c03f15p00-ch1sk1fk1fl1	0minTNFa	A431wt	no	51	0.758855
4	r03c03f15p00-ch1sk1fk1fl1	0minTNFa	A431wt	no	52	0.801233
4	r03c03f15p00-ch1sk1fk1fl1	0minTNFa	A431wt	no	53	0.771617
4	r03c03f15p00-ch1sk1fk1fl1	0minTNFa	A431wt	no	54	0.669166
4	r03c03f15p00-ch1sk1fk1fl1	0minTNFa	A431wt	no	55	0.991868
4	r03c03f15p00-ch1sk1fk1fl1	0minTNFa	A431wt	no	56	0.780423
4	r03c03f15p00-ch1sk1fk1fl1	0minTNFa	A431wt	no	57	1.44952
4	r03c03f15p00-ch1sk1fk1fl1	0minTNFa	A431wt	no	58	0.708981
4	r03c03f15p00-ch1sk1fk1fl1	0minTNFa	A431wt	no	59	0.646637
4	r03c03f15p00-ch1sk1fk1fl1	0minTNFa	A431wt	no	60	1.17087
4	r03c03f15p00-ch1sk1fk1fl1	0minTNFa	A431wt	no	61	1.33544
4	r03c03f15p00-ch1sk1fk1fl1	0minTNFa	A431wt	no	62	1.06506
4	r03c03f15p00-ch1sk1fk1fl1	0minTNFa	A431wt	no	63	1.63685
4	r03c03f15p00-ch1sk1fk1fl1	0minTNFa	A431wt	no	64	0.807665
4	r03c03f15p00-ch1sk1fk1fl1	0minTNFa	A431wt	no	65	1.93531
4	r03c03f15p00-ch1sk1fk1fl1	0minTNFa	A431wt	no	66	0.71071
4	r03c03f15p00-ch1sk1fk1fl1	0minTNFa	A431wt	no	67	1.05406
4	r03c03f15p00-ch1sk1fk1fl1	0minTNFa	A431wt	no	68	0.6389
4	r03c03f15p00-ch1sk1fk1fl1	0minTNFa	A431wt	no	69	1.73158
4	r03c03f15p00-ch1sk1fk1fl1	0minTNFa	A431wt	no	70	0.773352
4	r03c03f15p00-ch1sk1fk1fl1	0minTNFa	A431wt	no	71	1.03581
4	r03c03f15p00-ch1sk1fk1fl1	0minTNFa	A431wt	no	72	1.73642
4	r03c03f15p00-ch1sk1fk1fl1	0minTNFa	A431wt	no	73	0.954181
4	r03c03f15p00-ch1sk1fk1fl1	0minTNFa	A431wt	no	74	1.3381
4	r03c03f15p00-ch1sk1fk1fl1	0minTNFa	A431wt	no	75	1.30789
4	r03c03f15p00-ch1sk1fk1fl1	0minTNFa	A431wt	no	76	1.58375
4	r03c03f15p00-ch1sk1fk1fl1	0minTNFa	A431wt	no	77	0.740103
4	r03c03f15p00-ch1sk1fk1fl1	0minTNFa	A431wt	no	78	1.09578
4	r03c03f15p00-ch1sk1fk1fl1	0minTNFa	A431wt	no	79	0.638526
4	r03c03f15p00-ch1sk1fk1fl1	0minTNFa	A431wt	no	80	1.02096
4	r03c03f15p00-ch1sk1fk1fl1	0minTNFa	A431wt	no	81	1.26716
4	r03c03f16p00-ch1sk1fk1fl1	0minTNFa	A431wt	no	1	0.698754
4	r03c03f16p00-ch1sk1fk1fl1	0minTNFa	A431wt	no	2	1.18952
4	r03c03f16p00-ch1sk1fk1fl1	0minTNFa	A431wt	no	3	1.44329
4	r03c03f16p00-ch1sk1fk1fl1	0minTNFa	A431wt	no	4	0.813912
4	r03c03f16p00-ch1sk1fk1fl1	0minTNFa	A431wt	no	5	0.728162
4	r03c03f16p00-ch1sk1fk1fl1	0minTNFa	A431wt	no	6	0.897163
4	r03c03f16p00-ch1sk1fk1fl1	0minTNFa	A431wt	no	7	0.62755
4	r03c03f16p00-ch1sk1fk1fl1	0minTNFa	A431wt	no	8	0.855853
4	r03c03f16p00-ch1sk1fk1fl1	0minTNFa	A431wt	no	9	0.759639
4	r03c03f16p00-ch1sk1fk1fl1	0minTNFa	A431wt	no	10	0.793975
4	r03c03f16p00-ch1sk1fk1fl1	0minTNFa	A431wt	no	11	0.730287
4	r03c03f16p00-ch1sk1fk1fl1	0minTNFa	A431wt	no	12	0.91118
4	r03c03f16p00-ch1sk1fk1fl1	0minTNFa	A431wt	no	13	0.750195
4	r03c03f16p00-ch1sk1fk1fl1	0minTNFa	A431wt	no	14	0.687273
4	r03c03f16p00-ch1sk1fk1fl1	0minTNFa	A431wt	no	15	0.726878
4	r03c03f16p00-ch1sk1fk1fl1	0minTNFa	A431wt	no	16	0.787522
4	r03c03f16p00-ch1sk1fk1fl1	0minTNFa	A431wt	no	17	0.744495
4	r03c03f16p00-ch1sk1fk1fl1	0minTNFa	A431wt	no	18	0.87754
4	r03c03f16p00-ch1sk1fk1fl1	0minTNFa	A431wt	no	19	0.701379
4	r03c03f16p00-ch1sk1fk1fl1	0minTNFa	A431wt	no	20	0.633475
4	r03c03f16p00-ch1sk1fk1fl1	0minTNFa	A431wt	no	21	0.606545
4	r03c03f16p00-ch1sk1fk1fl1	0minTNFa	A431wt	no	22	0.903349
4	r03c03f16p00-ch1sk1fk1fl1	0minTNFa	A431wt	no	23	0.656861
4	r03c03f16p00-ch1sk1fk1fl1	0minTNFa	A431wt	no	24	0.672219
4	r03c03f16p00-ch1sk1fk1fl1	0minTNFa	A431wt	no	25	0.76701
4	r03c03f16p00-ch1sk1fk1fl1	0minTNFa	A431wt	no	26	0.910426
4	r03c03f16p00-ch1sk1fk1fl1	0minTNFa	A431wt	no	27	0.986313
4	r03c03f16p00-ch1sk1fk1fl1	0minTNFa	A431wt	no	28	0.903912
4	r03c03f16p00-ch1sk1fk1fl1	0minTNFa	A431wt	no	29	0.778437
4	r03c03f16p00-ch1sk1fk1fl1	0minTNFa	A431wt	no	30	0.569159
4	r03c03f16p00-ch1sk1fk1fl1	0minTNFa	A431wt	no	31	0.704193
4	r03c03f16p00-ch1sk1fk1fl1	0minTNFa	A431wt	no	32	0.603762
4	r03c03f16p00-ch1sk1fk1fl1	0minTNFa	A431wt	no	33	0.806075
4	r03c03f16p00-ch1sk1fk1fl1	0minTNFa	A431wt	no	34	0.728024
4	r03c03f16p00-ch1sk1fk1fl1	0minTNFa	A431wt	no	35	1.01012
4	r03c03f16p00-ch1sk1fk1fl1	0minTNFa	A431wt	no	36	0.631853
4	r03c03f16p00-ch1sk1fk1fl1	0minTNFa	A431wt	no	37	0.873157
4	r03c03f16p00-ch1sk1fk1fl1	0minTNFa	A431wt	no	38	1.21366
4	r03c03f16p00-ch1sk1fk1fl1	0minTNFa	A431wt	no	39	1.03852
4	r03c03f16p00-ch1sk1fk1fl1	0minTNFa	A431wt	no	40	0.738853
4	r03c03f16p00-ch1sk1fk1fl1	0minTNFa	A431wt	no	41	0.821
4	r03c03f16p00-ch1sk1fk1fl1	0minTNFa	A431wt	no	42	0.783016
4	r03c03f16p00-ch1sk1fk1fl1	0minTNFa	A431wt	no	43	0.602747
4	r03c03f16p00-ch1sk1fk1fl1	0minTNFa	A431wt	no	44	0.641177
4	r03c03f16p00-ch1sk1fk1fl1	0minTNFa	A431wt	no	45	0.820426
4	r03c03f16p00-ch1sk1fk1fl1	0minTNFa	A431wt	no	46	0.615272
4	r03c03f16p00-ch1sk1fk1fl1	0minTNFa	A431wt	no	47	0.821602
4	r03c03f16p00-ch1sk1fk1fl1	0minTNFa	A431wt	no	48	0.711676
4	r03c03f16p00-ch1sk1fk1fl1	0minTNFa	A431wt	no	49	0.957254
4	r03c03f16p00-ch1sk1fk1fl1	0minTNFa	A431wt	no	50	0.702222
4	r03c03f16p00-ch1sk1fk1fl1	0minTNFa	A431wt	no	51	1.00855
4	r03c03f16p00-ch1sk1fk1fl1	0minTNFa	A431wt	no	52	0.882355
4	r03c03f16p00-ch1sk1fk1fl1	0minTNFa	A431wt	no	53	0.648648
4	r03c03f16p00-ch1sk1fk1fl1	0minTNFa	A431wt	no	54	0.715609
4	r03c03f16p00-ch1sk1fk1fl1	0minTNFa	A431wt	no	55	0.742108
4	r03c03f16p00-ch1sk1fk1fl1	0minTNFa	A431wt	no	56	0.824355
4	r03c03f16p00-ch1sk1fk1fl1	0minTNFa	A431wt	no	57	0.723464
4	r03c03f16p00-ch1sk1fk1fl1	0minTNFa	A431wt	no	58	0.677923
4	r03c03f16p00-ch1sk1fk1fl1	0minTNFa	A431wt	no	59	0.720857
4	r03c03f16p00-ch1sk1fk1fl1	0minTNFa	A431wt	no	60	0.923997
4	r03c03f16p00-ch1sk1fk1fl1	0minTNFa	A431wt	no	61	1.20625
4	r03c03f16p00-ch1sk1fk1fl1	0minTNFa	A431wt	no	62	0.999465
4	r03c03f16p00-ch1sk1fk1fl1	0minTNFa	A431wt	no	63	0.985309
4	r03c03f16p00-ch1sk1fk1fl1	0minTNFa	A431wt	no	64	0.882455
4	r03c03f16p00-ch1sk1fk1fl1	0minTNFa	A431wt	no	65	0.888354
4	r03c03f16p00-ch1sk1fk1fl1	0minTNFa	A431wt	no	66	0.378045
4	r03c03f16p00-ch1sk1fk1fl1	0minTNFa	A431wt	no	67	0.886667
4	r03c03f16p00-ch1sk1fk1fl1	0minTNFa	A431wt	no	68	0.879947
4	r03c03f16p00-ch1sk1fk1fl1	0minTNFa	A431wt	no	69	1.20015
4	r03c03f16p00-ch1sk1fk1fl1	0minTNFa	A431wt	no	70	1.26363
4	r03c03f16p00-ch1sk1fk1fl1	0minTNFa	A431wt	no	71	0.878976
4	r03c03f16p00-ch1sk1fk1fl1	0minTNFa	A431wt	no	72	2.3055
4	r03c03f17p00-ch1sk1fk1fl1	0minTNFa	A431wt	no	1	2.94654
4	r03c03f17p00-ch1sk1fk1fl1	0minTNFa	A431wt	no	2	1.33901
4	r03c03f17p00-ch1sk1fk1fl1	0minTNFa	A431wt	no	3	1.14153
4	r03c03f17p00-ch1sk1fk1fl1	0minTNFa	A431wt	no	4	1.23708
4	r03c03f17p00-ch1sk1fk1fl1	0minTNFa	A431wt	no	5	0.655965
4	r03c03f17p00-ch1sk1fk1fl1	0minTNFa	A431wt	no	6	1.07656
4	r03c03f17p00-ch1sk1fk1fl1	0minTNFa	A431wt	no	7	2.25439
4	r03c03f17p00-ch1sk1fk1fl1	0minTNFa	A431wt	no	8	0.956602
4	r03c03f17p00-ch1sk1fk1fl1	0minTNFa	A431wt	no	9	1.05193
4	r03c03f17p00-ch1sk1fk1fl1	0minTNFa	A431wt	no	10	0.947591
4	r03c03f17p00-ch1sk1fk1fl1	0minTNFa	A431wt	no	11	0.913707
4	r03c03f17p00-ch1sk1fk1fl1	0minTNFa	A431wt	no	12	0.66868
4	r03c03f17p00-ch1sk1fk1fl1	0minTNFa	A431wt	no	13	1.00536
4	r03c03f17p00-ch1sk1fk1fl1	0minTNFa	A431wt	no	14	0.569581
4	r03c03f17p00-ch1sk1fk1fl1	0minTNFa	A431wt	no	15	1.44109
4	r03c03f17p00-ch1sk1fk1fl1	0minTNFa	A431wt	no	16	1.87774
4	r03c03f17p00-ch1sk1fk1fl1	0minTNFa	A431wt	no	17	1.72847
4	r03c03f17p00-ch1sk1fk1fl1	0minTNFa	A431wt	no	18	0.622256
4	r03c03f17p00-ch1sk1fk1fl1	0minTNFa	A431wt	no	19	0.881985
4	r03c03f17p00-ch1sk1fk1fl1	0minTNFa	A431wt	no	20	1.15088
4	r03c03f17p00-ch1sk1fk1fl1	0minTNFa	A431wt	no	21	0.788031
4	r03c03f17p00-ch1sk1fk1fl1	0minTNFa	A431wt	no	22	1.64757
4	r03c03f17p00-ch1sk1fk1fl1	0minTNFa	A431wt	no	23	0.681053
4	r03c03f17p00-ch1sk1fk1fl1	0minTNFa	A431wt	no	24	0.83082
4	r03c03f17p00-ch1sk1fk1fl1	0minTNFa	A431wt	no	25	0.872574
4	r03c03f17p00-ch1sk1fk1fl1	0minTNFa	A431wt	no	26	1.12526
4	r03c03f17p00-ch1sk1fk1fl1	0minTNFa	A431wt	no	27	1.687
4	r03c03f17p00-ch1sk1fk1fl1	0minTNFa	A431wt	no	28	1.24714
4	r03c03f17p00-ch1sk1fk1fl1	0minTNFa	A431wt	no	29	0.990734
4	r03c03f17p00-ch1sk1fk1fl1	0minTNFa	A431wt	no	30	0.767409
4	r03c03f17p00-ch1sk1fk1fl1	0minTNFa	A431wt	no	31	0.622333
4	r03c03f17p00-ch1sk1fk1fl1	0minTNFa	A431wt	no	32	0.907612
4	r03c03f17p00-ch1sk1fk1fl1	0minTNFa	A431wt	no	33	2.94786
4	r03c03f17p00-ch1sk1fk1fl1	0minTNFa	A431wt	no	34	1.40191
4	r03c03f17p00-ch1sk1fk1fl1	0minTNFa	A431wt	no	35	1.05
4	r03c03f17p00-ch1sk1fk1fl1	0minTNFa	A431wt	no	36	0.880477
4	r03c03f17p00-ch1sk1fk1fl1	0minTNFa	A431wt	no	37	0.710864
4	r03c03f17p00-ch1sk1fk1fl1	0minTNFa	A431wt	no	38	0.770603
4	r03c03f17p00-ch1sk1fk1fl1	0minTNFa	A431wt	no	39	0.745073
4	r03c03f17p00-ch1sk1fk1fl1	0minTNFa	A431wt	no	40	0.7654
4	r03c03f17p00-ch1sk1fk1fl1	0minTNFa	A431wt	no	41	0.81697
4	r03c03f17p00-ch1sk1fk1fl1	0minTNFa	A431wt	no	42	0.882389
4	r03c03f17p00-ch1sk1fk1fl1	0minTNFa	A431wt	no	43	1.14387
4	r03c03f17p00-ch1sk1fk1fl1	0minTNFa	A431wt	no	44	1.07919
4	r03c03f17p00-ch1sk1fk1fl1	0minTNFa	A431wt	no	45	0.731609
4	r03c03f17p00-ch1sk1fk1fl1	0minTNFa	A431wt	no	46	0.750648
4	r03c03f17p00-ch1sk1fk1fl1	0minTNFa	A431wt	no	47	1.12818
4	r03c03f17p00-ch1sk1fk1fl1	0minTNFa	A431wt	no	48	1.54025
4	r03c03f17p00-ch1sk1fk1fl1	0minTNFa	A431wt	no	49	1.1616
4	r03c03f17p00-ch1sk1fk1fl1	0minTNFa	A431wt	no	50	2.82911
4	r03c03f17p00-ch1sk1fk1fl1	0minTNFa	A431wt	no	51	1.07098
4	r03c03f17p00-ch1sk1fk1fl1	0minTNFa	A431wt	no	52	1.0921
4	r03c03f17p00-ch1sk1fk1fl1	0minTNFa	A431wt	no	53	1.39438
4	r03c03f17p00-ch1sk1fk1fl1	0minTNFa	A431wt	no	54	0.766489
4	r03c03f17p00-ch1sk1fk1fl1	0minTNFa	A431wt	no	55	1.04225
4	r03c03f17p00-ch1sk1fk1fl1	0minTNFa	A431wt	no	56	2.11512
4	r03c03f17p00-ch1sk1fk1fl1	0minTNFa	A431wt	no	57	1.92806
4	r03c03f17p00-ch1sk1fk1fl1	0minTNFa	A431wt	no	58	4.83149
4	r03c03f17p00-ch1sk1fk1fl1	0minTNFa	A431wt	no	59	1.85584
4	r03c03f18p00-ch1sk1fk1fl1	0minTNFa	A431wt	no	1	0.73224
4	r03c03f18p00-ch1sk1fk1fl1	0minTNFa	A431wt	no	2	0.793004
4	r03c03f18p00-ch1sk1fk1fl1	0minTNFa	A431wt	no	3	0.681632
4	r03c03f18p00-ch1sk1fk1fl1	0minTNFa	A431wt	no	4	0.94027
4	r03c03f18p00-ch1sk1fk1fl1	0minTNFa	A431wt	no	5	0.654801
4	r03c03f18p00-ch1sk1fk1fl1	0minTNFa	A431wt	no	6	0.819503
4	r03c03f18p00-ch1sk1fk1fl1	0minTNFa	A431wt	no	7	0.757777
4	r03c03f18p00-ch1sk1fk1fl1	0minTNFa	A431wt	no	8	0.604351
4	r03c03f18p00-ch1sk1fk1fl1	0minTNFa	A431wt	no	9	1.19914
4	r03c03f18p00-ch1sk1fk1fl1	0minTNFa	A431wt	no	10	0.692909
4	r03c03f18p00-ch1sk1fk1fl1	0minTNFa	A431wt	no	11	0.572709
4	r03c03f18p00-ch1sk1fk1fl1	0minTNFa	A431wt	no	12	0.669012
4	r03c03f18p00-ch1sk1fk1fl1	0minTNFa	A431wt	no	13	0.751646
4	r03c03f18p00-ch1sk1fk1fl1	0minTNFa	A431wt	no	14	0.84309
4	r03c03f18p00-ch1sk1fk1fl1	0minTNFa	A431wt	no	15	0.682966
4	r03c03f18p00-ch1sk1fk1fl1	0minTNFa	A431wt	no	16	1.07814
4	r03c03f18p00-ch1sk1fk1fl1	0minTNFa	A431wt	no	17	0.700746
4	r03c03f18p00-ch1sk1fk1fl1	0minTNFa	A431wt	no	18	0.710225
4	r03c03f18p00-ch1sk1fk1fl1	0minTNFa	A431wt	no	19	0.746207
4	r03c03f18p00-ch1sk1fk1fl1	0minTNFa	A431wt	no	20	0.569985
4	r03c03f18p00-ch1sk1fk1fl1	0minTNFa	A431wt	no	21	0.63682
4	r03c03f18p00-ch1sk1fk1fl1	0minTNFa	A431wt	no	22	0.66565
4	r03c03f18p00-ch1sk1fk1fl1	0minTNFa	A431wt	no	23	0.682329
4	r03c03f18p00-ch1sk1fk1fl1	0minTNFa	A431wt	no	24	0.749152
4	r03c03f18p00-ch1sk1fk1fl1	0minTNFa	A431wt	no	25	0.942657
4	r03c03f18p00-ch1sk1fk1fl1	0minTNFa	A431wt	no	26	1.19984
4	r03c03f18p00-ch1sk1fk1fl1	0minTNFa	A431wt	no	27	0.642571
4	r03c03f18p00-ch1sk1fk1fl1	0minTNFa	A431wt	no	28	0.729209
4	r03c03f18p00-ch1sk1fk1fl1	0minTNFa	A431wt	no	29	0.632976
4	r03c03f18p00-ch1sk1fk1fl1	0minTNFa	A431wt	no	30	0.652258
4	r03c03f18p00-ch1sk1fk1fl1	0minTNFa	A431wt	no	31	0.828451
4	r03c03f18p00-ch1sk1fk1fl1	0minTNFa	A431wt	no	32	1.03992
4	r03c03f18p00-ch1sk1fk1fl1	0minTNFa	A431wt	no	33	0.70353
4	r03c03f18p00-ch1sk1fk1fl1	0minTNFa	A431wt	no	34	0.82397
4	r03c03f18p00-ch1sk1fk1fl1	0minTNFa	A431wt	no	35	0.703405
4	r03c03f18p00-ch1sk1fk1fl1	0minTNFa	A431wt	no	36	1.42985
4	r03c03f18p00-ch1sk1fk1fl1	0minTNFa	A431wt	no	37	0.798358
4	r03c03f18p00-ch1sk1fk1fl1	0minTNFa	A431wt	no	38	1.14089
4	r03c03f18p00-ch1sk1fk1fl1	0minTNFa	A431wt	no	39	0.684808
4	r03c03f18p00-ch1sk1fk1fl1	0minTNFa	A431wt	no	40	0.762363
4	r03c03f18p00-ch1sk1fk1fl1	0minTNFa	A431wt	no	41	0.877437
4	r03c03f18p00-ch1sk1fk1fl1	0minTNFa	A431wt	no	42	0.603416
4	r03c03f18p00-ch1sk1fk1fl1	0minTNFa	A431wt	no	43	0.825663
4	r03c03f18p00-ch1sk1fk1fl1	0minTNFa	A431wt	no	44	1.07789
4	r03c03f18p00-ch1sk1fk1fl1	0minTNFa	A431wt	no	45	0.919981
4	r03c03f18p00-ch1sk1fk1fl1	0minTNFa	A431wt	no	46	0.608999
4	r03c03f18p00-ch1sk1fk1fl1	0minTNFa	A431wt	no	47	0.79797
4	r03c03f18p00-ch1sk1fk1fl1	0minTNFa	A431wt	no	48	0.800652
4	r03c03f18p00-ch1sk1fk1fl1	0minTNFa	A431wt	no	49	0.846362
4	r03c03f18p00-ch1sk1fk1fl1	0minTNFa	A431wt	no	50	0.741899
4	r03c03f18p00-ch1sk1fk1fl1	0minTNFa	A431wt	no	51	1.52327
4	r03c03f18p00-ch1sk1fk1fl1	0minTNFa	A431wt	no	52	0.758753
4	r03c03f18p00-ch1sk1fk1fl1	0minTNFa	A431wt	no	53	1.13335
4	r03c03f18p00-ch1sk1fk1fl1	0minTNFa	A431wt	no	54	1.0609
4	r03c03f18p00-ch1sk1fk1fl1	0minTNFa	A431wt	no	55	0.738231
4	r03c03f18p00-ch1sk1fk1fl1	0minTNFa	A431wt	no	56	0.762073
4	r03c03f18p00-ch1sk1fk1fl1	0minTNFa	A431wt	no	57	0.672765
4	r03c03f18p00-ch1sk1fk1fl1	0minTNFa	A431wt	no	58	0.754037
4	r03c03f18p00-ch1sk1fk1fl1	0minTNFa	A431wt	no	59	0.76873
4	r03c03f18p00-ch1sk1fk1fl1	0minTNFa	A431wt	no	60	0.852391
4	r03c03f18p00-ch1sk1fk1fl1	0minTNFa	A431wt	no	61	1.33885
4	r03c03f18p00-ch1sk1fk1fl1	0minTNFa	A431wt	no	62	0.65677
4	r03c03f18p00-ch1sk1fk1fl1	0minTNFa	A431wt	no	63	0.708938
4	r03c03f18p00-ch1sk1fk1fl1	0minTNFa	A431wt	no	64	0.924686
4	r03c03f18p00-ch1sk1fk1fl1	0minTNFa	A431wt	no	65	0.750522
4	r03c03f18p00-ch1sk1fk1fl1	0minTNFa	A431wt	no	66	0.659226
4	r03c03f18p00-ch1sk1fk1fl1	0minTNFa	A431wt	no	67	0.764781
4	r03c03f18p00-ch1sk1fk1fl1	0minTNFa	A431wt	no	68	0.686875
4	r03c03f18p00-ch1sk1fk1fl1	0minTNFa	A431wt	no	69	0.956528
4	r03c03f18p00-ch1sk1fk1fl1	0minTNFa	A431wt	no	70	0.719472
4	r03c03f18p00-ch1sk1fk1fl1	0minTNFa	A431wt	no	71	0.948445
4	r03c03f18p00-ch1sk1fk1fl1	0minTNFa	A431wt	no	72	0.90366
4	r03c03f18p00-ch1sk1fk1fl1	0minTNFa	A431wt	no	73	2.34446
4	r03c03f18p00-ch1sk1fk1fl1	0minTNFa	A431wt	no	74	2.74416
4	r03c03f18p00-ch1sk1fk1fl1	0minTNFa	A431wt	no	75	1.42523
4	r03c03f18p00-ch1sk1fk1fl1	0minTNFa	A431wt	no	76	1.03766
4	r03c03f18p00-ch1sk1fk1fl1	0minTNFa	A431wt	no	77	1.0816
4	r03c03f18p00-ch1sk1fk1fl1	0minTNFa	A431wt	no	78	1.93485
4	r03c03f19p00-ch1sk1fk1fl1	0minTNFa	A431wt	no	1	1.049
4	r03c03f19p00-ch1sk1fk1fl1	0minTNFa	A431wt	no	2	0.847939
4	r03c03f19p00-ch1sk1fk1fl1	0minTNFa	A431wt	no	3	0.891867
4	r03c03f19p00-ch1sk1fk1fl1	0minTNFa	A431wt	no	4	0.679203
4	r03c03f19p00-ch1sk1fk1fl1	0minTNFa	A431wt	no	5	0.80571
4	r03c03f19p00-ch1sk1fk1fl1	0minTNFa	A431wt	no	6	1.77335
4	r03c03f19p00-ch1sk1fk1fl1	0minTNFa	A431wt	no	7	0.598586
4	r03c03f19p00-ch1sk1fk1fl1	0minTNFa	A431wt	no	8	2.2125
4	r03c03f19p00-ch1sk1fk1fl1	0minTNFa	A431wt	no	9	1.16986
4	r03c03f19p00-ch1sk1fk1fl1	0minTNFa	A431wt	no	10	0.739389
4	r03c03f19p00-ch1sk1fk1fl1	0minTNFa	A431wt	no	11	1.31986
4	r03c03f19p00-ch1sk1fk1fl1	0minTNFa	A431wt	no	12	1.05534
4	r03c03f19p00-ch1sk1fk1fl1	0minTNFa	A431wt	no	13	2.32486
4	r03c03f19p00-ch1sk1fk1fl1	0minTNFa	A431wt	no	14	1.03732
4	r03c03f19p00-ch1sk1fk1fl1	0minTNFa	A431wt	no	15	0.652449
4	r03c03f19p00-ch1sk1fk1fl1	0minTNFa	A431wt	no	16	0.924375
4	r03c03f19p00-ch1sk1fk1fl1	0minTNFa	A431wt	no	17	0.933746
4	r03c03f19p00-ch1sk1fk1fl1	0minTNFa	A431wt	no	18	1.28258
4	r03c03f19p00-ch1sk1fk1fl1	0minTNFa	A431wt	no	19	0.929617
4	r03c03f19p00-ch1sk1fk1fl1	0minTNFa	A431wt	no	20	0.731342
4	r03c03f19p00-ch1sk1fk1fl1	0minTNFa	A431wt	no	21	1.35345
4	r03c03f19p00-ch1sk1fk1fl1	0minTNFa	A431wt	no	22	0.887729
4	r03c03f19p00-ch1sk1fk1fl1	0minTNFa	A431wt	no	23	0.940005
4	r03c03f19p00-ch1sk1fk1fl1	0minTNFa	A431wt	no	24	0.973266
4	r03c03f19p00-ch1sk1fk1fl1	0minTNFa	A431wt	no	25	0.804397
4	r03c03f19p00-ch1sk1fk1fl1	0minTNFa	A431wt	no	26	1.00924
4	r03c03f19p00-ch1sk1fk1fl1	0minTNFa	A431wt	no	27	0.912601
4	r03c03f19p00-ch1sk1fk1fl1	0minTNFa	A431wt	no	28	1.42727
4	r03c03f19p00-ch1sk1fk1fl1	0minTNFa	A431wt	no	29	0.830857
4	r03c03f19p00-ch1sk1fk1fl1	0minTNFa	A431wt	no	30	0.929878
4	r03c03f19p00-ch1sk1fk1fl1	0minTNFa	A431wt	no	31	1.45859
4	r03c03f19p00-ch1sk1fk1fl1	0minTNFa	A431wt	no	32	0.849001
4	r03c03f19p00-ch1sk1fk1fl1	0minTNFa	A431wt	no	33	1.13405
4	r03c03f19p00-ch1sk1fk1fl1	0minTNFa	A431wt	no	34	0.674763
4	r03c03f19p00-ch1sk1fk1fl1	0minTNFa	A431wt	no	35	1.37507
4	r03c03f19p00-ch1sk1fk1fl1	0minTNFa	A431wt	no	36	1.69761
4	r03c03f19p00-ch1sk1fk1fl1	0minTNFa	A431wt	no	37	0.725971
4	r03c03f19p00-ch1sk1fk1fl1	0minTNFa	A431wt	no	38	0.976167
4	r03c03f19p00-ch1sk1fk1fl1	0minTNFa	A431wt	no	39	1.29838
4	r03c03f19p00-ch1sk1fk1fl1	0minTNFa	A431wt	no	40	0.749614
4	r03c03f19p00-ch1sk1fk1fl1	0minTNFa	A431wt	no	41	2.00563
4	r03c03f19p00-ch1sk1fk1fl1	0minTNFa	A431wt	no	42	0.755331
4	r03c03f19p00-ch1sk1fk1fl1	0minTNFa	A431wt	no	43	1.45494
4	r03c03f19p00-ch1sk1fk1fl1	0minTNFa	A431wt	no	44	0.969245
4	r03c03f19p00-ch1sk1fk1fl1	0minTNFa	A431wt	no	45	1.10715
4	r03c03f19p00-ch1sk1fk1fl1	0minTNFa	A431wt	no	46	0.918287
4	r03c03f19p00-ch1sk1fk1fl1	0minTNFa	A431wt	no	47	1.83269
4	r03c03f19p00-ch1sk1fk1fl1	0minTNFa	A431wt	no	48	0.740544
4	r03c03f19p00-ch1sk1fk1fl1	0minTNFa	A431wt	no	49	4.1514
4	r03c03f19p00-ch1sk1fk1fl1	0minTNFa	A431wt	no	50	0.784518
4	r03c03f19p00-ch1sk1fk1fl1	0minTNFa	A431wt	no	51	1.19372
4	r03c03f19p00-ch1sk1fk1fl1	0minTNFa	A431wt	no	52	1.75397
4	r03c03f19p00-ch1sk1fk1fl1	0minTNFa	A431wt	no	53	4.1664
4	r03c03f19p00-ch1sk1fk1fl1	0minTNFa	A431wt	no	54	0.702013
4	r03c03f19p00-ch1sk1fk1fl1	0minTNFa	A431wt	no	55	2.14127
4	r03c03f19p00-ch1sk1fk1fl1	0minTNFa	A431wt	no	56	1.08638
4	r03c03f19p00-ch1sk1fk1fl1	0minTNFa	A431wt	no	57	1.54631
4	r03c03f19p00-ch1sk1fk1fl1	0minTNFa	A431wt	no	58	1.36605
4	r03c03f19p00-ch1sk1fk1fl1	0minTNFa	A431wt	no	59	1.48399
4	r03c03f19p00-ch1sk1fk1fl1	0minTNFa	A431wt	no	60	1.70962
4	r03c03f19p00-ch1sk1fk1fl1	0minTNFa	A431wt	no	61	1.37788
4	r03c03f19p00-ch1sk1fk1fl1	0minTNFa	A431wt	no	62	0.96506
4	r03c03f19p00-ch1sk1fk1fl1	0minTNFa	A431wt	no	63	1.15549
4	r03c03f20p00-ch1sk1fk1fl1	0minTNFa	A431wt	no	1	1.11217
4	r03c03f20p00-ch1sk1fk1fl1	0minTNFa	A431wt	no	2	2.88311
4	r03c03f20p00-ch1sk1fk1fl1	0minTNFa	A431wt	no	3	3.68549
4	r03c03f20p00-ch1sk1fk1fl1	0minTNFa	A431wt	no	4	1.00797
4	r03c03f20p00-ch1sk1fk1fl1	0minTNFa	A431wt	no	5	1.79463
4	r03c03f20p00-ch1sk1fk1fl1	0minTNFa	A431wt	no	6	0.89857
4	r03c03f20p00-ch1sk1fk1fl1	0minTNFa	A431wt	no	7	1.17267
4	r03c03f20p00-ch1sk1fk1fl1	0minTNFa	A431wt	no	8	1.18053
4	r03c03f20p00-ch1sk1fk1fl1	0minTNFa	A431wt	no	9	1.28703
4	r03c03f20p00-ch1sk1fk1fl1	0minTNFa	A431wt	no	10	0.665083
4	r03c03f20p00-ch1sk1fk1fl1	0minTNFa	A431wt	no	11	2.64914
4	r03c03f20p00-ch1sk1fk1fl1	0minTNFa	A431wt	no	12	1.10433
4	r03c03f20p00-ch1sk1fk1fl1	0minTNFa	A431wt	no	13	1.19457
4	r03c03f20p00-ch1sk1fk1fl1	0minTNFa	A431wt	no	14	0.826896
4	r03c03f20p00-ch1sk1fk1fl1	0minTNFa	A431wt	no	15	2.27961
4	r03c03f20p00-ch1sk1fk1fl1	0minTNFa	A431wt	no	16	1.25459
4	r03c03f20p00-ch1sk1fk1fl1	0minTNFa	A431wt	no	17	1.43989
4	r03c03f20p00-ch1sk1fk1fl1	0minTNFa	A431wt	no	18	1.14648
4	r03c03f20p00-ch1sk1fk1fl1	0minTNFa	A431wt	no	19	0.641993
4	r03c03f20p00-ch1sk1fk1fl1	0minTNFa	A431wt	no	20	0.885518
4	r03c03f20p00-ch1sk1fk1fl1	0minTNFa	A431wt	no	21	1.25012
4	r03c03f20p00-ch1sk1fk1fl1	0minTNFa	A431wt	no	22	1.69878
4	r03c03f20p00-ch1sk1fk1fl1	0minTNFa	A431wt	no	23	0.663816
4	r03c03f20p00-ch1sk1fk1fl1	0minTNFa	A431wt	no	24	0.758171
4	r03c03f20p00-ch1sk1fk1fl1	0minTNFa	A431wt	no	25	0.776155
4	r03c03f20p00-ch1sk1fk1fl1	0minTNFa	A431wt	no	26	0.991109
4	r03c03f20p00-ch1sk1fk1fl1	0minTNFa	A431wt	no	27	0.752586
4	r03c03f20p00-ch1sk1fk1fl1	0minTNFa	A431wt	no	28	1.22369
4	r03c03f20p00-ch1sk1fk1fl1	0minTNFa	A431wt	no	29	0.756641
4	r03c03f20p00-ch1sk1fk1fl1	0minTNFa	A431wt	no	30	1.125
4	r03c03f20p00-ch1sk1fk1fl1	0minTNFa	A431wt	no	31	1.85866
4	r03c03f20p00-ch1sk1fk1fl1	0minTNFa	A431wt	no	32	0.727151
4	r03c03f20p00-ch1sk1fk1fl1	0minTNFa	A431wt	no	33	0.983001
4	r03c03f20p00-ch1sk1fk1fl1	0minTNFa	A431wt	no	34	0.707395
4	r03c03f20p00-ch1sk1fk1fl1	0minTNFa	A431wt	no	35	2.36409
4	r03c03f20p00-ch1sk1fk1fl1	0minTNFa	A431wt	no	36	1.2678
4	r03c03f20p00-ch1sk1fk1fl1	0minTNFa	A431wt	no	37	1.41529
4	r03c03f20p00-ch1sk1fk1fl1	0minTNFa	A431wt	no	38	1.39285
4	r03c03f20p00-ch1sk1fk1fl1	0minTNFa	A431wt	no	39	1.11604
4	r03c03f20p00-ch1sk1fk1fl1	0minTNFa	A431wt	no	40	1.24836
4	r03c03f20p00-ch1sk1fk1fl1	0minTNFa	A431wt	no	41	1.28387
4	r03c03f20p00-ch1sk1fk1fl1	0minTNFa	A431wt	no	42	2.59329
4	r03c03f20p00-ch1sk1fk1fl1	0minTNFa	A431wt	no	43	1.64663
4	r03c03f21p00-ch1sk1fk1fl1	0minTNFa	A431wt	no	1	0.680591
4	r03c03f21p00-ch1sk1fk1fl1	0minTNFa	A431wt	no	2	1.0221
4	r03c03f21p00-ch1sk1fk1fl1	0minTNFa	A431wt	no	3	1.54723
4	r03c03f21p00-ch1sk1fk1fl1	0minTNFa	A431wt	no	4	1.08858
4	r03c03f21p00-ch1sk1fk1fl1	0minTNFa	A431wt	no	5	0.645853
4	r03c03f21p00-ch1sk1fk1fl1	0minTNFa	A431wt	no	6	0.848815
4	r03c03f21p00-ch1sk1fk1fl1	0minTNFa	A431wt	no	7	0.752659
4	r03c03f21p00-ch1sk1fk1fl1	0minTNFa	A431wt	no	8	0.736975
4	r03c03f21p00-ch1sk1fk1fl1	0minTNFa	A431wt	no	9	0.863402
4	r03c03f21p00-ch1sk1fk1fl1	0minTNFa	A431wt	no	10	0.831679
4	r03c03f21p00-ch1sk1fk1fl1	0minTNFa	A431wt	no	11	0.960329
4	r03c03f21p00-ch1sk1fk1fl1	0minTNFa	A431wt	no	12	0.694514
4	r03c03f21p00-ch1sk1fk1fl1	0minTNFa	A431wt	no	13	0.913576
4	r03c03f21p00-ch1sk1fk1fl1	0minTNFa	A431wt	no	14	0.869841
4	r03c03f21p00-ch1sk1fk1fl1	0minTNFa	A431wt	no	15	0.794206
4	r03c03f21p00-ch1sk1fk1fl1	0minTNFa	A431wt	no	16	0.629086
4	r03c03f21p00-ch1sk1fk1fl1	0minTNFa	A431wt	no	17	0.688989
4	r03c03f21p00-ch1sk1fk1fl1	0minTNFa	A431wt	no	18	0.874426
4	r03c03f21p00-ch1sk1fk1fl1	0minTNFa	A431wt	no	19	0.739852
4	r03c03f21p00-ch1sk1fk1fl1	0minTNFa	A431wt	no	20	0.821174
4	r03c03f21p00-ch1sk1fk1fl1	0minTNFa	A431wt	no	21	0.868362
4	r03c03f21p00-ch1sk1fk1fl1	0minTNFa	A431wt	no	22	1.00333
4	r03c03f21p00-ch1sk1fk1fl1	0minTNFa	A431wt	no	23	0.682766
4	r03c03f21p00-ch1sk1fk1fl1	0minTNFa	A431wt	no	24	0.599897
4	r03c03f21p00-ch1sk1fk1fl1	0minTNFa	A431wt	no	25	0.66042
4	r03c03f21p00-ch1sk1fk1fl1	0minTNFa	A431wt	no	26	0.763832
4	r03c03f21p00-ch1sk1fk1fl1	0minTNFa	A431wt	no	27	0.678351
4	r03c03f21p00-ch1sk1fk1fl1	0minTNFa	A431wt	no	28	0.683076
4	r03c03f21p00-ch1sk1fk1fl1	0minTNFa	A431wt	no	29	0.816034
4	r03c03f21p00-ch1sk1fk1fl1	0minTNFa	A431wt	no	30	0.699756
4	r03c03f21p00-ch1sk1fk1fl1	0minTNFa	A431wt	no	31	0.776349
4	r03c03f21p00-ch1sk1fk1fl1	0minTNFa	A431wt	no	32	0.609841
4	r03c03f21p00-ch1sk1fk1fl1	0minTNFa	A431wt	no	33	0.563069
4	r03c03f21p00-ch1sk1fk1fl1	0minTNFa	A431wt	no	34	0.767155
4	r03c03f21p00-ch1sk1fk1fl1	0minTNFa	A431wt	no	35	0.655472
4	r03c03f21p00-ch1sk1fk1fl1	0minTNFa	A431wt	no	36	0.898138
4	r03c03f21p00-ch1sk1fk1fl1	0minTNFa	A431wt	no	37	0.996391
4	r03c03f21p00-ch1sk1fk1fl1	0minTNFa	A431wt	no	38	0.712771
4	r03c03f21p00-ch1sk1fk1fl1	0minTNFa	A431wt	no	39	0.532671
4	r03c03f21p00-ch1sk1fk1fl1	0minTNFa	A431wt	no	40	0.985535
4	r03c03f21p00-ch1sk1fk1fl1	0minTNFa	A431wt	no	41	0.7381
4	r03c03f21p00-ch1sk1fk1fl1	0minTNFa	A431wt	no	42	0.782178
4	r03c03f21p00-ch1sk1fk1fl1	0minTNFa	A431wt	no	43	0.648308
4	r03c03f21p00-ch1sk1fk1fl1	0minTNFa	A431wt	no	44	0.741075
4	r03c03f21p00-ch1sk1fk1fl1	0minTNFa	A431wt	no	45	0.747568
4	r03c03f21p00-ch1sk1fk1fl1	0minTNFa	A431wt	no	46	0.760903
4	r03c03f21p00-ch1sk1fk1fl1	0minTNFa	A431wt	no	47	1.02932
4	r03c03f21p00-ch1sk1fk1fl1	0minTNFa	A431wt	no	48	0.709174
4	r03c03f21p00-ch1sk1fk1fl1	0minTNFa	A431wt	no	49	0.760266
4	r03c03f21p00-ch1sk1fk1fl1	0minTNFa	A431wt	no	50	0.84365
4	r03c03f21p00-ch1sk1fk1fl1	0minTNFa	A431wt	no	51	0.680492
4	r03c03f21p00-ch1sk1fk1fl1	0minTNFa	A431wt	no	52	0.743306
4	r03c03f21p00-ch1sk1fk1fl1	0minTNFa	A431wt	no	53	0.973872
4	r03c03f21p00-ch1sk1fk1fl1	0minTNFa	A431wt	no	54	0.87885
4	r03c03f21p00-ch1sk1fk1fl1	0minTNFa	A431wt	no	55	1.38802
4	r03c03f21p00-ch1sk1fk1fl1	0minTNFa	A431wt	no	56	1.11271
4	r03c03f21p00-ch1sk1fk1fl1	0minTNFa	A431wt	no	57	1.19788
4	r03c03f21p00-ch1sk1fk1fl1	0minTNFa	A431wt	no	58	0.840165
4	r03c03f21p00-ch1sk1fk1fl1	0minTNFa	A431wt	no	59	1.25462
4	r03c03f21p00-ch1sk1fk1fl1	0minTNFa	A431wt	no	60	0.956478
4	r03c03f21p00-ch1sk1fk1fl1	0minTNFa	A431wt	no	61	2.50966
4	r03c03f21p00-ch1sk1fk1fl1	0minTNFa	A431wt	no	62	1.41834
4	r03c03f22p00-ch1sk1fk1fl1	0minTNFa	A431wt	no	1	1.46826
4	r03c03f22p00-ch1sk1fk1fl1	0minTNFa	A431wt	no	2	1.03715
4	r03c03f22p00-ch1sk1fk1fl1	0minTNFa	A431wt	no	3	0.788346
4	r03c03f22p00-ch1sk1fk1fl1	0minTNFa	A431wt	no	4	0.839765
4	r03c03f22p00-ch1sk1fk1fl1	0minTNFa	A431wt	no	5	1.8681
4	r03c03f22p00-ch1sk1fk1fl1	0minTNFa	A431wt	no	6	0.933789
4	r03c03f22p00-ch1sk1fk1fl1	0minTNFa	A431wt	no	7	1.49218
4	r03c03f22p00-ch1sk1fk1fl1	0minTNFa	A431wt	no	8	1.23586
4	r03c03f22p00-ch1sk1fk1fl1	0minTNFa	A431wt	no	9	1.3442
4	r03c03f22p00-ch1sk1fk1fl1	0minTNFa	A431wt	no	10	0.913429
4	r03c03f22p00-ch1sk1fk1fl1	0minTNFa	A431wt	no	11	4.08306
4	r03c03f22p00-ch1sk1fk1fl1	0minTNFa	A431wt	no	12	1.1679
4	r03c03f22p00-ch1sk1fk1fl1	0minTNFa	A431wt	no	13	1.58697
4	r03c03f22p00-ch1sk1fk1fl1	0minTNFa	A431wt	no	14	1.14834
4	r03c03f22p00-ch1sk1fk1fl1	0minTNFa	A431wt	no	15	0.962251
4	r03c03f22p00-ch1sk1fk1fl1	0minTNFa	A431wt	no	16	0.701089
4	r03c03f22p00-ch1sk1fk1fl1	0minTNFa	A431wt	no	17	1.08962
4	r03c03f22p00-ch1sk1fk1fl1	0minTNFa	A431wt	no	18	0.983292
4	r03c03f22p00-ch1sk1fk1fl1	0minTNFa	A431wt	no	19	0.950254
4	r03c03f22p00-ch1sk1fk1fl1	0minTNFa	A431wt	no	20	1.03172
4	r03c03f22p00-ch1sk1fk1fl1	0minTNFa	A431wt	no	21	0.597155
4	r03c03f22p00-ch1sk1fk1fl1	0minTNFa	A431wt	no	22	0.634516
4	r03c03f22p00-ch1sk1fk1fl1	0minTNFa	A431wt	no	23	1.17885
4	r03c03f22p00-ch1sk1fk1fl1	0minTNFa	A431wt	no	24	0.806085
4	r03c03f22p00-ch1sk1fk1fl1	0minTNFa	A431wt	no	25	1.44668
4	r03c03f22p00-ch1sk1fk1fl1	0minTNFa	A431wt	no	26	0.974746
4	r03c03f22p00-ch1sk1fk1fl1	0minTNFa	A431wt	no	27	1.69492
4	r03c03f22p00-ch1sk1fk1fl1	0minTNFa	A431wt	no	28	1.06081
4	r03c03f22p00-ch1sk1fk1fl1	0minTNFa	A431wt	no	29	1.2934
4	r03c03f22p00-ch1sk1fk1fl1	0minTNFa	A431wt	no	30	0.742739
4	r03c03f22p00-ch1sk1fk1fl1	0minTNFa	A431wt	no	31	0.733731
4	r03c03f22p00-ch1sk1fk1fl1	0minTNFa	A431wt	no	32	0.751447
4	r03c03f22p00-ch1sk1fk1fl1	0minTNFa	A431wt	no	33	1.09393
4	r03c03f22p00-ch1sk1fk1fl1	0minTNFa	A431wt	no	34	1.0608
4	r03c03f22p00-ch1sk1fk1fl1	0minTNFa	A431wt	no	35	1.06316
4	r03c03f22p00-ch1sk1fk1fl1	0minTNFa	A431wt	no	36	1.06346
4	r03c03f22p00-ch1sk1fk1fl1	0minTNFa	A431wt	no	37	1.63147
4	r03c03f22p00-ch1sk1fk1fl1	0minTNFa	A431wt	no	38	1.66871
4	r03c03f22p00-ch1sk1fk1fl1	0minTNFa	A431wt	no	39	0.932401
4	r03c03f22p00-ch1sk1fk1fl1	0minTNFa	A431wt	no	40	1.1363
4	r03c03f22p00-ch1sk1fk1fl1	0minTNFa	A431wt	no	41	1.02343
4	r03c03f22p00-ch1sk1fk1fl1	0minTNFa	A431wt	no	42	0.957017
4	r03c03f22p00-ch1sk1fk1fl1	0minTNFa	A431wt	no	43	0.995376
4	r03c03f22p00-ch1sk1fk1fl1	0minTNFa	A431wt	no	44	1.13
4	r03c03f22p00-ch1sk1fk1fl1	0minTNFa	A431wt	no	45	1.31835
4	r03c03f22p00-ch1sk1fk1fl1	0minTNFa	A431wt	no	46	0.868665
4	r03c03f22p00-ch1sk1fk1fl1	0minTNFa	A431wt	no	47	1.31684
4	r03c03f22p00-ch1sk1fk1fl1	0minTNFa	A431wt	no	48	1.31621
4	r03c03f22p00-ch1sk1fk1fl1	0minTNFa	A431wt	no	49	1.23579
4	r03c03f22p00-ch1sk1fk1fl1	0minTNFa	A431wt	no	50	0.903501
4	r03c03f22p00-ch1sk1fk1fl1	0minTNFa	A431wt	no	51	1.72687
4	r03c03f22p00-ch1sk1fk1fl1	0minTNFa	A431wt	no	52	1.28259
4	r03c03f22p00-ch1sk1fk1fl1	0minTNFa	A431wt	no	53	1.07014
4	r03c03f22p00-ch1sk1fk1fl1	0minTNFa	A431wt	no	54	1.24313
4	r03c03f22p00-ch1sk1fk1fl1	0minTNFa	A431wt	no	55	0.89649
4	r03c03f22p00-ch1sk1fk1fl1	0minTNFa	A431wt	no	56	0.831504
4	r03c03f22p00-ch1sk1fk1fl1	0minTNFa	A431wt	no	57	0.868517
4	r03c03f22p00-ch1sk1fk1fl1	0minTNFa	A431wt	no	58	1.5399
4	r03c03f22p00-ch1sk1fk1fl1	0minTNFa	A431wt	no	59	0.888298
4	r03c03f22p00-ch1sk1fk1fl1	0minTNFa	A431wt	no	60	1.17374
4	r03c03f22p00-ch1sk1fk1fl1	0minTNFa	A431wt	no	61	1.01635
4	r03c03f22p00-ch1sk1fk1fl1	0minTNFa	A431wt	no	62	1.10939
4	r03c03f22p00-ch1sk1fk1fl1	0minTNFa	A431wt	no	63	0.984472
4	r03c03f22p00-ch1sk1fk1fl1	0minTNFa	A431wt	no	64	1.06526
4	r03c03f23p00-ch1sk1fk1fl1	0minTNFa	A431wt	no	1	1.00153
4	r03c03f23p00-ch1sk1fk1fl1	0minTNFa	A431wt	no	2	1.49538
4	r03c03f23p00-ch1sk1fk1fl1	0minTNFa	A431wt	no	3	0.993517
4	r03c03f23p00-ch1sk1fk1fl1	0minTNFa	A431wt	no	4	4.10337
4	r03c03f23p00-ch1sk1fk1fl1	0minTNFa	A431wt	no	5	2.66802
4	r03c03f23p00-ch1sk1fk1fl1	0minTNFa	A431wt	no	6	1.81046
4	r03c03f23p00-ch1sk1fk1fl1	0minTNFa	A431wt	no	7	1.21631
4	r03c03f23p00-ch1sk1fk1fl1	0minTNFa	A431wt	no	8	1.50898
4	r03c03f23p00-ch1sk1fk1fl1	0minTNFa	A431wt	no	9	0.932546
4	r03c03f23p00-ch1sk1fk1fl1	0minTNFa	A431wt	no	10	1.29435
4	r03c03f23p00-ch1sk1fk1fl1	0minTNFa	A431wt	no	11	0.806942
4	r03c03f23p00-ch1sk1fk1fl1	0minTNFa	A431wt	no	12	0.933127
4	r03c03f23p00-ch1sk1fk1fl1	0minTNFa	A431wt	no	13	3.29386
4	r03c03f23p00-ch1sk1fk1fl1	0minTNFa	A431wt	no	14	1.43667
4	r03c03f23p00-ch1sk1fk1fl1	0minTNFa	A431wt	no	15	0.927518
4	r03c03f23p00-ch1sk1fk1fl1	0minTNFa	A431wt	no	16	1.22451
4	r03c03f23p00-ch1sk1fk1fl1	0minTNFa	A431wt	no	17	0.787554
4	r03c03f23p00-ch1sk1fk1fl1	0minTNFa	A431wt	no	18	0.985321
4	r03c03f23p00-ch1sk1fk1fl1	0minTNFa	A431wt	no	19	0.875489
4	r03c03f23p00-ch1sk1fk1fl1	0minTNFa	A431wt	no	20	0.686629
4	r03c03f23p00-ch1sk1fk1fl1	0minTNFa	A431wt	no	21	0.748282
4	r03c03f23p00-ch1sk1fk1fl1	0minTNFa	A431wt	no	22	0.715539
4	r03c03f23p00-ch1sk1fk1fl1	0minTNFa	A431wt	no	23	0.714476
4	r03c03f23p00-ch1sk1fk1fl1	0minTNFa	A431wt	no	24	0.798761
4	r03c03f23p00-ch1sk1fk1fl1	0minTNFa	A431wt	no	25	0.75059
4	r03c03f23p00-ch1sk1fk1fl1	0minTNFa	A431wt	no	26	0.84678
4	r03c03f23p00-ch1sk1fk1fl1	0minTNFa	A431wt	no	27	1.21881
4	r03c03f23p00-ch1sk1fk1fl1	0minTNFa	A431wt	no	28	1.28799
4	r03c03f23p00-ch1sk1fk1fl1	0minTNFa	A431wt	no	29	0.808146
4	r03c03f23p00-ch1sk1fk1fl1	0minTNFa	A431wt	no	30	0.749835
4	r03c03f23p00-ch1sk1fk1fl1	0minTNFa	A431wt	no	31	1.0508
4	r03c03f23p00-ch1sk1fk1fl1	0minTNFa	A431wt	no	32	0.786717
4	r03c03f23p00-ch1sk1fk1fl1	0minTNFa	A431wt	no	33	0.857949
4	r03c03f23p00-ch1sk1fk1fl1	0minTNFa	A431wt	no	34	0.855173
4	r03c03f23p00-ch1sk1fk1fl1	0minTNFa	A431wt	no	35	0.937544
4	r03c03f23p00-ch1sk1fk1fl1	0minTNFa	A431wt	no	36	1.21364
4	r03c03f23p00-ch1sk1fk1fl1	0minTNFa	A431wt	no	37	1.77972
4	r03c03f23p00-ch1sk1fk1fl1	0minTNFa	A431wt	no	38	1.09042
4	r03c03f23p00-ch1sk1fk1fl1	0minTNFa	A431wt	no	39	1.09155
4	r03c03f23p00-ch1sk1fk1fl1	0minTNFa	A431wt	no	40	0.808444
4	r03c03f23p00-ch1sk1fk1fl1	0minTNFa	A431wt	no	41	1.45551
4	r03c03f23p00-ch1sk1fk1fl1	0minTNFa	A431wt	no	42	0.999198
4	r03c03f23p00-ch1sk1fk1fl1	0minTNFa	A431wt	no	43	1.55038
4	r03c03f24p00-ch1sk1fk1fl1	0minTNFa	A431wt	no	1	1.2076
4	r03c03f24p00-ch1sk1fk1fl1	0minTNFa	A431wt	no	2	1.22126
4	r03c03f24p00-ch1sk1fk1fl1	0minTNFa	A431wt	no	3	1.74406
4	r03c03f24p00-ch1sk1fk1fl1	0minTNFa	A431wt	no	4	0.802049
4	r03c03f24p00-ch1sk1fk1fl1	0minTNFa	A431wt	no	5	0.739253
4	r03c03f24p00-ch1sk1fk1fl1	0minTNFa	A431wt	no	6	0.714423
4	r03c03f24p00-ch1sk1fk1fl1	0minTNFa	A431wt	no	7	0.873137
4	r03c03f24p00-ch1sk1fk1fl1	0minTNFa	A431wt	no	8	0.775591
4	r03c03f24p00-ch1sk1fk1fl1	0minTNFa	A431wt	no	9	0.605622
4	r03c03f24p00-ch1sk1fk1fl1	0minTNFa	A431wt	no	10	0.687708
4	r03c03f24p00-ch1sk1fk1fl1	0minTNFa	A431wt	no	11	0.543562
4	r03c03f24p00-ch1sk1fk1fl1	0minTNFa	A431wt	no	12	0.829591
4	r03c03f24p00-ch1sk1fk1fl1	0minTNFa	A431wt	no	13	1.38695
4	r03c03f24p00-ch1sk1fk1fl1	0minTNFa	A431wt	no	14	0.708683
4	r03c03f24p00-ch1sk1fk1fl1	0minTNFa	A431wt	no	15	0.865658
4	r03c03f24p00-ch1sk1fk1fl1	0minTNFa	A431wt	no	16	0.855615
4	r03c03f24p00-ch1sk1fk1fl1	0minTNFa	A431wt	no	17	0.770259
4	r03c03f24p00-ch1sk1fk1fl1	0minTNFa	A431wt	no	18	0.974853
4	r03c03f24p00-ch1sk1fk1fl1	0minTNFa	A431wt	no	19	1.67747
4	r03c03f24p00-ch1sk1fk1fl1	0minTNFa	A431wt	no	20	0.718213
4	r03c03f24p00-ch1sk1fk1fl1	0minTNFa	A431wt	no	21	1.19769
4	r03c03f24p00-ch1sk1fk1fl1	0minTNFa	A431wt	no	22	0.85187
4	r03c03f24p00-ch1sk1fk1fl1	0minTNFa	A431wt	no	23	0.6523
4	r03c03f24p00-ch1sk1fk1fl1	0minTNFa	A431wt	no	24	0.585503
4	r03c03f24p00-ch1sk1fk1fl1	0minTNFa	A431wt	no	25	0.764057
4	r03c03f24p00-ch1sk1fk1fl1	0minTNFa	A431wt	no	26	0.855612
4	r03c03f24p00-ch1sk1fk1fl1	0minTNFa	A431wt	no	27	0.783212
4	r03c03f24p00-ch1sk1fk1fl1	0minTNFa	A431wt	no	28	0.764559
4	r03c03f24p00-ch1sk1fk1fl1	0minTNFa	A431wt	no	29	1.78442
4	r03c03f24p00-ch1sk1fk1fl1	0minTNFa	A431wt	no	30	0.771811
4	r03c03f24p00-ch1sk1fk1fl1	0minTNFa	A431wt	no	31	0.690902
4	r03c03f24p00-ch1sk1fk1fl1	0minTNFa	A431wt	no	32	0.728385
4	r03c03f24p00-ch1sk1fk1fl1	0minTNFa	A431wt	no	33	0.631528
4	r03c03f24p00-ch1sk1fk1fl1	0minTNFa	A431wt	no	34	0.659743
4	r03c03f24p00-ch1sk1fk1fl1	0minTNFa	A431wt	no	35	0.722617
4	r03c03f24p00-ch1sk1fk1fl1	0minTNFa	A431wt	no	36	0.558475
4	r03c03f24p00-ch1sk1fk1fl1	0minTNFa	A431wt	no	37	1.19122
4	r03c03f24p00-ch1sk1fk1fl1	0minTNFa	A431wt	no	38	1.8546
4	r03c03f24p00-ch1sk1fk1fl1	0minTNFa	A431wt	no	39	0.715119
4	r03c03f24p00-ch1sk1fk1fl1	0minTNFa	A431wt	no	40	0.699794
4	r03c03f24p00-ch1sk1fk1fl1	0minTNFa	A431wt	no	41	0.763835
4	r03c03f24p00-ch1sk1fk1fl1	0minTNFa	A431wt	no	42	0.67599
4	r03c03f24p00-ch1sk1fk1fl1	0minTNFa	A431wt	no	43	0.797981
4	r03c03f24p00-ch1sk1fk1fl1	0minTNFa	A431wt	no	44	0.714808
4	r03c03f24p00-ch1sk1fk1fl1	0minTNFa	A431wt	no	45	0.802906
4	r03c03f24p00-ch1sk1fk1fl1	0minTNFa	A431wt	no	46	0.624941
4	r03c03f24p00-ch1sk1fk1fl1	0minTNFa	A431wt	no	47	0.966927
4	r03c03f24p00-ch1sk1fk1fl1	0minTNFa	A431wt	no	48	0.995654
4	r03c03f24p00-ch1sk1fk1fl1	0minTNFa	A431wt	no	49	1.0638
4	r03c03f24p00-ch1sk1fk1fl1	0minTNFa	A431wt	no	50	1.05114
4	r03c03f24p00-ch1sk1fk1fl1	0minTNFa	A431wt	no	51	0.746392
4	r03c03f24p00-ch1sk1fk1fl1	0minTNFa	A431wt	no	52	0.664054
4	r03c03f24p00-ch1sk1fk1fl1	0minTNFa	A431wt	no	53	1.13096
4	r03c03f24p00-ch1sk1fk1fl1	0minTNFa	A431wt	no	54	0.803679
4	r03c03f24p00-ch1sk1fk1fl1	0minTNFa	A431wt	no	55	0.672277
4	r03c03f24p00-ch1sk1fk1fl1	0minTNFa	A431wt	no	56	0.943028
4	r03c03f24p00-ch1sk1fk1fl1	0minTNFa	A431wt	no	57	0.832907
4	r03c03f24p00-ch1sk1fk1fl1	0minTNFa	A431wt	no	58	0.737503
4	r03c03f24p00-ch1sk1fk1fl1	0minTNFa	A431wt	no	59	0.848006
4	r03c03f24p00-ch1sk1fk1fl1	0minTNFa	A431wt	no	60	0.857113
4	r03c03f24p00-ch1sk1fk1fl1	0minTNFa	A431wt	no	61	1.01144
4	r03c03f24p00-ch1sk1fk1fl1	0minTNFa	A431wt	no	62	1.1016
4	r03c03f24p00-ch1sk1fk1fl1	0minTNFa	A431wt	no	63	0.747775
4	r03c03f24p00-ch1sk1fk1fl1	0minTNFa	A431wt	no	64	0.735144
4	r03c03f24p00-ch1sk1fk1fl1	0minTNFa	A431wt	no	65	0.769736
4	r03c03f24p00-ch1sk1fk1fl1	0minTNFa	A431wt	no	66	0.92092
4	r03c03f24p00-ch1sk1fk1fl1	0minTNFa	A431wt	no	67	0.296176
4	r03c03f24p00-ch1sk1fk1fl1	0minTNFa	A431wt	no	68	0.808074
4	r03c03f24p00-ch1sk1fk1fl1	0minTNFa	A431wt	no	69	0.937898
4	r03c03f24p00-ch1sk1fk1fl1	0minTNFa	A431wt	no	70	1.24788
4	r03c03f24p00-ch1sk1fk1fl1	0minTNFa	A431wt	no	71	1.77247
4	r03c03f25p00-ch1sk1fk1fl1	0minTNFa	A431wt	no	1	0.895011
4	r03c03f25p00-ch1sk1fk1fl1	0minTNFa	A431wt	no	2	2.07238
4	r03c03f25p00-ch1sk1fk1fl1	0minTNFa	A431wt	no	3	1.41476
4	r03c03f25p00-ch1sk1fk1fl1	0minTNFa	A431wt	no	4	0.71837
4	r03c03f25p00-ch1sk1fk1fl1	0minTNFa	A431wt	no	5	1.24855
4	r03c03f25p00-ch1sk1fk1fl1	0minTNFa	A431wt	no	6	1.29451
4	r03c03f25p00-ch1sk1fk1fl1	0minTNFa	A431wt	no	7	0.648432
4	r03c03f25p00-ch1sk1fk1fl1	0minTNFa	A431wt	no	8	0.958029
4	r03c03f25p00-ch1sk1fk1fl1	0minTNFa	A431wt	no	9	1.89073
4	r03c03f25p00-ch1sk1fk1fl1	0minTNFa	A431wt	no	10	1.346
4	r03c03f25p00-ch1sk1fk1fl1	0minTNFa	A431wt	no	11	1.89947
4	r03c03f25p00-ch1sk1fk1fl1	0minTNFa	A431wt	no	12	1.42236
4	r03c03f25p00-ch1sk1fk1fl1	0minTNFa	A431wt	no	13	0.646479
4	r03c03f25p00-ch1sk1fk1fl1	0minTNFa	A431wt	no	14	0.88438
4	r03c03f25p00-ch1sk1fk1fl1	0minTNFa	A431wt	no	15	1.06515
4	r03c03f25p00-ch1sk1fk1fl1	0minTNFa	A431wt	no	16	0.871908
4	r03c03f25p00-ch1sk1fk1fl1	0minTNFa	A431wt	no	17	0.868182
4	r03c03f25p00-ch1sk1fk1fl1	0minTNFa	A431wt	no	18	1.86788
4	r03c03f25p00-ch1sk1fk1fl1	0minTNFa	A431wt	no	19	1.24378
4	r03c03f25p00-ch1sk1fk1fl1	0minTNFa	A431wt	no	20	0.596293
4	r03c03f25p00-ch1sk1fk1fl1	0minTNFa	A431wt	no	21	1.06428
4	r03c03f25p00-ch1sk1fk1fl1	0minTNFa	A431wt	no	22	3.24677
4	r03c03f25p00-ch1sk1fk1fl1	0minTNFa	A431wt	no	23	1.42128
4	r03c03f25p00-ch1sk1fk1fl1	0minTNFa	A431wt	no	24	1.00675
4	r03c03f25p00-ch1sk1fk1fl1	0minTNFa	A431wt	no	25	1.72086
4	r03c03f25p00-ch1sk1fk1fl1	0minTNFa	A431wt	no	26	1.97059
4	r03c03f25p00-ch1sk1fk1fl1	0minTNFa	A431wt	no	27	0.727436
4	r03c03f25p00-ch1sk1fk1fl1	0minTNFa	A431wt	no	28	0.756896
4	r03c03f25p00-ch1sk1fk1fl1	0minTNFa	A431wt	no	29	0.664622
4	r03c03f25p00-ch1sk1fk1fl1	0minTNFa	A431wt	no	30	1.82023
4	r03c03f25p00-ch1sk1fk1fl1	0minTNFa	A431wt	no	31	1.73736
4	r03c03f25p00-ch1sk1fk1fl1	0minTNFa	A431wt	no	32	0.730407
4	r03c03f25p00-ch1sk1fk1fl1	0minTNFa	A431wt	no	33	0.772178
4	r03c03f25p00-ch1sk1fk1fl1	0minTNFa	A431wt	no	34	1.3174
4	r03c03f25p00-ch1sk1fk1fl1	0minTNFa	A431wt	no	35	0.639026
4	r03c03f25p00-ch1sk1fk1fl1	0minTNFa	A431wt	no	36	0.839844
4	r03c03f25p00-ch1sk1fk1fl1	0minTNFa	A431wt	no	37	0.955191
4	r03c03f25p00-ch1sk1fk1fl1	0minTNFa	A431wt	no	38	0.770534
4	r03c03f25p00-ch1sk1fk1fl1	0minTNFa	A431wt	no	39	0.76487
4	r03c03f25p00-ch1sk1fk1fl1	0minTNFa	A431wt	no	40	0.808345
4	r03c03f25p00-ch1sk1fk1fl1	0minTNFa	A431wt	no	41	0.777783
4	r03c03f25p00-ch1sk1fk1fl1	0minTNFa	A431wt	no	42	0.765581
4	r03c03f25p00-ch1sk1fk1fl1	0minTNFa	A431wt	no	43	0.784095
4	r03c03f25p00-ch1sk1fk1fl1	0minTNFa	A431wt	no	44	1.06591
4	r03c03f25p00-ch1sk1fk1fl1	0minTNFa	A431wt	no	45	0.94696
4	r03c03f25p00-ch1sk1fk1fl1	0minTNFa	A431wt	no	46	0.813792
4	r03c03f25p00-ch1sk1fk1fl1	0minTNFa	A431wt	no	47	1.30889
4	r03c03f25p00-ch1sk1fk1fl1	0minTNFa	A431wt	no	48	0.782833
4	r03c03f25p00-ch1sk1fk1fl1	0minTNFa	A431wt	no	49	0.916059
4	r03c03f25p00-ch1sk1fk1fl1	0minTNFa	A431wt	no	50	0.829414
4	r03c03f25p00-ch1sk1fk1fl1	0minTNFa	A431wt	no	51	0.637387
4	r03c03f25p00-ch1sk1fk1fl1	0minTNFa	A431wt	no	52	1.10305
4	r03c03f25p00-ch1sk1fk1fl1	0minTNFa	A431wt	no	53	1.57424
4	r03c03f25p00-ch1sk1fk1fl1	0minTNFa	A431wt	no	54	1.17275
4	r03c03f25p00-ch1sk1fk1fl1	0minTNFa	A431wt	no	55	1.40934
4	r03c03f26p00-ch1sk1fk1fl1	0minTNFa	A431wt	no	1	0.87064
4	r03c03f26p00-ch1sk1fk1fl1	0minTNFa	A431wt	no	2	1.28938
4	r03c03f26p00-ch1sk1fk1fl1	0minTNFa	A431wt	no	3	3.39445
4	r03c03f26p00-ch1sk1fk1fl1	0minTNFa	A431wt	no	4	2.90212
4	r03c03f26p00-ch1sk1fk1fl1	0minTNFa	A431wt	no	5	1.27964
4	r03c03f26p00-ch1sk1fk1fl1	0minTNFa	A431wt	no	6	1.13641
4	r03c03f26p00-ch1sk1fk1fl1	0minTNFa	A431wt	no	7	3.25845
4	r03c03f26p00-ch1sk1fk1fl1	0minTNFa	A431wt	no	8	1.41056
4	r03c03f26p00-ch1sk1fk1fl1	0minTNFa	A431wt	no	9	1.81528
4	r03c03f26p00-ch1sk1fk1fl1	0minTNFa	A431wt	no	10	0.785694
4	r03c03f26p00-ch1sk1fk1fl1	0minTNFa	A431wt	no	11	1.9376
4	r03c03f26p00-ch1sk1fk1fl1	0minTNFa	A431wt	no	12	0.821162
4	r03c03f26p00-ch1sk1fk1fl1	0minTNFa	A431wt	no	13	0.930096
4	r03c03f26p00-ch1sk1fk1fl1	0minTNFa	A431wt	no	14	1.90931
4	r03c03f26p00-ch1sk1fk1fl1	0minTNFa	A431wt	no	15	1.46024
4	r03c03f26p00-ch1sk1fk1fl1	0minTNFa	A431wt	no	16	1.31431
4	r03c03f26p00-ch1sk1fk1fl1	0minTNFa	A431wt	no	17	0.995641
4	r03c03f26p00-ch1sk1fk1fl1	0minTNFa	A431wt	no	18	2.97149
4	r03c03f26p00-ch1sk1fk1fl1	0minTNFa	A431wt	no	19	1.74238
4	r03c03f26p00-ch1sk1fk1fl1	0minTNFa	A431wt	no	20	0.939512
4	r03c03f26p00-ch1sk1fk1fl1	0minTNFa	A431wt	no	21	1.19347
4	r03c03f26p00-ch1sk1fk1fl1	0minTNFa	A431wt	no	22	1.45256
4	r03c03f26p00-ch1sk1fk1fl1	0minTNFa	A431wt	no	23	1.60975
4	r03c03f26p00-ch1sk1fk1fl1	0minTNFa	A431wt	no	24	1.28199
4	r03c03f26p00-ch1sk1fk1fl1	0minTNFa	A431wt	no	25	1.03829
4	r03c03f26p00-ch1sk1fk1fl1	0minTNFa	A431wt	no	26	0.59755
4	r03c03f26p00-ch1sk1fk1fl1	0minTNFa	A431wt	no	27	1.69044
4	r03c03f26p00-ch1sk1fk1fl1	0minTNFa	A431wt	no	28	1.03776
4	r03c03f26p00-ch1sk1fk1fl1	0minTNFa	A431wt	no	29	1.42829
4	r03c03f26p00-ch1sk1fk1fl1	0minTNFa	A431wt	no	30	1.01571
4	r03c03f26p00-ch1sk1fk1fl1	0minTNFa	A431wt	no	31	1.10808
4	r03c03f26p00-ch1sk1fk1fl1	0minTNFa	A431wt	no	32	1.67224
4	r03c03f26p00-ch1sk1fk1fl1	0minTNFa	A431wt	no	33	0.676561
4	r03c03f26p00-ch1sk1fk1fl1	0minTNFa	A431wt	no	34	0.936638
4	r03c03f26p00-ch1sk1fk1fl1	0minTNFa	A431wt	no	35	0.901115
4	r03c03f26p00-ch1sk1fk1fl1	0minTNFa	A431wt	no	36	0.977172
4	r03c03f26p00-ch1sk1fk1fl1	0minTNFa	A431wt	no	37	2.21384
4	r03c03f26p00-ch1sk1fk1fl1	0minTNFa	A431wt	no	38	0.672674
4	r03c03f26p00-ch1sk1fk1fl1	0minTNFa	A431wt	no	39	1.01993
4	r03c03f26p00-ch1sk1fk1fl1	0minTNFa	A431wt	no	40	1.00995
4	r03c03f26p00-ch1sk1fk1fl1	0minTNFa	A431wt	no	41	0.915034
4	r03c03f26p00-ch1sk1fk1fl1	0minTNFa	A431wt	no	42	1.0872
4	r03c03f26p00-ch1sk1fk1fl1	0minTNFa	A431wt	no	43	1.18765
4	r03c03f26p00-ch1sk1fk1fl1	0minTNFa	A431wt	no	44	0.871762
4	r03c03f26p00-ch1sk1fk1fl1	0minTNFa	A431wt	no	45	1.55373
4	r03c03f26p00-ch1sk1fk1fl1	0minTNFa	A431wt	no	46	1.23169
4	r03c03f26p00-ch1sk1fk1fl1	0minTNFa	A431wt	no	47	0.936461
4	r03c03f26p00-ch1sk1fk1fl1	0minTNFa	A431wt	no	48	1.05034
4	r03c03f26p00-ch1sk1fk1fl1	0minTNFa	A431wt	no	49	1.02721
4	r03c03f26p00-ch1sk1fk1fl1	0minTNFa	A431wt	no	50	1.05458
4	r03c03f26p00-ch1sk1fk1fl1	0minTNFa	A431wt	no	51	1.28239
4	r03c03f26p00-ch1sk1fk1fl1	0minTNFa	A431wt	no	52	1.0633
4	r03c03f26p00-ch1sk1fk1fl1	0minTNFa	A431wt	no	53	1.37426
4	r03c03f26p00-ch1sk1fk1fl1	0minTNFa	A431wt	no	54	1.68289
4	r03c03f26p00-ch1sk1fk1fl1	0minTNFa	A431wt	no	55	1.30676
4	r03c03f26p00-ch1sk1fk1fl1	0minTNFa	A431wt	no	56	1.54022
4	r03c03f26p00-ch1sk1fk1fl1	0minTNFa	A431wt	no	57	1.05365
4	r03c03f26p00-ch1sk1fk1fl1	0minTNFa	A431wt	no	58	1.41468
4	r03c03f26p00-ch1sk1fk1fl1	0minTNFa	A431wt	no	59	1.29516
4	r03c03f27p00-ch1sk1fk1fl1	0minTNFa	A431wt	no	1	1.11989
4	r03c03f27p00-ch1sk1fk1fl1	0minTNFa	A431wt	no	2	1.26038
4	r03c03f27p00-ch1sk1fk1fl1	0minTNFa	A431wt	no	3	1.30688
4	r03c03f27p00-ch1sk1fk1fl1	0minTNFa	A431wt	no	4	1.0873
4	r03c03f27p00-ch1sk1fk1fl1	0minTNFa	A431wt	no	5	1.78182
4	r03c03f27p00-ch1sk1fk1fl1	0minTNFa	A431wt	no	6	1.40191
4	r03c03f27p00-ch1sk1fk1fl1	0minTNFa	A431wt	no	7	1.27481
4	r03c03f27p00-ch1sk1fk1fl1	0minTNFa	A431wt	no	8	1.10845
4	r03c03f27p00-ch1sk1fk1fl1	0minTNFa	A431wt	no	9	1.13919
4	r03c03f27p00-ch1sk1fk1fl1	0minTNFa	A431wt	no	10	0.846856
4	r03c03f27p00-ch1sk1fk1fl1	0minTNFa	A431wt	no	11	0.818831
4	r03c03f27p00-ch1sk1fk1fl1	0minTNFa	A431wt	no	12	1.33103
4	r03c03f27p00-ch1sk1fk1fl1	0minTNFa	A431wt	no	13	0.873824
4	r03c03f27p00-ch1sk1fk1fl1	0minTNFa	A431wt	no	14	0.914742
4	r03c03f27p00-ch1sk1fk1fl1	0minTNFa	A431wt	no	15	0.919025
4	r03c03f27p00-ch1sk1fk1fl1	0minTNFa	A431wt	no	16	0.513501
4	r03c03f27p00-ch1sk1fk1fl1	0minTNFa	A431wt	no	17	2.06035
4	r03c03f27p00-ch1sk1fk1fl1	0minTNFa	A431wt	no	18	1.15575
4	r03c03f27p00-ch1sk1fk1fl1	0minTNFa	A431wt	no	19	0.788625
4	r03c03f27p00-ch1sk1fk1fl1	0minTNFa	A431wt	no	20	0.856255
4	r03c03f27p00-ch1sk1fk1fl1	0minTNFa	A431wt	no	21	0.845296
4	r03c03f27p00-ch1sk1fk1fl1	0minTNFa	A431wt	no	22	0.998201
4	r03c03f27p00-ch1sk1fk1fl1	0minTNFa	A431wt	no	23	0.591488
4	r03c03f27p00-ch1sk1fk1fl1	0minTNFa	A431wt	no	24	0.795351
4	r03c03f27p00-ch1sk1fk1fl1	0minTNFa	A431wt	no	25	0.730808
4	r03c03f27p00-ch1sk1fk1fl1	0minTNFa	A431wt	no	26	1.27275
4	r03c03f27p00-ch1sk1fk1fl1	0minTNFa	A431wt	no	27	0.738707
4	r03c03f27p00-ch1sk1fk1fl1	0minTNFa	A431wt	no	28	0.812189
4	r03c03f27p00-ch1sk1fk1fl1	0minTNFa	A431wt	no	29	1.02629
4	r03c03f27p00-ch1sk1fk1fl1	0minTNFa	A431wt	no	30	1.30713
4	r03c03f27p00-ch1sk1fk1fl1	0minTNFa	A431wt	no	31	0.724756
4	r03c03f27p00-ch1sk1fk1fl1	0minTNFa	A431wt	no	32	0.753862
4	r03c03f27p00-ch1sk1fk1fl1	0minTNFa	A431wt	no	33	2.42876
4	r03c03f27p00-ch1sk1fk1fl1	0minTNFa	A431wt	no	34	0.857989
4	r03c03f27p00-ch1sk1fk1fl1	0minTNFa	A431wt	no	35	0.808117
4	r03c03f27p00-ch1sk1fk1fl1	0minTNFa	A431wt	no	36	0.986501
4	r03c03f27p00-ch1sk1fk1fl1	0minTNFa	A431wt	no	37	0.689828
4	r03c03f27p00-ch1sk1fk1fl1	0minTNFa	A431wt	no	38	1.0723
4	r03c03f27p00-ch1sk1fk1fl1	0minTNFa	A431wt	no	39	1.45573
4	r03c03f27p00-ch1sk1fk1fl1	0minTNFa	A431wt	no	40	0.828506
4	r03c03f27p00-ch1sk1fk1fl1	0minTNFa	A431wt	no	41	1.29951
4	r03c03f27p00-ch1sk1fk1fl1	0minTNFa	A431wt	no	42	1.53732
4	r03c03f27p00-ch1sk1fk1fl1	0minTNFa	A431wt	no	43	1.39125
4	r03c03f27p00-ch1sk1fk1fl1	0minTNFa	A431wt	no	44	2.09285
4	r03c03f27p00-ch1sk1fk1fl1	0minTNFa	A431wt	no	45	0.788138
4	r03c03f28p00-ch1sk1fk1fl1	0minTNFa	A431wt	no	1	1.95734
4	r03c03f28p00-ch1sk1fk1fl1	0minTNFa	A431wt	no	2	1.8696
4	r03c03f28p00-ch1sk1fk1fl1	0minTNFa	A431wt	no	3	2.11559
4	r03c03f28p00-ch1sk1fk1fl1	0minTNFa	A431wt	no	4	1.57282
4	r03c03f28p00-ch1sk1fk1fl1	0minTNFa	A431wt	no	5	2.70089
4	r03c03f28p00-ch1sk1fk1fl1	0minTNFa	A431wt	no	6	2.27043
4	r03c03f28p00-ch1sk1fk1fl1	0minTNFa	A431wt	no	7	2.61445
4	r03c03f28p00-ch1sk1fk1fl1	0minTNFa	A431wt	no	8	1.79622
4	r03c03f28p00-ch1sk1fk1fl1	0minTNFa	A431wt	no	9	0.829011
4	r03c03f28p00-ch1sk1fk1fl1	0minTNFa	A431wt	no	10	2.13628
4	r03c03f28p00-ch1sk1fk1fl1	0minTNFa	A431wt	no	11	1.76552
4	r03c03f28p00-ch1sk1fk1fl1	0minTNFa	A431wt	no	12	1.27896
4	r03c03f28p00-ch1sk1fk1fl1	0minTNFa	A431wt	no	13	1.67302
4	r03c03f28p00-ch1sk1fk1fl1	0minTNFa	A431wt	no	14	0.981399
4	r03c03f28p00-ch1sk1fk1fl1	0minTNFa	A431wt	no	15	1.56758
4	r03c03f28p00-ch1sk1fk1fl1	0minTNFa	A431wt	no	16	0.763304
4	r03c03f28p00-ch1sk1fk1fl1	0minTNFa	A431wt	no	17	0.885001
4	r03c03f28p00-ch1sk1fk1fl1	0minTNFa	A431wt	no	18	2.37076
4	r03c03f28p00-ch1sk1fk1fl1	0minTNFa	A431wt	no	19	0.792535
4	r03c03f28p00-ch1sk1fk1fl1	0minTNFa	A431wt	no	20	1.49042
4	r03c03f28p00-ch1sk1fk1fl1	0minTNFa	A431wt	no	21	2.30432
4	r03c03f28p00-ch1sk1fk1fl1	0minTNFa	A431wt	no	22	1.78929
4	r03c03f28p00-ch1sk1fk1fl1	0minTNFa	A431wt	no	23	1.22871
4	r03c03f28p00-ch1sk1fk1fl1	0minTNFa	A431wt	no	24	0.831536
4	r03c03f28p00-ch1sk1fk1fl1	0minTNFa	A431wt	no	25	0.933437
4	r03c03f28p00-ch1sk1fk1fl1	0minTNFa	A431wt	no	26	1.16809
4	r03c03f28p00-ch1sk1fk1fl1	0minTNFa	A431wt	no	27	0.864233
4	r03c03f28p00-ch1sk1fk1fl1	0minTNFa	A431wt	no	28	0.989417
4	r03c03f28p00-ch1sk1fk1fl1	0minTNFa	A431wt	no	29	2.76687
4	r03c03f28p00-ch1sk1fk1fl1	0minTNFa	A431wt	no	30	1.57151
4	r03c03f28p00-ch1sk1fk1fl1	0minTNFa	A431wt	no	31	2.04779
4	r03c03f28p00-ch1sk1fk1fl1	0minTNFa	A431wt	no	32	1.00832
4	r03c03f28p00-ch1sk1fk1fl1	0minTNFa	A431wt	no	33	1.60046
4	r03c03f28p00-ch1sk1fk1fl1	0minTNFa	A431wt	no	34	1.25053
4	r03c03f28p00-ch1sk1fk1fl1	0minTNFa	A431wt	no	35	0.868732
4	r03c03f28p00-ch1sk1fk1fl1	0minTNFa	A431wt	no	36	1.88668
4	r03c03f28p00-ch1sk1fk1fl1	0minTNFa	A431wt	no	37	2.05322
4	r03c03f28p00-ch1sk1fk1fl1	0minTNFa	A431wt	no	38	1.11293
4	r03c03f28p00-ch1sk1fk1fl1	0minTNFa	A431wt	no	39	1.38963
4	r03c03f28p00-ch1sk1fk1fl1	0minTNFa	A431wt	no	40	0.946392
4	r03c03f28p00-ch1sk1fk1fl1	0minTNFa	A431wt	no	41	0.94475
4	r03c03f28p00-ch1sk1fk1fl1	0minTNFa	A431wt	no	42	1.14971
4	r03c03f28p00-ch1sk1fk1fl1	0minTNFa	A431wt	no	43	1.09817
4	r03c03f28p00-ch1sk1fk1fl1	0minTNFa	A431wt	no	44	0.958616
4	r03c03f28p00-ch1sk1fk1fl1	0minTNFa	A431wt	no	45	1.54814
4	r03c03f29p00-ch1sk1fk1fl1	0minTNFa	A431wt	no	1	3.07085
4	r03c03f29p00-ch1sk1fk1fl1	0minTNFa	A431wt	no	2	1.4717
4	r03c03f29p00-ch1sk1fk1fl1	0minTNFa	A431wt	no	3	0.877688
4	r03c03f29p00-ch1sk1fk1fl1	0minTNFa	A431wt	no	4	0.798571
4	r03c03f29p00-ch1sk1fk1fl1	0minTNFa	A431wt	no	5	2.14605
4	r03c03f29p00-ch1sk1fk1fl1	0minTNFa	A431wt	no	6	1.30833
4	r03c03f29p00-ch1sk1fk1fl1	0minTNFa	A431wt	no	7	1.43007
4	r03c03f29p00-ch1sk1fk1fl1	0minTNFa	A431wt	no	8	1.00601
4	r03c03f29p00-ch1sk1fk1fl1	0minTNFa	A431wt	no	9	1.62778
4	r03c03f29p00-ch1sk1fk1fl1	0minTNFa	A431wt	no	10	3.67009
4	r03c03f29p00-ch1sk1fk1fl1	0minTNFa	A431wt	no	11	1.45311
4	r03c03f29p00-ch1sk1fk1fl1	0minTNFa	A431wt	no	12	1.83909
4	r03c03f29p00-ch1sk1fk1fl1	0minTNFa	A431wt	no	13	0.744038
4	r03c03f29p00-ch1sk1fk1fl1	0minTNFa	A431wt	no	14	1.5267
4	r03c03f29p00-ch1sk1fk1fl1	0minTNFa	A431wt	no	15	2.29589
4	r03c03f29p00-ch1sk1fk1fl1	0minTNFa	A431wt	no	16	0.941023
4	r03c03f29p00-ch1sk1fk1fl1	0minTNFa	A431wt	no	17	1.37203
4	r03c03f29p00-ch1sk1fk1fl1	0minTNFa	A431wt	no	18	0.726357
4	r03c03f29p00-ch1sk1fk1fl1	0minTNFa	A431wt	no	19	0.812963
4	r03c03f29p00-ch1sk1fk1fl1	0minTNFa	A431wt	no	20	1.60765
4	r03c03f29p00-ch1sk1fk1fl1	0minTNFa	A431wt	no	21	1.33124
4	r03c03f29p00-ch1sk1fk1fl1	0minTNFa	A431wt	no	22	0.847603
4	r03c03f29p00-ch1sk1fk1fl1	0minTNFa	A431wt	no	23	0.667275
4	r03c03f29p00-ch1sk1fk1fl1	0minTNFa	A431wt	no	24	0.756717
4	r03c03f29p00-ch1sk1fk1fl1	0minTNFa	A431wt	no	25	0.878286
4	r03c03f29p00-ch1sk1fk1fl1	0minTNFa	A431wt	no	26	1.07537
4	r03c03f29p00-ch1sk1fk1fl1	0minTNFa	A431wt	no	27	0.820732
4	r03c03f29p00-ch1sk1fk1fl1	0minTNFa	A431wt	no	28	0.887764
4	r03c03f29p00-ch1sk1fk1fl1	0minTNFa	A431wt	no	29	1.38181
4	r03c03f29p00-ch1sk1fk1fl1	0minTNFa	A431wt	no	30	0.96784
4	r03c03f29p00-ch1sk1fk1fl1	0minTNFa	A431wt	no	31	1.81728
4	r03c03f29p00-ch1sk1fk1fl1	0minTNFa	A431wt	no	32	1.56043
4	r03c03f30p00-ch1sk1fk1fl1	0minTNFa	A431wt	no	1	1.11591
4	r03c03f30p00-ch1sk1fk1fl1	0minTNFa	A431wt	no	2	0.917495
4	r03c03f30p00-ch1sk1fk1fl1	0minTNFa	A431wt	no	3	1.58902
4	r03c03f30p00-ch1sk1fk1fl1	0minTNFa	A431wt	no	4	0.753507
4	r03c03f30p00-ch1sk1fk1fl1	0minTNFa	A431wt	no	5	1.57839
4	r03c03f30p00-ch1sk1fk1fl1	0minTNFa	A431wt	no	6	1.66512
4	r03c03f30p00-ch1sk1fk1fl1	0minTNFa	A431wt	no	7	0.661852
4	r03c03f30p00-ch1sk1fk1fl1	0minTNFa	A431wt	no	8	1.28646
4	r03c03f30p00-ch1sk1fk1fl1	0minTNFa	A431wt	no	9	1.98838
4	r03c03f30p00-ch1sk1fk1fl1	0minTNFa	A431wt	no	10	2.93302
4	r03c03f30p00-ch1sk1fk1fl1	0minTNFa	A431wt	no	11	1.06367
4	r03c03f30p00-ch1sk1fk1fl1	0minTNFa	A431wt	no	12	0.922482
4	r03c03f30p00-ch1sk1fk1fl1	0minTNFa	A431wt	no	13	0.874118
4	r03c03f30p00-ch1sk1fk1fl1	0minTNFa	A431wt	no	14	1.70249
4	r03c03f30p00-ch1sk1fk1fl1	0minTNFa	A431wt	no	15	0.96973
4	r03c03f30p00-ch1sk1fk1fl1	0minTNFa	A431wt	no	16	1.17736
4	r03c03f30p00-ch1sk1fk1fl1	0minTNFa	A431wt	no	17	0.731934
4	r03c03f30p00-ch1sk1fk1fl1	0minTNFa	A431wt	no	18	0.804171
4	r03c03f30p00-ch1sk1fk1fl1	0minTNFa	A431wt	no	19	1.73625
4	r03c03f30p00-ch1sk1fk1fl1	0minTNFa	A431wt	no	20	0.968184
4	r03c03f30p00-ch1sk1fk1fl1	0minTNFa	A431wt	no	21	0.862841
4	r03c03f30p00-ch1sk1fk1fl1	0minTNFa	A431wt	no	22	1.50052
4	r03c03f30p00-ch1sk1fk1fl1	0minTNFa	A431wt	no	23	0.823825
4	r03c03f30p00-ch1sk1fk1fl1	0minTNFa	A431wt	no	24	2.2641
4	r03c03f30p00-ch1sk1fk1fl1	0minTNFa	A431wt	no	25	1.01387
4	r03c03f30p00-ch1sk1fk1fl1	0minTNFa	A431wt	no	26	2.04122
4	r03c03f30p00-ch1sk1fk1fl1	0minTNFa	A431wt	no	27	0.741419
4	r03c03f30p00-ch1sk1fk1fl1	0minTNFa	A431wt	no	28	1.25719
4	r03c03f30p00-ch1sk1fk1fl1	0minTNFa	A431wt	no	29	1.15405
4	r03c03f30p00-ch1sk1fk1fl1	0minTNFa	A431wt	no	30	0.602048
4	r03c03f30p00-ch1sk1fk1fl1	0minTNFa	A431wt	no	31	1.64061
4	r03c03f30p00-ch1sk1fk1fl1	0minTNFa	A431wt	no	32	0.754982
4	r03c03f30p00-ch1sk1fk1fl1	0minTNFa	A431wt	no	33	1.16092
4	r03c03f30p00-ch1sk1fk1fl1	0minTNFa	A431wt	no	34	0.957071
4	r03c03f30p00-ch1sk1fk1fl1	0minTNFa	A431wt	no	35	0.961977
4	r03c03f30p00-ch1sk1fk1fl1	0minTNFa	A431wt	no	36	0.594293
4	r03c03f30p00-ch1sk1fk1fl1	0minTNFa	A431wt	no	37	0.818226
4	r03c03f30p00-ch1sk1fk1fl1	0minTNFa	A431wt	no	38	0.740971
4	r03c03f30p00-ch1sk1fk1fl1	0minTNFa	A431wt	no	39	2.59276
4	r03c03f30p00-ch1sk1fk1fl1	0minTNFa	A431wt	no	40	1.17444
4	r03c03f30p00-ch1sk1fk1fl1	0minTNFa	A431wt	no	41	1.34615
4	r03c03f30p00-ch1sk1fk1fl1	0minTNFa	A431wt	no	42	1.3826
4	r03c03f30p00-ch1sk1fk1fl1	0minTNFa	A431wt	no	43	1.76095
4	r03c03f30p00-ch1sk1fk1fl1	0minTNFa	A431wt	no	44	1.43803
4	r03c03f30p00-ch1sk1fk1fl1	0minTNFa	A431wt	no	45	1.18745
4	r03c03f30p00-ch1sk1fk1fl1	0minTNFa	A431wt	no	46	1.40836
4	r03c03f30p00-ch1sk1fk1fl1	0minTNFa	A431wt	no	47	1.17894
4	r03c03f30p00-ch1sk1fk1fl1	0minTNFa	A431wt	no	48	1.03904
4	r03c03f30p00-ch1sk1fk1fl1	0minTNFa	A431wt	no	49	2.34542
4	r03c03f30p00-ch1sk1fk1fl1	0minTNFa	A431wt	no	50	1.12558
4	r03c03f30p00-ch1sk1fk1fl1	0minTNFa	A431wt	no	51	1.24048
4	r03c03f31p00-ch1sk1fk1fl1	0minTNFa	A431wt	no	1	2.72998
4	r03c03f31p00-ch1sk1fk1fl1	0minTNFa	A431wt	no	2	0.609198
4	r03c03f31p00-ch1sk1fk1fl1	0minTNFa	A431wt	no	3	1.01376
4	r03c03f31p00-ch1sk1fk1fl1	0minTNFa	A431wt	no	4	0.714788
4	r03c03f31p00-ch1sk1fk1fl1	0minTNFa	A431wt	no	5	0.983383
4	r03c03f31p00-ch1sk1fk1fl1	0minTNFa	A431wt	no	6	1.54228
4	r03c03f31p00-ch1sk1fk1fl1	0minTNFa	A431wt	no	7	0.781521
4	r03c03f31p00-ch1sk1fk1fl1	0minTNFa	A431wt	no	8	0.898846
4	r03c03f31p00-ch1sk1fk1fl1	0minTNFa	A431wt	no	9	0.706506
4	r03c03f31p00-ch1sk1fk1fl1	0minTNFa	A431wt	no	10	0.812754
4	r03c03f31p00-ch1sk1fk1fl1	0minTNFa	A431wt	no	11	0.718448
4	r03c03f31p00-ch1sk1fk1fl1	0minTNFa	A431wt	no	12	1.26107
4	r03c03f31p00-ch1sk1fk1fl1	0minTNFa	A431wt	no	13	0.784239
4	r03c03f31p00-ch1sk1fk1fl1	0minTNFa	A431wt	no	14	0.710847
4	r03c03f31p00-ch1sk1fk1fl1	0minTNFa	A431wt	no	15	0.857272
4	r03c03f31p00-ch1sk1fk1fl1	0minTNFa	A431wt	no	16	0.730197
4	r03c03f31p00-ch1sk1fk1fl1	0minTNFa	A431wt	no	17	0.622924
4	r03c03f31p00-ch1sk1fk1fl1	0minTNFa	A431wt	no	18	0.636422
4	r03c03f31p00-ch1sk1fk1fl1	0minTNFa	A431wt	no	19	1.92324
[truncated: 56,457 more rows]
