# Supplementary material for: Nuclear envelope-associated lipid droplets are enriched in cholesteryl esters and increase during inflammatory signaling
Source: EMBO J. 2025 Apr 7;44(10):2774–802. doi: 10.1038/s44318-025-00423-2 (PMC12084420; doi:10.1038/s44318-025-00423-2)
Supplement: Supplementary file 9 — Source data Fig. 7 [file 44318_2025_423_MOESM9_ESM.zip › 7F/p65_nuclearTranslocation_SOAT-GFP-SOAT-GFP+PKF_pooled4-5.xlsx]

## Sheet: Description
This file contains the cell-level data of p65 nuclear translocation.
The figure shows pooled data from 2 biological replicates.
column descriptions
expID	identifier of the experiment (biological replicate)
ImageName	identifier of the field of view
load	name of the loading condition
cellType	name of the cell type
SOATi	yes/no indicating if SOAT inhibitor was present in the well
cellID	unique identifier (within the field of view) of the cell
meanIntensityRatio_nucleusCyto_bgSub_norm	The readout of p65 nuclear translocation as specified in the paper
Cell numbers	SOAToe	SOAToe+SOATi	SOAToe	SOAToe+SOATi	SOAToe	SOAToe+SOATi	SOAToe	SOAToe+SOATi
expID/TNFa load	0min		10min		20min		30min
4	4015	3701	3711	3549	3504	3402	3605	3314
5	2306	1808	2381	1918	2370	1696	2320	1794

## Sheet: sourceData_SOAT-GFP-SOAT-GFP+PK
expID	ImageName	load	cellType	SOATi	cellID	meanIntensityRatio_nucleusCyto_bgSub_norm
4	r03c04f01p00-ch1sk1fk1fl1	0minTNFa	SOAToe	no	1	1.14625
4	r03c04f01p00-ch1sk1fk1fl1	0minTNFa	SOAToe	no	2	1.09311
4	r03c04f01p00-ch1sk1fk1fl1	0minTNFa	SOAToe	no	3	1.21578
4	r03c04f01p00-ch1sk1fk1fl1	0minTNFa	SOAToe	no	4	1.67495
4	r03c04f01p00-ch1sk1fk1fl1	0minTNFa	SOAToe	no	5	0.695827
4	r03c04f01p00-ch1sk1fk1fl1	0minTNFa	SOAToe	no	6	0.706052
4	r03c04f01p00-ch1sk1fk1fl1	0minTNFa	SOAToe	no	7	0.693097
4	r03c04f01p00-ch1sk1fk1fl1	0minTNFa	SOAToe	no	8	0.701286
4	r03c04f01p00-ch1sk1fk1fl1	0minTNFa	SOAToe	no	9	0.847772
4	r03c04f01p00-ch1sk1fk1fl1	0minTNFa	SOAToe	no	10	0.760298
4	r03c04f01p00-ch1sk1fk1fl1	0minTNFa	SOAToe	no	11	0.631883
4	r03c04f01p00-ch1sk1fk1fl1	0minTNFa	SOAToe	no	12	0.785578
4	r03c04f01p00-ch1sk1fk1fl1	0minTNFa	SOAToe	no	13	0.868592
4	r03c04f01p00-ch1sk1fk1fl1	0minTNFa	SOAToe	no	14	0.839742
4	r03c04f01p00-ch1sk1fk1fl1	0minTNFa	SOAToe	no	15	0.755107
4	r03c04f01p00-ch1sk1fk1fl1	0minTNFa	SOAToe	no	16	0.879226
4	r03c04f01p00-ch1sk1fk1fl1	0minTNFa	SOAToe	no	17	0.643973
4	r03c04f01p00-ch1sk1fk1fl1	0minTNFa	SOAToe	no	18	0.775172
4	r03c04f01p00-ch1sk1fk1fl1	0minTNFa	SOAToe	no	19	0.743319
4	r03c04f01p00-ch1sk1fk1fl1	0minTNFa	SOAToe	no	20	0.834657
4	r03c04f01p00-ch1sk1fk1fl1	0minTNFa	SOAToe	no	21	0.824844
4	r03c04f01p00-ch1sk1fk1fl1	0minTNFa	SOAToe	no	22	0.66058
4	r03c04f01p00-ch1sk1fk1fl1	0minTNFa	SOAToe	no	23	0.724768
4	r03c04f01p00-ch1sk1fk1fl1	0minTNFa	SOAToe	no	24	0.794481
4	r03c04f01p00-ch1sk1fk1fl1	0minTNFa	SOAToe	no	25	1.12545
4	r03c04f01p00-ch1sk1fk1fl1	0minTNFa	SOAToe	no	26	1.04692
4	r03c04f01p00-ch1sk1fk1fl1	0minTNFa	SOAToe	no	27	1.07222
4	r03c04f01p00-ch1sk1fk1fl1	0minTNFa	SOAToe	no	28	0.656871
4	r03c04f01p00-ch1sk1fk1fl1	0minTNFa	SOAToe	no	29	0.735812
4	r03c04f01p00-ch1sk1fk1fl1	0minTNFa	SOAToe	no	30	0.67908
4	r03c04f01p00-ch1sk1fk1fl1	0minTNFa	SOAToe	no	31	1.18116
4	r03c04f01p00-ch1sk1fk1fl1	0minTNFa	SOAToe	no	32	0.933675
4	r03c04f01p00-ch1sk1fk1fl1	0minTNFa	SOAToe	no	33	0.683561
4	r03c04f01p00-ch1sk1fk1fl1	0minTNFa	SOAToe	no	34	0.667392
4	r03c04f01p00-ch1sk1fk1fl1	0minTNFa	SOAToe	no	35	0.939851
4	r03c04f01p00-ch1sk1fk1fl1	0minTNFa	SOAToe	no	36	0.801248
4	r03c04f01p00-ch1sk1fk1fl1	0minTNFa	SOAToe	no	37	0.615764
4	r03c04f01p00-ch1sk1fk1fl1	0minTNFa	SOAToe	no	38	1.06848
4	r03c04f01p00-ch1sk1fk1fl1	0minTNFa	SOAToe	no	39	0.781046
4	r03c04f01p00-ch1sk1fk1fl1	0minTNFa	SOAToe	no	40	0.836169
4	r03c04f01p00-ch1sk1fk1fl1	0minTNFa	SOAToe	no	41	1.4626
4	r03c04f01p00-ch1sk1fk1fl1	0minTNFa	SOAToe	no	42	1.19515
4	r03c04f01p00-ch1sk1fk1fl1	0minTNFa	SOAToe	no	43	1.06557
4	r03c04f01p00-ch1sk1fk1fl1	0minTNFa	SOAToe	no	44	0.905261
4	r03c04f01p00-ch1sk1fk1fl1	0minTNFa	SOAToe	no	45	1.96563
4	r03c04f01p00-ch1sk1fk1fl1	0minTNFa	SOAToe	no	46	2.34758
4	r03c04f02p00-ch1sk1fk1fl1	0minTNFa	SOAToe	no	1	1.48852
4	r03c04f02p00-ch1sk1fk1fl1	0minTNFa	SOAToe	no	2	2.36426
4	r03c04f02p00-ch1sk1fk1fl1	0minTNFa	SOAToe	no	3	1.05825
4	r03c04f02p00-ch1sk1fk1fl1	0minTNFa	SOAToe	no	4	1.05799
4	r03c04f02p00-ch1sk1fk1fl1	0minTNFa	SOAToe	no	5	1.46084
4	r03c04f02p00-ch1sk1fk1fl1	0minTNFa	SOAToe	no	6	1.16102
4	r03c04f02p00-ch1sk1fk1fl1	0minTNFa	SOAToe	no	7	1.44511
4	r03c04f02p00-ch1sk1fk1fl1	0minTNFa	SOAToe	no	8	0.971789
4	r03c04f02p00-ch1sk1fk1fl1	0minTNFa	SOAToe	no	9	0.855669
4	r03c04f02p00-ch1sk1fk1fl1	0minTNFa	SOAToe	no	10	0.918346
4	r03c04f02p00-ch1sk1fk1fl1	0minTNFa	SOAToe	no	11	2.15129
4	r03c04f02p00-ch1sk1fk1fl1	0minTNFa	SOAToe	no	12	0.770365
4	r03c04f02p00-ch1sk1fk1fl1	0minTNFa	SOAToe	no	13	0.669995
4	r03c04f02p00-ch1sk1fk1fl1	0minTNFa	SOAToe	no	14	1.95788
4	r03c04f02p00-ch1sk1fk1fl1	0minTNFa	SOAToe	no	15	0.690322
4	r03c04f02p00-ch1sk1fk1fl1	0minTNFa	SOAToe	no	16	0.775515
4	r03c04f02p00-ch1sk1fk1fl1	0minTNFa	SOAToe	no	17	0.89052
4	r03c04f02p00-ch1sk1fk1fl1	0minTNFa	SOAToe	no	18	1.0258
4	r03c04f02p00-ch1sk1fk1fl1	0minTNFa	SOAToe	no	19	1.16037
4	r03c04f02p00-ch1sk1fk1fl1	0minTNFa	SOAToe	no	20	0.873745
4	r03c04f02p00-ch1sk1fk1fl1	0minTNFa	SOAToe	no	21	1.2441
4	r03c04f02p00-ch1sk1fk1fl1	0minTNFa	SOAToe	no	22	1.16878
4	r03c04f02p00-ch1sk1fk1fl1	0minTNFa	SOAToe	no	23	0.819985
4	r03c04f02p00-ch1sk1fk1fl1	0minTNFa	SOAToe	no	24	0.712886
4	r03c04f02p00-ch1sk1fk1fl1	0minTNFa	SOAToe	no	25	0.819371
4	r03c04f02p00-ch1sk1fk1fl1	0minTNFa	SOAToe	no	26	0.594721
4	r03c04f02p00-ch1sk1fk1fl1	0minTNFa	SOAToe	no	27	1.26805
4	r03c04f02p00-ch1sk1fk1fl1	0minTNFa	SOAToe	no	28	0.680355
4	r03c04f02p00-ch1sk1fk1fl1	0minTNFa	SOAToe	no	29	0.749108
4	r03c04f02p00-ch1sk1fk1fl1	0minTNFa	SOAToe	no	30	1.19274
4	r03c04f02p00-ch1sk1fk1fl1	0minTNFa	SOAToe	no	31	0.733167
4	r03c04f02p00-ch1sk1fk1fl1	0minTNFa	SOAToe	no	32	1.96216
4	r03c04f02p00-ch1sk1fk1fl1	0minTNFa	SOAToe	no	33	0.686579
4	r03c04f02p00-ch1sk1fk1fl1	0minTNFa	SOAToe	no	34	0.927849
4	r03c04f02p00-ch1sk1fk1fl1	0minTNFa	SOAToe	no	35	0.891472
4	r03c04f02p00-ch1sk1fk1fl1	0minTNFa	SOAToe	no	36	0.845706
4	r03c04f02p00-ch1sk1fk1fl1	0minTNFa	SOAToe	no	37	0.989895
4	r03c04f02p00-ch1sk1fk1fl1	0minTNFa	SOAToe	no	38	1.31398
4	r03c04f02p00-ch1sk1fk1fl1	0minTNFa	SOAToe	no	39	0.815941
4	r03c04f02p00-ch1sk1fk1fl1	0minTNFa	SOAToe	no	40	0.810151
4	r03c04f02p00-ch1sk1fk1fl1	0minTNFa	SOAToe	no	41	1.75311
4	r03c04f02p00-ch1sk1fk1fl1	0minTNFa	SOAToe	no	42	0.834003
4	r03c04f02p00-ch1sk1fk1fl1	0minTNFa	SOAToe	no	43	4.40592
4	r03c04f03p00-ch1sk1fk1fl1	0minTNFa	SOAToe	no	1	1.54882
4	r03c04f03p00-ch1sk1fk1fl1	0minTNFa	SOAToe	no	2	1.49061
4	r03c04f03p00-ch1sk1fk1fl1	0minTNFa	SOAToe	no	3	1.30949
4	r03c04f03p00-ch1sk1fk1fl1	0minTNFa	SOAToe	no	4	1.33186
4	r03c04f03p00-ch1sk1fk1fl1	0minTNFa	SOAToe	no	5	1.63002
4	r03c04f03p00-ch1sk1fk1fl1	0minTNFa	SOAToe	no	6	0.919745
4	r03c04f03p00-ch1sk1fk1fl1	0minTNFa	SOAToe	no	7	1.14518
4	r03c04f03p00-ch1sk1fk1fl1	0minTNFa	SOAToe	no	8	1.1899
4	r03c04f03p00-ch1sk1fk1fl1	0minTNFa	SOAToe	no	9	1.31471
4	r03c04f03p00-ch1sk1fk1fl1	0minTNFa	SOAToe	no	10	0.929077
4	r03c04f03p00-ch1sk1fk1fl1	0minTNFa	SOAToe	no	11	0.930619
4	r03c04f03p00-ch1sk1fk1fl1	0minTNFa	SOAToe	no	12	0.955472
4	r03c04f03p00-ch1sk1fk1fl1	0minTNFa	SOAToe	no	13	0.867049
4	r03c04f03p00-ch1sk1fk1fl1	0minTNFa	SOAToe	no	14	1.19927
4	r03c04f03p00-ch1sk1fk1fl1	0minTNFa	SOAToe	no	15	0.871238
4	r03c04f03p00-ch1sk1fk1fl1	0minTNFa	SOAToe	no	16	0.758338
4	r03c04f03p00-ch1sk1fk1fl1	0minTNFa	SOAToe	no	17	1.51543
4	r03c04f03p00-ch1sk1fk1fl1	0minTNFa	SOAToe	no	18	0.918017
4	r03c04f03p00-ch1sk1fk1fl1	0minTNFa	SOAToe	no	19	0.988986
4	r03c04f03p00-ch1sk1fk1fl1	0minTNFa	SOAToe	no	20	0.867169
4	r03c04f03p00-ch1sk1fk1fl1	0minTNFa	SOAToe	no	21	0.830097
4	r03c04f03p00-ch1sk1fk1fl1	0minTNFa	SOAToe	no	22	0.935374
4	r03c04f03p00-ch1sk1fk1fl1	0minTNFa	SOAToe	no	23	0.914056
4	r03c04f03p00-ch1sk1fk1fl1	0minTNFa	SOAToe	no	24	0.836047
4	r03c04f03p00-ch1sk1fk1fl1	0minTNFa	SOAToe	no	25	0.872963
4	r03c04f03p00-ch1sk1fk1fl1	0minTNFa	SOAToe	no	26	0.814182
4	r03c04f03p00-ch1sk1fk1fl1	0minTNFa	SOAToe	no	27	0.87748
4	r03c04f03p00-ch1sk1fk1fl1	0minTNFa	SOAToe	no	28	0.722547
4	r03c04f03p00-ch1sk1fk1fl1	0minTNFa	SOAToe	no	29	2.40929
4	r03c04f03p00-ch1sk1fk1fl1	0minTNFa	SOAToe	no	30	0.908123
4	r03c04f03p00-ch1sk1fk1fl1	0minTNFa	SOAToe	no	31	1.20252
4	r03c04f03p00-ch1sk1fk1fl1	0minTNFa	SOAToe	no	32	0.684087
4	r03c04f03p00-ch1sk1fk1fl1	0minTNFa	SOAToe	no	33	0.793964
4	r03c04f03p00-ch1sk1fk1fl1	0minTNFa	SOAToe	no	34	0.806333
4	r03c04f03p00-ch1sk1fk1fl1	0minTNFa	SOAToe	no	35	0.953085
4	r03c04f03p00-ch1sk1fk1fl1	0minTNFa	SOAToe	no	36	1.94961
4	r03c04f03p00-ch1sk1fk1fl1	0minTNFa	SOAToe	no	37	0.746618
4	r03c04f03p00-ch1sk1fk1fl1	0minTNFa	SOAToe	no	38	0.67159
4	r03c04f03p00-ch1sk1fk1fl1	0minTNFa	SOAToe	no	39	1.0282
4	r03c04f03p00-ch1sk1fk1fl1	0minTNFa	SOAToe	no	40	0.982173
4	r03c04f03p00-ch1sk1fk1fl1	0minTNFa	SOAToe	no	41	1.12151
4	r03c04f03p00-ch1sk1fk1fl1	0minTNFa	SOAToe	no	42	0.962476
4	r03c04f03p00-ch1sk1fk1fl1	0minTNFa	SOAToe	no	43	1.06881
4	r03c04f03p00-ch1sk1fk1fl1	0minTNFa	SOAToe	no	44	0.989117
4	r03c04f03p00-ch1sk1fk1fl1	0minTNFa	SOAToe	no	45	0.811003
4	r03c04f03p00-ch1sk1fk1fl1	0minTNFa	SOAToe	no	46	1.31439
4	r03c04f03p00-ch1sk1fk1fl1	0minTNFa	SOAToe	no	47	0.92409
4	r03c04f03p00-ch1sk1fk1fl1	0minTNFa	SOAToe	no	48	0.873524
4	r03c04f03p00-ch1sk1fk1fl1	0minTNFa	SOAToe	no	49	0.955338
4	r03c04f04p00-ch1sk1fk1fl1	0minTNFa	SOAToe	no	1	1.04562
4	r03c04f04p00-ch1sk1fk1fl1	0minTNFa	SOAToe	no	2	1.33741
4	r03c04f04p00-ch1sk1fk1fl1	0minTNFa	SOAToe	no	3	1.09442
4	r03c04f04p00-ch1sk1fk1fl1	0minTNFa	SOAToe	no	4	0.964125
4	r03c04f04p00-ch1sk1fk1fl1	0minTNFa	SOAToe	no	5	0.899692
4	r03c04f04p00-ch1sk1fk1fl1	0minTNFa	SOAToe	no	6	0.891
4	r03c04f04p00-ch1sk1fk1fl1	0minTNFa	SOAToe	no	7	0.825839
4	r03c04f04p00-ch1sk1fk1fl1	0minTNFa	SOAToe	no	8	0.753755
4	r03c04f04p00-ch1sk1fk1fl1	0minTNFa	SOAToe	no	9	1.19702
4	r03c04f04p00-ch1sk1fk1fl1	0minTNFa	SOAToe	no	10	0.938141
4	r03c04f04p00-ch1sk1fk1fl1	0minTNFa	SOAToe	no	11	0.81872
4	r03c04f04p00-ch1sk1fk1fl1	0minTNFa	SOAToe	no	12	0.933033
4	r03c04f04p00-ch1sk1fk1fl1	0minTNFa	SOAToe	no	13	0.874125
4	r03c04f04p00-ch1sk1fk1fl1	0minTNFa	SOAToe	no	14	1.09115
4	r03c04f04p00-ch1sk1fk1fl1	0minTNFa	SOAToe	no	15	0.823901
4	r03c04f04p00-ch1sk1fk1fl1	0minTNFa	SOAToe	no	16	0.583002
4	r03c04f04p00-ch1sk1fk1fl1	0minTNFa	SOAToe	no	17	1.02797
4	r03c04f04p00-ch1sk1fk1fl1	0minTNFa	SOAToe	no	18	0.652459
4	r03c04f04p00-ch1sk1fk1fl1	0minTNFa	SOAToe	no	19	0.823213
4	r03c04f04p00-ch1sk1fk1fl1	0minTNFa	SOAToe	no	20	0.79196
4	r03c04f04p00-ch1sk1fk1fl1	0minTNFa	SOAToe	no	21	0.705118
4	r03c04f04p00-ch1sk1fk1fl1	0minTNFa	SOAToe	no	22	1.20401
4	r03c04f04p00-ch1sk1fk1fl1	0minTNFa	SOAToe	no	23	0.735295
4	r03c04f04p00-ch1sk1fk1fl1	0minTNFa	SOAToe	no	24	0.994954
4	r03c04f04p00-ch1sk1fk1fl1	0minTNFa	SOAToe	no	25	0.80365
4	r03c04f04p00-ch1sk1fk1fl1	0minTNFa	SOAToe	no	26	0.869877
4	r03c04f04p00-ch1sk1fk1fl1	0minTNFa	SOAToe	no	27	0.818097
4	r03c04f04p00-ch1sk1fk1fl1	0minTNFa	SOAToe	no	28	0.852795
4	r03c04f04p00-ch1sk1fk1fl1	0minTNFa	SOAToe	no	29	0.77315
4	r03c04f04p00-ch1sk1fk1fl1	0minTNFa	SOAToe	no	30	0.871535
4	r03c04f04p00-ch1sk1fk1fl1	0minTNFa	SOAToe	no	31	0.842361
4	r03c04f04p00-ch1sk1fk1fl1	0minTNFa	SOAToe	no	32	0.720594
4	r03c04f04p00-ch1sk1fk1fl1	0minTNFa	SOAToe	no	33	0.651733
4	r03c04f04p00-ch1sk1fk1fl1	0minTNFa	SOAToe	no	34	0.81343
4	r03c04f04p00-ch1sk1fk1fl1	0minTNFa	SOAToe	no	35	1.09048
4	r03c04f04p00-ch1sk1fk1fl1	0minTNFa	SOAToe	no	36	0.822633
4	r03c04f04p00-ch1sk1fk1fl1	0minTNFa	SOAToe	no	37	0.67853
4	r03c04f04p00-ch1sk1fk1fl1	0minTNFa	SOAToe	no	38	0.881985
4	r03c04f04p00-ch1sk1fk1fl1	0minTNFa	SOAToe	no	39	1.10396
4	r03c04f04p00-ch1sk1fk1fl1	0minTNFa	SOAToe	no	40	0.768555
4	r03c04f04p00-ch1sk1fk1fl1	0minTNFa	SOAToe	no	41	0.932138
4	r03c04f04p00-ch1sk1fk1fl1	0minTNFa	SOAToe	no	42	0.773126
4	r03c04f04p00-ch1sk1fk1fl1	0minTNFa	SOAToe	no	43	0.527849
4	r03c04f04p00-ch1sk1fk1fl1	0minTNFa	SOAToe	no	44	0.710579
4	r03c04f04p00-ch1sk1fk1fl1	0minTNFa	SOAToe	no	45	0.759906
4	r03c04f04p00-ch1sk1fk1fl1	0minTNFa	SOAToe	no	46	0.833086
4	r03c04f04p00-ch1sk1fk1fl1	0minTNFa	SOAToe	no	47	0.671851
4	r03c04f04p00-ch1sk1fk1fl1	0minTNFa	SOAToe	no	48	1.00611
4	r03c04f04p00-ch1sk1fk1fl1	0minTNFa	SOAToe	no	49	0.70612
4	r03c04f04p00-ch1sk1fk1fl1	0minTNFa	SOAToe	no	50	0.797842
4	r03c04f04p00-ch1sk1fk1fl1	0minTNFa	SOAToe	no	51	0.876686
4	r03c04f04p00-ch1sk1fk1fl1	0minTNFa	SOAToe	no	52	0.760267
4	r03c04f04p00-ch1sk1fk1fl1	0minTNFa	SOAToe	no	53	0.834017
4	r03c04f04p00-ch1sk1fk1fl1	0minTNFa	SOAToe	no	54	0.937786
4	r03c04f04p00-ch1sk1fk1fl1	0minTNFa	SOAToe	no	55	1.03595
4	r03c04f04p00-ch1sk1fk1fl1	0minTNFa	SOAToe	no	56	1.20618
4	r03c04f04p00-ch1sk1fk1fl1	0minTNFa	SOAToe	no	57	0.871557
4	r03c04f04p00-ch1sk1fk1fl1	0minTNFa	SOAToe	no	58	0.970244
4	r03c04f04p00-ch1sk1fk1fl1	0minTNFa	SOAToe	no	59	0.830406
4	r03c04f04p00-ch1sk1fk1fl1	0minTNFa	SOAToe	no	60	0.793321
4	r03c04f04p00-ch1sk1fk1fl1	0minTNFa	SOAToe	no	61	1.16044
4	r03c04f04p00-ch1sk1fk1fl1	0minTNFa	SOAToe	no	62	0.878405
4	r03c04f04p00-ch1sk1fk1fl1	0minTNFa	SOAToe	no	63	0.851771
4	r03c04f04p00-ch1sk1fk1fl1	0minTNFa	SOAToe	no	64	0.694889
4	r03c04f04p00-ch1sk1fk1fl1	0minTNFa	SOAToe	no	65	0.934364
4	r03c04f04p00-ch1sk1fk1fl1	0minTNFa	SOAToe	no	66	1.00664
4	r03c04f04p00-ch1sk1fk1fl1	0minTNFa	SOAToe	no	67	0.659616
4	r03c04f04p00-ch1sk1fk1fl1	0minTNFa	SOAToe	no	68	1.18195
4	r03c04f05p00-ch1sk1fk1fl1	0minTNFa	SOAToe	no	1	0.969621
4	r03c04f05p00-ch1sk1fk1fl1	0minTNFa	SOAToe	no	2	0.898182
4	r03c04f05p00-ch1sk1fk1fl1	0minTNFa	SOAToe	no	3	0.736375
4	r03c04f05p00-ch1sk1fk1fl1	0minTNFa	SOAToe	no	4	1.14963
4	r03c04f05p00-ch1sk1fk1fl1	0minTNFa	SOAToe	no	5	1.42617
4	r03c04f05p00-ch1sk1fk1fl1	0minTNFa	SOAToe	no	6	1.10709
4	r03c04f05p00-ch1sk1fk1fl1	0minTNFa	SOAToe	no	7	1.29452
4	r03c04f05p00-ch1sk1fk1fl1	0minTNFa	SOAToe	no	8	0.989827
4	r03c04f05p00-ch1sk1fk1fl1	0minTNFa	SOAToe	no	9	0.832343
4	r03c04f05p00-ch1sk1fk1fl1	0minTNFa	SOAToe	no	10	1.26758
4	r03c04f05p00-ch1sk1fk1fl1	0minTNFa	SOAToe	no	11	0.969975
4	r03c04f05p00-ch1sk1fk1fl1	0minTNFa	SOAToe	no	12	0.975066
4	r03c04f05p00-ch1sk1fk1fl1	0minTNFa	SOAToe	no	13	0.911139
4	r03c04f05p00-ch1sk1fk1fl1	0minTNFa	SOAToe	no	14	0.995824
4	r03c04f05p00-ch1sk1fk1fl1	0minTNFa	SOAToe	no	15	0.854755
4	r03c04f05p00-ch1sk1fk1fl1	0minTNFa	SOAToe	no	16	1.09111
4	r03c04f05p00-ch1sk1fk1fl1	0minTNFa	SOAToe	no	17	0.969049
4	r03c04f05p00-ch1sk1fk1fl1	0minTNFa	SOAToe	no	18	0.711586
4	r03c04f05p00-ch1sk1fk1fl1	0minTNFa	SOAToe	no	19	0.688444
4	r03c04f05p00-ch1sk1fk1fl1	0minTNFa	SOAToe	no	20	0.829226
4	r03c04f05p00-ch1sk1fk1fl1	0minTNFa	SOAToe	no	21	0.768635
4	r03c04f05p00-ch1sk1fk1fl1	0minTNFa	SOAToe	no	22	0.962195
4	r03c04f05p00-ch1sk1fk1fl1	0minTNFa	SOAToe	no	23	0.777311
4	r03c04f05p00-ch1sk1fk1fl1	0minTNFa	SOAToe	no	24	1.44577
4	r03c04f05p00-ch1sk1fk1fl1	0minTNFa	SOAToe	no	25	0.968747
4	r03c04f05p00-ch1sk1fk1fl1	0minTNFa	SOAToe	no	26	0.815735
4	r03c04f05p00-ch1sk1fk1fl1	0minTNFa	SOAToe	no	27	0.708408
4	r03c04f05p00-ch1sk1fk1fl1	0minTNFa	SOAToe	no	28	1.05897
4	r03c04f05p00-ch1sk1fk1fl1	0minTNFa	SOAToe	no	29	0.706821
4	r03c04f05p00-ch1sk1fk1fl1	0minTNFa	SOAToe	no	30	0.928369
4	r03c04f05p00-ch1sk1fk1fl1	0minTNFa	SOAToe	no	31	0.95072
4	r03c04f05p00-ch1sk1fk1fl1	0minTNFa	SOAToe	no	32	0.824609
4	r03c04f05p00-ch1sk1fk1fl1	0minTNFa	SOAToe	no	33	0.857859
4	r03c04f05p00-ch1sk1fk1fl1	0minTNFa	SOAToe	no	34	0.752434
4	r03c04f05p00-ch1sk1fk1fl1	0minTNFa	SOAToe	no	35	0.91452
4	r03c04f05p00-ch1sk1fk1fl1	0minTNFa	SOAToe	no	36	1.18514
4	r03c04f05p00-ch1sk1fk1fl1	0minTNFa	SOAToe	no	37	0.596138
4	r03c04f05p00-ch1sk1fk1fl1	0minTNFa	SOAToe	no	38	0.857529
4	r03c04f05p00-ch1sk1fk1fl1	0minTNFa	SOAToe	no	39	0.729642
4	r03c04f05p00-ch1sk1fk1fl1	0minTNFa	SOAToe	no	40	0.729295
4	r03c04f05p00-ch1sk1fk1fl1	0minTNFa	SOAToe	no	41	0.962401
4	r03c04f05p00-ch1sk1fk1fl1	0minTNFa	SOAToe	no	42	0.751521
4	r03c04f05p00-ch1sk1fk1fl1	0minTNFa	SOAToe	no	43	1.08043
4	r03c04f05p00-ch1sk1fk1fl1	0minTNFa	SOAToe	no	44	1.38798
4	r03c04f05p00-ch1sk1fk1fl1	0minTNFa	SOAToe	no	45	0.987563
4	r03c04f05p00-ch1sk1fk1fl1	0minTNFa	SOAToe	no	46	0.801838
4	r03c04f05p00-ch1sk1fk1fl1	0minTNFa	SOAToe	no	47	0.805385
4	r03c04f05p00-ch1sk1fk1fl1	0minTNFa	SOAToe	no	48	1.05574
4	r03c04f05p00-ch1sk1fk1fl1	0minTNFa	SOAToe	no	49	0.852749
4	r03c04f05p00-ch1sk1fk1fl1	0minTNFa	SOAToe	no	50	0.682999
4	r03c04f05p00-ch1sk1fk1fl1	0minTNFa	SOAToe	no	51	0.678675
4	r03c04f05p00-ch1sk1fk1fl1	0minTNFa	SOAToe	no	52	1.16616
4	r03c04f05p00-ch1sk1fk1fl1	0minTNFa	SOAToe	no	53	0.917125
4	r03c04f05p00-ch1sk1fk1fl1	0minTNFa	SOAToe	no	54	0.886472
4	r03c04f05p00-ch1sk1fk1fl1	0minTNFa	SOAToe	no	55	1.52267
4	r03c04f05p00-ch1sk1fk1fl1	0minTNFa	SOAToe	no	56	1.2188
4	r03c04f05p00-ch1sk1fk1fl1	0minTNFa	SOAToe	no	57	1.49445
4	r03c04f05p00-ch1sk1fk1fl1	0minTNFa	SOAToe	no	58	0.882953
4	r03c04f05p00-ch1sk1fk1fl1	0minTNFa	SOAToe	no	59	1.04282
4	r03c04f05p00-ch1sk1fk1fl1	0minTNFa	SOAToe	no	60	0.818759
4	r03c04f05p00-ch1sk1fk1fl1	0minTNFa	SOAToe	no	61	1.01307
4	r03c04f05p00-ch1sk1fk1fl1	0minTNFa	SOAToe	no	62	1.26323
4	r03c04f05p00-ch1sk1fk1fl1	0minTNFa	SOAToe	no	63	1.49941
4	r03c04f05p00-ch1sk1fk1fl1	0minTNFa	SOAToe	no	64	1.08651
4	r03c04f05p00-ch1sk1fk1fl1	0minTNFa	SOAToe	no	65	1.36468
4	r03c04f05p00-ch1sk1fk1fl1	0minTNFa	SOAToe	no	66	1.44455
4	r03c04f05p00-ch1sk1fk1fl1	0minTNFa	SOAToe	no	67	0.895495
4	r03c04f06p00-ch1sk1fk1fl1	0minTNFa	SOAToe	no	1	1.35472
4	r03c04f06p00-ch1sk1fk1fl1	0minTNFa	SOAToe	no	2	1.14758
4	r03c04f06p00-ch1sk1fk1fl1	0minTNFa	SOAToe	no	3	1.19829
4	r03c04f06p00-ch1sk1fk1fl1	0minTNFa	SOAToe	no	4	1.02605
4	r03c04f06p00-ch1sk1fk1fl1	0minTNFa	SOAToe	no	5	0.881561
4	r03c04f06p00-ch1sk1fk1fl1	0minTNFa	SOAToe	no	6	1.27926
4	r03c04f06p00-ch1sk1fk1fl1	0minTNFa	SOAToe	no	7	1.32253
4	r03c04f06p00-ch1sk1fk1fl1	0minTNFa	SOAToe	no	8	1.45035
4	r03c04f06p00-ch1sk1fk1fl1	0minTNFa	SOAToe	no	9	0.801956
4	r03c04f06p00-ch1sk1fk1fl1	0minTNFa	SOAToe	no	10	0.669233
4	r03c04f06p00-ch1sk1fk1fl1	0minTNFa	SOAToe	no	11	1.10178
4	r03c04f06p00-ch1sk1fk1fl1	0minTNFa	SOAToe	no	12	1.06586
4	r03c04f06p00-ch1sk1fk1fl1	0minTNFa	SOAToe	no	13	0.686687
4	r03c04f06p00-ch1sk1fk1fl1	0minTNFa	SOAToe	no	14	0.806011
4	r03c04f06p00-ch1sk1fk1fl1	0minTNFa	SOAToe	no	15	0.86301
4	r03c04f06p00-ch1sk1fk1fl1	0minTNFa	SOAToe	no	16	0.836858
4	r03c04f06p00-ch1sk1fk1fl1	0minTNFa	SOAToe	no	17	0.920851
4	r03c04f06p00-ch1sk1fk1fl1	0minTNFa	SOAToe	no	18	0.796347
4	r03c04f06p00-ch1sk1fk1fl1	0minTNFa	SOAToe	no	19	1.30524
4	r03c04f06p00-ch1sk1fk1fl1	0minTNFa	SOAToe	no	20	1.0653
4	r03c04f06p00-ch1sk1fk1fl1	0minTNFa	SOAToe	no	21	0.934266
4	r03c04f06p00-ch1sk1fk1fl1	0minTNFa	SOAToe	no	22	0.734425
4	r03c04f06p00-ch1sk1fk1fl1	0minTNFa	SOAToe	no	23	1.03101
4	r03c04f06p00-ch1sk1fk1fl1	0minTNFa	SOAToe	no	24	0.797588
4	r03c04f06p00-ch1sk1fk1fl1	0minTNFa	SOAToe	no	25	0.798446
4	r03c04f06p00-ch1sk1fk1fl1	0minTNFa	SOAToe	no	26	1.0259
4	r03c04f06p00-ch1sk1fk1fl1	0minTNFa	SOAToe	no	27	0.671497
4	r03c04f06p00-ch1sk1fk1fl1	0minTNFa	SOAToe	no	28	1.25076
4	r03c04f06p00-ch1sk1fk1fl1	0minTNFa	SOAToe	no	29	0.7254
4	r03c04f06p00-ch1sk1fk1fl1	0minTNFa	SOAToe	no	30	0.845551
4	r03c04f06p00-ch1sk1fk1fl1	0minTNFa	SOAToe	no	31	0.955023
4	r03c04f06p00-ch1sk1fk1fl1	0minTNFa	SOAToe	no	32	0.779041
4	r03c04f06p00-ch1sk1fk1fl1	0minTNFa	SOAToe	no	33	0.892933
4	r03c04f06p00-ch1sk1fk1fl1	0minTNFa	SOAToe	no	34	0.911624
4	r03c04f06p00-ch1sk1fk1fl1	0minTNFa	SOAToe	no	35	1.00067
4	r03c04f06p00-ch1sk1fk1fl1	0minTNFa	SOAToe	no	36	0.759373
4	r03c04f06p00-ch1sk1fk1fl1	0minTNFa	SOAToe	no	37	1.92964
4	r03c04f06p00-ch1sk1fk1fl1	0minTNFa	SOAToe	no	38	1.32042
4	r03c04f06p00-ch1sk1fk1fl1	0minTNFa	SOAToe	no	39	0.816555
4	r03c04f06p00-ch1sk1fk1fl1	0minTNFa	SOAToe	no	40	0.749317
4	r03c04f06p00-ch1sk1fk1fl1	0minTNFa	SOAToe	no	41	0.843134
4	r03c04f06p00-ch1sk1fk1fl1	0minTNFa	SOAToe	no	42	0.813064
4	r03c04f06p00-ch1sk1fk1fl1	0minTNFa	SOAToe	no	43	0.738957
4	r03c04f06p00-ch1sk1fk1fl1	0minTNFa	SOAToe	no	44	0.877476
4	r03c04f06p00-ch1sk1fk1fl1	0minTNFa	SOAToe	no	45	0.824625
4	r03c04f06p00-ch1sk1fk1fl1	0minTNFa	SOAToe	no	46	0.859757
4	r03c04f06p00-ch1sk1fk1fl1	0minTNFa	SOAToe	no	47	0.735264
4	r03c04f06p00-ch1sk1fk1fl1	0minTNFa	SOAToe	no	48	1.10097
4	r03c04f06p00-ch1sk1fk1fl1	0minTNFa	SOAToe	no	49	0.927728
4	r03c04f06p00-ch1sk1fk1fl1	0minTNFa	SOAToe	no	50	1.05973
4	r03c04f06p00-ch1sk1fk1fl1	0minTNFa	SOAToe	no	51	0.907046
4	r03c04f06p00-ch1sk1fk1fl1	0minTNFa	SOAToe	no	52	0.876453
4	r03c04f06p00-ch1sk1fk1fl1	0minTNFa	SOAToe	no	53	0.79084
4	r03c04f06p00-ch1sk1fk1fl1	0minTNFa	SOAToe	no	54	0.792199
4	r03c04f06p00-ch1sk1fk1fl1	0minTNFa	SOAToe	no	55	1.17886
4	r03c04f06p00-ch1sk1fk1fl1	0minTNFa	SOAToe	no	56	0.74239
4	r03c04f06p00-ch1sk1fk1fl1	0minTNFa	SOAToe	no	57	0.956098
4	r03c04f06p00-ch1sk1fk1fl1	0minTNFa	SOAToe	no	58	0.707255
4	r03c04f06p00-ch1sk1fk1fl1	0minTNFa	SOAToe	no	59	1.20697
4	r03c04f06p00-ch1sk1fk1fl1	0minTNFa	SOAToe	no	60	1.19513
4	r03c04f06p00-ch1sk1fk1fl1	0minTNFa	SOAToe	no	61	0.96922
4	r03c04f06p00-ch1sk1fk1fl1	0minTNFa	SOAToe	no	62	1.00853
4	r03c04f06p00-ch1sk1fk1fl1	0minTNFa	SOAToe	no	63	1.54872
4	r03c04f07p00-ch1sk1fk1fl1	0minTNFa	SOAToe	no	1	1.29315
4	r03c04f07p00-ch1sk1fk1fl1	0minTNFa	SOAToe	no	2	0.670528
4	r03c04f07p00-ch1sk1fk1fl1	0minTNFa	SOAToe	no	3	0.84157
4	r03c04f07p00-ch1sk1fk1fl1	0minTNFa	SOAToe	no	4	1.0847
4	r03c04f07p00-ch1sk1fk1fl1	0minTNFa	SOAToe	no	5	0.667313
4	r03c04f07p00-ch1sk1fk1fl1	0minTNFa	SOAToe	no	6	1.00173
4	r03c04f07p00-ch1sk1fk1fl1	0minTNFa	SOAToe	no	7	0.76351
4	r03c04f07p00-ch1sk1fk1fl1	0minTNFa	SOAToe	no	8	0.735798
4	r03c04f07p00-ch1sk1fk1fl1	0minTNFa	SOAToe	no	9	0.72053
4	r03c04f07p00-ch1sk1fk1fl1	0minTNFa	SOAToe	no	10	0.675964
4	r03c04f07p00-ch1sk1fk1fl1	0minTNFa	SOAToe	no	11	0.741492
4	r03c04f07p00-ch1sk1fk1fl1	0minTNFa	SOAToe	no	12	0.739148
4	r03c04f07p00-ch1sk1fk1fl1	0minTNFa	SOAToe	no	13	1.36011
4	r03c04f07p00-ch1sk1fk1fl1	0minTNFa	SOAToe	no	14	0.74978
4	r03c04f07p00-ch1sk1fk1fl1	0minTNFa	SOAToe	no	15	0.722899
4	r03c04f07p00-ch1sk1fk1fl1	0minTNFa	SOAToe	no	16	0.651432
4	r03c04f07p00-ch1sk1fk1fl1	0minTNFa	SOAToe	no	17	0.747056
4	r03c04f07p00-ch1sk1fk1fl1	0minTNFa	SOAToe	no	18	1.03678
4	r03c04f07p00-ch1sk1fk1fl1	0minTNFa	SOAToe	no	19	0.739532
4	r03c04f07p00-ch1sk1fk1fl1	0minTNFa	SOAToe	no	20	0.671088
4	r03c04f07p00-ch1sk1fk1fl1	0minTNFa	SOAToe	no	21	0.785225
4	r03c04f07p00-ch1sk1fk1fl1	0minTNFa	SOAToe	no	22	0.655503
4	r03c04f07p00-ch1sk1fk1fl1	0minTNFa	SOAToe	no	23	0.989663
4	r03c04f07p00-ch1sk1fk1fl1	0minTNFa	SOAToe	no	24	0.912539
4	r03c04f07p00-ch1sk1fk1fl1	0minTNFa	SOAToe	no	25	0.698017
4	r03c04f07p00-ch1sk1fk1fl1	0minTNFa	SOAToe	no	26	0.67891
4	r03c04f07p00-ch1sk1fk1fl1	0minTNFa	SOAToe	no	27	0.742115
4	r03c04f07p00-ch1sk1fk1fl1	0minTNFa	SOAToe	no	28	0.803865
4	r03c04f07p00-ch1sk1fk1fl1	0minTNFa	SOAToe	no	29	0.681614
4	r03c04f07p00-ch1sk1fk1fl1	0minTNFa	SOAToe	no	30	0.980985
4	r03c04f07p00-ch1sk1fk1fl1	0minTNFa	SOAToe	no	31	0.619447
4	r03c04f07p00-ch1sk1fk1fl1	0minTNFa	SOAToe	no	32	0.725288
4	r03c04f07p00-ch1sk1fk1fl1	0minTNFa	SOAToe	no	33	0.780751
4	r03c04f07p00-ch1sk1fk1fl1	0minTNFa	SOAToe	no	34	1.047
4	r03c04f07p00-ch1sk1fk1fl1	0minTNFa	SOAToe	no	35	0.807357
4	r03c04f07p00-ch1sk1fk1fl1	0minTNFa	SOAToe	no	36	0.711314
4	r03c04f07p00-ch1sk1fk1fl1	0minTNFa	SOAToe	no	37	0.941507
4	r03c04f07p00-ch1sk1fk1fl1	0minTNFa	SOAToe	no	38	1.19267
4	r03c04f07p00-ch1sk1fk1fl1	0minTNFa	SOAToe	no	39	1.04392
4	r03c04f07p00-ch1sk1fk1fl1	0minTNFa	SOAToe	no	40	0.684342
4	r03c04f07p00-ch1sk1fk1fl1	0minTNFa	SOAToe	no	41	0.741634
4	r03c04f07p00-ch1sk1fk1fl1	0minTNFa	SOAToe	no	42	0.776136
4	r03c04f07p00-ch1sk1fk1fl1	0minTNFa	SOAToe	no	43	0.741572
4	r03c04f07p00-ch1sk1fk1fl1	0minTNFa	SOAToe	no	44	0.873036
4	r03c04f07p00-ch1sk1fk1fl1	0minTNFa	SOAToe	no	45	0.779796
4	r03c04f07p00-ch1sk1fk1fl1	0minTNFa	SOAToe	no	46	0.925987
4	r03c04f07p00-ch1sk1fk1fl1	0minTNFa	SOAToe	no	47	0.870234
4	r03c04f07p00-ch1sk1fk1fl1	0minTNFa	SOAToe	no	48	0.704557
4	r03c04f07p00-ch1sk1fk1fl1	0minTNFa	SOAToe	no	49	0.8619
4	r03c04f07p00-ch1sk1fk1fl1	0minTNFa	SOAToe	no	50	0.74786
4	r03c04f07p00-ch1sk1fk1fl1	0minTNFa	SOAToe	no	51	0.744168
4	r03c04f07p00-ch1sk1fk1fl1	0minTNFa	SOAToe	no	52	0.823242
4	r03c04f07p00-ch1sk1fk1fl1	0minTNFa	SOAToe	no	53	1.32603
4	r03c04f07p00-ch1sk1fk1fl1	0minTNFa	SOAToe	no	54	0.842002
4	r03c04f07p00-ch1sk1fk1fl1	0minTNFa	SOAToe	no	55	1.08991
4	r03c04f07p00-ch1sk1fk1fl1	0minTNFa	SOAToe	no	56	1.44138
4	r03c04f07p00-ch1sk1fk1fl1	0minTNFa	SOAToe	no	57	1.33486
4	r03c04f07p00-ch1sk1fk1fl1	0minTNFa	SOAToe	no	58	1.69681
4	r03c04f07p00-ch1sk1fk1fl1	0minTNFa	SOAToe	no	59	1.3332
4	r03c04f07p00-ch1sk1fk1fl1	0minTNFa	SOAToe	no	60	0.960453
4	r03c04f07p00-ch1sk1fk1fl1	0minTNFa	SOAToe	no	61	1.27774
4	r03c04f08p00-ch1sk1fk1fl1	0minTNFa	SOAToe	no	1	2.62262
4	r03c04f08p00-ch1sk1fk1fl1	0minTNFa	SOAToe	no	2	2.22874
4	r03c04f08p00-ch1sk1fk1fl1	0minTNFa	SOAToe	no	3	0.847461
4	r03c04f08p00-ch1sk1fk1fl1	0minTNFa	SOAToe	no	4	1.46981
4	r03c04f08p00-ch1sk1fk1fl1	0minTNFa	SOAToe	no	5	2.96945
4	r03c04f08p00-ch1sk1fk1fl1	0minTNFa	SOAToe	no	6	1.12934
4	r03c04f08p00-ch1sk1fk1fl1	0minTNFa	SOAToe	no	7	0.814267
4	r03c04f08p00-ch1sk1fk1fl1	0minTNFa	SOAToe	no	8	2.48009
4	r03c04f08p00-ch1sk1fk1fl1	0minTNFa	SOAToe	no	9	1.56707
4	r03c04f08p00-ch1sk1fk1fl1	0minTNFa	SOAToe	no	10	1.25842
4	r03c04f08p00-ch1sk1fk1fl1	0minTNFa	SOAToe	no	11	1.22297
4	r03c04f08p00-ch1sk1fk1fl1	0minTNFa	SOAToe	no	12	1.0027
4	r03c04f08p00-ch1sk1fk1fl1	0minTNFa	SOAToe	no	13	1.36747
4	r03c04f08p00-ch1sk1fk1fl1	0minTNFa	SOAToe	no	14	1.09372
4	r03c04f08p00-ch1sk1fk1fl1	0minTNFa	SOAToe	no	15	1.38655
4	r03c04f08p00-ch1sk1fk1fl1	0minTNFa	SOAToe	no	16	1.19558
4	r03c04f08p00-ch1sk1fk1fl1	0minTNFa	SOAToe	no	17	1.76577
4	r03c04f08p00-ch1sk1fk1fl1	0minTNFa	SOAToe	no	18	1.33033
4	r03c04f08p00-ch1sk1fk1fl1	0minTNFa	SOAToe	no	19	0.848285
4	r03c04f08p00-ch1sk1fk1fl1	0minTNFa	SOAToe	no	20	0.928096
4	r03c04f08p00-ch1sk1fk1fl1	0minTNFa	SOAToe	no	21	1.10137
4	r03c04f08p00-ch1sk1fk1fl1	0minTNFa	SOAToe	no	22	1.0512
4	r03c04f08p00-ch1sk1fk1fl1	0minTNFa	SOAToe	no	23	1.21018
4	r03c04f08p00-ch1sk1fk1fl1	0minTNFa	SOAToe	no	24	0.993945
4	r03c04f08p00-ch1sk1fk1fl1	0minTNFa	SOAToe	no	25	1.38194
4	r03c04f08p00-ch1sk1fk1fl1	0minTNFa	SOAToe	no	26	0.80561
4	r03c04f08p00-ch1sk1fk1fl1	0minTNFa	SOAToe	no	27	0.992514
4	r03c04f08p00-ch1sk1fk1fl1	0minTNFa	SOAToe	no	28	0.898662
4	r03c04f08p00-ch1sk1fk1fl1	0minTNFa	SOAToe	no	29	0.901521
4	r03c04f08p00-ch1sk1fk1fl1	0minTNFa	SOAToe	no	30	0.862009
4	r03c04f08p00-ch1sk1fk1fl1	0minTNFa	SOAToe	no	31	0.984531
4	r03c04f08p00-ch1sk1fk1fl1	0minTNFa	SOAToe	no	32	0.867091
4	r03c04f08p00-ch1sk1fk1fl1	0minTNFa	SOAToe	no	33	1.57146
4	r03c04f08p00-ch1sk1fk1fl1	0minTNFa	SOAToe	no	34	2.31313
4	r03c04f08p00-ch1sk1fk1fl1	0minTNFa	SOAToe	no	35	1.56953
4	r03c04f08p00-ch1sk1fk1fl1	0minTNFa	SOAToe	no	36	1.98822
4	r03c04f08p00-ch1sk1fk1fl1	0minTNFa	SOAToe	no	37	0.893927
4	r03c04f08p00-ch1sk1fk1fl1	0minTNFa	SOAToe	no	38	1.03084
4	r03c04f08p00-ch1sk1fk1fl1	0minTNFa	SOAToe	no	39	0.837109
4	r03c04f08p00-ch1sk1fk1fl1	0minTNFa	SOAToe	no	40	0.764522
4	r03c04f08p00-ch1sk1fk1fl1	0minTNFa	SOAToe	no	41	2.05921
4	r03c04f08p00-ch1sk1fk1fl1	0minTNFa	SOAToe	no	42	1.12456
4	r03c04f08p00-ch1sk1fk1fl1	0minTNFa	SOAToe	no	43	1.58352
4	r03c04f08p00-ch1sk1fk1fl1	0minTNFa	SOAToe	no	44	4.71978
4	r03c04f09p00-ch1sk1fk1fl1	0minTNFa	SOAToe	no	1	2.06322
4	r03c04f09p00-ch1sk1fk1fl1	0minTNFa	SOAToe	no	2	1.58878
4	r03c04f09p00-ch1sk1fk1fl1	0minTNFa	SOAToe	no	3	2.31698
4	r03c04f09p00-ch1sk1fk1fl1	0minTNFa	SOAToe	no	4	0.968689
4	r03c04f09p00-ch1sk1fk1fl1	0minTNFa	SOAToe	no	5	1.08997
4	r03c04f09p00-ch1sk1fk1fl1	0minTNFa	SOAToe	no	6	0.897943
4	r03c04f09p00-ch1sk1fk1fl1	0minTNFa	SOAToe	no	7	0.843722
4	r03c04f09p00-ch1sk1fk1fl1	0minTNFa	SOAToe	no	8	1.1299
4	r03c04f09p00-ch1sk1fk1fl1	0minTNFa	SOAToe	no	9	0.639181
4	r03c04f09p00-ch1sk1fk1fl1	0minTNFa	SOAToe	no	10	0.832934
4	r03c04f09p00-ch1sk1fk1fl1	0minTNFa	SOAToe	no	11	0.803373
4	r03c04f09p00-ch1sk1fk1fl1	0minTNFa	SOAToe	no	12	0.814576
4	r03c04f09p00-ch1sk1fk1fl1	0minTNFa	SOAToe	no	13	0.875786
4	r03c04f09p00-ch1sk1fk1fl1	0minTNFa	SOAToe	no	14	1.35007
4	r03c04f09p00-ch1sk1fk1fl1	0minTNFa	SOAToe	no	15	0.907033
4	r03c04f09p00-ch1sk1fk1fl1	0minTNFa	SOAToe	no	16	1.31524
4	r03c04f09p00-ch1sk1fk1fl1	0minTNFa	SOAToe	no	17	1.12539
4	r03c04f09p00-ch1sk1fk1fl1	0minTNFa	SOAToe	no	18	0.985102
4	r03c04f09p00-ch1sk1fk1fl1	0minTNFa	SOAToe	no	19	0.687421
4	r03c04f09p00-ch1sk1fk1fl1	0minTNFa	SOAToe	no	20	1.08077
4	r03c04f09p00-ch1sk1fk1fl1	0minTNFa	SOAToe	no	21	0.88226
4	r03c04f09p00-ch1sk1fk1fl1	0minTNFa	SOAToe	no	22	1.0174
4	r03c04f09p00-ch1sk1fk1fl1	0minTNFa	SOAToe	no	23	0.756995
4	r03c04f09p00-ch1sk1fk1fl1	0minTNFa	SOAToe	no	24	0.59611
4	r03c04f09p00-ch1sk1fk1fl1	0minTNFa	SOAToe	no	25	1.2042
4	r03c04f09p00-ch1sk1fk1fl1	0minTNFa	SOAToe	no	26	0.918413
4	r03c04f09p00-ch1sk1fk1fl1	0minTNFa	SOAToe	no	27	1.13188
4	r03c04f09p00-ch1sk1fk1fl1	0minTNFa	SOAToe	no	28	0.979106
4	r03c04f09p00-ch1sk1fk1fl1	0minTNFa	SOAToe	no	29	1.04023
4	r03c04f09p00-ch1sk1fk1fl1	0minTNFa	SOAToe	no	30	1.45045
4	r03c04f09p00-ch1sk1fk1fl1	0minTNFa	SOAToe	no	31	0.875521
4	r03c04f09p00-ch1sk1fk1fl1	0minTNFa	SOAToe	no	32	0.782226
4	r03c04f09p00-ch1sk1fk1fl1	0minTNFa	SOAToe	no	33	0.853943
4	r03c04f09p00-ch1sk1fk1fl1	0minTNFa	SOAToe	no	34	2.29436
4	r03c04f09p00-ch1sk1fk1fl1	0minTNFa	SOAToe	no	35	0.786974
4	r03c04f09p00-ch1sk1fk1fl1	0minTNFa	SOAToe	no	36	0.832408
4	r03c04f09p00-ch1sk1fk1fl1	0minTNFa	SOAToe	no	37	0.697791
4	r03c04f09p00-ch1sk1fk1fl1	0minTNFa	SOAToe	no	38	0.907428
4	r03c04f09p00-ch1sk1fk1fl1	0minTNFa	SOAToe	no	39	0.998046
4	r03c04f09p00-ch1sk1fk1fl1	0minTNFa	SOAToe	no	40	0.658906
4	r03c04f09p00-ch1sk1fk1fl1	0minTNFa	SOAToe	no	41	1.15214
4	r03c04f09p00-ch1sk1fk1fl1	0minTNFa	SOAToe	no	42	0.676297
4	r03c04f09p00-ch1sk1fk1fl1	0minTNFa	SOAToe	no	43	0.929788
4	r03c04f09p00-ch1sk1fk1fl1	0minTNFa	SOAToe	no	44	0.867926
4	r03c04f09p00-ch1sk1fk1fl1	0minTNFa	SOAToe	no	45	1.07755
4	r03c04f09p00-ch1sk1fk1fl1	0minTNFa	SOAToe	no	46	0.998418
4	r03c04f09p00-ch1sk1fk1fl1	0minTNFa	SOAToe	no	47	1.80997
4	r03c04f09p00-ch1sk1fk1fl1	0minTNFa	SOAToe	no	48	2.68695
4	r03c04f09p00-ch1sk1fk1fl1	0minTNFa	SOAToe	no	49	0.785359
4	r03c04f09p00-ch1sk1fk1fl1	0minTNFa	SOAToe	no	50	1.08326
4	r03c04f09p00-ch1sk1fk1fl1	0minTNFa	SOAToe	no	51	1.68267
4	r03c04f10p00-ch1sk1fk1fl1	0minTNFa	SOAToe	no	1	0.856331
4	r03c04f10p00-ch1sk1fk1fl1	0minTNFa	SOAToe	no	2	1.4695
4	r03c04f10p00-ch1sk1fk1fl1	0minTNFa	SOAToe	no	3	1.03662
4	r03c04f10p00-ch1sk1fk1fl1	0minTNFa	SOAToe	no	4	0.87667
4	r03c04f10p00-ch1sk1fk1fl1	0minTNFa	SOAToe	no	5	0.784355
4	r03c04f10p00-ch1sk1fk1fl1	0minTNFa	SOAToe	no	6	0.759072
4	r03c04f10p00-ch1sk1fk1fl1	0minTNFa	SOAToe	no	7	0.927391
4	r03c04f10p00-ch1sk1fk1fl1	0minTNFa	SOAToe	no	8	0.753788
4	r03c04f10p00-ch1sk1fk1fl1	0minTNFa	SOAToe	no	9	0.862561
4	r03c04f10p00-ch1sk1fk1fl1	0minTNFa	SOAToe	no	10	0.873627
4	r03c04f10p00-ch1sk1fk1fl1	0minTNFa	SOAToe	no	11	0.567446
4	r03c04f10p00-ch1sk1fk1fl1	0minTNFa	SOAToe	no	12	0.729031
4	r03c04f10p00-ch1sk1fk1fl1	0minTNFa	SOAToe	no	13	0.875431
4	r03c04f10p00-ch1sk1fk1fl1	0minTNFa	SOAToe	no	14	0.729396
4	r03c04f10p00-ch1sk1fk1fl1	0minTNFa	SOAToe	no	15	1.15402
4	r03c04f10p00-ch1sk1fk1fl1	0minTNFa	SOAToe	no	16	0.632576
4	r03c04f10p00-ch1sk1fk1fl1	0minTNFa	SOAToe	no	17	0.62835
4	r03c04f10p00-ch1sk1fk1fl1	0minTNFa	SOAToe	no	18	0.852142
4	r03c04f10p00-ch1sk1fk1fl1	0minTNFa	SOAToe	no	19	0.678929
4	r03c04f10p00-ch1sk1fk1fl1	0minTNFa	SOAToe	no	20	0.695254
4	r03c04f10p00-ch1sk1fk1fl1	0minTNFa	SOAToe	no	21	0.966242
4	r03c04f10p00-ch1sk1fk1fl1	0minTNFa	SOAToe	no	22	0.661268
4	r03c04f10p00-ch1sk1fk1fl1	0minTNFa	SOAToe	no	23	0.738271
4	r03c04f10p00-ch1sk1fk1fl1	0minTNFa	SOAToe	no	24	0.792777
4	r03c04f10p00-ch1sk1fk1fl1	0minTNFa	SOAToe	no	25	0.826572
4	r03c04f10p00-ch1sk1fk1fl1	0minTNFa	SOAToe	no	26	0.712728
4	r03c04f10p00-ch1sk1fk1fl1	0minTNFa	SOAToe	no	27	0.805113
4	r03c04f10p00-ch1sk1fk1fl1	0minTNFa	SOAToe	no	28	0.681752
4	r03c04f10p00-ch1sk1fk1fl1	0minTNFa	SOAToe	no	29	0.904709
4	r03c04f10p00-ch1sk1fk1fl1	0minTNFa	SOAToe	no	30	1.57469
4	r03c04f10p00-ch1sk1fk1fl1	0minTNFa	SOAToe	no	31	0.621752
4	r03c04f10p00-ch1sk1fk1fl1	0minTNFa	SOAToe	no	32	0.720167
4	r03c04f10p00-ch1sk1fk1fl1	0minTNFa	SOAToe	no	33	0.750641
4	r03c04f10p00-ch1sk1fk1fl1	0minTNFa	SOAToe	no	34	0.969429
4	r03c04f10p00-ch1sk1fk1fl1	0minTNFa	SOAToe	no	35	1.17826
4	r03c04f10p00-ch1sk1fk1fl1	0minTNFa	SOAToe	no	36	0.812779
4	r03c04f10p00-ch1sk1fk1fl1	0minTNFa	SOAToe	no	37	0.7344
4	r03c04f10p00-ch1sk1fk1fl1	0minTNFa	SOAToe	no	38	0.65216
4	r03c04f10p00-ch1sk1fk1fl1	0minTNFa	SOAToe	no	39	0.851511
4	r03c04f10p00-ch1sk1fk1fl1	0minTNFa	SOAToe	no	40	1.01276
4	r03c04f10p00-ch1sk1fk1fl1	0minTNFa	SOAToe	no	41	0.789483
4	r03c04f10p00-ch1sk1fk1fl1	0minTNFa	SOAToe	no	42	0.724297
4	r03c04f10p00-ch1sk1fk1fl1	0minTNFa	SOAToe	no	43	0.855727
4	r03c04f10p00-ch1sk1fk1fl1	0minTNFa	SOAToe	no	44	0.82217
4	r03c04f10p00-ch1sk1fk1fl1	0minTNFa	SOAToe	no	45	0.799867
4	r03c04f10p00-ch1sk1fk1fl1	0minTNFa	SOAToe	no	46	0.689975
4	r03c04f10p00-ch1sk1fk1fl1	0minTNFa	SOAToe	no	47	0.744051
4	r03c04f10p00-ch1sk1fk1fl1	0minTNFa	SOAToe	no	48	1.1408
4	r03c04f10p00-ch1sk1fk1fl1	0minTNFa	SOAToe	no	49	1.15133
4	r03c04f10p00-ch1sk1fk1fl1	0minTNFa	SOAToe	no	50	1.01589
4	r03c04f10p00-ch1sk1fk1fl1	0minTNFa	SOAToe	no	51	2.50673
4	r03c04f10p00-ch1sk1fk1fl1	0minTNFa	SOAToe	no	52	0.995888
4	r03c04f11p00-ch1sk1fk1fl1	0minTNFa	SOAToe	no	1	0.81804
4	r03c04f11p00-ch1sk1fk1fl1	0minTNFa	SOAToe	no	2	0.927357
4	r03c04f11p00-ch1sk1fk1fl1	0minTNFa	SOAToe	no	3	0.765428
4	r03c04f11p00-ch1sk1fk1fl1	0minTNFa	SOAToe	no	4	0.942302
4	r03c04f11p00-ch1sk1fk1fl1	0minTNFa	SOAToe	no	5	0.94859
4	r03c04f11p00-ch1sk1fk1fl1	0minTNFa	SOAToe	no	6	0.855557
4	r03c04f11p00-ch1sk1fk1fl1	0minTNFa	SOAToe	no	7	1.70412
4	r03c04f11p00-ch1sk1fk1fl1	0minTNFa	SOAToe	no	8	1.04922
4	r03c04f11p00-ch1sk1fk1fl1	0minTNFa	SOAToe	no	9	0.917045
4	r03c04f11p00-ch1sk1fk1fl1	0minTNFa	SOAToe	no	10	0.854622
4	r03c04f11p00-ch1sk1fk1fl1	0minTNFa	SOAToe	no	11	0.853533
4	r03c04f11p00-ch1sk1fk1fl1	0minTNFa	SOAToe	no	12	1.1986
4	r03c04f11p00-ch1sk1fk1fl1	0minTNFa	SOAToe	no	13	1.04321
4	r03c04f11p00-ch1sk1fk1fl1	0minTNFa	SOAToe	no	14	0.734868
4	r03c04f11p00-ch1sk1fk1fl1	0minTNFa	SOAToe	no	15	1.15614
4	r03c04f11p00-ch1sk1fk1fl1	0minTNFa	SOAToe	no	16	1.17605
4	r03c04f11p00-ch1sk1fk1fl1	0minTNFa	SOAToe	no	17	0.907055
4	r03c04f11p00-ch1sk1fk1fl1	0minTNFa	SOAToe	no	18	0.704856
4	r03c04f11p00-ch1sk1fk1fl1	0minTNFa	SOAToe	no	19	1.22998
4	r03c04f11p00-ch1sk1fk1fl1	0minTNFa	SOAToe	no	20	1.04248
4	r03c04f11p00-ch1sk1fk1fl1	0minTNFa	SOAToe	no	21	0.662348
4	r03c04f11p00-ch1sk1fk1fl1	0minTNFa	SOAToe	no	22	1.14205
4	r03c04f11p00-ch1sk1fk1fl1	0minTNFa	SOAToe	no	23	0.822359
4	r03c04f11p00-ch1sk1fk1fl1	0minTNFa	SOAToe	no	24	0.846519
4	r03c04f11p00-ch1sk1fk1fl1	0minTNFa	SOAToe	no	25	0.77422
4	r03c04f11p00-ch1sk1fk1fl1	0minTNFa	SOAToe	no	26	0.736075
4	r03c04f11p00-ch1sk1fk1fl1	0minTNFa	SOAToe	no	27	1.30564
4	r03c04f11p00-ch1sk1fk1fl1	0minTNFa	SOAToe	no	28	1.0899
4	r03c04f11p00-ch1sk1fk1fl1	0minTNFa	SOAToe	no	29	0.817065
4	r03c04f11p00-ch1sk1fk1fl1	0minTNFa	SOAToe	no	30	0.790096
4	r03c04f11p00-ch1sk1fk1fl1	0minTNFa	SOAToe	no	31	0.860681
4	r03c04f11p00-ch1sk1fk1fl1	0minTNFa	SOAToe	no	32	0.908528
4	r03c04f11p00-ch1sk1fk1fl1	0minTNFa	SOAToe	no	33	0.873813
4	r03c04f11p00-ch1sk1fk1fl1	0minTNFa	SOAToe	no	34	0.815355
4	r03c04f11p00-ch1sk1fk1fl1	0minTNFa	SOAToe	no	35	0.884488
4	r03c04f11p00-ch1sk1fk1fl1	0minTNFa	SOAToe	no	36	1.07261
4	r03c04f11p00-ch1sk1fk1fl1	0minTNFa	SOAToe	no	37	0.780238
4	r03c04f11p00-ch1sk1fk1fl1	0minTNFa	SOAToe	no	38	0.951396
4	r03c04f11p00-ch1sk1fk1fl1	0minTNFa	SOAToe	no	39	0.838282
4	r03c04f11p00-ch1sk1fk1fl1	0minTNFa	SOAToe	no	40	0.761638
4	r03c04f11p00-ch1sk1fk1fl1	0minTNFa	SOAToe	no	41	0.92971
4	r03c04f11p00-ch1sk1fk1fl1	0minTNFa	SOAToe	no	42	0.893938
4	r03c04f11p00-ch1sk1fk1fl1	0minTNFa	SOAToe	no	43	0.76167
4	r03c04f11p00-ch1sk1fk1fl1	0minTNFa	SOAToe	no	44	0.779767
4	r03c04f11p00-ch1sk1fk1fl1	0minTNFa	SOAToe	no	45	0.791931
4	r03c04f11p00-ch1sk1fk1fl1	0minTNFa	SOAToe	no	46	0.813168
4	r03c04f11p00-ch1sk1fk1fl1	0minTNFa	SOAToe	no	47	0.810237
4	r03c04f11p00-ch1sk1fk1fl1	0minTNFa	SOAToe	no	48	0.837018
4	r03c04f11p00-ch1sk1fk1fl1	0minTNFa	SOAToe	no	49	0.993359
4	r03c04f11p00-ch1sk1fk1fl1	0minTNFa	SOAToe	no	50	0.961059
4	r03c04f11p00-ch1sk1fk1fl1	0minTNFa	SOAToe	no	51	0.655507
4	r03c04f11p00-ch1sk1fk1fl1	0minTNFa	SOAToe	no	52	0.937854
4	r03c04f11p00-ch1sk1fk1fl1	0minTNFa	SOAToe	no	53	0.871811
4	r03c04f11p00-ch1sk1fk1fl1	0minTNFa	SOAToe	no	54	1.29484
4	r03c04f11p00-ch1sk1fk1fl1	0minTNFa	SOAToe	no	55	1.40919
4	r03c04f11p00-ch1sk1fk1fl1	0minTNFa	SOAToe	no	56	0.796451
4	r03c04f11p00-ch1sk1fk1fl1	0minTNFa	SOAToe	no	57	0.993759
4	r03c04f11p00-ch1sk1fk1fl1	0minTNFa	SOAToe	no	58	0.816919
4	r03c04f11p00-ch1sk1fk1fl1	0minTNFa	SOAToe	no	59	1.1011
4	r03c04f11p00-ch1sk1fk1fl1	0minTNFa	SOAToe	no	60	0.869081
4	r03c04f11p00-ch1sk1fk1fl1	0minTNFa	SOAToe	no	61	0.719173
4	r03c04f11p00-ch1sk1fk1fl1	0minTNFa	SOAToe	no	62	0.792633
4	r03c04f11p00-ch1sk1fk1fl1	0minTNFa	SOAToe	no	63	0.853373
4	r03c04f11p00-ch1sk1fk1fl1	0minTNFa	SOAToe	no	64	1.12887
4	r03c04f11p00-ch1sk1fk1fl1	0minTNFa	SOAToe	no	65	0.874832
4	r03c04f11p00-ch1sk1fk1fl1	0minTNFa	SOAToe	no	66	0.813968
4	r03c04f11p00-ch1sk1fk1fl1	0minTNFa	SOAToe	no	67	1.97374
4	r03c04f11p00-ch1sk1fk1fl1	0minTNFa	SOAToe	no	68	1.24127
4	r03c04f11p00-ch1sk1fk1fl1	0minTNFa	SOAToe	no	69	1.36696
4	r03c04f12p00-ch1sk1fk1fl1	0minTNFa	SOAToe	no	1	2.8749
4	r03c04f12p00-ch1sk1fk1fl1	0minTNFa	SOAToe	no	2	2.1292
4	r03c04f12p00-ch1sk1fk1fl1	0minTNFa	SOAToe	no	3	1.55282
4	r03c04f12p00-ch1sk1fk1fl1	0minTNFa	SOAToe	no	4	0.899848
4	r03c04f12p00-ch1sk1fk1fl1	0minTNFa	SOAToe	no	5	2.29594
4	r03c04f12p00-ch1sk1fk1fl1	0minTNFa	SOAToe	no	6	0.847059
4	r03c04f12p00-ch1sk1fk1fl1	0minTNFa	SOAToe	no	7	1.87118
4	r03c04f12p00-ch1sk1fk1fl1	0minTNFa	SOAToe	no	8	0.993564
4	r03c04f12p00-ch1sk1fk1fl1	0minTNFa	SOAToe	no	9	0.651872
4	r03c04f12p00-ch1sk1fk1fl1	0minTNFa	SOAToe	no	10	0.895569
4	r03c04f12p00-ch1sk1fk1fl1	0minTNFa	SOAToe	no	11	0.82179
4	r03c04f12p00-ch1sk1fk1fl1	0minTNFa	SOAToe	no	12	0.791102
4	r03c04f12p00-ch1sk1fk1fl1	0minTNFa	SOAToe	no	13	1.02125
4	r03c04f12p00-ch1sk1fk1fl1	0minTNFa	SOAToe	no	14	1.80025
4	r03c04f12p00-ch1sk1fk1fl1	0minTNFa	SOAToe	no	15	1.85931
4	r03c04f12p00-ch1sk1fk1fl1	0minTNFa	SOAToe	no	16	2.14691
4	r03c04f12p00-ch1sk1fk1fl1	0minTNFa	SOAToe	no	17	0.853607
4	r03c04f12p00-ch1sk1fk1fl1	0minTNFa	SOAToe	no	18	0.934318
4	r03c04f12p00-ch1sk1fk1fl1	0minTNFa	SOAToe	no	19	1.02701
4	r03c04f12p00-ch1sk1fk1fl1	0minTNFa	SOAToe	no	20	0.928187
4	r03c04f12p00-ch1sk1fk1fl1	0minTNFa	SOAToe	no	21	0.817155
4	r03c04f12p00-ch1sk1fk1fl1	0minTNFa	SOAToe	no	22	0.828579
4	r03c04f12p00-ch1sk1fk1fl1	0minTNFa	SOAToe	no	23	1.09478
4	r03c04f12p00-ch1sk1fk1fl1	0minTNFa	SOAToe	no	24	0.786054
4	r03c04f12p00-ch1sk1fk1fl1	0minTNFa	SOAToe	no	25	0.792501
4	r03c04f12p00-ch1sk1fk1fl1	0minTNFa	SOAToe	no	26	1.39601
4	r03c04f12p00-ch1sk1fk1fl1	0minTNFa	SOAToe	no	27	1.36314
4	r03c04f12p00-ch1sk1fk1fl1	0minTNFa	SOAToe	no	28	1.25125
4	r03c04f12p00-ch1sk1fk1fl1	0minTNFa	SOAToe	no	29	0.828713
4	r03c04f12p00-ch1sk1fk1fl1	0minTNFa	SOAToe	no	30	0.800632
4	r03c04f12p00-ch1sk1fk1fl1	0minTNFa	SOAToe	no	31	0.863708
4	r03c04f12p00-ch1sk1fk1fl1	0minTNFa	SOAToe	no	32	0.851192
4	r03c04f12p00-ch1sk1fk1fl1	0minTNFa	SOAToe	no	33	1.16932
4	r03c04f12p00-ch1sk1fk1fl1	0minTNFa	SOAToe	no	34	0.708361
4	r03c04f12p00-ch1sk1fk1fl1	0minTNFa	SOAToe	no	35	1.92699
4	r03c04f12p00-ch1sk1fk1fl1	0minTNFa	SOAToe	no	36	1.01704
4	r03c04f12p00-ch1sk1fk1fl1	0minTNFa	SOAToe	no	37	0.760051
4	r03c04f12p00-ch1sk1fk1fl1	0minTNFa	SOAToe	no	38	0.982809
4	r03c04f12p00-ch1sk1fk1fl1	0minTNFa	SOAToe	no	39	0.756323
4	r03c04f12p00-ch1sk1fk1fl1	0minTNFa	SOAToe	no	40	0.691297
4	r03c04f12p00-ch1sk1fk1fl1	0minTNFa	SOAToe	no	41	0.704283
4	r03c04f12p00-ch1sk1fk1fl1	0minTNFa	SOAToe	no	42	1.03026
4	r03c04f12p00-ch1sk1fk1fl1	0minTNFa	SOAToe	no	43	0.870053
4	r03c04f12p00-ch1sk1fk1fl1	0minTNFa	SOAToe	no	44	0.886958
4	r03c04f12p00-ch1sk1fk1fl1	0minTNFa	SOAToe	no	45	1.08561
4	r03c04f12p00-ch1sk1fk1fl1	0minTNFa	SOAToe	no	46	0.882867
4	r03c04f12p00-ch1sk1fk1fl1	0minTNFa	SOAToe	no	47	1.20329
4	r03c04f12p00-ch1sk1fk1fl1	0minTNFa	SOAToe	no	48	0.742901
4	r03c04f12p00-ch1sk1fk1fl1	0minTNFa	SOAToe	no	49	1.70093
4	r03c04f12p00-ch1sk1fk1fl1	0minTNFa	SOAToe	no	50	1.04334
4	r03c04f12p00-ch1sk1fk1fl1	0minTNFa	SOAToe	no	51	1.72463
4	r03c04f12p00-ch1sk1fk1fl1	0minTNFa	SOAToe	no	52	0.697318
4	r03c04f12p00-ch1sk1fk1fl1	0minTNFa	SOAToe	no	53	0.791817
4	r03c04f12p00-ch1sk1fk1fl1	0minTNFa	SOAToe	no	54	0.939505
4	r03c04f12p00-ch1sk1fk1fl1	0minTNFa	SOAToe	no	55	0.781214
4	r03c04f12p00-ch1sk1fk1fl1	0minTNFa	SOAToe	no	56	2.52943
4	r03c04f12p00-ch1sk1fk1fl1	0minTNFa	SOAToe	no	57	1.00594
4	r03c04f12p00-ch1sk1fk1fl1	0minTNFa	SOAToe	no	58	0.757692
4	r03c04f12p00-ch1sk1fk1fl1	0minTNFa	SOAToe	no	59	1.14611
4	r03c04f12p00-ch1sk1fk1fl1	0minTNFa	SOAToe	no	60	0.750347
4	r03c04f12p00-ch1sk1fk1fl1	0minTNFa	SOAToe	no	61	1.03717
4	r03c04f13p00-ch1sk1fk1fl1	0minTNFa	SOAToe	no	1	0.898918
4	r03c04f13p00-ch1sk1fk1fl1	0minTNFa	SOAToe	no	2	1.32084
4	r03c04f13p00-ch1sk1fk1fl1	0minTNFa	SOAToe	no	3	0.688046
4	r03c04f13p00-ch1sk1fk1fl1	0minTNFa	SOAToe	no	4	1.23817
4	r03c04f13p00-ch1sk1fk1fl1	0minTNFa	SOAToe	no	5	0.696795
4	r03c04f13p00-ch1sk1fk1fl1	0minTNFa	SOAToe	no	6	1.06479
4	r03c04f13p00-ch1sk1fk1fl1	0minTNFa	SOAToe	no	7	1.12803
4	r03c04f13p00-ch1sk1fk1fl1	0minTNFa	SOAToe	no	8	1.03063
4	r03c04f13p00-ch1sk1fk1fl1	0minTNFa	SOAToe	no	9	1.20848
4	r03c04f13p00-ch1sk1fk1fl1	0minTNFa	SOAToe	no	10	1.42843
4	r03c04f13p00-ch1sk1fk1fl1	0minTNFa	SOAToe	no	11	0.700025
4	r03c04f13p00-ch1sk1fk1fl1	0minTNFa	SOAToe	no	12	1.9634
4	r03c04f13p00-ch1sk1fk1fl1	0minTNFa	SOAToe	no	13	1.03111
4	r03c04f13p00-ch1sk1fk1fl1	0minTNFa	SOAToe	no	14	0.547676
4	r03c04f13p00-ch1sk1fk1fl1	0minTNFa	SOAToe	no	15	0.770896
4	r03c04f13p00-ch1sk1fk1fl1	0minTNFa	SOAToe	no	16	1.08089
4	r03c04f13p00-ch1sk1fk1fl1	0minTNFa	SOAToe	no	17	1.15789
4	r03c04f13p00-ch1sk1fk1fl1	0minTNFa	SOAToe	no	18	0.886953
4	r03c04f13p00-ch1sk1fk1fl1	0minTNFa	SOAToe	no	19	1.94199
4	r03c04f13p00-ch1sk1fk1fl1	0minTNFa	SOAToe	no	20	1.13426
4	r03c04f13p00-ch1sk1fk1fl1	0minTNFa	SOAToe	no	21	0.9842
4	r03c04f13p00-ch1sk1fk1fl1	0minTNFa	SOAToe	no	22	0.75019
4	r03c04f13p00-ch1sk1fk1fl1	0minTNFa	SOAToe	no	23	1.01206
4	r03c04f13p00-ch1sk1fk1fl1	0minTNFa	SOAToe	no	24	1.08792
4	r03c04f13p00-ch1sk1fk1fl1	0minTNFa	SOAToe	no	25	1.42694
4	r03c04f13p00-ch1sk1fk1fl1	0minTNFa	SOAToe	no	26	1.84209
4	r03c04f13p00-ch1sk1fk1fl1	0minTNFa	SOAToe	no	27	1.13893
4	r03c04f13p00-ch1sk1fk1fl1	0minTNFa	SOAToe	no	28	1.83919
4	r03c04f13p00-ch1sk1fk1fl1	0minTNFa	SOAToe	no	29	1.36144
4	r03c04f13p00-ch1sk1fk1fl1	0minTNFa	SOAToe	no	30	1.78102
4	r03c04f13p00-ch1sk1fk1fl1	0minTNFa	SOAToe	no	31	1.24965
4	r03c04f13p00-ch1sk1fk1fl1	0minTNFa	SOAToe	no	32	0.921481
4	r03c04f13p00-ch1sk1fk1fl1	0minTNFa	SOAToe	no	33	1.53633
4	r03c04f13p00-ch1sk1fk1fl1	0minTNFa	SOAToe	no	34	0.808629
4	r03c04f13p00-ch1sk1fk1fl1	0minTNFa	SOAToe	no	35	0.900431
4	r03c04f13p00-ch1sk1fk1fl1	0minTNFa	SOAToe	no	36	0.951937
4	r03c04f13p00-ch1sk1fk1fl1	0minTNFa	SOAToe	no	37	0.864424
4	r03c04f13p00-ch1sk1fk1fl1	0minTNFa	SOAToe	no	38	1.02405
4	r03c04f13p00-ch1sk1fk1fl1	0minTNFa	SOAToe	no	39	1.39898
4	r03c04f13p00-ch1sk1fk1fl1	0minTNFa	SOAToe	no	40	0.839353
4	r03c04f13p00-ch1sk1fk1fl1	0minTNFa	SOAToe	no	41	0.923092
4	r03c04f13p00-ch1sk1fk1fl1	0minTNFa	SOAToe	no	42	1.09776
4	r03c04f13p00-ch1sk1fk1fl1	0minTNFa	SOAToe	no	43	1.17633
4	r03c04f13p00-ch1sk1fk1fl1	0minTNFa	SOAToe	no	44	1.61128
4	r03c04f13p00-ch1sk1fk1fl1	0minTNFa	SOAToe	no	45	0.847542
4	r03c04f13p00-ch1sk1fk1fl1	0minTNFa	SOAToe	no	46	1.40787
4	r03c04f13p00-ch1sk1fk1fl1	0minTNFa	SOAToe	no	47	1.26859
4	r03c04f13p00-ch1sk1fk1fl1	0minTNFa	SOAToe	no	48	1.47809
4	r03c04f13p00-ch1sk1fk1fl1	0minTNFa	SOAToe	no	49	0.812628
4	r03c04f13p00-ch1sk1fk1fl1	0minTNFa	SOAToe	no	50	0.685533
4	r03c04f13p00-ch1sk1fk1fl1	0minTNFa	SOAToe	no	51	0.71423
4	r03c04f13p00-ch1sk1fk1fl1	0minTNFa	SOAToe	no	52	1.34126
4	r03c04f13p00-ch1sk1fk1fl1	0minTNFa	SOAToe	no	53	1.45794
4	r03c04f13p00-ch1sk1fk1fl1	0minTNFa	SOAToe	no	54	1.5545
4	r03c04f13p00-ch1sk1fk1fl1	0minTNFa	SOAToe	no	55	0.871427
4	r03c04f13p00-ch1sk1fk1fl1	0minTNFa	SOAToe	no	56	1.1663
4	r03c04f13p00-ch1sk1fk1fl1	0minTNFa	SOAToe	no	57	1.04384
4	r03c04f13p00-ch1sk1fk1fl1	0minTNFa	SOAToe	no	58	1.22485
4	r03c04f13p00-ch1sk1fk1fl1	0minTNFa	SOAToe	no	59	2.25985
4	r03c04f13p00-ch1sk1fk1fl1	0minTNFa	SOAToe	no	60	0.793623
4	r03c04f13p00-ch1sk1fk1fl1	0minTNFa	SOAToe	no	61	0.897958
4	r03c04f13p00-ch1sk1fk1fl1	0minTNFa	SOAToe	no	62	1.29532
4	r03c04f13p00-ch1sk1fk1fl1	0minTNFa	SOAToe	no	63	1.34144
4	r03c04f14p00-ch1sk1fk1fl1	0minTNFa	SOAToe	no	1	0.654224
4	r03c04f14p00-ch1sk1fk1fl1	0minTNFa	SOAToe	no	2	0.757342
4	r03c04f14p00-ch1sk1fk1fl1	0minTNFa	SOAToe	no	3	0.842115
4	r03c04f14p00-ch1sk1fk1fl1	0minTNFa	SOAToe	no	4	1.01701
4	r03c04f14p00-ch1sk1fk1fl1	0minTNFa	SOAToe	no	5	0.835497
4	r03c04f14p00-ch1sk1fk1fl1	0minTNFa	SOAToe	no	6	0.585546
4	r03c04f14p00-ch1sk1fk1fl1	0minTNFa	SOAToe	no	7	0.670947
4	r03c04f14p00-ch1sk1fk1fl1	0minTNFa	SOAToe	no	8	0.915271
4	r03c04f14p00-ch1sk1fk1fl1	0minTNFa	SOAToe	no	9	0.617638
4	r03c04f14p00-ch1sk1fk1fl1	0minTNFa	SOAToe	no	10	0.654606
4	r03c04f14p00-ch1sk1fk1fl1	0minTNFa	SOAToe	no	11	0.824291
4	r03c04f14p00-ch1sk1fk1fl1	0minTNFa	SOAToe	no	12	0.738133
4	r03c04f14p00-ch1sk1fk1fl1	0minTNFa	SOAToe	no	13	0.806208
4	r03c04f14p00-ch1sk1fk1fl1	0minTNFa	SOAToe	no	14	0.729159
4	r03c04f14p00-ch1sk1fk1fl1	0minTNFa	SOAToe	no	15	0.657058
4	r03c04f14p00-ch1sk1fk1fl1	0minTNFa	SOAToe	no	16	0.766009
4	r03c04f14p00-ch1sk1fk1fl1	0minTNFa	SOAToe	no	17	0.843291
4	r03c04f14p00-ch1sk1fk1fl1	0minTNFa	SOAToe	no	18	0.936544
4	r03c04f14p00-ch1sk1fk1fl1	0minTNFa	SOAToe	no	19	0.825251
4	r03c04f14p00-ch1sk1fk1fl1	0minTNFa	SOAToe	no	20	0.817294
4	r03c04f14p00-ch1sk1fk1fl1	0minTNFa	SOAToe	no	21	0.594185
4	r03c04f14p00-ch1sk1fk1fl1	0minTNFa	SOAToe	no	22	0.679322
4	r03c04f14p00-ch1sk1fk1fl1	0minTNFa	SOAToe	no	23	0.64917
4	r03c04f14p00-ch1sk1fk1fl1	0minTNFa	SOAToe	no	24	0.742055
4	r03c04f14p00-ch1sk1fk1fl1	0minTNFa	SOAToe	no	25	0.789221
4	r03c04f14p00-ch1sk1fk1fl1	0minTNFa	SOAToe	no	26	0.687883
4	r03c04f14p00-ch1sk1fk1fl1	0minTNFa	SOAToe	no	27	0.844062
4	r03c04f14p00-ch1sk1fk1fl1	0minTNFa	SOAToe	no	28	1.04673
4	r03c04f14p00-ch1sk1fk1fl1	0minTNFa	SOAToe	no	29	0.938786
4	r03c04f14p00-ch1sk1fk1fl1	0minTNFa	SOAToe	no	30	1.0428
4	r03c04f14p00-ch1sk1fk1fl1	0minTNFa	SOAToe	no	31	0.739291
4	r03c04f14p00-ch1sk1fk1fl1	0minTNFa	SOAToe	no	32	0.678323
4	r03c04f14p00-ch1sk1fk1fl1	0minTNFa	SOAToe	no	33	0.733956
4	r03c04f14p00-ch1sk1fk1fl1	0minTNFa	SOAToe	no	34	0.890737
4	r03c04f14p00-ch1sk1fk1fl1	0minTNFa	SOAToe	no	35	0.675533
4	r03c04f14p00-ch1sk1fk1fl1	0minTNFa	SOAToe	no	36	0.686529
4	r03c04f14p00-ch1sk1fk1fl1	0minTNFa	SOAToe	no	37	0.732339
4	r03c04f14p00-ch1sk1fk1fl1	0minTNFa	SOAToe	no	38	0.71709
4	r03c04f14p00-ch1sk1fk1fl1	0minTNFa	SOAToe	no	39	0.754789
4	r03c04f14p00-ch1sk1fk1fl1	0minTNFa	SOAToe	no	40	0.90883
4	r03c04f14p00-ch1sk1fk1fl1	0minTNFa	SOAToe	no	41	0.71685
4	r03c04f14p00-ch1sk1fk1fl1	0minTNFa	SOAToe	no	42	0.944368
4	r03c04f14p00-ch1sk1fk1fl1	0minTNFa	SOAToe	no	43	0.644368
4	r03c04f14p00-ch1sk1fk1fl1	0minTNFa	SOAToe	no	44	0.831788
4	r03c04f14p00-ch1sk1fk1fl1	0minTNFa	SOAToe	no	45	0.726328
4	r03c04f14p00-ch1sk1fk1fl1	0minTNFa	SOAToe	no	46	0.840509
4	r03c04f14p00-ch1sk1fk1fl1	0minTNFa	SOAToe	no	47	1.27986
4	r03c04f14p00-ch1sk1fk1fl1	0minTNFa	SOAToe	no	48	0.782851
4	r03c04f14p00-ch1sk1fk1fl1	0minTNFa	SOAToe	no	49	0.768528
4	r03c04f14p00-ch1sk1fk1fl1	0minTNFa	SOAToe	no	50	0.871028
4	r03c04f14p00-ch1sk1fk1fl1	0minTNFa	SOAToe	no	51	1.0814
4	r03c04f14p00-ch1sk1fk1fl1	0minTNFa	SOAToe	no	52	0.798116
4	r03c04f14p00-ch1sk1fk1fl1	0minTNFa	SOAToe	no	53	0.928612
4	r03c04f14p00-ch1sk1fk1fl1	0minTNFa	SOAToe	no	54	0.636755
4	r03c04f14p00-ch1sk1fk1fl1	0minTNFa	SOAToe	no	55	0.745785
4	r03c04f14p00-ch1sk1fk1fl1	0minTNFa	SOAToe	no	56	0.74626
4	r03c04f14p00-ch1sk1fk1fl1	0minTNFa	SOAToe	no	57	1.07147
4	r03c04f14p00-ch1sk1fk1fl1	0minTNFa	SOAToe	no	58	0.683975
4	r03c04f14p00-ch1sk1fk1fl1	0minTNFa	SOAToe	no	59	1.06302
4	r03c04f14p00-ch1sk1fk1fl1	0minTNFa	SOAToe	no	60	0.865663
4	r03c04f14p00-ch1sk1fk1fl1	0minTNFa	SOAToe	no	61	1.05859
4	r03c04f14p00-ch1sk1fk1fl1	0minTNFa	SOAToe	no	62	1.09924
4	r03c04f14p00-ch1sk1fk1fl1	0minTNFa	SOAToe	no	63	1.20451
4	r03c04f14p00-ch1sk1fk1fl1	0minTNFa	SOAToe	no	64	0.899498
4	r03c04f14p00-ch1sk1fk1fl1	0minTNFa	SOAToe	no	65	1.47956
4	r03c04f14p00-ch1sk1fk1fl1	0minTNFa	SOAToe	no	66	1.19743
4	r03c04f14p00-ch1sk1fk1fl1	0minTNFa	SOAToe	no	67	1.99355
4	r03c04f14p00-ch1sk1fk1fl1	0minTNFa	SOAToe	no	68	0.852402
4	r03c04f14p00-ch1sk1fk1fl1	0minTNFa	SOAToe	no	69	1.25989
4	r03c04f14p00-ch1sk1fk1fl1	0minTNFa	SOAToe	no	70	0.921552
4	r03c04f15p00-ch1sk1fk1fl1	0minTNFa	SOAToe	no	1	0.874283
4	r03c04f15p00-ch1sk1fk1fl1	0minTNFa	SOAToe	no	2	0.725925
4	r03c04f15p00-ch1sk1fk1fl1	0minTNFa	SOAToe	no	3	0.90549
4	r03c04f15p00-ch1sk1fk1fl1	0minTNFa	SOAToe	no	4	0.81023
4	r03c04f15p00-ch1sk1fk1fl1	0minTNFa	SOAToe	no	5	0.956852
4	r03c04f15p00-ch1sk1fk1fl1	0minTNFa	SOAToe	no	6	0.86466
4	r03c04f15p00-ch1sk1fk1fl1	0minTNFa	SOAToe	no	7	0.55217
4	r03c04f15p00-ch1sk1fk1fl1	0minTNFa	SOAToe	no	8	0.753183
4	r03c04f15p00-ch1sk1fk1fl1	0minTNFa	SOAToe	no	9	0.717923
4	r03c04f15p00-ch1sk1fk1fl1	0minTNFa	SOAToe	no	10	0.70299
4	r03c04f15p00-ch1sk1fk1fl1	0minTNFa	SOAToe	no	11	0.74587
4	r03c04f15p00-ch1sk1fk1fl1	0minTNFa	SOAToe	no	12	0.766631
4	r03c04f15p00-ch1sk1fk1fl1	0minTNFa	SOAToe	no	13	0.803399
4	r03c04f15p00-ch1sk1fk1fl1	0minTNFa	SOAToe	no	14	0.745838
4	r03c04f15p00-ch1sk1fk1fl1	0minTNFa	SOAToe	no	15	0.894472
4	r03c04f15p00-ch1sk1fk1fl1	0minTNFa	SOAToe	no	16	1.42387
4	r03c04f15p00-ch1sk1fk1fl1	0minTNFa	SOAToe	no	17	0.918662
4	r03c04f15p00-ch1sk1fk1fl1	0minTNFa	SOAToe	no	18	0.759188
4	r03c04f15p00-ch1sk1fk1fl1	0minTNFa	SOAToe	no	19	0.685339
4	r03c04f15p00-ch1sk1fk1fl1	0minTNFa	SOAToe	no	20	0.833085
4	r03c04f15p00-ch1sk1fk1fl1	0minTNFa	SOAToe	no	21	0.735897
4	r03c04f15p00-ch1sk1fk1fl1	0minTNFa	SOAToe	no	22	0.718299
4	r03c04f15p00-ch1sk1fk1fl1	0minTNFa	SOAToe	no	23	0.820966
4	r03c04f15p00-ch1sk1fk1fl1	0minTNFa	SOAToe	no	24	0.597468
4	r03c04f15p00-ch1sk1fk1fl1	0minTNFa	SOAToe	no	25	0.962094
4	r03c04f15p00-ch1sk1fk1fl1	0minTNFa	SOAToe	no	26	0.905926
4	r03c04f15p00-ch1sk1fk1fl1	0minTNFa	SOAToe	no	27	0.780601
4	r03c04f15p00-ch1sk1fk1fl1	0minTNFa	SOAToe	no	28	1.00239
4	r03c04f15p00-ch1sk1fk1fl1	0minTNFa	SOAToe	no	29	0.794872
4	r03c04f15p00-ch1sk1fk1fl1	0minTNFa	SOAToe	no	30	0.652113
4	r03c04f15p00-ch1sk1fk1fl1	0minTNFa	SOAToe	no	31	0.803905
4	r03c04f15p00-ch1sk1fk1fl1	0minTNFa	SOAToe	no	32	0.803922
4	r03c04f15p00-ch1sk1fk1fl1	0minTNFa	SOAToe	no	33	0.73646
4	r03c04f15p00-ch1sk1fk1fl1	0minTNFa	SOAToe	no	34	0.796191
4	r03c04f15p00-ch1sk1fk1fl1	0minTNFa	SOAToe	no	35	0.812226
4	r03c04f15p00-ch1sk1fk1fl1	0minTNFa	SOAToe	no	36	0.649978
4	r03c04f15p00-ch1sk1fk1fl1	0minTNFa	SOAToe	no	37	1.28799
4	r03c04f15p00-ch1sk1fk1fl1	0minTNFa	SOAToe	no	38	0.697193
4	r03c04f15p00-ch1sk1fk1fl1	0minTNFa	SOAToe	no	39	0.912091
4	r03c04f15p00-ch1sk1fk1fl1	0minTNFa	SOAToe	no	40	0.862957
4	r03c04f15p00-ch1sk1fk1fl1	0minTNFa	SOAToe	no	41	0.715152
4	r03c04f15p00-ch1sk1fk1fl1	0minTNFa	SOAToe	no	42	0.82906
4	r03c04f15p00-ch1sk1fk1fl1	0minTNFa	SOAToe	no	43	0.879686
4	r03c04f15p00-ch1sk1fk1fl1	0minTNFa	SOAToe	no	44	0.977594
4	r03c04f15p00-ch1sk1fk1fl1	0minTNFa	SOAToe	no	45	0.83086
4	r03c04f15p00-ch1sk1fk1fl1	0minTNFa	SOAToe	no	46	0.737491
4	r03c04f15p00-ch1sk1fk1fl1	0minTNFa	SOAToe	no	47	0.974398
4	r03c04f15p00-ch1sk1fk1fl1	0minTNFa	SOAToe	no	48	0.871685
4	r03c04f15p00-ch1sk1fk1fl1	0minTNFa	SOAToe	no	49	0.663833
4	r03c04f15p00-ch1sk1fk1fl1	0minTNFa	SOAToe	no	50	0.774111
4	r03c04f15p00-ch1sk1fk1fl1	0minTNFa	SOAToe	no	51	0.904282
4	r03c04f15p00-ch1sk1fk1fl1	0minTNFa	SOAToe	no	52	0.782212
4	r03c04f15p00-ch1sk1fk1fl1	0minTNFa	SOAToe	no	53	1.0866
4	r03c04f15p00-ch1sk1fk1fl1	0minTNFa	SOAToe	no	54	0.853746
4	r03c04f15p00-ch1sk1fk1fl1	0minTNFa	SOAToe	no	55	0.756074
4	r03c04f15p00-ch1sk1fk1fl1	0minTNFa	SOAToe	no	56	0.828949
4	r03c04f15p00-ch1sk1fk1fl1	0minTNFa	SOAToe	no	57	0.776653
4	r03c04f15p00-ch1sk1fk1fl1	0minTNFa	SOAToe	no	58	0.637261
4	r03c04f15p00-ch1sk1fk1fl1	0minTNFa	SOAToe	no	59	1.15857
4	r03c04f15p00-ch1sk1fk1fl1	0minTNFa	SOAToe	no	60	0.738974
4	r03c04f15p00-ch1sk1fk1fl1	0minTNFa	SOAToe	no	61	0.880025
4	r03c04f15p00-ch1sk1fk1fl1	0minTNFa	SOAToe	no	62	1.55968
4	r03c04f15p00-ch1sk1fk1fl1	0minTNFa	SOAToe	no	63	1.18617
4	r03c04f15p00-ch1sk1fk1fl1	0minTNFa	SOAToe	no	64	1.76363
4	r03c04f15p00-ch1sk1fk1fl1	0minTNFa	SOAToe	no	65	1.29321
4	r03c04f15p00-ch1sk1fk1fl1	0minTNFa	SOAToe	no	66	1.44569
4	r03c04f15p00-ch1sk1fk1fl1	0minTNFa	SOAToe	no	67	1.25689
4	r03c04f15p00-ch1sk1fk1fl1	0minTNFa	SOAToe	no	68	1.48332
4	r03c04f15p00-ch1sk1fk1fl1	0minTNFa	SOAToe	no	69	0.792062
4	r03c04f15p00-ch1sk1fk1fl1	0minTNFa	SOAToe	no	70	1.82315
4	r03c04f15p00-ch1sk1fk1fl1	0minTNFa	SOAToe	no	71	1.66643
4	r03c04f16p00-ch1sk1fk1fl1	0minTNFa	SOAToe	no	1	0.891095
4	r03c04f16p00-ch1sk1fk1fl1	0minTNFa	SOAToe	no	2	1.38179
4	r03c04f16p00-ch1sk1fk1fl1	0minTNFa	SOAToe	no	3	1.03639
4	r03c04f16p00-ch1sk1fk1fl1	0minTNFa	SOAToe	no	4	0.720058
4	r03c04f16p00-ch1sk1fk1fl1	0minTNFa	SOAToe	no	5	0.939974
4	r03c04f16p00-ch1sk1fk1fl1	0minTNFa	SOAToe	no	6	0.738664
4	r03c04f16p00-ch1sk1fk1fl1	0minTNFa	SOAToe	no	7	0.751892
4	r03c04f16p00-ch1sk1fk1fl1	0minTNFa	SOAToe	no	8	0.981897
4	r03c04f16p00-ch1sk1fk1fl1	0minTNFa	SOAToe	no	9	0.921822
4	r03c04f16p00-ch1sk1fk1fl1	0minTNFa	SOAToe	no	10	0.895496
4	r03c04f16p00-ch1sk1fk1fl1	0minTNFa	SOAToe	no	11	1.2425
4	r03c04f16p00-ch1sk1fk1fl1	0minTNFa	SOAToe	no	12	0.765626
4	r03c04f16p00-ch1sk1fk1fl1	0minTNFa	SOAToe	no	13	0.702328
4	r03c04f16p00-ch1sk1fk1fl1	0minTNFa	SOAToe	no	14	0.613573
4	r03c04f16p00-ch1sk1fk1fl1	0minTNFa	SOAToe	no	15	0.679328
4	r03c04f16p00-ch1sk1fk1fl1	0minTNFa	SOAToe	no	16	0.971828
4	r03c04f16p00-ch1sk1fk1fl1	0minTNFa	SOAToe	no	17	0.757508
4	r03c04f16p00-ch1sk1fk1fl1	0minTNFa	SOAToe	no	18	0.80455
4	r03c04f16p00-ch1sk1fk1fl1	0minTNFa	SOAToe	no	19	0.643401
4	r03c04f16p00-ch1sk1fk1fl1	0minTNFa	SOAToe	no	20	0.569456
4	r03c04f16p00-ch1sk1fk1fl1	0minTNFa	SOAToe	no	21	0.704779
4	r03c04f16p00-ch1sk1fk1fl1	0minTNFa	SOAToe	no	22	0.614063
4	r03c04f16p00-ch1sk1fk1fl1	0minTNFa	SOAToe	no	23	0.68509
4	r03c04f16p00-ch1sk1fk1fl1	0minTNFa	SOAToe	no	24	0.635421
4	r03c04f16p00-ch1sk1fk1fl1	0minTNFa	SOAToe	no	25	0.561965
4	r03c04f16p00-ch1sk1fk1fl1	0minTNFa	SOAToe	no	26	0.828056
4	r03c04f16p00-ch1sk1fk1fl1	0minTNFa	SOAToe	no	27	0.686184
4	r03c04f16p00-ch1sk1fk1fl1	0minTNFa	SOAToe	no	28	1.03441
4	r03c04f16p00-ch1sk1fk1fl1	0minTNFa	SOAToe	no	29	0.595495
4	r03c04f16p00-ch1sk1fk1fl1	0minTNFa	SOAToe	no	30	0.683351
4	r03c04f16p00-ch1sk1fk1fl1	0minTNFa	SOAToe	no	31	0.677281
4	r03c04f16p00-ch1sk1fk1fl1	0minTNFa	SOAToe	no	32	0.784358
4	r03c04f16p00-ch1sk1fk1fl1	0minTNFa	SOAToe	no	33	0.833965
4	r03c04f16p00-ch1sk1fk1fl1	0minTNFa	SOAToe	no	34	0.796197
4	r03c04f16p00-ch1sk1fk1fl1	0minTNFa	SOAToe	no	35	0.683567
4	r03c04f16p00-ch1sk1fk1fl1	0minTNFa	SOAToe	no	36	0.670047
4	r03c04f16p00-ch1sk1fk1fl1	0minTNFa	SOAToe	no	37	0.805368
4	r03c04f16p00-ch1sk1fk1fl1	0minTNFa	SOAToe	no	38	0.69904
4	r03c04f16p00-ch1sk1fk1fl1	0minTNFa	SOAToe	no	39	0.745365
4	r03c04f16p00-ch1sk1fk1fl1	0minTNFa	SOAToe	no	40	0.779989
4	r03c04f16p00-ch1sk1fk1fl1	0minTNFa	SOAToe	no	41	0.614579
4	r03c04f16p00-ch1sk1fk1fl1	0minTNFa	SOAToe	no	42	0.802098
4	r03c04f16p00-ch1sk1fk1fl1	0minTNFa	SOAToe	no	43	0.753663
4	r03c04f16p00-ch1sk1fk1fl1	0minTNFa	SOAToe	no	44	0.797995
4	r03c04f16p00-ch1sk1fk1fl1	0minTNFa	SOAToe	no	45	0.821466
4	r03c04f16p00-ch1sk1fk1fl1	0minTNFa	SOAToe	no	46	1.3352
4	r03c04f16p00-ch1sk1fk1fl1	0minTNFa	SOAToe	no	47	0.779111
4	r03c04f16p00-ch1sk1fk1fl1	0minTNFa	SOAToe	no	48	0.766142
4	r03c04f16p00-ch1sk1fk1fl1	0minTNFa	SOAToe	no	49	1.2897
4	r03c04f16p00-ch1sk1fk1fl1	0minTNFa	SOAToe	no	50	0.661999
4	r03c04f16p00-ch1sk1fk1fl1	0minTNFa	SOAToe	no	51	0.965345
4	r03c04f16p00-ch1sk1fk1fl1	0minTNFa	SOAToe	no	52	1.10308
4	r03c04f16p00-ch1sk1fk1fl1	0minTNFa	SOAToe	no	53	0.735677
4	r03c04f16p00-ch1sk1fk1fl1	0minTNFa	SOAToe	no	54	1.01092
4	r03c04f16p00-ch1sk1fk1fl1	0minTNFa	SOAToe	no	55	0.993265
4	r03c04f16p00-ch1sk1fk1fl1	0minTNFa	SOAToe	no	56	1.46203
4	r03c04f16p00-ch1sk1fk1fl1	0minTNFa	SOAToe	no	57	0.86229
4	r03c04f16p00-ch1sk1fk1fl1	0minTNFa	SOAToe	no	58	0.919772
4	r03c04f16p00-ch1sk1fk1fl1	0minTNFa	SOAToe	no	59	1.0952
4	r03c04f16p00-ch1sk1fk1fl1	0minTNFa	SOAToe	no	60	0.995373
4	r03c04f16p00-ch1sk1fk1fl1	0minTNFa	SOAToe	no	61	0.984485
4	r03c04f16p00-ch1sk1fk1fl1	0minTNFa	SOAToe	no	62	1.87323
4	r03c04f16p00-ch1sk1fk1fl1	0minTNFa	SOAToe	no	63	0.859658
4	r03c04f16p00-ch1sk1fk1fl1	0minTNFa	SOAToe	no	64	0.896516
4	r03c04f16p00-ch1sk1fk1fl1	0minTNFa	SOAToe	no	65	1.45908
4	r03c04f16p00-ch1sk1fk1fl1	0minTNFa	SOAToe	no	66	1.73934
4	r03c04f17p00-ch1sk1fk1fl1	0minTNFa	SOAToe	no	1	0.910782
4	r03c04f17p00-ch1sk1fk1fl1	0minTNFa	SOAToe	no	2	1.02322
4	r03c04f17p00-ch1sk1fk1fl1	0minTNFa	SOAToe	no	3	0.872683
4	r03c04f17p00-ch1sk1fk1fl1	0minTNFa	SOAToe	no	4	0.865904
4	r03c04f17p00-ch1sk1fk1fl1	0minTNFa	SOAToe	no	5	0.994028
4	r03c04f17p00-ch1sk1fk1fl1	0minTNFa	SOAToe	no	6	1.03836
4	r03c04f17p00-ch1sk1fk1fl1	0minTNFa	SOAToe	no	7	0.772472
4	r03c04f17p00-ch1sk1fk1fl1	0minTNFa	SOAToe	no	8	1.08731
4	r03c04f17p00-ch1sk1fk1fl1	0minTNFa	SOAToe	no	9	0.926788
4	r03c04f17p00-ch1sk1fk1fl1	0minTNFa	SOAToe	no	10	0.973919
4	r03c04f17p00-ch1sk1fk1fl1	0minTNFa	SOAToe	no	11	0.731866
4	r03c04f17p00-ch1sk1fk1fl1	0minTNFa	SOAToe	no	12	1.18263
4	r03c04f17p00-ch1sk1fk1fl1	0minTNFa	SOAToe	no	13	0.885608
4	r03c04f17p00-ch1sk1fk1fl1	0minTNFa	SOAToe	no	14	0.675024
4	r03c04f17p00-ch1sk1fk1fl1	0minTNFa	SOAToe	no	15	0.903309
4	r03c04f17p00-ch1sk1fk1fl1	0minTNFa	SOAToe	no	16	0.714114
4	r03c04f17p00-ch1sk1fk1fl1	0minTNFa	SOAToe	no	17	0.785112
4	r03c04f17p00-ch1sk1fk1fl1	0minTNFa	SOAToe	no	18	0.780934
4	r03c04f17p00-ch1sk1fk1fl1	0minTNFa	SOAToe	no	19	0.791072
4	r03c04f17p00-ch1sk1fk1fl1	0minTNFa	SOAToe	no	20	0.998923
4	r03c04f17p00-ch1sk1fk1fl1	0minTNFa	SOAToe	no	21	0.799138
4	r03c04f17p00-ch1sk1fk1fl1	0minTNFa	SOAToe	no	22	0.707955
4	r03c04f17p00-ch1sk1fk1fl1	0minTNFa	SOAToe	no	23	0.64019
4	r03c04f17p00-ch1sk1fk1fl1	0minTNFa	SOAToe	no	24	0.912915
4	r03c04f17p00-ch1sk1fk1fl1	0minTNFa	SOAToe	no	25	0.772085
4	r03c04f17p00-ch1sk1fk1fl1	0minTNFa	SOAToe	no	26	0.876912
4	r03c04f17p00-ch1sk1fk1fl1	0minTNFa	SOAToe	no	27	0.797656
4	r03c04f17p00-ch1sk1fk1fl1	0minTNFa	SOAToe	no	28	0.699059
4	r03c04f17p00-ch1sk1fk1fl1	0minTNFa	SOAToe	no	29	0.732095
4	r03c04f17p00-ch1sk1fk1fl1	0minTNFa	SOAToe	no	30	1.02005
4	r03c04f17p00-ch1sk1fk1fl1	0minTNFa	SOAToe	no	31	0.678756
4	r03c04f17p00-ch1sk1fk1fl1	0minTNFa	SOAToe	no	32	0.78296
4	r03c04f17p00-ch1sk1fk1fl1	0minTNFa	SOAToe	no	33	0.748077
4	r03c04f17p00-ch1sk1fk1fl1	0minTNFa	SOAToe	no	34	0.772815
4	r03c04f17p00-ch1sk1fk1fl1	0minTNFa	SOAToe	no	35	0.786311
4	r03c04f17p00-ch1sk1fk1fl1	0minTNFa	SOAToe	no	36	0.757901
4	r03c04f17p00-ch1sk1fk1fl1	0minTNFa	SOAToe	no	37	0.683615
4	r03c04f17p00-ch1sk1fk1fl1	0minTNFa	SOAToe	no	38	0.90071
4	r03c04f17p00-ch1sk1fk1fl1	0minTNFa	SOAToe	no	39	0.766704
4	r03c04f17p00-ch1sk1fk1fl1	0minTNFa	SOAToe	no	40	0.911247
4	r03c04f17p00-ch1sk1fk1fl1	0minTNFa	SOAToe	no	41	0.711354
4	r03c04f17p00-ch1sk1fk1fl1	0minTNFa	SOAToe	no	42	0.852108
4	r03c04f17p00-ch1sk1fk1fl1	0minTNFa	SOAToe	no	43	0.792022
4	r03c04f17p00-ch1sk1fk1fl1	0minTNFa	SOAToe	no	44	1.11851
4	r03c04f17p00-ch1sk1fk1fl1	0minTNFa	SOAToe	no	45	0.815224
4	r03c04f17p00-ch1sk1fk1fl1	0minTNFa	SOAToe	no	46	0.704757
4	r03c04f17p00-ch1sk1fk1fl1	0minTNFa	SOAToe	no	47	0.708248
4	r03c04f17p00-ch1sk1fk1fl1	0minTNFa	SOAToe	no	48	0.714999
4	r03c04f17p00-ch1sk1fk1fl1	0minTNFa	SOAToe	no	49	0.819752
4	r03c04f17p00-ch1sk1fk1fl1	0minTNFa	SOAToe	no	50	0.787652
4	r03c04f17p00-ch1sk1fk1fl1	0minTNFa	SOAToe	no	51	0.962706
4	r03c04f17p00-ch1sk1fk1fl1	0minTNFa	SOAToe	no	52	0.908612
4	r03c04f17p00-ch1sk1fk1fl1	0minTNFa	SOAToe	no	53	0.72164
4	r03c04f17p00-ch1sk1fk1fl1	0minTNFa	SOAToe	no	54	1.00082
4	r03c04f17p00-ch1sk1fk1fl1	0minTNFa	SOAToe	no	55	0.96822
4	r03c04f17p00-ch1sk1fk1fl1	0minTNFa	SOAToe	no	56	1.30604
4	r03c04f18p00-ch1sk1fk1fl1	0minTNFa	SOAToe	no	1	0.687227
4	r03c04f18p00-ch1sk1fk1fl1	0minTNFa	SOAToe	no	2	1.24417
4	r03c04f18p00-ch1sk1fk1fl1	0minTNFa	SOAToe	no	3	1.02409
4	r03c04f18p00-ch1sk1fk1fl1	0minTNFa	SOAToe	no	4	0.775235
4	r03c04f18p00-ch1sk1fk1fl1	0minTNFa	SOAToe	no	5	1.3828
4	r03c04f18p00-ch1sk1fk1fl1	0minTNFa	SOAToe	no	6	0.896703
4	r03c04f18p00-ch1sk1fk1fl1	0minTNFa	SOAToe	no	7	0.586613
4	r03c04f18p00-ch1sk1fk1fl1	0minTNFa	SOAToe	no	8	0.629924
4	r03c04f18p00-ch1sk1fk1fl1	0minTNFa	SOAToe	no	9	0.928454
4	r03c04f18p00-ch1sk1fk1fl1	0minTNFa	SOAToe	no	10	1.10955
4	r03c04f18p00-ch1sk1fk1fl1	0minTNFa	SOAToe	no	11	0.715648
4	r03c04f18p00-ch1sk1fk1fl1	0minTNFa	SOAToe	no	12	0.710092
4	r03c04f18p00-ch1sk1fk1fl1	0minTNFa	SOAToe	no	13	0.705036
4	r03c04f18p00-ch1sk1fk1fl1	0minTNFa	SOAToe	no	14	0.605503
4	r03c04f18p00-ch1sk1fk1fl1	0minTNFa	SOAToe	no	15	0.833218
4	r03c04f18p00-ch1sk1fk1fl1	0minTNFa	SOAToe	no	16	0.843541
4	r03c04f18p00-ch1sk1fk1fl1	0minTNFa	SOAToe	no	17	0.740714
4	r03c04f18p00-ch1sk1fk1fl1	0minTNFa	SOAToe	no	18	0.749966
4	r03c04f18p00-ch1sk1fk1fl1	0minTNFa	SOAToe	no	19	0.856516
4	r03c04f18p00-ch1sk1fk1fl1	0minTNFa	SOAToe	no	20	0.799665
4	r03c04f18p00-ch1sk1fk1fl1	0minTNFa	SOAToe	no	21	0.862093
4	r03c04f18p00-ch1sk1fk1fl1	0minTNFa	SOAToe	no	22	0.691
4	r03c04f18p00-ch1sk1fk1fl1	0minTNFa	SOAToe	no	23	0.780641
4	r03c04f18p00-ch1sk1fk1fl1	0minTNFa	SOAToe	no	24	0.699176
4	r03c04f18p00-ch1sk1fk1fl1	0minTNFa	SOAToe	no	25	0.765125
4	r03c04f18p00-ch1sk1fk1fl1	0minTNFa	SOAToe	no	26	0.844244
4	r03c04f18p00-ch1sk1fk1fl1	0minTNFa	SOAToe	no	27	0.799473
4	r03c04f18p00-ch1sk1fk1fl1	0minTNFa	SOAToe	no	28	0.805229
4	r03c04f18p00-ch1sk1fk1fl1	0minTNFa	SOAToe	no	29	0.729933
4	r03c04f18p00-ch1sk1fk1fl1	0minTNFa	SOAToe	no	30	0.783833
4	r03c04f18p00-ch1sk1fk1fl1	0minTNFa	SOAToe	no	31	0.927209
4	r03c04f18p00-ch1sk1fk1fl1	0minTNFa	SOAToe	no	32	0.748402
4	r03c04f18p00-ch1sk1fk1fl1	0minTNFa	SOAToe	no	33	1.4313
4	r03c04f18p00-ch1sk1fk1fl1	0minTNFa	SOAToe	no	34	0.839089
4	r03c04f18p00-ch1sk1fk1fl1	0minTNFa	SOAToe	no	35	0.861121
4	r03c04f18p00-ch1sk1fk1fl1	0minTNFa	SOAToe	no	36	1.08755
4	r03c04f18p00-ch1sk1fk1fl1	0minTNFa	SOAToe	no	37	0.695341
4	r03c04f18p00-ch1sk1fk1fl1	0minTNFa	SOAToe	no	38	0.649733
4	r03c04f18p00-ch1sk1fk1fl1	0minTNFa	SOAToe	no	39	0.827105
4	r03c04f18p00-ch1sk1fk1fl1	0minTNFa	SOAToe	no	40	0.694996
4	r03c04f18p00-ch1sk1fk1fl1	0minTNFa	SOAToe	no	41	0.846452
4	r03c04f18p00-ch1sk1fk1fl1	0minTNFa	SOAToe	no	42	1.11085
4	r03c04f18p00-ch1sk1fk1fl1	0minTNFa	SOAToe	no	43	0.73805
4	r03c04f18p00-ch1sk1fk1fl1	0minTNFa	SOAToe	no	44	0.623543
4	r03c04f18p00-ch1sk1fk1fl1	0minTNFa	SOAToe	no	45	0.777992
4	r03c04f18p00-ch1sk1fk1fl1	0minTNFa	SOAToe	no	46	0.676912
4	r03c04f18p00-ch1sk1fk1fl1	0minTNFa	SOAToe	no	47	0.769718
4	r03c04f18p00-ch1sk1fk1fl1	0minTNFa	SOAToe	no	48	0.756935
4	r03c04f18p00-ch1sk1fk1fl1	0minTNFa	SOAToe	no	49	0.676828
4	r03c04f18p00-ch1sk1fk1fl1	0minTNFa	SOAToe	no	50	0.85444
4	r03c04f18p00-ch1sk1fk1fl1	0minTNFa	SOAToe	no	51	0.911044
4	r03c04f18p00-ch1sk1fk1fl1	0minTNFa	SOAToe	no	52	0.715959
4	r03c04f18p00-ch1sk1fk1fl1	0minTNFa	SOAToe	no	53	1.55561
4	r03c04f18p00-ch1sk1fk1fl1	0minTNFa	SOAToe	no	54	0.788204
4	r03c04f18p00-ch1sk1fk1fl1	0minTNFa	SOAToe	no	55	0.999878
4	r03c04f18p00-ch1sk1fk1fl1	0minTNFa	SOAToe	no	56	1.18764
4	r03c04f18p00-ch1sk1fk1fl1	0minTNFa	SOAToe	no	57	1.07784
4	r03c04f18p00-ch1sk1fk1fl1	0minTNFa	SOAToe	no	58	1.32538
4	r03c04f18p00-ch1sk1fk1fl1	0minTNFa	SOAToe	no	59	0.844954
4	r03c04f18p00-ch1sk1fk1fl1	0minTNFa	SOAToe	no	60	1.24614
4	r03c04f18p00-ch1sk1fk1fl1	0minTNFa	SOAToe	no	61	2.17154
4	r03c04f18p00-ch1sk1fk1fl1	0minTNFa	SOAToe	no	62	1.86727
4	r03c04f18p00-ch1sk1fk1fl1	0minTNFa	SOAToe	no	63	1.85317
4	r03c04f18p00-ch1sk1fk1fl1	0minTNFa	SOAToe	no	64	0.706737
4	r03c04f18p00-ch1sk1fk1fl1	0minTNFa	SOAToe	no	65	0.978682
4	r03c04f18p00-ch1sk1fk1fl1	0minTNFa	SOAToe	no	66	1.13294
4	r03c04f19p00-ch1sk1fk1fl1	0minTNFa	SOAToe	no	1	3.78195
4	r03c04f19p00-ch1sk1fk1fl1	0minTNFa	SOAToe	no	2	1.83733
4	r03c04f19p00-ch1sk1fk1fl1	0minTNFa	SOAToe	no	3	1.15427
4	r03c04f19p00-ch1sk1fk1fl1	0minTNFa	SOAToe	no	4	1.5228
4	r03c04f19p00-ch1sk1fk1fl1	0minTNFa	SOAToe	no	5	1.44343
4	r03c04f19p00-ch1sk1fk1fl1	0minTNFa	SOAToe	no	6	2.50032
4	r03c04f19p00-ch1sk1fk1fl1	0minTNFa	SOAToe	no	7	1.52356
4	r03c04f19p00-ch1sk1fk1fl1	0minTNFa	SOAToe	no	8	2.88683
4	r03c04f19p00-ch1sk1fk1fl1	0minTNFa	SOAToe	no	9	1.45416
4	r03c04f19p00-ch1sk1fk1fl1	0minTNFa	SOAToe	no	10	1.10944
4	r03c04f19p00-ch1sk1fk1fl1	0minTNFa	SOAToe	no	11	2.43738
4	r03c04f19p00-ch1sk1fk1fl1	0minTNFa	SOAToe	no	12	4.06624
4	r03c04f19p00-ch1sk1fk1fl1	0minTNFa	SOAToe	no	13	1.12165
4	r03c04f19p00-ch1sk1fk1fl1	0minTNFa	SOAToe	no	14	1.00981
4	r03c04f19p00-ch1sk1fk1fl1	0minTNFa	SOAToe	no	15	0.963495
4	r03c04f19p00-ch1sk1fk1fl1	0minTNFa	SOAToe	no	16	4.20733
4	r03c04f19p00-ch1sk1fk1fl1	0minTNFa	SOAToe	no	17	2.33131
4	r03c04f19p00-ch1sk1fk1fl1	0minTNFa	SOAToe	no	18	1.41078
4	r03c04f19p00-ch1sk1fk1fl1	0minTNFa	SOAToe	no	19	1.29599
4	r03c04f19p00-ch1sk1fk1fl1	0minTNFa	SOAToe	no	20	1.3146
4	r03c04f19p00-ch1sk1fk1fl1	0minTNFa	SOAToe	no	21	1.05651
4	r03c04f19p00-ch1sk1fk1fl1	0minTNFa	SOAToe	no	22	1.04474
4	r03c04f19p00-ch1sk1fk1fl1	0minTNFa	SOAToe	no	23	1.66489
4	r03c04f19p00-ch1sk1fk1fl1	0minTNFa	SOAToe	no	24	0.948747
4	r03c04f19p00-ch1sk1fk1fl1	0minTNFa	SOAToe	no	25	1.1178
4	r03c04f19p00-ch1sk1fk1fl1	0minTNFa	SOAToe	no	26	0.843833
4	r03c04f19p00-ch1sk1fk1fl1	0minTNFa	SOAToe	no	27	1.37629
4	r03c04f19p00-ch1sk1fk1fl1	0minTNFa	SOAToe	no	28	2.76871
4	r03c04f19p00-ch1sk1fk1fl1	0minTNFa	SOAToe	no	29	1.75963
4	r03c04f19p00-ch1sk1fk1fl1	0minTNFa	SOAToe	no	30	1.39187
4	r03c04f19p00-ch1sk1fk1fl1	0minTNFa	SOAToe	no	31	1.04669
4	r03c04f19p00-ch1sk1fk1fl1	0minTNFa	SOAToe	no	32	1.24339
4	r03c04f20p00-ch1sk1fk1fl1	0minTNFa	SOAToe	no	1	1.17745
4	r03c04f20p00-ch1sk1fk1fl1	0minTNFa	SOAToe	no	2	0.761464
4	r03c04f20p00-ch1sk1fk1fl1	0minTNFa	SOAToe	no	3	0.63723
4	r03c04f20p00-ch1sk1fk1fl1	0minTNFa	SOAToe	no	4	1.32907
4	r03c04f20p00-ch1sk1fk1fl1	0minTNFa	SOAToe	no	5	1.19162
4	r03c04f20p00-ch1sk1fk1fl1	0minTNFa	SOAToe	no	6	1.05967
4	r03c04f20p00-ch1sk1fk1fl1	0minTNFa	SOAToe	no	7	0.81102
4	r03c04f20p00-ch1sk1fk1fl1	0minTNFa	SOAToe	no	8	0.862128
4	r03c04f20p00-ch1sk1fk1fl1	0minTNFa	SOAToe	no	9	0.758448
4	r03c04f20p00-ch1sk1fk1fl1	0minTNFa	SOAToe	no	10	0.86666
4	r03c04f20p00-ch1sk1fk1fl1	0minTNFa	SOAToe	no	11	0.669564
4	r03c04f20p00-ch1sk1fk1fl1	0minTNFa	SOAToe	no	12	0.731924
4	r03c04f20p00-ch1sk1fk1fl1	0minTNFa	SOAToe	no	13	1.10415
4	r03c04f20p00-ch1sk1fk1fl1	0minTNFa	SOAToe	no	14	0.802969
4	r03c04f20p00-ch1sk1fk1fl1	0minTNFa	SOAToe	no	15	0.767907
4	r03c04f20p00-ch1sk1fk1fl1	0minTNFa	SOAToe	no	16	0.912496
4	r03c04f20p00-ch1sk1fk1fl1	0minTNFa	SOAToe	no	17	1.15194
4	r03c04f20p00-ch1sk1fk1fl1	0minTNFa	SOAToe	no	18	0.835382
4	r03c04f20p00-ch1sk1fk1fl1	0minTNFa	SOAToe	no	19	0.706576
4	r03c04f20p00-ch1sk1fk1fl1	0minTNFa	SOAToe	no	20	0.703021
4	r03c04f20p00-ch1sk1fk1fl1	0minTNFa	SOAToe	no	21	0.718837
4	r03c04f20p00-ch1sk1fk1fl1	0minTNFa	SOAToe	no	22	0.811046
4	r03c04f20p00-ch1sk1fk1fl1	0minTNFa	SOAToe	no	23	0.999391
4	r03c04f20p00-ch1sk1fk1fl1	0minTNFa	SOAToe	no	24	0.676988
4	r03c04f20p00-ch1sk1fk1fl1	0minTNFa	SOAToe	no	25	0.835717
4	r03c04f20p00-ch1sk1fk1fl1	0minTNFa	SOAToe	no	26	0.967771
4	r03c04f20p00-ch1sk1fk1fl1	0minTNFa	SOAToe	no	27	0.652415
4	r03c04f20p00-ch1sk1fk1fl1	0minTNFa	SOAToe	no	28	0.596639
4	r03c04f20p00-ch1sk1fk1fl1	0minTNFa	SOAToe	no	29	0.85465
4	r03c04f20p00-ch1sk1fk1fl1	0minTNFa	SOAToe	no	30	0.718968
4	r03c04f20p00-ch1sk1fk1fl1	0minTNFa	SOAToe	no	31	0.802485
4	r03c04f20p00-ch1sk1fk1fl1	0minTNFa	SOAToe	no	32	0.69167
4	r03c04f20p00-ch1sk1fk1fl1	0minTNFa	SOAToe	no	33	0.669667
4	r03c04f20p00-ch1sk1fk1fl1	0minTNFa	SOAToe	no	34	0.693578
4	r03c04f20p00-ch1sk1fk1fl1	0minTNFa	SOAToe	no	35	0.848804
4	r03c04f20p00-ch1sk1fk1fl1	0minTNFa	SOAToe	no	36	0.771855
4	r03c04f20p00-ch1sk1fk1fl1	0minTNFa	SOAToe	no	37	0.864715
4	r03c04f20p00-ch1sk1fk1fl1	0minTNFa	SOAToe	no	38	0.768441
4	r03c04f20p00-ch1sk1fk1fl1	0minTNFa	SOAToe	no	39	1.07578
4	r03c04f20p00-ch1sk1fk1fl1	0minTNFa	SOAToe	no	40	0.761631
4	r03c04f20p00-ch1sk1fk1fl1	0minTNFa	SOAToe	no	41	0.861866
4	r03c04f20p00-ch1sk1fk1fl1	0minTNFa	SOAToe	no	42	0.764545
4	r03c04f20p00-ch1sk1fk1fl1	0minTNFa	SOAToe	no	43	0.949068
4	r03c04f20p00-ch1sk1fk1fl1	0minTNFa	SOAToe	no	44	1.17047
4	r03c04f20p00-ch1sk1fk1fl1	0minTNFa	SOAToe	no	45	0.86017
4	r03c04f20p00-ch1sk1fk1fl1	0minTNFa	SOAToe	no	46	0.882925
4	r03c04f20p00-ch1sk1fk1fl1	0minTNFa	SOAToe	no	47	0.670522
4	r03c04f20p00-ch1sk1fk1fl1	0minTNFa	SOAToe	no	48	0.764671
4	r03c04f20p00-ch1sk1fk1fl1	0minTNFa	SOAToe	no	49	0.782725
4	r03c04f20p00-ch1sk1fk1fl1	0minTNFa	SOAToe	no	50	0.749995
4	r03c04f20p00-ch1sk1fk1fl1	0minTNFa	SOAToe	no	51	1.41926
4	r03c04f21p00-ch1sk1fk1fl1	0minTNFa	SOAToe	no	1	1.31314
4	r03c04f21p00-ch1sk1fk1fl1	0minTNFa	SOAToe	no	2	1.00676
4	r03c04f21p00-ch1sk1fk1fl1	0minTNFa	SOAToe	no	3	1.56475
4	r03c04f21p00-ch1sk1fk1fl1	0minTNFa	SOAToe	no	4	0.936956
4	r03c04f21p00-ch1sk1fk1fl1	0minTNFa	SOAToe	no	5	1.08151
4	r03c04f21p00-ch1sk1fk1fl1	0minTNFa	SOAToe	no	6	1.2137
4	r03c04f21p00-ch1sk1fk1fl1	0minTNFa	SOAToe	no	7	1.17637
4	r03c04f21p00-ch1sk1fk1fl1	0minTNFa	SOAToe	no	8	1.44305
4	r03c04f21p00-ch1sk1fk1fl1	0minTNFa	SOAToe	no	9	0.82456
4	r03c04f21p00-ch1sk1fk1fl1	0minTNFa	SOAToe	no	10	0.910933
4	r03c04f21p00-ch1sk1fk1fl1	0minTNFa	SOAToe	no	11	0.792374
4	r03c04f21p00-ch1sk1fk1fl1	0minTNFa	SOAToe	no	12	0.810428
4	r03c04f21p00-ch1sk1fk1fl1	0minTNFa	SOAToe	no	13	0.590555
4	r03c04f21p00-ch1sk1fk1fl1	0minTNFa	SOAToe	no	14	1.22221
4	r03c04f21p00-ch1sk1fk1fl1	0minTNFa	SOAToe	no	15	0.831045
4	r03c04f21p00-ch1sk1fk1fl1	0minTNFa	SOAToe	no	16	1.20856
4	r03c04f21p00-ch1sk1fk1fl1	0minTNFa	SOAToe	no	17	0.908275
4	r03c04f21p00-ch1sk1fk1fl1	0minTNFa	SOAToe	no	18	0.820436
4	r03c04f21p00-ch1sk1fk1fl1	0minTNFa	SOAToe	no	19	1.00231
4	r03c04f21p00-ch1sk1fk1fl1	0minTNFa	SOAToe	no	20	1.03072
4	r03c04f21p00-ch1sk1fk1fl1	0minTNFa	SOAToe	no	21	0.696095
4	r03c04f21p00-ch1sk1fk1fl1	0minTNFa	SOAToe	no	22	0.804501
4	r03c04f21p00-ch1sk1fk1fl1	0minTNFa	SOAToe	no	23	0.936068
4	r03c04f21p00-ch1sk1fk1fl1	0minTNFa	SOAToe	no	24	0.624022
4	r03c04f21p00-ch1sk1fk1fl1	0minTNFa	SOAToe	no	25	0.877011
4	r03c04f21p00-ch1sk1fk1fl1	0minTNFa	SOAToe	no	26	0.803203
4	r03c04f21p00-ch1sk1fk1fl1	0minTNFa	SOAToe	no	27	0.967159
4	r03c04f21p00-ch1sk1fk1fl1	0minTNFa	SOAToe	no	28	1.44055
4	r03c04f21p00-ch1sk1fk1fl1	0minTNFa	SOAToe	no	29	0.882868
4	r03c04f21p00-ch1sk1fk1fl1	0minTNFa	SOAToe	no	30	0.688533
4	r03c04f21p00-ch1sk1fk1fl1	0minTNFa	SOAToe	no	31	0.780816
4	r03c04f21p00-ch1sk1fk1fl1	0minTNFa	SOAToe	no	32	0.985057
4	r03c04f21p00-ch1sk1fk1fl1	0minTNFa	SOAToe	no	33	0.768409
4	r03c04f21p00-ch1sk1fk1fl1	0minTNFa	SOAToe	no	34	0.890819
4	r03c04f21p00-ch1sk1fk1fl1	0minTNFa	SOAToe	no	35	0.803846
4	r03c04f21p00-ch1sk1fk1fl1	0minTNFa	SOAToe	no	36	1.38756
4	r03c04f21p00-ch1sk1fk1fl1	0minTNFa	SOAToe	no	37	0.847568
4	r03c04f21p00-ch1sk1fk1fl1	0minTNFa	SOAToe	no	38	1.0456
4	r03c04f21p00-ch1sk1fk1fl1	0minTNFa	SOAToe	no	39	1.28208
4	r03c04f21p00-ch1sk1fk1fl1	0minTNFa	SOAToe	no	40	1.84156
4	r03c04f21p00-ch1sk1fk1fl1	0minTNFa	SOAToe	no	41	2.68268
4	r03c04f21p00-ch1sk1fk1fl1	0minTNFa	SOAToe	no	42	1.30264
4	r03c04f21p00-ch1sk1fk1fl1	0minTNFa	SOAToe	no	43	2.29502
4	r03c04f21p00-ch1sk1fk1fl1	0minTNFa	SOAToe	no	44	1.69701
4	r03c04f22p00-ch1sk1fk1fl1	0minTNFa	SOAToe	no	1	1.99942
4	r03c04f22p00-ch1sk1fk1fl1	0minTNFa	SOAToe	no	2	1.19494
4	r03c04f22p00-ch1sk1fk1fl1	0minTNFa	SOAToe	no	3	1.61816
4	r03c04f22p00-ch1sk1fk1fl1	0minTNFa	SOAToe	no	4	0.778327
4	r03c04f22p00-ch1sk1fk1fl1	0minTNFa	SOAToe	no	5	1.03558
4	r03c04f22p00-ch1sk1fk1fl1	0minTNFa	SOAToe	no	6	0.935432
4	r03c04f22p00-ch1sk1fk1fl1	0minTNFa	SOAToe	no	7	1.52962
4	r03c04f22p00-ch1sk1fk1fl1	0minTNFa	SOAToe	no	8	0.719613
4	r03c04f22p00-ch1sk1fk1fl1	0minTNFa	SOAToe	no	9	1.70873
4	r03c04f22p00-ch1sk1fk1fl1	0minTNFa	SOAToe	no	10	0.685197
4	r03c04f22p00-ch1sk1fk1fl1	0minTNFa	SOAToe	no	11	0.845319
4	r03c04f22p00-ch1sk1fk1fl1	0minTNFa	SOAToe	no	12	1.03353
4	r03c04f22p00-ch1sk1fk1fl1	0minTNFa	SOAToe	no	13	0.857159
4	r03c04f22p00-ch1sk1fk1fl1	0minTNFa	SOAToe	no	14	0.765312
4	r03c04f22p00-ch1sk1fk1fl1	0minTNFa	SOAToe	no	15	1.20872
4	r03c04f22p00-ch1sk1fk1fl1	0minTNFa	SOAToe	no	16	1.77328
4	r03c04f22p00-ch1sk1fk1fl1	0minTNFa	SOAToe	no	17	0.862222
4	r03c04f22p00-ch1sk1fk1fl1	0minTNFa	SOAToe	no	18	0.933564
4	r03c04f22p00-ch1sk1fk1fl1	0minTNFa	SOAToe	no	19	0.767674
4	r03c04f22p00-ch1sk1fk1fl1	0minTNFa	SOAToe	no	20	0.841948
4	r03c04f22p00-ch1sk1fk1fl1	0minTNFa	SOAToe	no	21	0.956696
4	r03c04f22p00-ch1sk1fk1fl1	0minTNFa	SOAToe	no	22	0.892609
4	r03c04f22p00-ch1sk1fk1fl1	0minTNFa	SOAToe	no	23	1.21878
4	r03c04f22p00-ch1sk1fk1fl1	0minTNFa	SOAToe	no	24	0.744025
4	r03c04f22p00-ch1sk1fk1fl1	0minTNFa	SOAToe	no	25	0.816722
4	r03c04f22p00-ch1sk1fk1fl1	0minTNFa	SOAToe	no	26	1.33881
4	r03c04f22p00-ch1sk1fk1fl1	0minTNFa	SOAToe	no	27	0.708701
4	r03c04f22p00-ch1sk1fk1fl1	0minTNFa	SOAToe	no	28	0.887211
4	r03c04f22p00-ch1sk1fk1fl1	0minTNFa	SOAToe	no	29	0.826375
4	r03c04f22p00-ch1sk1fk1fl1	0minTNFa	SOAToe	no	30	1.1741
4	r03c04f22p00-ch1sk1fk1fl1	0minTNFa	SOAToe	no	31	0.907091
4	r03c04f22p00-ch1sk1fk1fl1	0minTNFa	SOAToe	no	32	0.973287
4	r03c04f22p00-ch1sk1fk1fl1	0minTNFa	SOAToe	no	33	0.759552
4	r03c04f22p00-ch1sk1fk1fl1	0minTNFa	SOAToe	no	34	0.691238
4	r03c04f22p00-ch1sk1fk1fl1	0minTNFa	SOAToe	no	35	0.842633
4	r03c04f22p00-ch1sk1fk1fl1	0minTNFa	SOAToe	no	36	1.41669
4	r03c04f22p00-ch1sk1fk1fl1	0minTNFa	SOAToe	no	37	0.838843
4	r03c04f22p00-ch1sk1fk1fl1	0minTNFa	SOAToe	no	38	1.08959
4	r03c04f22p00-ch1sk1fk1fl1	0minTNFa	SOAToe	no	39	0.953797
4	r03c04f22p00-ch1sk1fk1fl1	0minTNFa	SOAToe	no	40	0.769854
4	r03c04f22p00-ch1sk1fk1fl1	0minTNFa	SOAToe	no	41	1.4311
4	r03c04f22p00-ch1sk1fk1fl1	0minTNFa	SOAToe	no	42	0.741085
4	r03c04f22p00-ch1sk1fk1fl1	0minTNFa	SOAToe	no	43	0.845835
4	r03c04f22p00-ch1sk1fk1fl1	0minTNFa	SOAToe	no	44	1.03977
4	r03c04f22p00-ch1sk1fk1fl1	0minTNFa	SOAToe	no	45	1.10681
4	r03c04f22p00-ch1sk1fk1fl1	0minTNFa	SOAToe	no	46	1.25689
4	r03c04f22p00-ch1sk1fk1fl1	0minTNFa	SOAToe	no	47	1.19013
4	r03c04f22p00-ch1sk1fk1fl1	0minTNFa	SOAToe	no	48	1.24728
4	r03c04f22p00-ch1sk1fk1fl1	0minTNFa	SOAToe	no	49	1.89006
4	r03c04f22p00-ch1sk1fk1fl1	0minTNFa	SOAToe	no	50	1.89824
4	r03c04f22p00-ch1sk1fk1fl1	0minTNFa	SOAToe	no	51	0.990722
4	r03c04f23p00-ch1sk1fk1fl1	0minTNFa	SOAToe	no	1	2.53592
4	r03c04f23p00-ch1sk1fk1fl1	0minTNFa	SOAToe	no	2	0.833103
4	r03c04f23p00-ch1sk1fk1fl1	0minTNFa	SOAToe	no	3	0.773999
4	r03c04f23p00-ch1sk1fk1fl1	0minTNFa	SOAToe	no	4	1.72237
4	r03c04f23p00-ch1sk1fk1fl1	0minTNFa	SOAToe	no	5	0.946314
4	r03c04f23p00-ch1sk1fk1fl1	0minTNFa	SOAToe	no	6	0.997312
4	r03c04f23p00-ch1sk1fk1fl1	0minTNFa	SOAToe	no	7	2.3066
4	r03c04f23p00-ch1sk1fk1fl1	0minTNFa	SOAToe	no	8	1.48101
4	r03c04f23p00-ch1sk1fk1fl1	0minTNFa	SOAToe	no	9	1.27258
4	r03c04f23p00-ch1sk1fk1fl1	0minTNFa	SOAToe	no	10	1.80584
4	r03c04f23p00-ch1sk1fk1fl1	0minTNFa	SOAToe	no	11	0.881183
4	r03c04f23p00-ch1sk1fk1fl1	0minTNFa	SOAToe	no	12	0.813189
4	r03c04f23p00-ch1sk1fk1fl1	0minTNFa	SOAToe	no	13	1.28685
4	r03c04f23p00-ch1sk1fk1fl1	0minTNFa	SOAToe	no	14	0.817778
4	r03c04f23p00-ch1sk1fk1fl1	0minTNFa	SOAToe	no	15	0.980161
4	r03c04f23p00-ch1sk1fk1fl1	0minTNFa	SOAToe	no	16	1.35169
4	r03c04f23p00-ch1sk1fk1fl1	0minTNFa	SOAToe	no	17	1.2455
4	r03c04f23p00-ch1sk1fk1fl1	0minTNFa	SOAToe	no	18	0.808671
4	r03c04f23p00-ch1sk1fk1fl1	0minTNFa	SOAToe	no	19	0.88226
4	r03c04f23p00-ch1sk1fk1fl1	0minTNFa	SOAToe	no	20	0.852629
4	r03c04f23p00-ch1sk1fk1fl1	0minTNFa	SOAToe	no	21	1.3601
4	r03c04f23p00-ch1sk1fk1fl1	0minTNFa	SOAToe	no	22	0.776021
4	r03c04f23p00-ch1sk1fk1fl1	0minTNFa	SOAToe	no	23	0.706579
4	r03c04f23p00-ch1sk1fk1fl1	0minTNFa	SOAToe	no	24	0.71972
4	r03c04f23p00-ch1sk1fk1fl1	0minTNFa	SOAToe	no	25	1.0561
4	r03c04f23p00-ch1sk1fk1fl1	0minTNFa	SOAToe	no	26	1.06639
4	r03c04f23p00-ch1sk1fk1fl1	0minTNFa	SOAToe	no	27	1.77644
4	r03c04f23p00-ch1sk1fk1fl1	0minTNFa	SOAToe	no	28	0.732503
4	r03c04f23p00-ch1sk1fk1fl1	0minTNFa	SOAToe	no	29	0.836611
4	r03c04f23p00-ch1sk1fk1fl1	0minTNFa	SOAToe	no	30	0.726972
4	r03c04f23p00-ch1sk1fk1fl1	0minTNFa	SOAToe	no	31	1.32977
4	r03c04f23p00-ch1sk1fk1fl1	0minTNFa	SOAToe	no	32	0.753373
4	r03c04f23p00-ch1sk1fk1fl1	0minTNFa	SOAToe	no	33	0.870057
4	r03c04f23p00-ch1sk1fk1fl1	0minTNFa	SOAToe	no	34	0.933682
4	r03c04f23p00-ch1sk1fk1fl1	0minTNFa	SOAToe	no	35	0.829716
4	r03c04f23p00-ch1sk1fk1fl1	0minTNFa	SOAToe	no	36	1.78282
4	r03c04f23p00-ch1sk1fk1fl1	0minTNFa	SOAToe	no	37	1.33116
4	r03c04f23p00-ch1sk1fk1fl1	0minTNFa	SOAToe	no	38	0.751969
4	r03c04f23p00-ch1sk1fk1fl1	0minTNFa	SOAToe	no	39	1.742
4	r03c04f23p00-ch1sk1fk1fl1	0minTNFa	SOAToe	no	40	1.5884
4	r03c04f23p00-ch1sk1fk1fl1	0minTNFa	SOAToe	no	41	1.07183
4	r03c04f23p00-ch1sk1fk1fl1	0minTNFa	SOAToe	no	42	0.700011
4	r03c04f23p00-ch1sk1fk1fl1	0minTNFa	SOAToe	no	43	0.791574
4	r03c04f23p00-ch1sk1fk1fl1	0minTNFa	SOAToe	no	44	0.73782
4	r03c04f23p00-ch1sk1fk1fl1	0minTNFa	SOAToe	no	45	0.872803
4	r03c04f23p00-ch1sk1fk1fl1	0minTNFa	SOAToe	no	46	1.26548
4	r03c04f23p00-ch1sk1fk1fl1	0minTNFa	SOAToe	no	47	1.3674
4	r03c04f24p00-ch1sk1fk1fl1	0minTNFa	SOAToe	no	1	0.944154
4	r03c04f24p00-ch1sk1fk1fl1	0minTNFa	SOAToe	no	2	1.01709
4	r03c04f24p00-ch1sk1fk1fl1	0minTNFa	SOAToe	no	3	1.03729
4	r03c04f24p00-ch1sk1fk1fl1	0minTNFa	SOAToe	no	4	1.10725
4	r03c04f24p00-ch1sk1fk1fl1	0minTNFa	SOAToe	no	5	1.41796
4	r03c04f24p00-ch1sk1fk1fl1	0minTNFa	SOAToe	no	6	1.00976
4	r03c04f24p00-ch1sk1fk1fl1	0minTNFa	SOAToe	no	7	1.48656
4	r03c04f24p00-ch1sk1fk1fl1	0minTNFa	SOAToe	no	8	0.956217
4	r03c04f24p00-ch1sk1fk1fl1	0minTNFa	SOAToe	no	9	0.858232
4	r03c04f24p00-ch1sk1fk1fl1	0minTNFa	SOAToe	no	10	0.750441
4	r03c04f24p00-ch1sk1fk1fl1	0minTNFa	SOAToe	no	11	0.847238
4	r03c04f24p00-ch1sk1fk1fl1	0minTNFa	SOAToe	no	12	0.811473
4	r03c04f24p00-ch1sk1fk1fl1	0minTNFa	SOAToe	no	13	1.03038
4	r03c04f24p00-ch1sk1fk1fl1	0minTNFa	SOAToe	no	14	0.65279
4	r03c04f24p00-ch1sk1fk1fl1	0minTNFa	SOAToe	no	15	0.971512
4	r03c04f24p00-ch1sk1fk1fl1	0minTNFa	SOAToe	no	16	0.795703
4	r03c04f24p00-ch1sk1fk1fl1	0minTNFa	SOAToe	no	17	0.779483
4	r03c04f24p00-ch1sk1fk1fl1	0minTNFa	SOAToe	no	18	0.875692
4	r03c04f24p00-ch1sk1fk1fl1	0minTNFa	SOAToe	no	19	1.01131
4	r03c04f24p00-ch1sk1fk1fl1	0minTNFa	SOAToe	no	20	1.03477
4	r03c04f24p00-ch1sk1fk1fl1	0minTNFa	SOAToe	no	21	0.78599
4	r03c04f24p00-ch1sk1fk1fl1	0minTNFa	SOAToe	no	22	0.633542
4	r03c04f24p00-ch1sk1fk1fl1	0minTNFa	SOAToe	no	23	0.673967
4	r03c04f24p00-ch1sk1fk1fl1	0minTNFa	SOAToe	no	24	0.832415
4	r03c04f24p00-ch1sk1fk1fl1	0minTNFa	SOAToe	no	25	0.624371
4	r03c04f24p00-ch1sk1fk1fl1	0minTNFa	SOAToe	no	26	0.738533
4	r03c04f24p00-ch1sk1fk1fl1	0minTNFa	SOAToe	no	27	0.724327
4	r03c04f24p00-ch1sk1fk1fl1	0minTNFa	SOAToe	no	28	0.736938
4	r03c04f24p00-ch1sk1fk1fl1	0minTNFa	SOAToe	no	29	1.60738
4	r03c04f24p00-ch1sk1fk1fl1	0minTNFa	SOAToe	no	30	0.818585
4	r03c04f24p00-ch1sk1fk1fl1	0minTNFa	SOAToe	no	31	0.845498
4	r03c04f24p00-ch1sk1fk1fl1	0minTNFa	SOAToe	no	32	2.09841
4	r03c04f24p00-ch1sk1fk1fl1	0minTNFa	SOAToe	no	33	0.792661
4	r03c04f24p00-ch1sk1fk1fl1	0minTNFa	SOAToe	no	34	0.833426
4	r03c04f24p00-ch1sk1fk1fl1	0minTNFa	SOAToe	no	35	0.7214
4	r03c04f24p00-ch1sk1fk1fl1	0minTNFa	SOAToe	no	36	0.933696
4	r03c04f24p00-ch1sk1fk1fl1	0minTNFa	SOAToe	no	37	0.833347
4	r03c04f24p00-ch1sk1fk1fl1	0minTNFa	SOAToe	no	38	0.826879
4	r03c04f24p00-ch1sk1fk1fl1	0minTNFa	SOAToe	no	39	0.835992
4	r03c04f24p00-ch1sk1fk1fl1	0minTNFa	SOAToe	no	40	0.764044
4	r03c04f24p00-ch1sk1fk1fl1	0minTNFa	SOAToe	no	41	0.741026
4	r03c04f24p00-ch1sk1fk1fl1	0minTNFa	SOAToe	no	42	0.806001
4	r03c04f24p00-ch1sk1fk1fl1	0minTNFa	SOAToe	no	43	1.96215
4	r03c04f24p00-ch1sk1fk1fl1	0minTNFa	SOAToe	no	44	0.758288
4	r03c04f24p00-ch1sk1fk1fl1	0minTNFa	SOAToe	no	45	0.699231
4	r03c04f24p00-ch1sk1fk1fl1	0minTNFa	SOAToe	no	46	0.692612
4	r03c04f24p00-ch1sk1fk1fl1	0minTNFa	SOAToe	no	47	0.710024
4	r03c04f24p00-ch1sk1fk1fl1	0minTNFa	SOAToe	no	48	1.47243
4	r03c04f24p00-ch1sk1fk1fl1	0minTNFa	SOAToe	no	49	1.27514
4	r03c04f24p00-ch1sk1fk1fl1	0minTNFa	SOAToe	no	50	0.911391
4	r03c04f24p00-ch1sk1fk1fl1	0minTNFa	SOAToe	no	51	1.26188
4	r03c04f24p00-ch1sk1fk1fl1	0minTNFa	SOAToe	no	52	0.805376
4	r03c04f24p00-ch1sk1fk1fl1	0minTNFa	SOAToe	no	53	1.34281
4	r03c04f24p00-ch1sk1fk1fl1	0minTNFa	SOAToe	no	54	2.00953
4	r03c04f24p00-ch1sk1fk1fl1	0minTNFa	SOAToe	no	55	1.33789
4	r03c04f24p00-ch1sk1fk1fl1	0minTNFa	SOAToe	no	56	1.14361
4	r03c04f24p00-ch1sk1fk1fl1	0minTNFa	SOAToe	no	57	0.848493
4	r03c04f24p00-ch1sk1fk1fl1	0minTNFa	SOAToe	no	58	1.42873
4	r03c04f25p00-ch1sk1fk1fl1	0minTNFa	SOAToe	no	1	1.79208
4	r03c04f25p00-ch1sk1fk1fl1	0minTNFa	SOAToe	no	2	1.48874
4	r03c04f25p00-ch1sk1fk1fl1	0minTNFa	SOAToe	no	3	0.944548
4	r03c04f25p00-ch1sk1fk1fl1	0minTNFa	SOAToe	no	4	0.932371
4	r03c04f25p00-ch1sk1fk1fl1	0minTNFa	SOAToe	no	5	1.26948
4	r03c04f25p00-ch1sk1fk1fl1	0minTNFa	SOAToe	no	6	0.676497
4	r03c04f25p00-ch1sk1fk1fl1	0minTNFa	SOAToe	no	7	0.763329
4	r03c04f25p00-ch1sk1fk1fl1	0minTNFa	SOAToe	no	8	1.36464
4	r03c04f25p00-ch1sk1fk1fl1	0minTNFa	SOAToe	no	9	1.00031
4	r03c04f25p00-ch1sk1fk1fl1	0minTNFa	SOAToe	no	10	1.23808
4	r03c04f25p00-ch1sk1fk1fl1	0minTNFa	SOAToe	no	11	1.16973
4	r03c04f25p00-ch1sk1fk1fl1	0minTNFa	SOAToe	no	12	0.736786
4	r03c04f25p00-ch1sk1fk1fl1	0minTNFa	SOAToe	no	13	1.27583
4	r03c04f25p00-ch1sk1fk1fl1	0minTNFa	SOAToe	no	14	1.07115
4	r03c04f25p00-ch1sk1fk1fl1	0minTNFa	SOAToe	no	15	0.739373
4	r03c04f25p00-ch1sk1fk1fl1	0minTNFa	SOAToe	no	16	0.740335
4	r03c04f25p00-ch1sk1fk1fl1	0minTNFa	SOAToe	no	17	0.751761
4	r03c04f25p00-ch1sk1fk1fl1	0minTNFa	SOAToe	no	18	0.885308
4	r03c04f25p00-ch1sk1fk1fl1	0minTNFa	SOAToe	no	19	0.727208
4	r03c04f25p00-ch1sk1fk1fl1	0minTNFa	SOAToe	no	20	1.1243
4	r03c04f25p00-ch1sk1fk1fl1	0minTNFa	SOAToe	no	21	1.21002
4	r03c04f25p00-ch1sk1fk1fl1	0minTNFa	SOAToe	no	22	0.7436
4	r03c04f25p00-ch1sk1fk1fl1	0minTNFa	SOAToe	no	23	0.85597
4	r03c04f25p00-ch1sk1fk1fl1	0minTNFa	SOAToe	no	24	0.746795
4	r03c04f25p00-ch1sk1fk1fl1	0minTNFa	SOAToe	no	25	0.673281
4	r03c04f25p00-ch1sk1fk1fl1	0minTNFa	SOAToe	no	26	0.894299
4	r03c04f25p00-ch1sk1fk1fl1	0minTNFa	SOAToe	no	27	1.08908
4	r03c04f25p00-ch1sk1fk1fl1	0minTNFa	SOAToe	no	28	0.863701
4	r03c04f25p00-ch1sk1fk1fl1	0minTNFa	SOAToe	no	29	1.09246
4	r03c04f25p00-ch1sk1fk1fl1	0minTNFa	SOAToe	no	30	0.785883
4	r03c04f25p00-ch1sk1fk1fl1	0minTNFa	SOAToe	no	31	1.05666
4	r03c04f25p00-ch1sk1fk1fl1	0minTNFa	SOAToe	no	32	0.742087
4	r03c04f25p00-ch1sk1fk1fl1	0minTNFa	SOAToe	no	33	0.815915
4	r03c04f25p00-ch1sk1fk1fl1	0minTNFa	SOAToe	no	34	0.6877
4	r03c04f25p00-ch1sk1fk1fl1	0minTNFa	SOAToe	no	35	0.850066
4	r03c04f25p00-ch1sk1fk1fl1	0minTNFa	SOAToe	no	36	1.02847
4	r03c04f25p00-ch1sk1fk1fl1	0minTNFa	SOAToe	no	37	1.18929
4	r03c04f25p00-ch1sk1fk1fl1	0minTNFa	SOAToe	no	38	1.02875
4	r03c04f25p00-ch1sk1fk1fl1	0minTNFa	SOAToe	no	39	0.708095
4	r03c04f25p00-ch1sk1fk1fl1	0minTNFa	SOAToe	no	40	0.884315
4	r03c04f25p00-ch1sk1fk1fl1	0minTNFa	SOAToe	no	41	0.916565
4	r03c04f25p00-ch1sk1fk1fl1	0minTNFa	SOAToe	no	42	0.652341
4	r03c04f25p00-ch1sk1fk1fl1	0minTNFa	SOAToe	no	43	0.757518
4	r03c04f25p00-ch1sk1fk1fl1	0minTNFa	SOAToe	no	44	0.776068
4	r03c04f25p00-ch1sk1fk1fl1	0minTNFa	SOAToe	no	45	0.793354
4	r03c04f25p00-ch1sk1fk1fl1	0minTNFa	SOAToe	no	46	1.92702
4	r03c04f25p00-ch1sk1fk1fl1	0minTNFa	SOAToe	no	47	1.10913
4	r03c04f25p00-ch1sk1fk1fl1	0minTNFa	SOAToe	no	48	1.17381
4	r03c04f25p00-ch1sk1fk1fl1	0minTNFa	SOAToe	no	49	0.843342
4	r03c04f25p00-ch1sk1fk1fl1	0minTNFa	SOAToe	no	50	1.36876
4	r03c04f25p00-ch1sk1fk1fl1	0minTNFa	SOAToe	no	51	1.38588
4	r03c04f25p00-ch1sk1fk1fl1	0minTNFa	SOAToe	no	52	1.42517
4	r03c04f26p00-ch1sk1fk1fl1	0minTNFa	SOAToe	no	1	2.82699
4	r03c04f26p00-ch1sk1fk1fl1	0minTNFa	SOAToe	no	2	3.87001
4	r03c04f26p00-ch1sk1fk1fl1	0minTNFa	SOAToe	no	3	2.7302
4	r03c04f26p00-ch1sk1fk1fl1	0minTNFa	SOAToe	no	4	2.82433
4	r03c04f26p00-ch1sk1fk1fl1	0minTNFa	SOAToe	no	5	1.93965
4	r03c04f26p00-ch1sk1fk1fl1	0minTNFa	SOAToe	no	6	1.57973
4	r03c04f26p00-ch1sk1fk1fl1	0minTNFa	SOAToe	no	7	2.54757
4	r03c04f26p00-ch1sk1fk1fl1	0minTNFa	SOAToe	no	8	3.55229
4	r03c04f26p00-ch1sk1fk1fl1	0minTNFa	SOAToe	no	9	2.26364
4	r03c04f26p00-ch1sk1fk1fl1	0minTNFa	SOAToe	no	10	3.32099
4	r03c04f26p00-ch1sk1fk1fl1	0minTNFa	SOAToe	no	11	1.72638
4	r03c04f26p00-ch1sk1fk1fl1	0minTNFa	SOAToe	no	12	1.77404
4	r03c04f26p00-ch1sk1fk1fl1	0minTNFa	SOAToe	no	13	1.33553
4	r03c04f26p00-ch1sk1fk1fl1	0minTNFa	SOAToe	no	14	0.644945
4	r03c04f26p00-ch1sk1fk1fl1	0minTNFa	SOAToe	no	15	1.1603
4	r03c04f26p00-ch1sk1fk1fl1	0minTNFa	SOAToe	no	16	1.74544
4	r03c04f26p00-ch1sk1fk1fl1	0minTNFa	SOAToe	no	17	0.934407
4	r03c04f26p00-ch1sk1fk1fl1	0minTNFa	SOAToe	no	18	1.59499
4	r03c04f26p00-ch1sk1fk1fl1	0minTNFa	SOAToe	no	19	1.31335
4	r03c04f26p00-ch1sk1fk1fl1	0minTNFa	SOAToe	no	20	1.70656
4	r03c04f26p00-ch1sk1fk1fl1	0minTNFa	SOAToe	no	21	1.63183
4	r03c04f26p00-ch1sk1fk1fl1	0minTNFa	SOAToe	no	22	2.6221
4	r03c04f26p00-ch1sk1fk1fl1	0minTNFa	SOAToe	no	23	1.3975
4	r03c04f26p00-ch1sk1fk1fl1	0minTNFa	SOAToe	no	24	1.6301
4	r03c04f26p00-ch1sk1fk1fl1	0minTNFa	SOAToe	no	25	0.857161
4	r03c04f26p00-ch1sk1fk1fl1	0minTNFa	SOAToe	no	26	1.06917
4	r03c04f26p00-ch1sk1fk1fl1	0minTNFa	SOAToe	no	27	1.14002
4	r03c04f26p00-ch1sk1fk1fl1	0minTNFa	SOAToe	no	28	1.2406
4	r03c04f26p00-ch1sk1fk1fl1	0minTNFa	SOAToe	no	29	1.259
4	r03c04f26p00-ch1sk1fk1fl1	0minTNFa	SOAToe	no	30	2.94163
4	r03c04f26p00-ch1sk1fk1fl1	0minTNFa	SOAToe	no	31	1.72256
4	r03c04f27p00-ch1sk1fk1fl1	0minTNFa	SOAToe	no	1	0.807959
4	r03c04f27p00-ch1sk1fk1fl1	0minTNFa	SOAToe	no	2	0.571477
4	r03c04f27p00-ch1sk1fk1fl1	0minTNFa	SOAToe	no	3	0.794401
4	r03c04f27p00-ch1sk1fk1fl1	0minTNFa	SOAToe	no	4	0.817912
4	r03c04f27p00-ch1sk1fk1fl1	0minTNFa	SOAToe	no	5	0.796498
4	r03c04f27p00-ch1sk1fk1fl1	0minTNFa	SOAToe	no	6	0.924095
4	r03c04f27p00-ch1sk1fk1fl1	0minTNFa	SOAToe	no	7	0.895671
4	r03c04f27p00-ch1sk1fk1fl1	0minTNFa	SOAToe	no	8	0.701912
4	r03c04f27p00-ch1sk1fk1fl1	0minTNFa	SOAToe	no	9	0.942151
4	r03c04f27p00-ch1sk1fk1fl1	0minTNFa	SOAToe	no	10	0.694416
4	r03c04f27p00-ch1sk1fk1fl1	0minTNFa	SOAToe	no	11	0.936501
4	r03c04f27p00-ch1sk1fk1fl1	0minTNFa	SOAToe	no	12	1.08053
4	r03c04f27p00-ch1sk1fk1fl1	0minTNFa	SOAToe	no	13	0.827174
4	r03c04f27p00-ch1sk1fk1fl1	0minTNFa	SOAToe	no	14	0.88109
4	r03c04f27p00-ch1sk1fk1fl1	0minTNFa	SOAToe	no	15	0.798056
4	r03c04f27p00-ch1sk1fk1fl1	0minTNFa	SOAToe	no	16	0.64329
4	r03c04f27p00-ch1sk1fk1fl1	0minTNFa	SOAToe	no	17	0.871354
4	r03c04f27p00-ch1sk1fk1fl1	0minTNFa	SOAToe	no	18	1.10213
4	r03c04f27p00-ch1sk1fk1fl1	0minTNFa	SOAToe	no	19	0.857291
4	r03c04f27p00-ch1sk1fk1fl1	0minTNFa	SOAToe	no	20	0.736983
4	r03c04f27p00-ch1sk1fk1fl1	0minTNFa	SOAToe	no	21	0.994898
4	r03c04f27p00-ch1sk1fk1fl1	0minTNFa	SOAToe	no	22	0.644572
4	r03c04f27p00-ch1sk1fk1fl1	0minTNFa	SOAToe	no	23	0.754797
4	r03c04f27p00-ch1sk1fk1fl1	0minTNFa	SOAToe	no	24	0.882891
4	r03c04f27p00-ch1sk1fk1fl1	0minTNFa	SOAToe	no	25	0.792232
4	r03c04f27p00-ch1sk1fk1fl1	0minTNFa	SOAToe	no	26	0.668254
4	r03c04f27p00-ch1sk1fk1fl1	0minTNFa	SOAToe	no	27	0.68604
4	r03c04f27p00-ch1sk1fk1fl1	0minTNFa	SOAToe	no	28	0.644013
4	r03c04f27p00-ch1sk1fk1fl1	0minTNFa	SOAToe	no	29	0.779642
4	r03c04f27p00-ch1sk1fk1fl1	0minTNFa	SOAToe	no	30	1.02523
4	r03c04f27p00-ch1sk1fk1fl1	0minTNFa	SOAToe	no	31	0.813706
4	r03c04f27p00-ch1sk1fk1fl1	0minTNFa	SOAToe	no	32	1.01005
4	r03c04f27p00-ch1sk1fk1fl1	0minTNFa	SOAToe	no	33	0.774469
4	r03c04f27p00-ch1sk1fk1fl1	0minTNFa	SOAToe	no	34	0.835545
4	r03c04f27p00-ch1sk1fk1fl1	0minTNFa	SOAToe	no	35	0.740835
4	r03c04f27p00-ch1sk1fk1fl1	0minTNFa	SOAToe	no	36	0.859589
4	r03c04f27p00-ch1sk1fk1fl1	0minTNFa	SOAToe	no	37	0.815735
4	r03c04f27p00-ch1sk1fk1fl1	0minTNFa	SOAToe	no	38	0.850443
4	r03c04f27p00-ch1sk1fk1fl1	0minTNFa	SOAToe	no	39	0.765785
4	r03c04f27p00-ch1sk1fk1fl1	0minTNFa	SOAToe	no	40	0.720864
4	r03c04f27p00-ch1sk1fk1fl1	0minTNFa	SOAToe	no	41	0.760682
4	r03c04f27p00-ch1sk1fk1fl1	0minTNFa	SOAToe	no	42	0.77423
4	r03c04f27p00-ch1sk1fk1fl1	0minTNFa	SOAToe	no	43	0.889971
4	r03c04f27p00-ch1sk1fk1fl1	0minTNFa	SOAToe	no	44	0.774009
4	r03c04f27p00-ch1sk1fk1fl1	0minTNFa	SOAToe	no	45	0.835834
4	r03c04f27p00-ch1sk1fk1fl1	0minTNFa	SOAToe	no	46	0.673933
4	r03c04f27p00-ch1sk1fk1fl1	0minTNFa	SOAToe	no	47	1.18307
4	r03c04f27p00-ch1sk1fk1fl1	0minTNFa	SOAToe	no	48	0.945458
4	r03c04f27p00-ch1sk1fk1fl1	0minTNFa	SOAToe	no	49	0.669426
4	r03c04f27p00-ch1sk1fk1fl1	0minTNFa	SOAToe	no	50	0.70848
4	r03c04f27p00-ch1sk1fk1fl1	0minTNFa	SOAToe	no	51	1.06513
4	r03c04f27p00-ch1sk1fk1fl1	0minTNFa	SOAToe	no	52	0.891335
4	r03c04f27p00-ch1sk1fk1fl1	0minTNFa	SOAToe	no	53	1.22668
4	r03c04f27p00-ch1sk1fk1fl1	0minTNFa	SOAToe	no	54	0.7037
4	r03c04f27p00-ch1sk1fk1fl1	0minTNFa	SOAToe	no	55	0.944027
4	r03c04f28p00-ch1sk1fk1fl1	0minTNFa	SOAToe	no	1	1.20574
4	r03c04f28p00-ch1sk1fk1fl1	0minTNFa	SOAToe	no	2	1.00744
4	r03c04f28p00-ch1sk1fk1fl1	0minTNFa	SOAToe	no	3	1.02089
4	r03c04f28p00-ch1sk1fk1fl1	0minTNFa	SOAToe	no	4	0.837887
4	r03c04f28p00-ch1sk1fk1fl1	0minTNFa	SOAToe	no	5	0.793587
4	r03c04f28p00-ch1sk1fk1fl1	0minTNFa	SOAToe	no	6	1.05161
4	r03c04f28p00-ch1sk1fk1fl1	0minTNFa	SOAToe	no	7	0.799364
4	r03c04f28p00-ch1sk1fk1fl1	0minTNFa	SOAToe	no	8	1.56741
4	r03c04f28p00-ch1sk1fk1fl1	0minTNFa	SOAToe	no	9	1.39926
4	r03c04f28p00-ch1sk1fk1fl1	0minTNFa	SOAToe	no	10	0.960116
4	r03c04f28p00-ch1sk1fk1fl1	0minTNFa	SOAToe	no	11	1.11467
4	r03c04f28p00-ch1sk1fk1fl1	0minTNFa	SOAToe	no	12	1.21376
4	r03c04f28p00-ch1sk1fk1fl1	0minTNFa	SOAToe	no	13	0.730045
4	r03c04f28p00-ch1sk1fk1fl1	0minTNFa	SOAToe	no	14	0.97024
4	r03c04f28p00-ch1sk1fk1fl1	0minTNFa	SOAToe	no	15	0.890866
4	r03c04f28p00-ch1sk1fk1fl1	0minTNFa	SOAToe	no	16	0.751338
4	r03c04f28p00-ch1sk1fk1fl1	0minTNFa	SOAToe	no	17	0.696
4	r03c04f28p00-ch1sk1fk1fl1	0minTNFa	SOAToe	no	18	0.769401
4	r03c04f28p00-ch1sk1fk1fl1	0minTNFa	SOAToe	no	19	0.85956
4	r03c04f28p00-ch1sk1fk1fl1	0minTNFa	SOAToe	no	20	0.858934
4	r03c04f28p00-ch1sk1fk1fl1	0minTNFa	SOAToe	no	21	0.697449
4	r03c04f28p00-ch1sk1fk1fl1	0minTNFa	SOAToe	no	22	0.647613
4	r03c04f28p00-ch1sk1fk1fl1	0minTNFa	SOAToe	no	23	0.852309
4	r03c04f28p00-ch1sk1fk1fl1	0minTNFa	SOAToe	no	24	1.11149
4	r03c04f28p00-ch1sk1fk1fl1	0minTNFa	SOAToe	no	25	1.3429
4	r03c04f28p00-ch1sk1fk1fl1	0minTNFa	SOAToe	no	26	1.37864
4	r03c04f28p00-ch1sk1fk1fl1	0minTNFa	SOAToe	no	27	0.833982
4	r03c04f28p00-ch1sk1fk1fl1	0minTNFa	SOAToe	no	28	1.08349
4	r03c04f28p00-ch1sk1fk1fl1	0minTNFa	SOAToe	no	29	1.25389
4	r03c04f28p00-ch1sk1fk1fl1	0minTNFa	SOAToe	no	30	1.09382
4	r03c04f28p00-ch1sk1fk1fl1	0minTNFa	SOAToe	no	31	0.882792
4	r03c04f28p00-ch1sk1fk1fl1	0minTNFa	SOAToe	no	32	0.845951
4	r03c04f28p00-ch1sk1fk1fl1	0minTNFa	SOAToe	no	33	0.829192
4	r03c04f28p00-ch1sk1fk1fl1	0minTNFa	SOAToe	no	34	0.8091
4	r03c04f28p00-ch1sk1fk1fl1	0minTNFa	SOAToe	no	35	1.09273
4	r03c04f28p00-ch1sk1fk1fl1	0minTNFa	SOAToe	no	36	0.840084
4	r03c04f28p00-ch1sk1fk1fl1	0minTNFa	SOAToe	no	37	0.66756
4	r03c04f28p00-ch1sk1fk1fl1	0minTNFa	SOAToe	no	38	0.748339
4	r03c04f28p00-ch1sk1fk1fl1	0minTNFa	SOAToe	no	39	0.836777
4	r03c04f28p00-ch1sk1fk1fl1	0minTNFa	SOAToe	no	40	0.73188
4	r03c04f28p00-ch1sk1fk1fl1	0minTNFa	SOAToe	no	41	0.838356
4	r03c04f28p00-ch1sk1fk1fl1	0minTNFa	SOAToe	no	42	0.96815
4	r03c04f28p00-ch1sk1fk1fl1	0minTNFa	SOAToe	no	43	0.947594
4	r03c04f28p00-ch1sk1fk1fl1	0minTNFa	SOAToe	no	44	0.797454
4	r03c04f28p00-ch1sk1fk1fl1	0minTNFa	SOAToe	no	45	0.886357
4	r03c04f28p00-ch1sk1fk1fl1	0minTNFa	SOAToe	no	46	0.880168
4	r03c04f28p00-ch1sk1fk1fl1	0minTNFa	SOAToe	no	47	0.848203
4	r03c04f28p00-ch1sk1fk1fl1	0minTNFa	SOAToe	no	48	1.18504
4	r03c04f28p00-ch1sk1fk1fl1	0minTNFa	SOAToe	no	49	1.01156
4	r03c04f28p00-ch1sk1fk1fl1	0minTNFa	SOAToe	no	50	0.895541
4	r03c04f28p00-ch1sk1fk1fl1	0minTNFa	SOAToe	no	51	0.87825
4	r03c04f28p00-ch1sk1fk1fl1	0minTNFa	SOAToe	no	52	0.732592
4	r03c04f28p00-ch1sk1fk1fl1	0minTNFa	SOAToe	no	53	1.09026
4	r03c04f28p00-ch1sk1fk1fl1	0minTNFa	SOAToe	no	54	0.756017
4	r03c04f28p00-ch1sk1fk1fl1	0minTNFa	SOAToe	no	55	1.04412
4	r03c04f28p00-ch1sk1fk1fl1	0minTNFa	SOAToe	no	56	1.07488
4	r03c04f28p00-ch1sk1fk1fl1	0minTNFa	SOAToe	no	57	1.6261
4	r03c04f28p00-ch1sk1fk1fl1	0minTNFa	SOAToe	no	58	1.55754
4	r03c04f28p00-ch1sk1fk1fl1	0minTNFa	SOAToe	no	59	1.1125
4	r03c04f28p00-ch1sk1fk1fl1	0minTNFa	SOAToe	no	60	1.02474
4	r03c04f28p00-ch1sk1fk1fl1	0minTNFa	SOAToe	no	61	1.26917
4	r03c04f28p00-ch1sk1fk1fl1	0minTNFa	SOAToe	no	62	1.45922
4	r03c04f28p00-ch1sk1fk1fl1	0minTNFa	SOAToe	no	63	1.55916
4	r03c04f28p00-ch1sk1fk1fl1	0minTNFa	SOAToe	no	64	1.99652
4	r03c04f28p00-ch1sk1fk1fl1	0minTNFa	SOAToe	no	65	2.14929
4	r03c04f28p00-ch1sk1fk1fl1	0minTNFa	SOAToe	no	66	2.34747
4	r03c04f28p00-ch1sk1fk1fl1	0minTNFa	SOAToe	no	67	1.39607
4	r03c04f29p00-ch1sk1fk1fl1	0minTNFa	SOAToe	no	1	1.13877
4	r03c04f29p00-ch1sk1fk1fl1	0minTNFa	SOAToe	no	2	1.21292
4	r03c04f29p00-ch1sk1fk1fl1	0minTNFa	SOAToe	no	3	0.911999
4	r03c04f29p00-ch1sk1fk1fl1	0minTNFa	SOAToe	no	4	1.53914
4	r03c04f29p00-ch1sk1fk1fl1	0minTNFa	SOAToe	no	5	1.37584
4	r03c04f29p00-ch1sk1fk1fl1	0minTNFa	SOAToe	no	6	0.898525
4	r03c04f29p00-ch1sk1fk1fl1	0minTNFa	SOAToe	no	7	0.907811
4	r03c04f29p00-ch1sk1fk1fl1	0minTNFa	SOAToe	no	8	0.645972
4	r03c04f29p00-ch1sk1fk1fl1	0minTNFa	SOAToe	no	9	0.765781
4	r03c04f29p00-ch1sk1fk1fl1	0minTNFa	SOAToe	no	10	1.07349
4	r03c04f29p00-ch1sk1fk1fl1	0minTNFa	SOAToe	no	11	1.00921
4	r03c04f29p00-ch1sk1fk1fl1	0minTNFa	SOAToe	no	12	1.21962
4	r03c04f29p00-ch1sk1fk1fl1	0minTNFa	SOAToe	no	13	0.588865
4	r03c04f29p00-ch1sk1fk1fl1	0minTNFa	SOAToe	no	14	1.04546
4	r03c04f29p00-ch1sk1fk1fl1	0minTNFa	SOAToe	no	15	0.970884
4	r03c04f29p00-ch1sk1fk1fl1	0minTNFa	SOAToe	no	16	0.873635
4	r03c04f29p00-ch1sk1fk1fl1	0minTNFa	SOAToe	no	17	1.10645
4	r03c04f29p00-ch1sk1fk1fl1	0minTNFa	SOAToe	no	18	0.78802
4	r03c04f29p00-ch1sk1fk1fl1	0minTNFa	SOAToe	no	19	0.854353
4	r03c04f29p00-ch1sk1fk1fl1	0minTNFa	SOAToe	no	20	0.706731
4	r03c04f29p00-ch1sk1fk1fl1	0minTNFa	SOAToe	no	21	0.848868
4	r03c04f29p00-ch1sk1fk1fl1	0minTNFa	SOAToe	no	22	2.02283
4	r03c04f29p00-ch1sk1fk1fl1	0minTNFa	SOAToe	no	23	1.20617
4	r03c04f29p00-ch1sk1fk1fl1	0minTNFa	SOAToe	no	24	0.806331
4	r03c04f29p00-ch1sk1fk1fl1	0minTNFa	SOAToe	no	25	0.83124
4	r03c04f29p00-ch1sk1fk1fl1	0minTNFa	SOAToe	no	26	1.7071
4	r03c04f29p00-ch1sk1fk1fl1	0minTNFa	SOAToe	no	27	1.20887
4	r03c04f29p00-ch1sk1fk1fl1	0minTNFa	SOAToe	no	28	0.863479
4	r03c04f29p00-ch1sk1fk1fl1	0minTNFa	SOAToe	no	29	0.751319
4	r03c04f29p00-ch1sk1fk1fl1	0minTNFa	SOAToe	no	30	0.835775
4	r03c04f29p00-ch1sk1fk1fl1	0minTNFa	SOAToe	no	31	0.888331
4	r03c04f29p00-ch1sk1fk1fl1	0minTNFa	SOAToe	no	32	0.860456
4	r03c04f29p00-ch1sk1fk1fl1	0minTNFa	SOAToe	no	33	0.788803
4	r03c04f29p00-ch1sk1fk1fl1	0minTNFa	SOAToe	no	34	1.16485
4	r03c04f29p00-ch1sk1fk1fl1	0minTNFa	SOAToe	no	35	1.24431
4	r03c04f29p00-ch1sk1fk1fl1	0minTNFa	SOAToe	no	36	0.797106
4	r03c04f29p00-ch1sk1fk1fl1	0minTNFa	SOAToe	no	37	0.764704
4	r03c04f29p00-ch1sk1fk1fl1	0minTNFa	SOAToe	no	38	1.02154
4	r03c04f29p00-ch1sk1fk1fl1	0minTNFa	SOAToe	no	39	1.81267
4	r03c04f29p00-ch1sk1fk1fl1	0minTNFa	SOAToe	no	40	2.0832
4	r03c04f29p00-ch1sk1fk1fl1	0minTNFa	SOAToe	no	41	1.70989
4	r03c04f29p00-ch1sk1fk1fl1	0minTNFa	SOAToe	no	42	1.11354
4	r03c04f29p00-ch1sk1fk1fl1	0minTNFa	SOAToe	no	43	2.43528
4	r03c04f29p00-ch1sk1fk1fl1	0minTNFa	SOAToe	no	44	0.875846
4	r03c04f29p00-ch1sk1fk1fl1	0minTNFa	SOAToe	no	45	0.949657
4	r03c04f30p00-ch1sk1fk1fl1	0minTNFa	SOAToe	no	1	1.07923
4	r03c04f30p00-ch1sk1fk1fl1	0minTNFa	SOAToe	no	2	1.29417
4	r03c04f30p00-ch1sk1fk1fl1	0minTNFa	SOAToe	no	3	1.1494
4	r03c04f30p00-ch1sk1fk1fl1	0minTNFa	SOAToe	no	4	1.36221
4	r03c04f30p00-ch1sk1fk1fl1	0minTNFa	SOAToe	no	5	0.751595
4	r03c04f30p00-ch1sk1fk1fl1	0minTNFa	SOAToe	no	6	1.38382
4	r03c04f30p00-ch1sk1fk1fl1	0minTNFa	SOAToe	no	7	1.18083
4	r03c04f30p00-ch1sk1fk1fl1	0minTNFa	SOAToe	no	8	0.847648
4	r03c04f30p00-ch1sk1fk1fl1	0minTNFa	SOAToe	no	9	1.0401
4	r03c04f30p00-ch1sk1fk1fl1	0minTNFa	SOAToe	no	10	0.733477
4	r03c04f30p00-ch1sk1fk1fl1	0minTNFa	SOAToe	no	11	0.891528
4	r03c04f30p00-ch1sk1fk1fl1	0minTNFa	SOAToe	no	12	1.532
4	r03c04f30p00-ch1sk1fk1fl1	0minTNFa	SOAToe	no	13	0.941255
4	r03c04f30p00-ch1sk1fk1fl1	0minTNFa	SOAToe	no	14	0.996862
4	r03c04f30p00-ch1sk1fk1fl1	0minTNFa	SOAToe	no	15	0.897423
4	r03c04f30p00-ch1sk1fk1fl1	0minTNFa	SOAToe	no	16	1.43264
4	r03c04f30p00-ch1sk1fk1fl1	0minTNFa	SOAToe	no	17	0.823318
4	r03c04f30p00-ch1sk1fk1fl1	0minTNFa	SOAToe	no	18	0.953541
4	r03c04f30p00-ch1sk1fk1fl1	0minTNFa	SOAToe	no	19	0.703398
4	r03c04f30p00-ch1sk1fk1fl1	0minTNFa	SOAToe	no	20	0.911664
4	r03c04f30p00-ch1sk1fk1fl1	0minTNFa	SOAToe	no	21	0.706425
4	r03c04f30p00-ch1sk1fk1fl1	0minTNFa	SOAToe	no	22	0.805029
4	r03c04f30p00-ch1sk1fk1fl1	0minTNFa	SOAToe	no	23	0.763458
4	r03c04f30p00-ch1sk1fk1fl1	0minTNFa	SOAToe	no	24	0.802119
4	r03c04f30p00-ch1sk1fk1fl1	0minTNFa	SOAToe	no	25	0.79011
4	r03c04f30p00-ch1sk1fk1fl1	0minTNFa	SOAToe	no	26	0.766388
4	r03c04f30p00-ch1sk1fk1fl1	0minTNFa	SOAToe	no	27	0.914421
4	r03c04f30p00-ch1sk1fk1fl1	0minTNFa	SOAToe	no	28	0.912274
4	r03c04f30p00-ch1sk1fk1fl1	0minTNFa	SOAToe	no	29	1.21808
4	r03c04f30p00-ch1sk1fk1fl1	0minTNFa	SOAToe	no	30	0.843903
4	r03c04f30p00-ch1sk1fk1fl1	0minTNFa	SOAToe	no	31	0.872423
4	r03c04f30p00-ch1sk1fk1fl1	0minTNFa	SOAToe	no	32	0.670484
4	r03c04f30p00-ch1sk1fk1fl1	0minTNFa	SOAToe	no	33	0.837263
4	r03c04f30p00-ch1sk1fk1fl1	0minTNFa	SOAToe	no	34	0.612724
4	r03c04f30p00-ch1sk1fk1fl1	0minTNFa	SOAToe	no	35	0.82273
4	r03c04f30p00-ch1sk1fk1fl1	0minTNFa	SOAToe	no	36	0.877623
4	r03c04f30p00-ch1sk1fk1fl1	0minTNFa	SOAToe	no	37	0.731396
4	r03c04f30p00-ch1sk1fk1fl1	0minTNFa	SOAToe	no	38	0.784975
4	r03c04f30p00-ch1sk1fk1fl1	0minTNFa	SOAToe	no	39	0.630719
4	r03c04f30p00-ch1sk1fk1fl1	0minTNFa	SOAToe	no	40	0.801811
4	r03c04f30p00-ch1sk1fk1fl1	0minTNFa	SOAToe	no	41	0.753006
4	r03c04f30p00-ch1sk1fk1fl1	0minTNFa	SOAToe	no	42	0.789072
4	r03c04f30p00-ch1sk1fk1fl1	0minTNFa	SOAToe	no	43	0.849986
4	r03c04f30p00-ch1sk1fk1fl1	0minTNFa	SOAToe	no	44	0.770336
4	r03c04f30p00-ch1sk1fk1fl1	0minTNFa	SOAToe	no	45	0.75114
4	r03c04f30p00-ch1sk1fk1fl1	0minTNFa	SOAToe	no	46	1.38916
4	r03c04f30p00-ch1sk1fk1fl1	0minTNFa	SOAToe	no	47	1.9833
4	r03c04f30p00-ch1sk1fk1fl1	0minTNFa	SOAToe	no	48	1.51691
4	r03c04f31p00-ch1sk1fk1fl1	0minTNFa	SOAToe	no	1	1.38004
4	r03c04f31p00-ch1sk1fk1fl1	0minTNFa	SOAToe	no	2	1.37709
4	r03c04f31p00-ch1sk1fk1fl1	0minTNFa	SOAToe	no	3	1.30294
4	r03c04f31p00-ch1sk1fk1fl1	0minTNFa	SOAToe	no	4	0.905308
4	r03c04f31p00-ch1sk1fk1fl1	0minTNFa	SOAToe	no	5	0.755326
4	r03c04f31p00-ch1sk1fk1fl1	0minTNFa	SOAToe	no	6	1.50402
4	r03c04f31p00-ch1sk1fk1fl1	0minTNFa	SOAToe	no	7	1.30852
4	r03c04f31p00-ch1sk1fk1fl1	0minTNFa	SOAToe	no	8	1.27408
4	r03c04f31p00-ch1sk1fk1fl1	0minTNFa	SOAToe	no	9	0.947489
4	r03c04f31p00-ch1sk1fk1fl1	0minTNFa	SOAToe	no	10	1.04299
4	r03c04f31p00-ch1sk1fk1fl1	0minTNFa	SOAToe	no	11	0.706206
4	r03c04f31p00-ch1sk1fk1fl1	0minTNFa	SOAToe	no	12	0.921468
4	r03c04f31p00-ch1sk1fk1fl1	0minTNFa	SOAToe	no	13	0.770101
4	r03c04f31p00-ch1sk1fk1fl1	0minTNFa	SOAToe	no	14	1.1092
4	r03c04f31p00-ch1sk1fk1fl1	0minTNFa	SOAToe	no	15	1.25895
4	r03c04f31p00-ch1sk1fk1fl1	0minTNFa	SOAToe	no	16	1.32339
4	r03c04f31p00-ch1sk1fk1fl1	0minTNFa	SOAToe	no	17	1.40988
4	r03c04f31p00-ch1sk1fk1fl1	0minTNFa	SOAToe	no	18	0.59454
4	r03c04f31p00-ch1sk1fk1fl1	0minTNFa	SOAToe	no	19	0.694435
4	r03c04f31p00-ch1sk1fk1fl1	0minTNFa	SOAToe	no	20	0.962505
4	r03c04f31p00-ch1sk1fk1fl1	0minTNFa	SOAToe	no	21	1.08812
4	r03c04f31p00-ch1sk1fk1fl1	0minTNFa	SOAToe	no	22	1.30004
4	r03c04f31p00-ch1sk1fk1fl1	0minTNFa	SOAToe	no	23	1.14774
4	r03c04f31p00-ch1sk1fk1fl1	0minTNFa	SOAToe	no	24	1.10434
4	r03c04f31p00-ch1sk1fk1fl1	0minTNFa	SOAToe	no	25	0.668033
4	r03c04f31p00-ch1sk1fk1fl1	0minTNFa	SOAToe	no	26	1.12591
4	r03c04f31p00-ch1sk1fk1fl1	0minTNFa	SOAToe	no	27	2.20534
4	r03c04f31p00-ch1sk1fk1fl1	0minTNFa	SOAToe	no	28	1.50934
4	r03c04f31p00-ch1sk1fk1fl1	0minTNFa	SOAToe	no	29	1.5405
4	r03c04f32p00-ch1sk1fk1fl1	0minTNFa	SOAToe	no	1	1.12755
4	r03c04f32p00-ch1sk1fk1fl1	0minTNFa	SOAToe	no	2	1.17903
4	r03c04f32p00-ch1sk1fk1fl1	0minTNFa	SOAToe	no	3	2.40059
4	r03c04f32p00-ch1sk1fk1fl1	0minTNFa	SOAToe	no	4	0.787023
4	r03c04f32p00-ch1sk1fk1fl1	0minTNFa	SOAToe	no	5	1.30448
4	r03c04f32p00-ch1sk1fk1fl1	0minTNFa	SOAToe	no	6	1.09624
4	r03c04f32p00-ch1sk1fk1fl1	0minTNFa	SOAToe	no	7	0.873096
4	r03c04f32p00-ch1sk1fk1fl1	0minTNFa	SOAToe	no	8	0.68057
4	r03c04f32p00-ch1sk1fk1fl1	0minTNFa	SOAToe	no	9	0.640323
4	r03c04f32p00-ch1sk1fk1fl1	0minTNFa	SOAToe	no	10	0.794765
4	r03c04f32p00-ch1sk1fk1fl1	0minTNFa	SOAToe	no	11	1.30786
4	r03c04f32p00-ch1sk1fk1fl1	0minTNFa	SOAToe	no	12	0.66998
4	r03c04f32p00-ch1sk1fk1fl1	0minTNFa	SOAToe	no	13	0.554811
4	r03c04f32p00-ch1sk1fk1fl1	0minTNFa	SOAToe	no	14	0.663124
4	r03c04f32p00-ch1sk1fk1fl1	0minTNFa	SOAToe	no	15	0.742337
4	r03c04f32p00-ch1sk1fk1fl1	0minTNFa	SOAToe	no	16	0.76322
4	r03c04f32p00-ch1sk1fk1fl1	0minTNFa	SOAToe	no	17	0.864207
4	r03c04f32p00-ch1sk1fk1fl1	0minTNFa	SOAToe	no	18	0.628401
4	r03c04f32p00-ch1sk1fk1fl1	0minTNFa	SOAToe	no	19	1.23699
4	r03c04f32p00-ch1sk1fk1fl1	0minTNFa	SOAToe	no	20	0.864699
4	r03c04f32p00-ch1sk1fk1fl1	0minTNFa	SOAToe	no	21	0.704389
4	r03c04f32p00-ch1sk1fk1fl1	0minTNFa	SOAToe	no	22	0.597851
4	r03c04f32p00-ch1sk1fk1fl1	0minTNFa	SOAToe	no	23	0.795962
4	r03c04f32p00-ch1sk1fk1fl1	0minTNFa	SOAToe	no	24	0.678623
4	r03c04f32p00-ch1sk1fk1fl1	0minTNFa	SOAToe	no	25	0.898611
4	r03c04f32p00-ch1sk1fk1fl1	0minTNFa	SOAToe	no	26	2.12025
4	r03c04f32p00-ch1sk1fk1fl1	0minTNFa	SOAToe	no	27	0.725792
4	r03c04f32p00-ch1sk1fk1fl1	0minTNFa	SOAToe	no	28	0.93816
4	r03c04f32p00-ch1sk1fk1fl1	0minTNFa	SOAToe	no	29	0.741273
4	r03c04f32p00-ch1sk1fk1fl1	0minTNFa	SOAToe	no	30	0.772412
4	r03c04f32p00-ch1sk1fk1fl1	0minTNFa	SOAToe	no	31	0.679819
4	r03c04f32p00-ch1sk1fk1fl1	0minTNFa	SOAToe	no	32	0.775578
4	r03c04f32p00-ch1sk1fk1fl1	0minTNFa	SOAToe	no	33	1.26476
4	r03c04f32p00-ch1sk1fk1fl1	0minTNFa	SOAToe	no	34	1.15444
4	r03c04f32p00-ch1sk1fk1fl1	0minTNFa	SOAToe	no	35	1.08335
4	r03c04f32p00-ch1sk1fk1fl1	0minTNFa	SOAToe	no	36	0.836924
4	r03c04f32p00-ch1sk1fk1fl1	0minTNFa	SOAToe	no	37	1.00302
4	r03c04f33p00-ch1sk1fk1fl1	0minTNFa	SOAToe	no	1	3.48443
4	r03c04f33p00-ch1sk1fk1fl1	0minTNFa	SOAToe	no	2	3.02113
4	r03c04f33p00-ch1sk1fk1fl1	0minTNFa	SOAToe	no	3	2.54586
4	r03c04f33p00-ch1sk1fk1fl1	0minTNFa	SOAToe	no	4	1.41789
4	r03c04f33p00-ch1sk1fk1fl1	0minTNFa	SOAToe	no	5	0.994656
4	r03c04f33p00-ch1sk1fk1fl1	0minTNFa	SOAToe	no	6	1.61476
4	r03c04f33p00-ch1sk1fk1fl1	0minTNFa	SOAToe	no	7	3.20824
4	r03c04f33p00-ch1sk1fk1fl1	0minTNFa	SOAToe	no	8	1.63045
4	r03c04f33p00-ch1sk1fk1fl1	0minTNFa	SOAToe	no	9	1.40084
4	r03c04f33p00-ch1sk1fk1fl1	0minTNFa	SOAToe	no	10	1.44136
4	r03c04f33p00-ch1sk1fk1fl1	0minTNFa	SOAToe	no	11	4.43267
4	r03c04f33p00-ch1sk1fk1fl1	0minTNFa	SOAToe	no	12	1.62461
4	r03c04f33p00-ch1sk1fk1fl1	0minTNFa	SOAToe	no	13	1.99203
4	r03c04f33p00-ch1sk1fk1fl1	0minTNFa	SOAToe	no	14	1.33615
4	r03c04f33p00-ch1sk1fk1fl1	0minTNFa	SOAToe	no	15	0.992527
4	r03c04f33p00-ch1sk1fk1fl1	0minTNFa	SOAToe	no	16	0.87767
4	r03c04f33p00-ch1sk1fk1fl1	0minTNFa	SOAToe	no	17	1.96701
4	r03c04f33p00-ch1sk1fk1fl1	0minTNFa	SOAToe	no	18	3.00715
4	r03c04f33p00-ch1sk1fk1fl1	0minTNFa	SOAToe	no	19	2.29031
4	r03c04f33p00-ch1sk1fk1fl1	0minTNFa	SOAToe	no	20	1.03062
4	r03c04f33p00-ch1sk1fk1fl1	0minTNFa	SOAToe	no	21	0.82519
4	r03c04f33p00-ch1sk1fk1fl1	0minTNFa	SOAToe	no	22	4.4624
4	r03c04f33p00-ch1sk1fk1fl1	0minTNFa	SOAToe	no	23	2.20185
4	r03c04f33p00-ch1sk1fk1fl1	0minTNFa	SOAToe	no	24	1.33937
4	r03c04f33p00-ch1sk1fk1fl1	0minTNFa	SOAToe	no	25	0.878669
4	r03c04f33p00-ch1sk1fk1fl1	0minTNFa	SOAToe	no	26	1.97823
4	r03c04f33p00-ch1sk1fk1fl1	0minTNFa	SOAToe	no	27	1.40726
4	r03c04f33p00-ch1sk1fk1fl1	0minTNFa	SOAToe	no	28	2.35981
4	r03c04f33p00-ch1sk1fk1fl1	0minTNFa	SOAToe	no	29	1.02099
4	r03c04f33p00-ch1sk1fk1fl1	0minTNFa	SOAToe	no	30	2.89413
4	r03c04f33p00-ch1sk1fk1fl1	0minTNFa	SOAToe	no	31	3.44392
4	r03c04f33p00-ch1sk1fk1fl1	0minTNFa	SOAToe	no	32	1.03143
4	r03c04f33p00-ch1sk1fk1fl1	0minTNFa	SOAToe	no	33	2.60718
4	r03c04f34p00-ch1sk1fk1fl1	0minTNFa	SOAToe	no	1	0.681537
4	r03c04f34p00-ch1sk1fk1fl1	0minTNFa	SOAToe	no	2	0.81288
4	r03c04f34p00-ch1sk1fk1fl1	0minTNFa	SOAToe	no	3	0.614847
4	r03c04f34p00-ch1sk1fk1fl1	0minTNFa	SOAToe	no	4	0.805664
4	r03c04f34p00-ch1sk1fk1fl1	0minTNFa	SOAToe	no	5	0.979956
4	r03c04f34p00-ch1sk1fk1fl1	0minTNFa	SOAToe	no	6	0.764427
4	r03c04f34p00-ch1sk1fk1fl1	0minTNFa	SOAToe	no	7	1.05056
4	r03c04f34p00-ch1sk1fk1fl1	0minTNFa	SOAToe	no	8	0.65607
4	r03c04f34p00-ch1sk1fk1fl1	0minTNFa	SOAToe	no	9	0.970507
4	r03c04f34p00-ch1sk1fk1fl1	0minTNFa	SOAToe	no	10	0.754147
4	r03c04f34p00-ch1sk1fk1fl1	0minTNFa	SOAToe	no	11	1.13373
4	r03c04f34p00-ch1sk1fk1fl1	0minTNFa	SOAToe	no	12	0.708122
4	r03c04f34p00-ch1sk1fk1fl1	0minTNFa	SOAToe	no	13	0.582306
4	r03c04f34p00-ch1sk1fk1fl1	0minTNFa	SOAToe	no	14	0.782765
4	r03c04f34p00-ch1sk1fk1fl1	0minTNFa	SOAToe	no	15	0.711035
4	r03c04f34p00-ch1sk1fk1fl1	0minTNFa	SOAToe	no	16	0.83854
4	r03c04f34p00-ch1sk1fk1fl1	0minTNFa	SOAToe	no	17	0.751705
4	r03c04f34p00-ch1sk1fk1fl1	0minTNFa	SOAToe	no	18	1.35988
4	r03c04f34p00-ch1sk1fk1fl1	0minTNFa	SOAToe	no	19	0.757766
4	r03c04f34p00-ch1sk1fk1fl1	0minTNFa	SOAToe	no	20	0.806668
4	r03c04f34p00-ch1sk1fk1fl1	0minTNFa	SOAToe	no	21	0.953268
4	r03c04f34p00-ch1sk1fk1fl1	0minTNFa	SOAToe	no	22	0.659939
4	r03c04f34p00-ch1sk1fk1fl1	0minTNFa	SOAToe	no	23	0.694941
4	r03c04f34p00-ch1sk1fk1fl1	0minTNFa	SOAToe	no	24	0.883909
4	r03c04f34p00-ch1sk1fk1fl1	0minTNFa	SOAToe	no	25	0.796923
4	r03c04f34p00-ch1sk1fk1fl1	0minTNFa	SOAToe	no	26	0.982008
4	r03c04f34p00-ch1sk1fk1fl1	0minTNFa	SOAToe	no	27	1.01568
4	r03c04f34p00-ch1sk1fk1fl1	0minTNFa	SOAToe	no	28	0.921028
4	r03c04f34p00-ch1sk1fk1fl1	0minTNFa	SOAToe	no	29	0.716475
4	r03c04f34p00-ch1sk1fk1fl1	0minTNFa	SOAToe	no	30	0.719298
4	r03c04f34p00-ch1sk1fk1fl1	0minTNFa	SOAToe	no	31	0.844322
4	r03c04f34p00-ch1sk1fk1fl1	0minTNFa	SOAToe	no	32	0.758304
4	r03c04f34p00-ch1sk1fk1fl1	0minTNFa	SOAToe	no	33	0.772451
4	r03c04f34p00-ch1sk1fk1fl1	0minTNFa	SOAToe	no	34	0.670203
4	r03c04f34p00-ch1sk1fk1fl1	0minTNFa	SOAToe	no	35	0.86257
4	r03c04f34p00-ch1sk1fk1fl1	0minTNFa	SOAToe	no	36	0.922315
4	r03c04f34p00-ch1sk1fk1fl1	0minTNFa	SOAToe	no	37	0.727927
4	r03c04f34p00-ch1sk1fk1fl1	0minTNFa	SOAToe	no	38	0.648685
4	r03c04f34p00-ch1sk1fk1fl1	0minTNFa	SOAToe	no	39	0.860121
4	r03c04f34p00-ch1sk1fk1fl1	0minTNFa	SOAToe	no	40	0.71298
4	r03c04f34p00-ch1sk1fk1fl1	0minTNFa	SOAToe	no	41	0.866193
4	r03c04f34p00-ch1sk1fk1fl1	0minTNFa	SOAToe	no	42	0.708344
4	r03c04f34p00-ch1sk1fk1fl1	0minTNFa	SOAToe	no	43	0.682858
4	r03c04f34p00-ch1sk1fk1fl1	0minTNFa	SOAToe	no	44	0.776767
4	r03c04f34p00-ch1sk1fk1fl1	0minTNFa	SOAToe	no	45	0.810878
4	r03c04f34p00-ch1sk1fk1fl1	0minTNFa	SOAToe	no	46	0.906036
4	r03c04f34p00-ch1sk1fk1fl1	0minTNFa	SOAToe	no	47	1.04563
4	r03c04f34p00-ch1sk1fk1fl1	0minTNFa	SOAToe	no	48	0.629061
4	r03c04f34p00-ch1sk1fk1fl1	0minTNFa	SOAToe	no	49	1.18873
4	r03c04f34p00-ch1sk1fk1fl1	0minTNFa	SOAToe	no	50	1.25825
4	r03c04f34p00-ch1sk1fk1fl1	0minTNFa	SOAToe	no	51	2.04476
4	r03c04f34p00-ch1sk1fk1fl1	0minTNFa	SOAToe	no	52	1.51086
4	r03c04f35p00-ch1sk1fk1fl1	0minTNFa	SOAToe	no	1	1.95294
4	r03c04f35p00-ch1sk1fk1fl1	0minTNFa	SOAToe	no	2	1.65304
4	r03c04f35p00-ch1sk1fk1fl1	0minTNFa	SOAToe	no	3	1.84822
4	r03c04f35p00-ch1sk1fk1fl1	0minTNFa	SOAToe	no	4	2.18034
4	r03c04f35p00-ch1sk1fk1fl1	0minTNFa	SOAToe	no	5	1.15644
4	r03c04f35p00-ch1sk1fk1fl1	0minTNFa	SOAToe	no	6	1.09895
4	r03c04f35p00-ch1sk1fk1fl1	0minTNFa	SOAToe	no	7	0.934057
4	r03c04f35p00-ch1sk1fk1fl1	0minTNFa	SOAToe	no	8	1.50103
4	r03c04f35p00-ch1sk1fk1fl1	0minTNFa	SOAToe	no	9	1.22493
4	r03c04f35p00-ch1sk1fk1fl1	0minTNFa	SOAToe	no	10	1.76467
4	r03c04f35p00-ch1sk1fk1fl1	0minTNFa	SOAToe	no	11	1.3597
4	r03c04f35p00-ch1sk1fk1fl1	0minTNFa	SOAToe	no	12	2.05311
4	r03c04f35p00-ch1sk1fk1fl1	0minTNFa	SOAToe	no	13	1.4769
4	r03c04f35p00-ch1sk1fk1fl1	0minTNFa	SOAToe	no	14	1.31475
4	r03c04f35p00-ch1sk1fk1fl1	0minTNFa	SOAToe	no	15	1.17485
4	r03c04f35p00-ch1sk1fk1fl1	0minTNFa	SOAToe	no	16	1.62957
4	r03c04f35p00-ch1sk1fk1fl1	0minTNFa	SOAToe	no	17	0.860491
4	r03c04f35p00-ch1sk1fk1fl1	0minTNFa	SOAToe	no	18	1.50748
4	r03c04f35p00-ch1sk1fk1fl1	0minTNFa	SOAToe	no	19	1.62737
4	r03c04f35p00-ch1sk1fk1fl1	0minTNFa	SOAToe	no	20	0.824695
4	r03c04f35p00-ch1sk1fk1fl1	0minTNFa	SOAToe	no	21	1.33691
4	r03c04f35p00-ch1sk1fk1fl1	0minTNFa	SOAToe	no	22	1.07132
4	r03c04f35p00-ch1sk1fk1fl1	0minTNFa	SOAToe	no	23	2.0837
4	r03c04f35p00-ch1sk1fk1fl1	0minTNFa	SOAToe	no	24	0.738974
4	r03c04f35p00-ch1sk1fk1fl1	0minTNFa	SOAToe	no	25	1.03238
4	r03c04f35p00-ch1sk1fk1fl1	0minTNFa	SOAToe	no	26	1.24095
4	r03c04f35p00-ch1sk1fk1fl1	0minTNFa	SOAToe	no	27	1.97412
4	r03c04f35p00-ch1sk1fk1fl1	0minTNFa	SOAToe	no	28	1.00228
4	r03c04f35p00-ch1sk1fk1fl1	0minTNFa	SOAToe	no	29	1.26983
4	r03c04f35p00-ch1sk1fk1fl1	0minTNFa	SOAToe	no	30	1.51111
4	r03c04f35p00-ch1sk1fk1fl1	0minTNFa	SOAToe	no	31	1.25648
4	r03c04f35p00-ch1sk1fk1fl1	0minTNFa	SOAToe	no	32	0.705445
4	r03c04f35p00-ch1sk1fk1fl1	0minTNFa	SOAToe	no	33	1.86916
4	r03c04f35p00-ch1sk1fk1fl1	0minTNFa	SOAToe	no	34	1.3488
4	r03c04f35p00-ch1sk1fk1fl1	0minTNFa	SOAToe	no	35	1.09438
4	r03c04f35p00-ch1sk1fk1fl1	0minTNFa	SOAToe	no	36	2.1079
4	r03c04f35p00-ch1sk1fk1fl1	0minTNFa	SOAToe	no	37	0.877089
4	r03c04f35p00-ch1sk1fk1fl1	0minTNFa	SOAToe	no	38	1.32342
4	r03c04f35p00-ch1sk1fk1fl1	0minTNFa	SOAToe	no	39	1.66491
4	r03c04f35p00-ch1sk1fk1fl1	0minTNFa	SOAToe	no	40	1.15933
4	r03c04f35p00-ch1sk1fk1fl1	0minTNFa	SOAToe	no	41	4.64793
4	r03c04f36p00-ch1sk1fk1fl1	0minTNFa	SOAToe	no	1	1.86077
4	r03c04f36p00-ch1sk1fk1fl1	0minTNFa	SOAToe	no	2	1.36057
4	r03c04f36p00-ch1sk1fk1fl1	0minTNFa	SOAToe	no	3	1.45135
4	r03c04f36p00-ch1sk1fk1fl1	0minTNFa	SOAToe	no	4	0.974301
4	r03c04f36p00-ch1sk1fk1fl1	0minTNFa	SOAToe	no	5	1.10208
4	r03c04f36p00-ch1sk1fk1fl1	0minTNFa	SOAToe	no	6	0.941068
4	r03c04f36p00-ch1sk1fk1fl1	0minTNFa	SOAToe	no	7	0.935688
4	r03c04f36p00-ch1sk1fk1fl1	0minTNFa	SOAToe	no	8	0.958779
4	r03c04f36p00-ch1sk1fk1fl1	0minTNFa	SOAToe	no	9	1.27075
4	r03c04f36p00-ch1sk1fk1fl1	0minTNFa	SOAToe	no	10	1.19658
4	r03c04f36p00-ch1sk1fk1fl1	0minTNFa	SOAToe	no	11	0.8166
4	r03c04f36p00-ch1sk1fk1fl1	0minTNFa	SOAToe	no	12	0.627467
4	r03c04f36p00-ch1sk1fk1fl1	0minTNFa	SOAToe	no	13	0.75348
4	r03c04f36p00-ch1sk1fk1fl1	0minTNFa	SOAToe	no	14	0.712405
4	r03c04f36p00-ch1sk1fk1fl1	0minTNFa	SOAToe	no	15	0.856809
4	r03c04f36p00-ch1sk1fk1fl1	0minTNFa	SOAToe	no	16	1.12321
4	r03c04f36p00-ch1sk1fk1fl1	0minTNFa	SOAToe	no	17	0.743989
4	r03c04f36p00-ch1sk1fk1fl1	0minTNFa	SOAToe	no	18	0.980672
4	r03c04f36p00-ch1sk1fk1fl1	0minTNFa	SOAToe	no	19	0.791907
4	r03c04f36p00-ch1sk1fk1fl1	0minTNFa	SOAToe	no	20	0.757468
4	r03c04f36p00-ch1sk1fk1fl1	0minTNFa	SOAToe	no	21	1.22802
4	r03c04f36p00-ch1sk1fk1fl1	0minTNFa	SOAToe	no	22	1.30941
4	r03c04f36p00-ch1sk1fk1fl1	0minTNFa	SOAToe	no	23	1.23697
4	r03c04f36p00-ch1sk1fk1fl1	0minTNFa	SOAToe	no	24	0.647367
4	r03c04f36p00-ch1sk1fk1fl1	0minTNFa	SOAToe	no	25	2.28274
4	r03c04f36p00-ch1sk1fk1fl1	0minTNFa	SOAToe	no	26	1.09681
4	r03c04f36p00-ch1sk1fk1fl1	0minTNFa	SOAToe	no	27	0.884652
4	r03c04f36p00-ch1sk1fk1fl1	0minTNFa	SOAToe	no	28	0.740686
4	r03c04f36p00-ch1sk1fk1fl1	0minTNFa	SOAToe	no	29	0.827746
4	r03c04f36p00-ch1sk1fk1fl1	0minTNFa	SOAToe	no	30	0.816575
4	r03c04f36p00-ch1sk1fk1fl1	0minTNFa	SOAToe	no	31	0.619699
4	r03c04f36p00-ch1sk1fk1fl1	0minTNFa	SOAToe	no	32	0.768658
4	r03c04f36p00-ch1sk1fk1fl1	0minTNFa	SOAToe	no	33	0.94435
4	r03c04f36p00-ch1sk1fk1fl1	0minTNFa	SOAToe	no	34	0.794853
4	r03c04f36p00-ch1sk1fk1fl1	0minTNFa	SOAToe	no	35	0.81196
4	r03c04f36p00-ch1sk1fk1fl1	0minTNFa	SOAToe	no	36	0.753758
4	r03c04f36p00-ch1sk1fk1fl1	0minTNFa	SOAToe	no	37	1.16445
4	r03c04f36p00-ch1sk1fk1fl1	0minTNFa	SOAToe	no	38	0.895738
4	r03c04f36p00-ch1sk1fk1fl1	0minTNFa	SOAToe	no	39	0.681729
4	r03c04f36p00-ch1sk1fk1fl1	0minTNFa	SOAToe	no	40	1.12817
4	r03c04f36p00-ch1sk1fk1fl1	0minTNFa	SOAToe	no	41	0.913237
4	r03c04f36p00-ch1sk1fk1fl1	0minTNFa	SOAToe	no	42	0.87335
4	r03c04f36p00-ch1sk1fk1fl1	0minTNFa	SOAToe	no	43	1.27872
4	r03c04f36p00-ch1sk1fk1fl1	0minTNFa	SOAToe	no	44	1.04083
4	r03c04f36p00-ch1sk1fk1fl1	0minTNFa	SOAToe	no	45	1.13891
4	r03c04f36p00-ch1sk1fk1fl1	0minTNFa	SOAToe	no	46	1.72452
4	r03c04f36p00-ch1sk1fk1fl1	0minTNFa	SOAToe	no	47	1.03062
4	r03c04f36p00-ch1sk1fk1fl1	0minTNFa	SOAToe	no	48	1.14338
4	r03c04f36p00-ch1sk1fk1fl1	0minTNFa	SOAToe	no	49	1.05618
4	r03c04f36p00-ch1sk1fk1fl1	0minTNFa	SOAToe	no	50	0.794
4	r03c04f36p00-ch1sk1fk1fl1	0minTNFa	SOAToe	no	51	0.881708
4	r03c04f36p00-ch1sk1fk1fl1	0minTNFa	SOAToe	no	52	0.885736
4	r03c04f36p00-ch1sk1fk1fl1	0minTNFa	SOAToe	no	53	1.25803
4	r03c07f01p00-ch1sk1fk1fl1	0minTNFa	SOAToe	yes	1	1.25725
4	r03c07f01p00-ch1sk1fk1fl1	0minTNFa	SOAToe	yes	2	1.54819
4	r03c07f01p00-ch1sk1fk1fl1	0minTNFa	SOAToe	yes	3	1.32016
4	r03c07f01p00-ch1sk1fk1fl1	0minTNFa	SOAToe	yes	4	0.904948
4	r03c07f01p00-ch1sk1fk1fl1	0minTNFa	SOAToe	yes	5	0.608612
4	r03c07f01p00-ch1sk1fk1fl1	0minTNFa	SOAToe	yes	6	0.933893
4	r03c07f01p00-ch1sk1fk1fl1	0minTNFa	SOAToe	yes	7	0.860453
4	r03c07f01p00-ch1sk1fk1fl1	0minTNFa	SOAToe	yes	8	1.2145
4	r03c07f01p00-ch1sk1fk1fl1	0minTNFa	SOAToe	yes	9	0.968312
4	r03c07f01p00-ch1sk1fk1fl1	0minTNFa	SOAToe	yes	10	0.827783
4	r03c07f01p00-ch1sk1fk1fl1	0minTNFa	SOAToe	yes	11	1.58242
4	r03c07f01p00-ch1sk1fk1fl1	0minTNFa	SOAToe	yes	12	0.884994
4	r03c07f01p00-ch1sk1fk1fl1	0minTNFa	SOAToe	yes	13	0.78841
4	r03c07f01p00-ch1sk1fk1fl1	0minTNFa	SOAToe	yes	14	0.826845
4	r03c07f01p00-ch1sk1fk1fl1	0minTNFa	SOAToe	yes	15	1.20641
4	r03c07f01p00-ch1sk1fk1fl1	0minTNFa	SOAToe	yes	16	1.58462
4	r03c07f01p00-ch1sk1fk1fl1	0minTNFa	SOAToe	yes	17	0.829294
4	r03c07f01p00-ch1sk1fk1fl1	0minTNFa	SOAToe	yes	18	0.857341
4	r03c07f01p00-ch1sk1fk1fl1	0minTNFa	SOAToe	yes	19	0.888894
4	r03c07f01p00-ch1sk1fk1fl1	0minTNFa	SOAToe	yes	20	3.34918
4	r03c07f01p00-ch1sk1fk1fl1	0minTNFa	SOAToe	yes	21	1.13078
4	r03c07f01p00-ch1sk1fk1fl1	0minTNFa	SOAToe	yes	22	0.849526
4	r03c07f01p00-ch1sk1fk1fl1	0minTNFa	SOAToe	yes	23	1.1219
4	r03c07f01p00-ch1sk1fk1fl1	0minTNFa	SOAToe	yes	24	1.01351
4	r03c07f01p00-ch1sk1fk1fl1	0minTNFa	SOAToe	yes	25	0.884739
4	r03c07f01p00-ch1sk1fk1fl1	0minTNFa	SOAToe	yes	26	1.08855
4	r03c07f01p00-ch1sk1fk1fl1	0minTNFa	SOAToe	yes	27	0.63209
4	r03c07f01p00-ch1sk1fk1fl1	0minTNFa	SOAToe	yes	28	0.671448
4	r03c07f01p00-ch1sk1fk1fl1	0minTNFa	SOAToe	yes	29	1.23278
4	r03c07f01p00-ch1sk1fk1fl1	0minTNFa	SOAToe	yes	30	1.2947
4	r03c07f01p00-ch1sk1fk1fl1	0minTNFa	SOAToe	yes	31	1.00031
4	r03c07f01p00-ch1sk1fk1fl1	0minTNFa	SOAToe	yes	32	0.922974
4	r03c07f01p00-ch1sk1fk1fl1	0minTNFa	SOAToe	yes	33	0.663202
4	r03c07f01p00-ch1sk1fk1fl1	0minTNFa	SOAToe	yes	34	1.64926
4	r03c07f01p00-ch1sk1fk1fl1	0minTNFa	SOAToe	yes	35	0.967341
4	r03c07f01p00-ch1sk1fk1fl1	0minTNFa	SOAToe	yes	36	1.46811
4	r03c07f01p00-ch1sk1fk1fl1	0minTNFa	SOAToe	yes	37	0.910587
4	r03c07f01p00-ch1sk1fk1fl1	0minTNFa	SOAToe	yes	38	1.11207
4	r03c07f01p00-ch1sk1fk1fl1	0minTNFa	SOAToe	yes	39	1.1519
4	r03c07f01p00-ch1sk1fk1fl1	0minTNFa	SOAToe	yes	40	0.867627
4	r03c07f01p00-ch1sk1fk1fl1	0minTNFa	SOAToe	yes	41	3.65609
4	r03c07f01p00-ch1sk1fk1fl1	0minTNFa	SOAToe	yes	42	1.10024
4	r03c07f01p00-ch1sk1fk1fl1	0minTNFa	SOAToe	yes	43	1.08576
4	r03c07f01p00-ch1sk1fk1fl1	0minTNFa	SOAToe	yes	44	2.87895
4	r03c07f01p00-ch1sk1fk1fl1	0minTNFa	SOAToe	yes	45	1.83054
4	r03c07f01p00-ch1sk1fk1fl1	0minTNFa	SOAToe	yes	46	1.82038
4	r03c07f02p00-ch1sk1fk1fl1	0minTNFa	SOAToe	yes	1	2.33713
4	r03c07f02p00-ch1sk1fk1fl1	0minTNFa	SOAToe	yes	2	1.89133
4	r03c07f02p00-ch1sk1fk1fl1	0minTNFa	SOAToe	yes	3	1.14783
4	r03c07f02p00-ch1sk1fk1fl1	0minTNFa	SOAToe	yes	4	1.04422
4	r03c07f02p00-ch1sk1fk1fl1	0minTNFa	SOAToe	yes	5	1.93536
4	r03c07f02p00-ch1sk1fk1fl1	0minTNFa	SOAToe	yes	6	2.63022
4	r03c07f02p00-ch1sk1fk1fl1	0minTNFa	SOAToe	yes	7	1.57502
4	r03c07f02p00-ch1sk1fk1fl1	0minTNFa	SOAToe	yes	8	2.37261
4	r03c07f02p00-ch1sk1fk1fl1	0minTNFa	SOAToe	yes	9	1.93201
4	r03c07f02p00-ch1sk1fk1fl1	0minTNFa	SOAToe	yes	10	1.82386
4	r03c07f02p00-ch1sk1fk1fl1	0minTNFa	SOAToe	yes	11	1.19781
4	r03c07f02p00-ch1sk1fk1fl1	0minTNFa	SOAToe	yes	12	0.91612
4	r03c07f02p00-ch1sk1fk1fl1	0minTNFa	SOAToe	yes	13	1.11636
4	r03c07f02p00-ch1sk1fk1fl1	0minTNFa	SOAToe	yes	14	1.73128
4	r03c07f02p00-ch1sk1fk1fl1	0minTNFa	SOAToe	yes	15	1.72823
4	r03c07f02p00-ch1sk1fk1fl1	0minTNFa	SOAToe	yes	16	1.4102
4	r03c07f02p00-ch1sk1fk1fl1	0minTNFa	SOAToe	yes	17	1.16984
4	r03c07f02p00-ch1sk1fk1fl1	0minTNFa	SOAToe	yes	18	1.04304
4	r03c07f02p00-ch1sk1fk1fl1	0minTNFa	SOAToe	yes	19	1.03679
4	r03c07f02p00-ch1sk1fk1fl1	0minTNFa	SOAToe	yes	20	1.73801
4	r03c07f02p00-ch1sk1fk1fl1	0minTNFa	SOAToe	yes	21	2.17915
4	r03c07f02p00-ch1sk1fk1fl1	0minTNFa	SOAToe	yes	22	1.77937
4	r03c07f02p00-ch1sk1fk1fl1	0minTNFa	SOAToe	yes	23	1.41878
4	r03c07f02p00-ch1sk1fk1fl1	0minTNFa	SOAToe	yes	24	1.04805
4	r03c07f02p00-ch1sk1fk1fl1	0minTNFa	SOAToe	yes	25	1.06692
4	r03c07f02p00-ch1sk1fk1fl1	0minTNFa	SOAToe	yes	26	0.667423
4	r03c07f02p00-ch1sk1fk1fl1	0minTNFa	SOAToe	yes	27	1.224
4	r03c07f02p00-ch1sk1fk1fl1	0minTNFa	SOAToe	yes	28	2.54543
4	r03c07f02p00-ch1sk1fk1fl1	0minTNFa	SOAToe	yes	29	1.07484
4	r03c07f02p00-ch1sk1fk1fl1	0minTNFa	SOAToe	yes	30	1.09289
4	r03c07f02p00-ch1sk1fk1fl1	0minTNFa	SOAToe	yes	31	1.33587
4	r03c07f02p00-ch1sk1fk1fl1	0minTNFa	SOAToe	yes	32	1.05876
4	r03c07f02p00-ch1sk1fk1fl1	0minTNFa	SOAToe	yes	33	1.12338
4	r03c07f02p00-ch1sk1fk1fl1	0minTNFa	SOAToe	yes	34	0.950869
4	r03c07f02p00-ch1sk1fk1fl1	0minTNFa	SOAToe	yes	35	1.65166
4	r03c07f02p00-ch1sk1fk1fl1	0minTNFa	SOAToe	yes	36	1.20182
4	r03c07f02p00-ch1sk1fk1fl1	0minTNFa	SOAToe	yes	37	1.33655
4	r03c07f02p00-ch1sk1fk1fl1	0minTNFa	SOAToe	yes	38	0.636418
4	r03c07f02p00-ch1sk1fk1fl1	0minTNFa	SOAToe	yes	39	1.15202
4	r03c07f02p00-ch1sk1fk1fl1	0minTNFa	SOAToe	yes	40	1.43136
4	r03c07f02p00-ch1sk1fk1fl1	0minTNFa	SOAToe	yes	41	1.73831
4	r03c07f03p00-ch1sk1fk1fl1	0minTNFa	SOAToe	yes	1	1.24236
4	r03c07f03p00-ch1sk1fk1fl1	0minTNFa	SOAToe	yes	2	1.05592
4	r03c07f03p00-ch1sk1fk1fl1	0minTNFa	SOAToe	yes	3	1.16223
4	r03c07f03p00-ch1sk1fk1fl1	0minTNFa	SOAToe	yes	4	1.24152
4	r03c07f03p00-ch1sk1fk1fl1	0minTNFa	SOAToe	yes	5	0.903433
4	r03c07f03p00-ch1sk1fk1fl1	0minTNFa	SOAToe	yes	6	0.669634
4	r03c07f03p00-ch1sk1fk1fl1	0minTNFa	SOAToe	yes	7	1.01366
4	r03c07f03p00-ch1sk1fk1fl1	0minTNFa	SOAToe	yes	8	1.44957
4	r03c07f03p00-ch1sk1fk1fl1	0minTNFa	SOAToe	yes	9	1.22158
4	r03c07f03p00-ch1sk1fk1fl1	0minTNFa	SOAToe	yes	10	1.25276
4	r03c07f03p00-ch1sk1fk1fl1	0minTNFa	SOAToe	yes	11	0.913699
4	r03c07f03p00-ch1sk1fk1fl1	0minTNFa	SOAToe	yes	12	0.984307
4	r03c07f03p00-ch1sk1fk1fl1	0minTNFa	SOAToe	yes	13	0.92399
4	r03c07f03p00-ch1sk1fk1fl1	0minTNFa	SOAToe	yes	14	1.29549
4	r03c07f03p00-ch1sk1fk1fl1	0minTNFa	SOAToe	yes	15	0.772759
4	r03c07f03p00-ch1sk1fk1fl1	0minTNFa	SOAToe	yes	16	0.755319
4	r03c07f03p00-ch1sk1fk1fl1	0minTNFa	SOAToe	yes	17	2.03227
4	r03c07f03p00-ch1sk1fk1fl1	0minTNFa	SOAToe	yes	18	0.925392
4	r03c07f03p00-ch1sk1fk1fl1	0minTNFa	SOAToe	yes	19	0.566631
4	r03c07f03p00-ch1sk1fk1fl1	0minTNFa	SOAToe	yes	20	1.10213
[truncated: 43,395 more rows]
