# Supplementary material for: Nuclear envelope-associated lipid droplets are enriched in cholesteryl esters and increase during inflammatory signaling
Source: EMBO J. 2025 Apr 7;44(10):2774–802. doi: 10.1038/s44318-025-00423-2 (PMC12084420; doi:10.1038/s44318-025-00423-2)
Supplement: Supplementary file 9 — Source data Fig. 7 [file 44318_2025_423_MOESM9_ESM.zip › 7G/relativeDendraIntensityTimeCourse.xlsx]

## Sheet: Description
This file contains the relative nuclear dendra2 fluorescence intensity values over a short timecourse after photoconversion.
column descriptions:
condition	specifies the condition: control is the control for SOATi treatment, while WT is the control for SOAToe cells
Frame	running index of the timelapse frame
cellID	unique identifier of the cell within condition (cellIDs match to each other across different frames, the same cell was followed)
dendraIntensity	normalized dendra intensity readout as specified in the paper
time	the time after photoconversion measured in seconds
Cell numbers:
Control	35
SOATi	33
Soat1-oe	30
WT	24

## Sheet: dendraIntensity
condition	Frame	cellID	dendraIntensity	time
WT	1	1	0	0
WT	1	2	0	0
WT	1	3	0	0
WT	1	4	0	0
WT	1	5	0	0
WT	1	6	0	0
WT	1	7	0	0
WT	1	8	0	0
WT	1	9	0	0
WT	1	10	0	0
WT	1	11	0	0
WT	1	12	0	0
WT	1	13	0	0
WT	1	14	0	0
WT	1	15	0	0
WT	1	16	0	0
WT	1	17	0	0
WT	1	18	0	0
WT	1	19	0	0
WT	1	20	0	0
WT	1	21	0	0
WT	1	22	0	0
WT	1	23	0	0
WT	1	24	0	0
Soat1-oe	1	1	0	0
Soat1-oe	1	2	0	0
Soat1-oe	1	3	0	0
Soat1-oe	1	4	0	0
Soat1-oe	1	5	0	0
Soat1-oe	1	6	0	0
Soat1-oe	1	7	0	0
Soat1-oe	1	8	0	0
Soat1-oe	1	9	0	0
Soat1-oe	1	10	0	0
Soat1-oe	1	11	0	0
Soat1-oe	1	12	0	0
Soat1-oe	1	13	0	0
Soat1-oe	1	14	0	0
Soat1-oe	1	15	0	0
Soat1-oe	1	16	0	0
Soat1-oe	1	17	0	0
Soat1-oe	1	18	0	0
Soat1-oe	1	19	0	0
Soat1-oe	1	20	0	0
Soat1-oe	1	21	0	0
Soat1-oe	1	22	0	0
Soat1-oe	1	23	0	0
Soat1-oe	1	24	0	0
Soat1-oe	1	25	0	0
Soat1-oe	1	26	0	0
Soat1-oe	1	27	0	0
Soat1-oe	1	28	0	0
Soat1-oe	1	29	0	0
Soat1-oe	1	30	0	0
WT	2	1	0.046	1.484
WT	2	2	0.106	1.484
WT	2	3	0.06	1.484
WT	2	4	0.069	1.484
WT	2	5	0.056	1.484
WT	2	6	0.082	1.484
WT	2	7	0.09	1.484
WT	2	8	0.082	1.484
WT	2	9	0.122	1.484
WT	2	10	0.059	1.484
WT	2	11	0.033	1.484
WT	2	12	0.085	1.484
WT	2	13	0.035	1.484
WT	2	14	0.038	1.484
WT	2	15	0.024	1.484
WT	2	16	0.05	1.484
WT	2	17	0.053	1.484
WT	2	18	0.041	1.484
WT	2	19	0.021	1.484
WT	2	20	0.095	1.484
WT	2	21	0.071	1.484
WT	2	22	0.055	1.484
WT	2	23	0.025	1.484
WT	2	24	0.058	1.484
Soat1-oe	2	1	0.198	1.484
Soat1-oe	2	2	0.08	1.484
Soat1-oe	2	3	0.221	1.484
Soat1-oe	2	4	0.196	1.484
Soat1-oe	2	5	0.136	1.484
Soat1-oe	2	6	0.088	1.484
Soat1-oe	2	7	0.033	1.484
Soat1-oe	2	8	0.045	1.484
Soat1-oe	2	9	0.117	1.484
Soat1-oe	2	10	0.043	1.484
Soat1-oe	2	11	0.108	1.484
Soat1-oe	2	12	0.238	1.484
Soat1-oe	2	13	0.164	1.484
Soat1-oe	2	14	0.1	1.484
Soat1-oe	2	15	0.161	1.484
Soat1-oe	2	16	0.042	1.484
Soat1-oe	2	17	0.027	1.484
Soat1-oe	2	18	0.127	1.484
Soat1-oe	2	19	0.17	1.484
Soat1-oe	2	20	0.124	1.484
Soat1-oe	2	21	0.055	1.484
Soat1-oe	2	22	0.066	1.484
Soat1-oe	2	23	0.076	1.484
Soat1-oe	2	24	0.078	1.484
Soat1-oe	2	25	0.031	1.484
Soat1-oe	2	26	0.174	1.484
Soat1-oe	2	27	0.054	1.484
Soat1-oe	2	28	0.127	1.484
Soat1-oe	2	29	0.105	1.484
Soat1-oe	2	30	0.013	1.484
WT	3	1	0.03	1.855
WT	3	2	0.127	1.855
WT	3	3	0.054	1.855
WT	3	4	0.09	1.855
WT	3	5	0.083	1.855
WT	3	6	0.098	1.855
WT	3	7	0.127	1.855
WT	3	8	0.095	1.855
WT	3	9	0.121	1.855
WT	3	10	0.061	1.855
WT	3	11	0.048	1.855
WT	3	12	0.097	1.855
WT	3	13	0.056	1.855
WT	3	14	0.068	1.855
WT	3	15	0.017	1.855
WT	3	16	0.052	1.855
WT	3	17	0.052	1.855
WT	3	18	0.048	1.855
WT	3	19	0.016	1.855
WT	3	20	0.113	1.855
WT	3	21	0.061	1.855
WT	3	22	0.051	1.855
WT	3	23	0.006	1.855
WT	3	24	0.06	1.855
Soat1-oe	3	1	0.216	1.855
Soat1-oe	3	2	0.095	1.855
Soat1-oe	3	3	0.243	1.855
Soat1-oe	3	4	0.252	1.855
Soat1-oe	3	5	0.135	1.855
Soat1-oe	3	6	0.091	1.855
Soat1-oe	3	7	0.03	1.855
Soat1-oe	3	8	0.048	1.855
Soat1-oe	3	9	0.13	1.855
Soat1-oe	3	10	0.045	1.855
Soat1-oe	3	11	0.129	1.855
Soat1-oe	3	12	0.257	1.855
Soat1-oe	3	13	0.159	1.855
Soat1-oe	3	14	0.099	1.855
Soat1-oe	3	15	0.211	1.855
Soat1-oe	3	16	0.056	1.855
Soat1-oe	3	17	0.032	1.855
Soat1-oe	3	18	0.147	1.855
Soat1-oe	3	19	0.177	1.855
Soat1-oe	3	20	0.149	1.855
Soat1-oe	3	21	0.068	1.855
Soat1-oe	3	22	0.076	1.855
Soat1-oe	3	23	0.069	1.855
Soat1-oe	3	24	0.084	1.855
Soat1-oe	3	25	0.042	1.855
Soat1-oe	3	26	0.163	1.855
Soat1-oe	3	27	0.045	1.855
Soat1-oe	3	28	0.121	1.855
Soat1-oe	3	29	0.118	1.855
Soat1-oe	3	30	0.03	1.855
WT	4	1	0.045	2.226
WT	4	2	0.123	2.226
WT	4	3	0.04	2.226
WT	4	4	0.093	2.226
WT	4	5	0.104	2.226
WT	4	6	0.084	2.226
WT	4	7	0.127	2.226
WT	4	8	0.096	2.226
WT	4	9	0.126	2.226
WT	4	10	0.07	2.226
WT	4	11	0.041	2.226
WT	4	12	0.115	2.226
WT	4	13	0.062	2.226
WT	4	14	0.061	2.226
WT	4	15	0.049	2.226
WT	4	16	0.053	2.226
WT	4	17	0.096	2.226
WT	4	18	0.046	2.226
WT	4	19	0.011	2.226
WT	4	20	0.109	2.226
WT	4	21	0.069	2.226
WT	4	22	0.092	2.226
WT	4	23	0.023	2.226
WT	4	24	0.068	2.226
Soat1-oe	4	1	0.208	2.226
Soat1-oe	4	2	0.092	2.226
Soat1-oe	4	3	0.264	2.226
Soat1-oe	4	4	0.265	2.226
Soat1-oe	4	5	0.129	2.226
Soat1-oe	4	6	0.09	2.226
Soat1-oe	4	7	0.034	2.226
Soat1-oe	4	8	0.053	2.226
Soat1-oe	4	9	0.13	2.226
Soat1-oe	4	10	0.056	2.226
Soat1-oe	4	11	0.114	2.226
Soat1-oe	4	12	0.267	2.226
Soat1-oe	4	13	0.171	2.226
Soat1-oe	4	14	0.111	2.226
Soat1-oe	4	15	0.197	2.226
Soat1-oe	4	16	0.041	2.226
Soat1-oe	4	17	0.041	2.226
Soat1-oe	4	18	0.153	2.226
Soat1-oe	4	19	0.185	2.226
Soat1-oe	4	20	0.15	2.226
Soat1-oe	4	21	0.058	2.226
Soat1-oe	4	22	0.089	2.226
Soat1-oe	4	23	0.084	2.226
Soat1-oe	4	24	0.088	2.226
Soat1-oe	4	25	0.05	2.226
Soat1-oe	4	26	0.187	2.226
Soat1-oe	4	27	0.061	2.226
Soat1-oe	4	28	0.164	2.226
Soat1-oe	4	29	0.154	2.226
Soat1-oe	4	30	0.033	2.226
WT	5	1	0.03	2.597
WT	5	2	0.11	2.597
WT	5	3	0.047	2.597
WT	5	4	0.075	2.597
WT	5	5	0.1	2.597
WT	5	6	0.092	2.597
WT	5	7	0.13	2.597
WT	5	8	0.085	2.597
WT	5	9	0.137	2.597
WT	5	10	0.077	2.597
WT	5	11	0.059	2.597
WT	5	12	0.104	2.597
WT	5	13	0.071	2.597
WT	5	14	0.08	2.597
WT	5	15	0.062	2.597
WT	5	16	0.063	2.597
WT	5	17	0.101	2.597
WT	5	18	0.054	2.597
WT	5	19	0.022	2.597
WT	5	20	0.114	2.597
WT	5	21	0.072	2.597
WT	5	22	0.09	2.597
WT	5	23	0.027	2.597
WT	5	24	0.085	2.597
Soat1-oe	5	1	0.223	2.597
Soat1-oe	5	2	0.085	2.597
Soat1-oe	5	3	0.275	2.597
Soat1-oe	5	4	0.259	2.597
Soat1-oe	5	5	0.146	2.597
Soat1-oe	5	6	0.107	2.597
Soat1-oe	5	7	0.036	2.597
Soat1-oe	5	8	0.052	2.597
Soat1-oe	5	9	0.131	2.597
Soat1-oe	5	10	0.051	2.597
Soat1-oe	5	11	0.106	2.597
Soat1-oe	5	12	0.27	2.597
Soat1-oe	5	13	0.178	2.597
Soat1-oe	5	14	0.116	2.597
Soat1-oe	5	15	0.234	2.597
Soat1-oe	5	16	0.041	2.597
Soat1-oe	5	17	0.037	2.597
Soat1-oe	5	18	0.16	2.597
Soat1-oe	5	19	0.192	2.597
Soat1-oe	5	20	0.147	2.597
Soat1-oe	5	21	0.071	2.597
Soat1-oe	5	22	0.091	2.597
Soat1-oe	5	23	0.063	2.597
Soat1-oe	5	24	0.101	2.597
Soat1-oe	5	25	0.053	2.597
Soat1-oe	5	26	0.189	2.597
Soat1-oe	5	27	0.07	2.597
Soat1-oe	5	28	0.159	2.597
Soat1-oe	5	29	0.207	2.597
Soat1-oe	5	30	0.051	2.597
WT	6	1	0.05	2.968
WT	6	2	0.104	2.968
WT	6	3	0.064	2.968
WT	6	4	0.082	2.968
WT	6	5	0.122	2.968
WT	6	6	0.108	2.968
WT	6	7	0.131	2.968
WT	6	8	0.085	2.968
WT	6	9	0.121	2.968
WT	6	10	0.093	2.968
WT	6	11	0.052	2.968
WT	6	12	0.125	2.968
WT	6	13	0.056	2.968
WT	6	14	0.066	2.968
WT	6	15	0.035	2.968
WT	6	16	0.062	2.968
WT	6	17	0.129	2.968
WT	6	18	0.058	2.968
WT	6	19	0.044	2.968
WT	6	20	0.137	2.968
WT	6	21	0.083	2.968
WT	6	22	0.032	2.968
WT	6	23	0.04	2.968
WT	6	24	0.089	2.968
Soat1-oe	6	1	0.212	2.968
Soat1-oe	6	2	0.086	2.968
Soat1-oe	6	3	0.254	2.968
Soat1-oe	6	4	0.243	2.968
Soat1-oe	6	5	0.141	2.968
Soat1-oe	6	6	0.094	2.968
Soat1-oe	6	7	0.036	2.968
Soat1-oe	6	8	0.053	2.968
Soat1-oe	6	9	0.138	2.968
Soat1-oe	6	10	0.054	2.968
Soat1-oe	6	11	0.122	2.968
Soat1-oe	6	12	0.278	2.968
Soat1-oe	6	13	0.178	2.968
Soat1-oe	6	14	0.115	2.968
Soat1-oe	6	15	0.254	2.968
Soat1-oe	6	16	0.048	2.968
Soat1-oe	6	17	0.036	2.968
Soat1-oe	6	18	0.157	2.968
Soat1-oe	6	19	0.187	2.968
Soat1-oe	6	20	0.163	2.968
Soat1-oe	6	21	0.065	2.968
Soat1-oe	6	22	0.089	2.968
Soat1-oe	6	23	0.074	2.968
Soat1-oe	6	24	0.095	2.968
Soat1-oe	6	25	0.04	2.968
Soat1-oe	6	26	0.173	2.968
Soat1-oe	6	27	0.068	2.968
Soat1-oe	6	28	0.171	2.968
Soat1-oe	6	29	0.179	2.968
Soat1-oe	6	30	0.036	2.968
WT	7	1	0.027	3.339
WT	7	2	0.104	3.339
WT	7	3	0.045	3.339
WT	7	4	0.1	3.339
WT	7	5	0.14	3.339
WT	7	6	0.119	3.339
WT	7	7	0.14	3.339
WT	7	8	0.079	3.339
WT	7	9	0.146	3.339
WT	7	10	0.089	3.339
WT	7	11	0.044	3.339
WT	7	12	0.11	3.339
WT	7	13	0.065	3.339
WT	7	14	0.089	3.339
WT	7	15	0.046	3.339
WT	7	16	0.066	3.339
WT	7	17	0.096	3.339
WT	7	18	0.056	3.339
WT	7	19	0.018	3.339
WT	7	20	0.113	3.339
WT	7	21	0.084	3.339
WT	7	22	0.074	3.339
WT	7	23	0.035	3.339
WT	7	24	0.082	3.339
Soat1-oe	7	1	0.206	3.339
Soat1-oe	7	2	0.092	3.339
Soat1-oe	7	3	0.259	3.339
Soat1-oe	7	4	0.274	3.339
Soat1-oe	7	5	0.136	3.339
Soat1-oe	7	6	0.099	3.339
Soat1-oe	7	7	0.037	3.339
Soat1-oe	7	8	0.05	3.339
Soat1-oe	7	9	0.141	3.339
Soat1-oe	7	10	0.058	3.339
Soat1-oe	7	11	0.112	3.339
Soat1-oe	7	12	0.268	3.339
Soat1-oe	7	13	0.169	3.339
Soat1-oe	7	14	0.134	3.339
Soat1-oe	7	15	0.245	3.339
Soat1-oe	7	16	0.06	3.339
Soat1-oe	7	17	0.037	3.339
Soat1-oe	7	18	0.167	3.339
Soat1-oe	7	19	0.192	3.339
Soat1-oe	7	20	0.171	3.339
Soat1-oe	7	21	0.067	3.339
Soat1-oe	7	22	0.099	3.339
Soat1-oe	7	23	0.069	3.339
Soat1-oe	7	24	0.104	3.339
Soat1-oe	7	25	0.048	3.339
Soat1-oe	7	26	0.182	3.339
Soat1-oe	7	27	0.052	3.339
Soat1-oe	7	28	0.177	3.339
Soat1-oe	7	29	0.19	3.339
Soat1-oe	7	30	0.056	3.339
WT	8	1	0.05	3.71
WT	8	2	0.11	3.71
WT	8	3	0.041	3.71
WT	8	4	0.107	3.71
WT	8	5	0.126	3.71
WT	8	6	0.1	3.71
WT	8	7	0.114	3.71
WT	8	8	0.079	3.71
WT	8	9	0.144	3.71
WT	8	10	0.09	3.71
WT	8	11	0.055	3.71
WT	8	12	0.115	3.71
WT	8	13	0.066	3.71
WT	8	14	0.066	3.71
WT	8	15	0.032	3.71
WT	8	16	0.068	3.71
WT	8	17	0.118	3.71
WT	8	18	0.045	3.71
WT	8	19	-0.008	3.71
WT	8	20	0.158	3.71
WT	8	21	0.093	3.71
WT	8	22	0.083	3.71
WT	8	23	-0.008	3.71
WT	8	24	0.076	3.71
Soat1-oe	8	1	0.191	3.71
Soat1-oe	8	2	0.083	3.71
Soat1-oe	8	3	0.256	3.71
Soat1-oe	8	4	0.263	3.71
Soat1-oe	8	5	0.121	3.71
Soat1-oe	8	6	0.083	3.71
Soat1-oe	8	7	0.032	3.71
Soat1-oe	8	8	0.055	3.71
Soat1-oe	8	9	0.138	3.71
Soat1-oe	8	10	0.061	3.71
Soat1-oe	8	11	0.119	3.71
Soat1-oe	8	12	0.277	3.71
Soat1-oe	8	13	0.172	3.71
Soat1-oe	8	14	0.132	3.71
Soat1-oe	8	15	0.246	3.71
Soat1-oe	8	16	0.044	3.71
Soat1-oe	8	17	0.035	3.71
Soat1-oe	8	18	0.192	3.71
Soat1-oe	8	19	0.176	3.71
Soat1-oe	8	20	0.159	3.71
Soat1-oe	8	21	0.072	3.71
Soat1-oe	8	22	0.095	3.71
Soat1-oe	8	23	0.06	3.71
Soat1-oe	8	24	0.108	3.71
Soat1-oe	8	25	0.042	3.71
Soat1-oe	8	26	0.187	3.71
Soat1-oe	8	27	0.066	3.71
Soat1-oe	8	28	0.189	3.71
Soat1-oe	8	29	0.166	3.71
Soat1-oe	8	30	0.069	3.71
WT	9	1	0.041	4.081
WT	9	2	0.078	4.081
WT	9	3	0.066	4.081
WT	9	4	0.095	4.081
WT	9	5	0.116	4.081
WT	9	6	0.098	4.081
WT	9	7	0.121	4.081
WT	9	8	0.076	4.081
WT	9	9	0.13	4.081
WT	9	10	0.094	4.081
WT	9	11	0.066	4.081
WT	9	12	0.096	4.081
WT	9	13	0.04	4.081
WT	9	14	0.078	4.081
WT	9	15	0.061	4.081
WT	9	16	0.065	4.081
WT	9	17	0.097	4.081
WT	9	18	0.054	4.081
WT	9	19	0.015	4.081
WT	9	20	0.106	4.081
WT	9	21	0.082	4.081
WT	9	22	0.064	4.081
WT	9	23	0.054	4.081
WT	9	24	0.081	4.081
Soat1-oe	9	1	0.207	4.081
Soat1-oe	9	2	0.093	4.081
Soat1-oe	9	3	0.255	4.081
Soat1-oe	9	4	0.248	4.081
Soat1-oe	9	5	0.158	4.081
Soat1-oe	9	6	0.082	4.081
Soat1-oe	9	7	0.037	4.081
Soat1-oe	9	8	0.056	4.081
Soat1-oe	9	9	0.127	4.081
Soat1-oe	9	10	0.052	4.081
Soat1-oe	9	11	0.108	4.081
Soat1-oe	9	12	0.257	4.081
Soat1-oe	9	13	0.159	4.081
Soat1-oe	9	14	0.124	4.081
Soat1-oe	9	15	0.254	4.081
Soat1-oe	9	16	0.044	4.081
Soat1-oe	9	17	0.037	4.081
Soat1-oe	9	18	0.144	4.081
Soat1-oe	9	19	0.187	4.081
Soat1-oe	9	20	0.156	4.081
Soat1-oe	9	21	0.061	4.081
Soat1-oe	9	22	0.105	4.081
Soat1-oe	9	23	0.063	4.081
Soat1-oe	9	24	0.103	4.081
Soat1-oe	9	25	0.043	4.081
Soat1-oe	9	26	0.174	4.081
Soat1-oe	9	27	0.057	4.081
Soat1-oe	9	28	0.13	4.081
Soat1-oe	9	29	0.179	4.081
Soat1-oe	9	30	0.073	4.081
WT	10	1	0.068	4.452
WT	10	2	0.1	4.452
WT	10	3	0.052	4.452
WT	10	4	0.094	4.452
WT	10	5	0.109	4.452
WT	10	6	0.104	4.452
WT	10	7	0.108	4.452
WT	10	8	0.065	4.452
WT	10	9	0.134	4.452
WT	10	10	0.092	4.452
WT	10	11	0.06	4.452
WT	10	12	0.088	4.452
WT	10	13	0.058	4.452
WT	10	14	0.089	4.452
WT	10	15	0.048	4.452
WT	10	16	0.064	4.452
WT	10	17	0.08	4.452
WT	10	18	0.049	4.452
WT	10	19	0.019	4.452
WT	10	20	0.103	4.452
WT	10	21	0.092	4.452
WT	10	22	0.062	4.452
WT	10	23	0.033	4.452
WT	10	24	0.084	4.452
Soat1-oe	10	1	0.198	4.452
Soat1-oe	10	2	0.073	4.452
Soat1-oe	10	3	0.259	4.452
Soat1-oe	10	4	0.253	4.452
Soat1-oe	10	5	0.142	4.452
Soat1-oe	10	6	0.077	4.452
Soat1-oe	10	7	0.03	4.452
Soat1-oe	10	8	0.054	4.452
Soat1-oe	10	9	0.12	4.452
Soat1-oe	10	10	0.049	4.452
Soat1-oe	10	11	0.126	4.452
Soat1-oe	10	12	0.27	4.452
Soat1-oe	10	13	0.154	4.452
Soat1-oe	10	14	0.136	4.452
Soat1-oe	10	15	0.225	4.452
Soat1-oe	10	16	0.061	4.452
Soat1-oe	10	17	0.039	4.452
Soat1-oe	10	18	0.14	4.452
Soat1-oe	10	19	0.179	4.452
Soat1-oe	10	20	0.156	4.452
Soat1-oe	10	21	0.066	4.452
Soat1-oe	10	22	0.108	4.452
Soat1-oe	10	23	0.065	4.452
Soat1-oe	10	24	0.099	4.452
Soat1-oe	10	25	0.048	4.452
Soat1-oe	10	26	0.203	4.452
Soat1-oe	10	27	0.056	4.452
Soat1-oe	10	28	0.144	4.452
Soat1-oe	10	29	0.189	4.452
Soat1-oe	10	30	0.06	4.452
WT	11	1	0.043	4.823
WT	11	2	0.117	4.823
WT	11	3	0.058	4.823
WT	11	4	0.088	4.823
WT	11	5	0.133	4.823
WT	11	6	0.122	4.823
WT	11	7	0.129	4.823
WT	11	8	0.075	4.823
WT	11	9	0.137	4.823
WT	11	10	0.098	4.823
WT	11	11	0.057	4.823
WT	11	12	0.101	4.823
WT	11	13	0.057	4.823
WT	11	14	0.068	4.823
WT	11	15	0.06	4.823
WT	11	16	0.067	4.823
WT	11	17	0.104	4.823
WT	11	18	0.048	4.823
WT	11	19	0.033	4.823
WT	11	20	0.115	4.823
WT	11	21	0.079	4.823
WT	11	22	0.038	4.823
WT	11	23	0.048	4.823
WT	11	24	0.073	4.823
Soat1-oe	11	1	0.189	4.823
Soat1-oe	11	2	0.074	4.823
Soat1-oe	11	3	0.265	4.823
Soat1-oe	11	4	0.24	4.823
Soat1-oe	11	5	0.136	4.823
Soat1-oe	11	6	0.082	4.823
Soat1-oe	11	7	0.029	4.823
Soat1-oe	11	8	0.057	4.823
Soat1-oe	11	9	0.117	4.823
Soat1-oe	11	10	0.044	4.823
Soat1-oe	11	11	0.108	4.823
Soat1-oe	11	12	0.263	4.823
Soat1-oe	11	13	0.155	4.823
Soat1-oe	11	14	0.13	4.823
Soat1-oe	11	15	0.252	4.823
Soat1-oe	11	16	0.039	4.823
Soat1-oe	11	17	0.045	4.823
Soat1-oe	11	18	0.148	4.823
Soat1-oe	11	19	0.176	4.823
Soat1-oe	11	20	0.161	4.823
Soat1-oe	11	21	0.069	4.823
Soat1-oe	11	22	0.098	4.823
Soat1-oe	11	23	0.041	4.823
Soat1-oe	11	24	0.108	4.823
Soat1-oe	11	25	0.036	4.823
Soat1-oe	11	26	0.159	4.823
Soat1-oe	11	27	0.075	4.823
Soat1-oe	11	28	0.15	4.823
Soat1-oe	11	29	0.192	4.823
Soat1-oe	11	30	0.066	4.823
Control	1	1	0	0
Control	1	2	0	0
Control	1	3	0	0
Control	1	4	0	0
Control	1	5	0	0
Control	1	6	0	0
Control	1	7	0	0
Control	1	8	0	0
Control	1	9	0	0
Control	1	10	0	0
Control	1	11	0	0
Control	1	12	0	0
Control	1	13	0	0
Control	1	14	0	0
Control	1	15	0	0
Control	1	16	0	0
Control	1	17	0	0
Control	1	18	0	0
Control	1	19	0	0
Control	1	20	0	0
Control	1	21	0	0
Control	1	22	0	0
Control	1	23	0	0
Control	1	24	0	0
Control	1	25	0	0
Control	1	26	0	0
Control	1	27	0	0
Control	1	28	0	0
Control	1	29	0	0
Control	1	30	0	0
Control	1	31	0	0
Control	1	32	0	0
Control	1	33	0	0
Control	1	34	0	0
Control	1	35	0	0
SOATi	1	1	0	0
SOATi	1	2	0	0
SOATi	1	3	0	0
SOATi	1	4	0	0
SOATi	1	5	0	0
SOATi	1	6	0	0
SOATi	1	7	0	0
SOATi	1	8	0	0
SOATi	1	9	0	0
SOATi	1	10	0	0
SOATi	1	11	0	0
SOATi	1	12	0	0
SOATi	1	13	0	0
SOATi	1	14	0	0
SOATi	1	15	0	0
SOATi	1	16	0	0
SOATi	1	17	0	0
SOATi	1	18	0	0
SOATi	1	19	0	0
SOATi	1	20	0	0
SOATi	1	21	0	0
SOATi	1	22	0	0
SOATi	1	23	0	0
SOATi	1	24	0	0
SOATi	1	25	0	0
SOATi	1	26	0	0
SOATi	1	27	0	0
SOATi	1	28	0	0
SOATi	1	29	0	0
SOATi	1	30	0	0
SOATi	1	31	0	0
SOATi	1	32	0	0
SOATi	1	33	0	0
Control	2	1	0.049	1.484
Control	2	2	0.077	1.484
Control	2	3	0.05	1.484
Control	2	4	0.089	1.484
Control	2	5	0.182	1.484
Control	2	6	0.129	1.484
Control	2	7	0.074	1.484
Control	2	8	0.087	1.484
Control	2	9	0.057	1.484
Control	2	10	0.103	1.484
Control	2	11	0.161	1.484
Control	2	12	0.028	1.484
Control	2	13	0.021	1.484
Control	2	14	0.028	1.484
Control	2	15	0.04	1.484
Control	2	16	0.101	1.484
Control	2	17	0.118	1.484
Control	2	18	0.079	1.484
Control	2	19	0.096	1.484
Control	2	20	0.04	1.484
Control	2	21	0.072	1.484
Control	2	22	0.063	1.484
Control	2	23	0.063	1.484
Control	2	24	0.066	1.484
Control	2	25	0.019	1.484
Control	2	26	0.144	1.484
Control	2	27	0.041	1.484
Control	2	28	0.05	1.484
Control	2	29	0.053	1.484
Control	2	30	0.057	1.484
Control	2	31	0.06	1.484
Control	2	32	0.055	1.484
Control	2	33	0.033	1.484
Control	2	34	0.009	1.484
Control	2	35	0.022	1.484
SOATi	2	1	0.145	1.484
SOATi	2	2	0.126	1.484
SOATi	2	3	0.055	1.484
SOATi	2	4	0.032	1.484
SOATi	2	5	0.038	1.484
SOATi	2	6	0.007	1.484
SOATi	2	7	0.068	1.484
SOATi	2	8	0.051	1.484
SOATi	2	9	0.092	1.484
SOATi	2	10	0.118	1.484
SOATi	2	11	0.042	1.484
SOATi	2	12	0.072	1.484
SOATi	2	13	0.058	1.484
SOATi	2	14	0.028	1.484
SOATi	2	15	0.028	1.484
SOATi	2	16	0.062	1.484
SOATi	2	17	0.034	1.484
SOATi	2	18	0.016	1.484
SOATi	2	19	0.023	1.484
SOATi	2	20	0.07	1.484
SOATi	2	21	0.062	1.484
SOATi	2	22	0.057	1.484
SOATi	2	23	0.038	1.484
SOATi	2	24	0.027	1.484
SOATi	2	25	0.032	1.484
SOATi	2	26	0.047	1.484
SOATi	2	27	0.028	1.484
SOATi	2	28	0.028	1.484
SOATi	2	29	0.018	1.484
SOATi	2	30	0.04	1.484
SOATi	2	31	0.037	1.484
SOATi	2	32	0.051	1.484
SOATi	2	33	0.07	1.484
Control	3	1	0.056	1.855
Control	3	2	0.062	1.855
Control	3	3	0.075	1.855
Control	3	4	0.103	1.855
Control	3	5	0.194	1.855
Control	3	6	0.135	1.855
Control	3	7	0.084	1.855
Control	3	8	0.101	1.855
Control	3	9	0.062	1.855
Control	3	10	0.1	1.855
Control	3	11	0.187	1.855
Control	3	12	0.032	1.855
Control	3	13	0.036	1.855
Control	3	14	0.047	1.855
Control	3	15	0.041	1.855
Control	3	16	0.103	1.855
Control	3	17	0.129	1.855
Control	3	18	0.069	1.855
Control	3	19	0.095	1.855
Control	3	20	0.069	1.855
Control	3	21	0.064	1.855
Control	3	22	0.085	1.855
Control	3	23	0.069	1.855
Control	3	24	0.071	1.855
Control	3	25	0.031	1.855
Control	3	26	0.139	1.855
Control	3	27	0.058	1.855
Control	3	28	0.067	1.855
Control	3	29	0.053	1.855
Control	3	30	0.073	1.855
Control	3	31	0.055	1.855
Control	3	32	0.069	1.855
Control	3	33	0.015	1.855
Control	3	34	0.014	1.855
Control	3	35	0.014	1.855
SOATi	3	1	0.148	1.855
SOATi	3	2	0.134	1.855
SOATi	3	3	0.063	1.855
SOATi	3	4	0.041	1.855
SOATi	3	5	0.061	1.855
SOATi	3	6	0.009	1.855
SOATi	3	7	0.066	1.855
SOATi	3	8	0.056	1.855
SOATi	3	9	0.139	1.855
SOATi	3	10	0.131	1.855
SOATi	3	11	0.046	1.855
SOATi	3	12	0.079	1.855
SOATi	3	13	0.072	1.855
SOATi	3	14	0.046	1.855
SOATi	3	15	0.047	1.855
SOATi	3	16	0.088	1.855
SOATi	3	17	0.035	1.855
SOATi	3	18	0.036	1.855
SOATi	3	19	0.033	1.855
SOATi	3	20	0.054	1.855
SOATi	3	21	0.065	1.855
SOATi	3	22	0.071	1.855
SOATi	3	23	0.019	1.855
SOATi	3	24	0.024	1.855
SOATi	3	25	0.013	1.855
SOATi	3	26	0.067	1.855
SOATi	3	27	0.042	1.855
SOATi	3	28	0.037	1.855
SOATi	3	29	0.007	1.855
SOATi	3	30	0.039	1.855
SOATi	3	31	0.018	1.855
SOATi	3	32	0.065	1.855
SOATi	3	33	0.053	1.855
Control	4	1	0.023	2.226
Control	4	2	0.09	2.226
Control	4	3	0.102	2.226
Control	4	4	0.125	2.226
Control	4	5	0.2	2.226
Control	4	6	0.133	2.226
Control	4	7	0.121	2.226
Control	4	8	0.097	2.226
Control	4	9	0.063	2.226
Control	4	10	0.121	2.226
Control	4	11	0.181	2.226
Control	4	12	0.022	2.226
Control	4	13	0.047	2.226
Control	4	14	0.051	2.226
Control	4	15	0.074	2.226
Control	4	16	0.109	2.226
Control	4	17	0.136	2.226
Control	4	18	0.098	2.226
Control	4	19	0.099	2.226
Control	4	20	0.061	2.226
Control	4	21	0.07	2.226
Control	4	22	0.069	2.226
Control	4	23	0.067	2.226
Control	4	24	0.071	2.226
Control	4	25	0.005	2.226
Control	4	26	0.153	2.226
Control	4	27	0.081	2.226
Control	4	28	0.062	2.226
Control	4	29	0.079	2.226
Control	4	30	0.084	2.226
Control	4	31	0.069	2.226
Control	4	32	0.062	2.226
Control	4	33	0.015	2.226
Control	4	34	0.041	2.226
Control	4	35	0.048	2.226
SOATi	4	1	0.154	2.226
SOATi	4	2	0.134	2.226
SOATi	4	3	0.068	2.226
SOATi	4	4	0.041	2.226
SOATi	4	5	0.059	2.226
SOATi	4	6	0.012	2.226
SOATi	4	7	0.061	2.226
SOATi	4	8	0.057	2.226
SOATi	4	9	0.138	2.226
SOATi	4	10	0.134	2.226
SOATi	4	11	0.057	2.226
SOATi	4	12	0.077	2.226
SOATi	4	13	0.077	2.226
SOATi	4	14	0.046	2.226
SOATi	4	15	0.021	2.226
SOATi	4	16	0.076	2.226
SOATi	4	17	0.043	2.226
SOATi	4	18	0.023	2.226
SOATi	4	19	0.022	2.226
SOATi	4	20	0.054	2.226
SOATi	4	21	0.079	2.226
SOATi	4	22	0.066	2.226
SOATi	4	23	0.015	2.226
SOATi	4	24	0.03	2.226
SOATi	4	25	0.04	2.226
SOATi	4	26	0.053	2.226
SOATi	4	27	0.083	2.226
SOATi	4	28	0.031	2.226
SOATi	4	29	0.014	2.226
SOATi	4	30	0.041	2.226
SOATi	4	31	0.016	2.226
SOATi	4	32	0.065	2.226
SOATi	4	33	0.071	2.226
Control	5	1	0.066	2.597
Control	5	2	0.107	2.597
Control	5	3	0.099	2.597
Control	5	4	0.126	2.597
Control	5	5	0.185	2.597
Control	5	6	0.128	2.597
Control	5	7	0.09	2.597
Control	5	8	0.097	2.597
Control	5	9	0.081	2.597
Control	5	10	0.135	2.597
Control	5	11	0.199	2.597
Control	5	12	0.017	2.597
Control	5	13	0.053	2.597
Control	5	14	0.049	2.597
Control	5	15	0.07	2.597
Control	5	16	0.108	2.597
Control	5	17	0.169	2.597
Control	5	18	0.103	2.597
Control	5	19	0.113	2.597
Control	5	20	0.069	2.597
Control	5	21	0.088	2.597
Control	5	22	0.076	2.597
Control	5	23	0.064	2.597
Control	5	24	0.093	2.597
Control	5	25	0.018	2.597
Control	5	26	0.162	2.597
Control	5	27	0.065	2.597
Control	5	28	0.076	2.597
Control	5	29	0.064	2.597
Control	5	30	0.079	2.597
Control	5	31	0.074	2.597
Control	5	32	0.065	2.597
Control	5	33	0.014	2.597
Control	5	34	0.014	2.597
Control	5	35	0.019	2.597
SOATi	5	1	0.169	2.597
SOATi	5	2	0.145	2.597
SOATi	5	3	0.072	2.597
SOATi	5	4	0.049	2.597
SOATi	5	5	0.045	2.597
SOATi	5	6	0.018	2.597
SOATi	5	7	0.057	2.597
SOATi	5	8	0.052	2.597
SOATi	5	9	0.147	2.597
SOATi	5	10	0.168	2.597
SOATi	5	11	0.064	2.597
SOATi	5	12	0.105	2.597
SOATi	5	13	0.074	2.597
SOATi	5	14	0.055	2.597
SOATi	5	15	0.039	2.597
SOATi	5	16	0.088	2.597
SOATi	5	17	0.053	2.597
SOATi	5	18	0.046	2.597
SOATi	5	19	0.034	2.597
SOATi	5	20	0.083	2.597
SOATi	5	21	0.06	2.597
SOATi	5	22	0.071	2.597
SOATi	5	23	0.039	2.597
SOATi	5	24	0.035	2.597
SOATi	5	25	0.055	2.597
SOATi	5	26	0.056	2.597
SOATi	5	27	0.074	2.597
SOATi	5	28	0.041	2.597
SOATi	5	29	-0.003	2.597
SOATi	5	30	0.052	2.597
SOATi	5	31	0.008	2.597
SOATi	5	32	0.081	2.597
SOATi	5	33	0.069	2.597
Control	6	1	0.042	2.968
Control	6	2	0.107	2.968
Control	6	3	0.111	2.968
Control	6	4	0.101	2.968
Control	6	5	0.201	2.968
Control	6	6	0.133	2.968
Control	6	7	0.12	2.968
Control	6	8	0.084	2.968
Control	6	9	0.084	2.968
Control	6	10	0.107	2.968
Control	6	11	0.19	2.968
Control	6	12	0.031	2.968
Control	6	13	0.055	2.968
Control	6	14	0.059	2.968
Control	6	15	0.09	2.968
Control	6	16	0.102	2.968
Control	6	17	0.16	2.968
Control	6	18	0.091	2.968
Control	6	19	0.119	2.968
Control	6	20	0.051	2.968
Control	6	21	0.086	2.968
Control	6	22	0.075	2.968
Control	6	23	0.075	2.968
Control	6	24	0.095	2.968
Control	6	25	0.039	2.968
Control	6	26	0.18	2.968
Control	6	27	0.075	2.968
Control	6	28	0.063	2.968
Control	6	29	0.075	2.968
Control	6	30	0.091	2.968
Control	6	31	0.072	2.968
Control	6	32	0.079	2.968
Control	6	33	0.036	2.968
Control	6	34	0.027	2.968
Control	6	35	0.05	2.968
SOATi	6	1	0.164	2.968
SOATi	6	2	0.141	2.968
SOATi	6	3	0.091	2.968
SOATi	6	4	0.044	2.968
SOATi	6	5	0.066	2.968
SOATi	6	6	0.018	2.968
SOATi	6	7	0.07	2.968
SOATi	6	8	0.05	2.968
SOATi	6	9	0.15	2.968
SOATi	6	10	0.168	2.968
SOATi	6	11	0.067	2.968
SOATi	6	12	0.098	2.968
SOATi	6	13	0.07	2.968
SOATi	6	14	0.045	2.968
SOATi	6	15	0.032	2.968
SOATi	6	16	0.087	2.968
SOATi	6	17	0.043	2.968
SOATi	6	18	0.03	2.968
SOATi	6	19	0.048	2.968
SOATi	6	20	0.059	2.968
SOATi	6	21	0.08	2.968
SOATi	6	22	0.066	2.968
SOATi	6	23	0.003	2.968
SOATi	6	24	0.039	2.968
SOATi	6	25	0.046	2.968
SOATi	6	26	0.036	2.968
SOATi	6	27	0.067	2.968
SOATi	6	28	0.032	2.968
SOATi	6	29	0.025	2.968
SOATi	6	30	0.049	2.968
SOATi	6	31	0.025	2.968
SOATi	6	32	0.098	2.968
SOATi	6	33	0.071	2.968
Control	7	1	0.045	3.339
Control	7	2	0.117	3.339
Control	7	3	0.108	3.339
Control	7	4	0.11	3.339
Control	7	5	0.199	3.339
Control	7	6	0.152	3.339
Control	7	7	0.092	3.339
Control	7	8	0.087	3.339
Control	7	9	0.069	3.339
Control	7	10	0.136	3.339
Control	7	11	0.185	3.339
Control	7	12	0.047	3.339
Control	7	13	0.057	3.339
Control	7	14	0.063	3.339
Control	7	15	0.072	3.339
Control	7	16	0.101	3.339
Control	7	17	0.171	3.339
Control	7	18	0.094	3.339
Control	7	19	0.106	3.339
Control	7	20	0.07	3.339
Control	7	21	0.081	3.339
Control	7	22	0.067	3.339
Control	7	23	0.063	3.339
Control	7	24	0.096	3.339
Control	7	25	0.031	3.339
Control	7	26	0.151	3.339
Control	7	27	0.066	3.339
Control	7	28	0.068	3.339
Control	7	29	0.074	3.339
Control	7	30	0.097	3.339
Control	7	31	0.074	3.339
Control	7	32	0.057	3.339
Control	7	33	0.037	3.339
Control	7	34	0.037	3.339
Control	7	35	0.042	3.339
SOATi	7	1	0.159	3.339
SOATi	7	2	0.132	3.339
SOATi	7	3	0.096	3.339
SOATi	7	4	0.046	3.339
SOATi	7	5	0.059	3.339
SOATi	7	6	0.011	3.339
SOATi	7	7	0.06	3.339
SOATi	7	8	0.068	3.339
SOATi	7	9	0.16	3.339
SOATi	7	10	0.193	3.339
SOATi	7	11	0.07	3.339
SOATi	7	12	0.109	3.339
SOATi	7	13	0.077	3.339
SOATi	7	14	0.053	3.339
SOATi	7	15	0.034	3.339
SOATi	7	16	0.094	3.339
SOATi	7	17	0.041	3.339
SOATi	7	18	0.052	3.339
SOATi	7	19	0.03	3.339
SOATi	7	20	0.078	3.339
SOATi	7	21	0.076	3.339
SOATi	7	22	0.066	3.339
SOATi	7	23	0.03	3.339
SOATi	7	24	0.031	3.339
SOATi	7	25	0.046	3.339
SOATi	7	26	0.073	3.339
SOATi	7	27	0.085	3.339
SOATi	7	28	0.025	3.339
SOATi	7	29	0.02	3.339
SOATi	7	30	0.045	3.339
SOATi	7	31	0.036	3.339
SOATi	7	32	0.086	3.339
SOATi	7	33	0.08	3.339
Control	8	1	0.053	3.71
Control	8	2	0.096	3.71
Control	8	3	0.103	3.71
Control	8	4	0.084	3.71
Control	8	5	0.187	3.71
Control	8	6	0.134	3.71
Control	8	7	0.118	3.71
Control	8	8	0.097	3.71
Control	8	9	0.079	3.71
Control	8	10	0.127	3.71
Control	8	11	0.189	3.71
Control	8	12	0.049	3.71
Control	8	13	0.059	3.71
Control	8	14	0.057	3.71
Control	8	15	0.084	3.71
Control	8	16	0.112	3.71
Control	8	17	0.166	3.71
Control	8	18	0.108	3.71
Control	8	19	0.121	3.71
Control	8	20	0.055	3.71
Control	8	21	0.075	3.71
Control	8	22	0.061	3.71
Control	8	23	0.067	3.71
Control	8	24	0.077	3.71
Control	8	25	0.041	3.71
Control	8	26	0.171	3.71
Control	8	27	0.08	3.71
Control	8	28	0.074	3.71
Control	8	29	0.066	3.71
Control	8	30	0.105	3.71
Control	8	31	0.089	3.71
Control	8	32	0.068	3.71
Control	8	33	0.034	3.71
Control	8	34	0.041	3.71
Control	8	35	0.04	3.71
SOATi	8	1	0.148	3.71
SOATi	8	2	0.127	3.71
SOATi	8	3	0.085	3.71
SOATi	8	4	0.047	3.71
SOATi	8	5	0.07	3.71
SOATi	8	6	0.017	3.71
SOATi	8	7	0.057	3.71
SOATi	8	8	0.058	3.71
SOATi	8	9	0.151	3.71
SOATi	8	10	0.197	3.71
SOATi	8	11	0.057	3.71
SOATi	8	12	0.09	3.71
SOATi	8	13	0.09	3.71
SOATi	8	14	0.05	3.71
SOATi	8	15	0.034	3.71
SOATi	8	16	0.11	3.71
SOATi	8	17	0.045	3.71
SOATi	8	18	0.052	3.71
SOATi	8	19	0.044	3.71
SOATi	8	20	0.065	3.71
SOATi	8	21	0.067	3.71
SOATi	8	22	0.06	3.71
SOATi	8	23	0.035	3.71
SOATi	8	24	0.057	3.71
SOATi	8	25	0.037	3.71
SOATi	8	26	0.061	3.71
SOATi	8	27	0.089	3.71
SOATi	8	28	0.04	3.71
SOATi	8	29	0.03	3.71
SOATi	8	30	0.058	3.71
SOATi	8	31	0.042	3.71
SOATi	8	32	0.086	3.71
SOATi	8	33	0.069	3.71
Control	9	1	0.035	4.081
Control	9	2	0.038	4.081
Control	9	3	0.087	4.081
Control	9	4	0.122	4.081
Control	9	5	0.194	4.081
Control	9	6	0.137	4.081
Control	9	7	0.116	4.081
Control	9	8	0.107	4.081
Control	9	9	0.084	4.081
Control	9	10	0.111	4.081
Control	9	11	0.177	4.081
Control	9	12	0.036	4.081
Control	9	13	0.058	4.081
Control	9	14	0.062	4.081
Control	9	15	0.076	4.081
Control	9	16	0.112	4.081
Control	9	17	0.154	4.081
Control	9	18	0.099	4.081
Control	9	19	0.119	4.081
Control	9	20	0.056	4.081
Control	9	21	0.081	4.081
Control	9	22	0.05	4.081
Control	9	23	0.071	4.081
Control	9	24	0.092	4.081
Control	9	25	0.037	4.081
Control	9	26	0.135	4.081
Control	9	27	0.071	4.081
Control	9	28	0.058	4.081
Control	9	29	0.076	4.081
Control	9	30	0.103	4.081
Control	9	31	0.058	4.081
Control	9	32	0.079	4.081
Control	9	33	0.01	4.081
Control	9	34	0.046	4.081
Control	9	35	0.015	4.081
SOATi	9	1	0.159	4.081
SOATi	9	2	0.133	4.081
SOATi	9	3	0.087	4.081
SOATi	9	4	0.047	4.081
SOATi	9	5	0.053	4.081
SOATi	9	6	0.023	4.081
SOATi	9	7	0.06	4.081
SOATi	9	8	0.054	4.081
SOATi	9	9	0.142	4.081
SOATi	9	10	0.19	4.081
SOATi	9	11	0.061	4.081
SOATi	9	12	0.101	4.081
SOATi	9	13	0.079	4.081
SOATi	9	14	0.05	4.081
SOATi	9	15	0.047	4.081
SOATi	9	16	0.096	4.081
SOATi	9	17	0.048	4.081
SOATi	9	18	0.041	4.081
SOATi	9	19	0.044	4.081
SOATi	9	20	0.084	4.081
SOATi	9	21	0.053	4.081
SOATi	9	22	0.058	4.081
SOATi	9	23	0.025	4.081
SOATi	9	24	0.034	4.081
SOATi	9	25	0.022	4.081
SOATi	9	26	0.053	4.081
SOATi	9	27	0.076	4.081
SOATi	9	28	0.045	4.081
SOATi	9	29	0.022	4.081
SOATi	9	30	0.035	4.081
SOATi	9	31	0.027	4.081
SOATi	9	32	0.07	4.081
SOATi	9	33	0.076	4.081
Control	10	1	0.051	4.452
Control	10	2	0.048	4.452
Control	10	3	0.097	4.452
Control	10	4	0.104	4.452
Control	10	5	0.184	4.452
Control	10	6	0.121	4.452
Control	10	7	0.098	4.452
Control	10	8	0.089	4.452
Control	10	9	0.084	4.452
Control	10	10	0.122	4.452
Control	10	11	0.18	4.452
Control	10	12	0.032	4.452
Control	10	13	0.053	4.452
Control	10	14	0.056	4.452
Control	10	15	0.081	4.452
Control	10	16	0.102	4.452
Control	10	17	0.163	4.452
Control	10	18	0.092	4.452
Control	10	19	0.117	4.452
Control	10	20	0.086	4.452
Control	10	21	0.077	4.452
Control	10	22	0.063	4.452
Control	10	23	0.069	4.452
Control	10	24	0.078	4.452
Control	10	25	0.028	4.452
Control	10	26	0.134	4.452
Control	10	27	0.07	4.452
Control	10	28	0.065	4.452
Control	10	29	0.069	4.452
Control	10	30	0.103	4.452
Control	10	31	0.057	4.452
Control	10	32	0.069	4.452
Control	10	33	0.027	4.452
Control	10	34	0.033	4.452
Control	10	35	0.039	4.452
SOATi	10	1	0.145	4.452
SOATi	10	2	0.115	4.452
SOATi	10	3	0.082	4.452
SOATi	10	4	0.053	4.452
SOATi	10	5	0.07	4.452
SOATi	10	6	0.02	4.452
SOATi	10	7	0.061	4.452
SOATi	10	8	0.089	4.452
SOATi	10	9	0.15	4.452
SOATi	10	10	0.179	4.452
SOATi	10	11	0.08	4.452
SOATi	10	12	0.105	4.452
SOATi	10	13	0.068	4.452
SOATi	10	14	0.046	4.452
SOATi	10	15	0.058	4.452
SOATi	10	16	0.088	4.452
SOATi	10	17	0.043	4.452
SOATi	10	18	0.049	4.452
SOATi	10	19	0.043	4.452
SOATi	10	20	0.048	4.452
SOATi	10	21	0.06	4.452
SOATi	10	22	0.057	4.452
SOATi	10	23	0.027	4.452
SOATi	10	24	0.05	4.452
SOATi	10	25	0.045	4.452
SOATi	10	26	0.063	4.452
SOATi	10	27	0.1	4.452
SOATi	10	28	0.024	4.452
SOATi	10	29	0.042	4.452
SOATi	10	30	0.041	4.452
SOATi	10	31	0.007	4.452
SOATi	10	32	0.089	4.452
SOATi	10	33	0.067	4.452
Control	11	1	0.063	4.823
Control	11	2	0.094	4.823
Control	11	3	0.095	4.823
Control	11	4	0.097	4.823
Control	11	5	0.186	4.823
Control	11	6	0.104	4.823
Control	11	7	0.105	4.823
Control	11	8	0.106	4.823
Control	11	9	0.068	4.823
Control	11	10	0.124	4.823
Control	11	11	0.164	4.823
Control	11	12	0.029	4.823
Control	11	13	0.05	4.823
Control	11	14	0.062	4.823
Control	11	15	0.084	4.823
Control	11	16	0.108	4.823
Control	11	17	0.154	4.823
Control	11	18	0.091	4.823
Control	11	19	0.114	4.823
Control	11	20	0.053	4.823
Control	11	21	0.072	4.823
Control	11	22	0.057	4.823
Control	11	23	0.068	4.823
Control	11	24	0.087	4.823
Control	11	25	0.037	4.823
Control	11	26	0.147	4.823
Control	11	27	0.068	4.823
Control	11	28	0.06	4.823
Control	11	29	0.087	4.823
Control	11	30	0.112	4.823
Control	11	31	0.07	4.823
Control	11	32	0.07	4.823
Control	11	33	-0.012	4.823
Control	11	34	0.058	4.823
Control	11	35	0.068	4.823
SOATi	11	1	0.122	4.823
SOATi	11	2	0.119	4.823
SOATi	11	3	0.09	4.823
SOATi	11	4	0.042	4.823
SOATi	11	5	0.061	4.823
SOATi	11	6	0.019	4.823
SOATi	11	7	0.065	4.823
SOATi	11	8	0.068	4.823
SOATi	11	9	0.148	4.823
SOATi	11	10	0.182	4.823
SOATi	11	11	0.074	4.823
SOATi	11	12	0.11	4.823
SOATi	11	13	0.084	4.823
SOATi	11	14	0.061	4.823
SOATi	11	15	0.052	4.823
SOATi	11	16	0.107	4.823
SOATi	11	17	0.045	4.823
SOATi	11	18	0.045	4.823
SOATi	11	19	0.036	4.823
SOATi	11	20	0.089	4.823
SOATi	11	21	0.062	4.823
SOATi	11	22	0.058	4.823
SOATi	11	23	0.029	4.823
SOATi	11	24	0.036	4.823
SOATi	11	25	0.036	4.823
SOATi	11	26	0.049	4.823
SOATi	11	27	0.065	4.823
SOATi	11	28	0.038	4.823
SOATi	11	29	0.04	4.823
SOATi	11	30	0.047	4.823
SOATi	11	31	0.013	4.823
SOATi	11	32	0.08	4.823
SOATi	11	33	0.077	4.823
