# Supplementary material for: Nuclear envelope-associated lipid droplets are enriched in cholesteryl esters and increase during inflammatory signaling
Source: EMBO J. 2025 Apr 7;44(10):2774–802. doi: 10.1038/s44318-025-00423-2 (PMC12084420; doi:10.1038/s44318-025-00423-2)
Supplement: Supplementary file 10 — Source data Fig. 8 [file 44318_2025_423_MOESM10_ESM.zip › 8B-C/cellularData.xlsx]

## Sheet: Description
The file contains cell-level summary data on LD numbers, NE-LD numbers and fraction, and CElevels.
In addition to the data in the figure in the FigureData sheet, we provide an additional biological replicate experiment in the ReplicateData sheet.
column descriptions:
ImageName	identifier of the field of view
load	the loading condition
cellID	unique identifier (within the field of view) of the cell
CE	summed SRS CE intensity from the LDs of the cell
nofLD	The number of LDs in the cell
nofNELD	The number of NE-LDs in the cell
fractionOfNELD	fraction of: [the number of NE-LDs] / [ number of all LDs]
Cell numbers
	Figure data	Replicate data
0minTNFa	205	225
30minTNFa	209	222
60minTNFa	252	210

## Sheet: FigureData
ImageName	load	cellID	CE	nofLD	nofNELD	fractionOfNELD
1	0minTNFa	1	11.3426	5	0	0
1	0minTNFa	2	307.477	82	6	0.0731707
1	0minTNFa	3	161.39	39	1	0.025641
1	0minTNFa	4	294.707	72	2	0.0277778
1	0minTNFa	5	19.2328	19	1	0.0526316
1	0minTNFa	6	228.76	73	4	0.0547945
1	0minTNFa	7	364.625	87	1	0.0114943
1	0minTNFa	8	156.715	76	6	0.0789474
1	0minTNFa	9	94.1213	52	5	0.0961538
1	0minTNFa	10	12.2594	10	0	0
1	0minTNFa	11	0	1	0	0
1	0minTNFa	12	170.131	96	10	0.104167
1	0minTNFa	13	543.247	190	5	0.0263158
1	0minTNFa	14	47.835	19	5	0.263158
1	0minTNFa	15	152.786	53	7	0.132075
1	0minTNFa	16	164.808	37	2	0.0540541
1	0minTNFa	17	10.9071	12	0	0
1	0minTNFa	18	93.0453	47	8	0.170213
1	0minTNFa	19	78.7972	41	1	0.0243902
1	0minTNFa	20	96.6544	63	1	0.015873
1	0minTNFa	21	122.708	50	13	0.26
1	0minTNFa	22	1.57136	4	0	0
1	0minTNFa	23	5.26948	7	0	0
1	0minTNFa	24	43.8339	25	0	0
1	0minTNFa	25	11.9751	13	0	0
1	0minTNFa	26	199.821	62	2	0.0322581
1	0minTNFa	27	853.268	287	13	0.0452962
2	0minTNFa	1	0	1	0	0
2	0minTNFa	2	88.5853	38	1	0.0263158
2	0minTNFa	3	41.0827	44	1	0.0227273
2	0minTNFa	4	12.8391	5	0	0
2	0minTNFa	5	0.265912	1	0	0
2	0minTNFa	6	23.4641	18	1	0.0555556
2	0minTNFa	7	2.75466	4	0	0
2	0minTNFa	8	92.0612	24	1	0.0416667
2	0minTNFa	9	5.36461	19	0	0
2	0minTNFa	10	106.808	32	5	0.15625
2	0minTNFa	11	247.535	137	2	0.0145985
2	0minTNFa	12	205.429	64	6	0.09375
2	0minTNFa	13	20.6247	11	4	0.363636
2	0minTNFa	14	167.571	57	2	0.0350877
2	0minTNFa	15	0	1	0	0
2	0minTNFa	16	61.669	21	0	0
2	0minTNFa	17	22.3238	9	1	0.111111
2	0minTNFa	18	35.2894	19	3	0.157895
2	0minTNFa	19	591.01	118	5	0.0423729
2	0minTNFa	20	60.4022	15	2	0.133333
2	0minTNFa	21	90.5514	43	3	0.0697674
2	0minTNFa	22	16.3007	10	0	0
2	0minTNFa	23	43.6099	19	1	0.0526316
2	0minTNFa	24	18.1743	11	0	0
2	0minTNFa	25	324.299	98	5	0.0510204
2	0minTNFa	26	280.29	55	8	0.145455
2	0minTNFa	27	34.7241	19	4	0.210526
2	0minTNFa	28	323.298	98	1	0.0102041
2	0minTNFa	29	233.562	94	1	0.0106383
2	0minTNFa	30	14.0429	19	2	0.105263
2	0minTNFa	31	53.1237	21	2	0.0952381
2	0minTNFa	32	42.9572	33	0	0
2	0minTNFa	33	93.3769	102	8	0.0784314
2	0minTNFa	34	46.9284	19	1	0.0526316
2	0minTNFa	35	10.4671	9	0	0
2	0minTNFa	36	85.2074	42	5	0.119048
2	0minTNFa	37	188.61	96	1	0.0104167
3	0minTNFa	1	45.0942	66	3	0.0454545
3	0minTNFa	2	0	1	0	0
3	0minTNFa	3	1.7452	6	0	0
3	0minTNFa	4	445.321	79	4	0.0506329
3	0minTNFa	5	142.244	49	3	0.0612245
3	0minTNFa	6	111.69	49	3	0.0612245
3	0minTNFa	7	38.2034	20	0	0
3	0minTNFa	8	129.534	35	8	0.228571
3	0minTNFa	9	71.2303	20	0	0
3	0minTNFa	10	326.787	125	2	0.016
3	0minTNFa	11	196.968	47	9	0.191489
3	0minTNFa	12	45.859	22	4	0.181818
3	0minTNFa	13	375	57	4	0.0701754
3	0minTNFa	14	29.8173	10	1	0.1
3	0minTNFa	15	169.84	46	4	0.0869565
3	0minTNFa	16	289.909	65	4	0.0615385
3	0minTNFa	17	5.04828	3	0	0
3	0minTNFa	18	19.1219	6	1	0.166667
3	0minTNFa	19	149.558	78	2	0.025641
3	0minTNFa	20	139.925	72	3	0.0416667
3	0minTNFa	21	117.889	37	1	0.027027
3	0minTNFa	22	16.9242	18	5	0.277778
3	0minTNFa	23	8.2502	12	0	0
3	0minTNFa	24	77.6655	32	1	0.03125
3	0minTNFa	25	8.1064	7	1	0.142857
3	0minTNFa	26	99.2781	35	1	0.0285714
3	0minTNFa	27	7.46671	5	0	0
3	0minTNFa	28	85.0077	45	2	0.0444444
3	0minTNFa	29	60.3696	35	7	0.2
3	0minTNFa	30	15.2218	14	5	0.357143
3	0minTNFa	31	66.1881	34	8	0.235294
3	0minTNFa	32	9.70615	5	2	0.4
3	0minTNFa	33	0	1	0	0
3	0minTNFa	34	10.2303	6	0	0
3	0minTNFa	35	96.967	45	2	0.0444444
3	0minTNFa	36	17.4502	20	2	0.1
3	0minTNFa	37	26.5268	28	6	0.214286
4	0minTNFa	1	16.9097	22	7	0.318182
4	0minTNFa	2	50.6531	40	5	0.125
4	0minTNFa	3	61.915	40	2	0.05
4	0minTNFa	4	48.4537	10	0	0
4	0minTNFa	5	265.057	57	1	0.0175439
4	0minTNFa	6	12.5937	11	0	0
4	0minTNFa	7	215.608	55	10	0.181818
4	0minTNFa	8	549.137	114	11	0.0964912
4	0minTNFa	9	17.7494	7	0	0
4	0minTNFa	10	12.6196	13	0	0
4	0minTNFa	11	280.952	78	10	0.128205
4	0minTNFa	12	201.027	57	6	0.105263
4	0minTNFa	13	71.9029	36	6	0.166667
4	0minTNFa	14	61.1512	22	1	0.0454545
4	0minTNFa	15	198.151	42	11	0.261905
4	0minTNFa	16	1.08134	8	1	0.125
4	0minTNFa	17	139.938	43	5	0.116279
4	0minTNFa	18	145.533	44	8	0.181818
4	0minTNFa	19	1.42798	1	0	0
4	0minTNFa	20	280.941	46	4	0.0869565
4	0minTNFa	21	112.186	23	3	0.130435
4	0minTNFa	22	50.487	24	1	0.0416667
4	0minTNFa	23	380.989	100	2	0.02
4	0minTNFa	24	2.01792	1	0	0
4	0minTNFa	25	425.055	141	6	0.0425532
4	0minTNFa	26	12.5842	6	1	0.166667
4	0minTNFa	27	168.823	73	16	0.219178
4	0minTNFa	28	402.177	69	13	0.188406
4	0minTNFa	29	16.7236	17	0	0
4	0minTNFa	30	7.60161	6	2	0.333333
4	0minTNFa	31	351.588	79	71	0.898734
4	0minTNFa	32	134.803	50	6	0.12
5	0minTNFa	1	62.4249	26	2	0.0769231
5	0minTNFa	2	8.49072	14	0	0
5	0minTNFa	3	27.1272	35	0	0
5	0minTNFa	4	110.426	49	1	0.0204082
5	0minTNFa	5	237.182	49	4	0.0816327
5	0minTNFa	6	46.2948	38	1	0.0263158
5	0minTNFa	7	288.644	53	1	0.0188679
5	0minTNFa	8	86.8053	63	2	0.031746
5	0minTNFa	9	38.144	21	0	0
5	0minTNFa	10	263.758	66	2	0.030303
5	0minTNFa	11	79.0963	25	0	0
5	0minTNFa	12	245.201	82	0	0
5	0minTNFa	13	48.7701	20	1	0.05
5	0minTNFa	14	434.621	98	1	0.0102041
5	0minTNFa	15	110.094	45	4	0.0888889
5	0minTNFa	16	2.57175	5	1	0.2
5	0minTNFa	17	579.024	100	3	0.03
5	0minTNFa	18	177.589	70	5	0.0714286
5	0minTNFa	19	348.786	105	1	0.00952381
5	0minTNFa	20	611.202	161	1	0.00621118
5	0minTNFa	21	435.282	95	14	0.147368
5	0minTNFa	22	151.861	52	6	0.115385
5	0minTNFa	23	77.8622	43	0	0
5	0minTNFa	24	450.758	175	8	0.0457143
5	0minTNFa	25	277.324	96	7	0.0729167
5	0minTNFa	26	560.466	109	13	0.119266
5	0minTNFa	27	94.3358	31	10	0.322581
5	0minTNFa	28	173.153	37	5	0.135135
5	0minTNFa	29	45.7667	68	5	0.0735294
5	0minTNFa	30	36.9438	61	0	0
5	0minTNFa	31	52.8835	25	0	0
5	0minTNFa	32	774.781	120	4	0.0333333
5	0minTNFa	33	87.1317	18	1	0.0555556
6	0minTNFa	1	413.001	74	4	0.0540541
6	0minTNFa	2	640.07	165	7	0.0424242
6	0minTNFa	3	685.075	171	0	0
6	0minTNFa	4	976.002	170	16	0.0941176
6	0minTNFa	5	575.907	136	7	0.0514706
6	0minTNFa	6	25.4087	7	0	0
6	0minTNFa	7	316.134	95	5	0.0526316
6	0minTNFa	8	87.4274	40	1	0.025
6	0minTNFa	9	99.5736	23	0	0
7	0minTNFa	1	652.191	111	3	0.027027
7	0minTNFa	2	243.149	76	4	0.0526316
7	0minTNFa	3	193.175	40	3	0.075
7	0minTNFa	4	258.527	43	2	0.0465116
7	0minTNFa	5	76.4378	36	2	0.0555556
7	0minTNFa	6	10.8915	8	1	0.125
7	0minTNFa	7	42.639	10	2	0.2
7	0minTNFa	8	27.5312	7	0	0
7	0minTNFa	9	216.528	36	3	0.0833333
7	0minTNFa	10	146.156	31	4	0.129032
7	0minTNFa	11	193.272	53	5	0.0943396
7	0minTNFa	12	13.6396	5	4	0.8
8	0minTNFa	1	125.359	21	1	0.047619
8	0minTNFa	2	265.488	59	4	0.0677966
8	0minTNFa	3	435.246	106	2	0.0188679
8	0minTNFa	4	34.0089	7	1	0.142857
8	0minTNFa	5	383.96	63	9	0.142857
8	0minTNFa	6	96.1778	18	2	0.111111
8	0minTNFa	7	52.1939	17	1	0.0588235
8	0minTNFa	8	0	1	0	0
8	0minTNFa	9	145.309	28	0	0
8	0minTNFa	10	613.013	110	2	0.0181818
8	0minTNFa	11	210.481	39	7	0.179487
8	0minTNFa	12	4.32679	1	0	0
8	0minTNFa	13	173.072	37	1	0.027027
8	0minTNFa	14	273.679	49	2	0.0408163
8	0minTNFa	15	32.9127	12	3	0.25
8	0minTNFa	16	10.1566	3	0	0
8	0minTNFa	17	38.4433	8	0	0
8	0minTNFa	18	197.2	40	0	0
1	30minTNFa	1	477.188	58	16	0.275862
1	30minTNFa	2	317.617	30	2	0.0666667
1	30minTNFa	3	82.8006	36	1	0.0277778
1	30minTNFa	4	193.619	15	1	0.0666667
1	30minTNFa	5	342.489	54	3	0.0555556
1	30minTNFa	6	682.76	128	7	0.0546875
1	30minTNFa	7	262.733	64	3	0.046875
1	30minTNFa	8	69.544	17	0	0
1	30minTNFa	9	431.235	91	0	0
1	30minTNFa	10	458.329	85	3	0.0352941
1	30minTNFa	11	971.253	111	2	0.018018
2	30minTNFa	1	375.064	63	11	0.174603
2	30minTNFa	2	49.6483	24	0	0
2	30minTNFa	3	199.552	40	4	0.1
2	30minTNFa	4	0	1	0	0
2	30minTNFa	5	949.738	201	6	0.0298507
2	30minTNFa	6	846.992	114	10	0.0877193
2	30minTNFa	7	2297.39	358	6	0.0167598
2	30minTNFa	8	43.6737	8	2	0.25
2	30minTNFa	9	220.534	65	1	0.0153846
2	30minTNFa	10	155.144	36	1	0.0277778
2	30minTNFa	11	10.1861	9	0	0
2	30minTNFa	12	820.871	139	9	0.0647482
2	30minTNFa	13	51.8041	13	0	0
2	30minTNFa	14	133.555	36	0	0
2	30minTNFa	15	10.463	11	1	0.0909091
2	30minTNFa	16	23.4538	8	0	0
2	30minTNFa	17	9.60969	3	0	0
2	30minTNFa	18	176.901	41	2	0.0487805
2	30minTNFa	19	645.111	97	0	0
2	30minTNFa	20	562.806	74	4	0.0540541
2	30minTNFa	21	0	1	0	0
2	30minTNFa	22	12.1764	12	1	0.0833333
2	30minTNFa	23	102.795	22	0	0
2	30minTNFa	24	28.0721	15	1	0.0666667
2	30minTNFa	25	1.36036	3	0	0
2	30minTNFa	26	52.3868	12	0	0
2	30minTNFa	27	369.034	46	6	0.130435
2	30minTNFa	28	80.2303	28	3	0.107143
2	30minTNFa	29	7.8091	5	0	0
2	30minTNFa	30	99.1106	35	1	0.0285714
2	30minTNFa	31	179.529	32	2	0.0625
2	30minTNFa	32	1.67618	2	0	0
2	30minTNFa	33	559.977	88	7	0.0795455
2	30minTNFa	34	1.95728	4	0	0
2	30minTNFa	35	130.511	27	6	0.222222
2	30minTNFa	36	790.567	96	2	0.0208333
2	30minTNFa	37	503.771	90	3	0.0333333
2	30minTNFa	38	127.37	35	2	0.0571429
2	30minTNFa	39	651.659	117	17	0.145299
2	30minTNFa	40	636.876	116	5	0.0431034
2	30minTNFa	41	200.913	26	1	0.0384615
3	30minTNFa	1	233.38	79	5	0.0632911
3	30minTNFa	2	605.716	118	39	0.330508
3	30minTNFa	3	190.547	30	0	0
3	30minTNFa	4	33.1512	20	4	0.2
3	30minTNFa	5	1.93643	3	0	0
3	30minTNFa	6	359.857	77	13	0.168831
3	30minTNFa	7	167.472	65	9	0.138462
3	30minTNFa	8	20.5229	12	0	0
3	30minTNFa	9	234.2	51	8	0.156863
3	30minTNFa	10	29.3656	11	0	0
3	30minTNFa	11	991.229	117	13	0.111111
3	30minTNFa	12	690.52	74	1	0.0135135
4	30minTNFa	1	154.257	36	3	0.0833333
4	30minTNFa	2	801.992	71	67	0.943662
4	30minTNFa	3	706.792	58	1	0.0172414
4	30minTNFa	4	1869.43	100	14	0.14
4	30minTNFa	5	345.947	141	0	0
4	30minTNFa	6	137.794	32	2	0.0625
4	30minTNFa	7	376.759	40	0	0
4	30minTNFa	8	102.759	37	3	0.0810811
4	30minTNFa	9	44.8065	23	0	0
4	30minTNFa	10	137.484	32	7	0.21875
4	30minTNFa	11	370.294	67	3	0.0447761
4	30minTNFa	12	931.328	94	0	0
4	30minTNFa	13	51.2512	33	1	0.030303
4	30minTNFa	14	77.1474	30	1	0.0333333
4	30minTNFa	15	783.372	96	2	0.0208333
4	30minTNFa	16	129.379	28	0	0
4	30minTNFa	17	873.213	72	1	0.0138889
4	30minTNFa	18	233.898	62	3	0.0483871
4	30minTNFa	19	1122.02	171	11	0.0643275
4	30minTNFa	20	2.88612	10	1	0.1
4	30minTNFa	21	1210.96	167	14	0.0838323
4	30minTNFa	22	39.3656	22	1	0.0454545
4	30minTNFa	23	324.199	69	11	0.15942
4	30minTNFa	24	0.213328	1	0	0
4	30minTNFa	25	496.687	61	8	0.131148
4	30minTNFa	26	307.437	53	26	0.490566
4	30minTNFa	27	96.2004	18	1	0.0555556
4	30minTNFa	28	21.4757	22	2	0.0909091
4	30minTNFa	29	1558.45	199	32	0.160804
4	30minTNFa	30	2602.09	183	17	0.0928962
4	30minTNFa	31	26.606	14	0	0
4	30minTNFa	32	735.028	124	3	0.0241935
4	30minTNFa	33	181.119	63	1	0.015873
4	30minTNFa	34	14.2971	9	3	0.333333
4	30minTNFa	35	659.501	141	2	0.0141844
4	30minTNFa	36	784.335	93	0	0
4	30minTNFa	37	353.015	42	5	0.119048
4	30minTNFa	38	713.417	87	4	0.045977
4	30minTNFa	39	964.216	94	8	0.0851064
4	30minTNFa	40	563.829	106	7	0.0660377
5	30minTNFa	1	48.3358	26	0	0
5	30minTNFa	2	901.35	140	27	0.192857
5	30minTNFa	3	43.1918	24	7	0.291667
5	30minTNFa	4	431.503	112	11	0.0982143
5	30minTNFa	5	574.47	51	24	0.470588
5	30minTNFa	6	105.931	20	1	0.05
5	30minTNFa	7	445.587	61	10	0.163934
5	30minTNFa	8	362.9	59	6	0.101695
5	30minTNFa	9	124.667	59	2	0.0338983
5	30minTNFa	10	174.931	30	3	0.1
5	30minTNFa	11	422.04	94	26	0.276596
5	30minTNFa	12	3.15019	6	0	0
5	30minTNFa	13	67.8839	15	0	0
5	30minTNFa	14	444.967	75	5	0.0666667
5	30minTNFa	15	0.33664	1	0	0
5	30minTNFa	16	123.378	44	0	0
5	30minTNFa	17	149.545	38	2	0.0526316
5	30minTNFa	18	0	1	0	0
5	30minTNFa	19	567.439	68	7	0.102941
5	30minTNFa	20	49.7802	34	3	0.0882353
5	30minTNFa	21	33.9672	9	0	0
5	30minTNFa	22	114.857	24	2	0.0833333
5	30minTNFa	23	278.626	60	12	0.2
5	30minTNFa	24	88.7238	34	1	0.0294118
5	30minTNFa	25	562.16	100	4	0.04
5	30minTNFa	26	413.717	75	7	0.0933333
5	30minTNFa	27	192.499	76	2	0.0263158
5	30minTNFa	28	6.16674	6	1	0.166667
5	30minTNFa	29	195.26	73	2	0.0273973
5	30minTNFa	30	584.83	92	12	0.130435
5	30minTNFa	31	115.054	73	4	0.0547945
5	30minTNFa	32	968.353	92	6	0.0652174
5	30minTNFa	33	4.68142	6	2	0.333333
5	30minTNFa	34	4.02051	3	0	0
5	30minTNFa	35	446.372	53	4	0.0754717
5	30minTNFa	36	146.448	37	6	0.162162
5	30minTNFa	37	150.922	38	1	0.0263158
5	30minTNFa	38	10.4417	17	2	0.117647
5	30minTNFa	39	76.5476	19	5	0.263158
5	30minTNFa	40	484.769	50	6	0.12
5	30minTNFa	41	486.975	68	3	0.0441176
5	30minTNFa	42	1225.46	135	9	0.0666667
5	30minTNFa	43	154.349	36	2	0.0555556
5	30minTNFa	44	255.469	45	4	0.0888889
5	30minTNFa	45	310.702	35	9	0.257143
5	30minTNFa	46	561.413	108	3	0.0277778
6	30minTNFa	1	296.624	51	1	0.0196078
6	30minTNFa	2	61.2295	18	2	0.111111
6	30minTNFa	3	225.09	68	7	0.102941
6	30minTNFa	4	273.235	63	1	0.015873
6	30minTNFa	5	152.18	29	6	0.206897
6	30minTNFa	6	522.854	101	2	0.019802
6	30minTNFa	7	570.398	86	4	0.0465116
6	30minTNFa	8	428.386	95	1	0.0105263
6	30minTNFa	9	83.9935	35	2	0.0571429
6	30minTNFa	10	365.77	34	0	0
6	30minTNFa	11	64.7588	10	1	0.1
6	30minTNFa	12	71.5935	15	0	0
6	30minTNFa	13	1346.16	159	22	0.138365
6	30minTNFa	14	52.8692	10	4	0.4
6	30minTNFa	15	651.689	111	0	0
6	30minTNFa	16	69.7801	19	0	0
7	30minTNFa	1	196.031	43	1	0.0232558
7	30minTNFa	2	32.8866	15	0	0
7	30minTNFa	3	77.0511	9	0	0
7	30minTNFa	4	55.6298	53	6	0.113208
7	30minTNFa	5	558.702	137	31	0.226277
7	30minTNFa	6	1.17081	2	0	0
7	30minTNFa	7	169.042	35	0	0
7	30minTNFa	8	319.047	39	0	0
7	30minTNFa	9	17.8291	19	3	0.157895
7	30minTNFa	10	178.007	27	2	0.0740741
7	30minTNFa	11	8.37496	11	0	0
7	30minTNFa	12	394.781	98	4	0.0408163
7	30minTNFa	13	17.376	22	2	0.0909091
7	30minTNFa	14	647.551	155	12	0.0774194
7	30minTNFa	15	1127.16	159	7	0.0440252
7	30minTNFa	16	556.288	101	19	0.188119
7	30minTNFa	17	0	1	0	0
7	30minTNFa	18	1319.72	208	28	0.134615
7	30minTNFa	19	521.208	74	0	0
7	30minTNFa	20	16.8577	13	1	0.0769231
7	30minTNFa	21	68.0538	17	2	0.117647
7	30minTNFa	22	728.118	118	14	0.118644
7	30minTNFa	23	484.006	63	3	0.047619
7	30minTNFa	24	894.187	188	4	0.0212766
7	30minTNFa	25	1693.56	185	17	0.0918919
7	30minTNFa	26	143.513	31	7	0.225806
7	30minTNFa	27	62.55	14	0	0
7	30minTNFa	28	28.5472	11	2	0.181818
7	30minTNFa	29	6.04426	6	1	0.166667
7	30minTNFa	30	404.538	107	2	0.0186916
8	30minTNFa	1	581.257	104	5	0.0480769
8	30minTNFa	2	599.191	122	6	0.0491803
8	30minTNFa	3	74.0895	22	4	0.181818
8	30minTNFa	4	232.903	32	4	0.125
8	30minTNFa	5	458.817	71	3	0.0422535
8	30minTNFa	6	207.518	41	0	0
8	30minTNFa	7	851.077	170	10	0.0588235
8	30minTNFa	8	389.324	45	2	0.0444444
8	30minTNFa	9	467.881	54	38	0.703704
8	30minTNFa	10	115.732	36	3	0.0833333
8	30minTNFa	11	129.95	13	1	0.0769231
8	30minTNFa	12	288.429	77	2	0.025974
8	30minTNFa	13	444.394	88	0	0
1	60minTNFa	1	113.122	35	0	0
1	60minTNFa	2	252.783	48	4	0.0833333
1	60minTNFa	3	1021.61	149	4	0.0268456
1	60minTNFa	4	293.584	82	3	0.0365854
1	60minTNFa	5	1365.04	160	16	0.1
1	60minTNFa	6	65.2873	28	5	0.178571
1	60minTNFa	7	659.849	134	17	0.126866
1	60minTNFa	8	505.929	72	10	0.138889
1	60minTNFa	9	800.136	77	2	0.025974
1	60minTNFa	10	323.175	103	16	0.15534
1	60minTNFa	11	175.594	61	0	0
1	60minTNFa	12	1696.73	204	15	0.0735294
1	60minTNFa	13	2542.13	219	8	0.0365297
1	60minTNFa	14	567.974	106	8	0.0754717
1	60minTNFa	15	679.671	158	5	0.0316456
1	60minTNFa	16	1230.32	172	3	0.0174419
1	60minTNFa	17	744.814	122	13	0.106557
1	60minTNFa	18	1745.66	244	18	0.0737705
1	60minTNFa	19	761.489	44	3	0.0681818
1	60minTNFa	20	104.052	40	4	0.1
1	60minTNFa	21	893.08	134	8	0.0597015
1	60minTNFa	22	1.78969	3	0	0
1	60minTNFa	23	349.238	31	0	0
1	60minTNFa	24	16.2775	13	1	0.0769231
1	60minTNFa	25	181.809	48	4	0.0833333
1	60minTNFa	26	174.406	19	5	0.263158
1	60minTNFa	27	103.047	42	0	0
1	60minTNFa	28	1265.97	162	12	0.0740741
1	60minTNFa	29	313.332	62	9	0.145161
1	60minTNFa	30	275.172	105	1	0.00952381
1	60minTNFa	31	420.651	56	3	0.0535714
1	60minTNFa	32	43.3434	20	2	0.1
1	60minTNFa	33	160.282	50	20	0.4
1	60minTNFa	34	20.5463	17	0	0
1	60minTNFa	35	1386.53	212	11	0.0518868
1	60minTNFa	36	1095.71	112	13	0.116071
1	60minTNFa	37	144.347	35	7	0.2
2	60minTNFa	1	707.664	125	5	0.04
2	60minTNFa	2	161.884	61	3	0.0491803
2	60minTNFa	3	322.563	60	18	0.3
2	60minTNFa	4	1664.56	201	7	0.0348259
2	60minTNFa	5	45.3657	34	4	0.117647
2	60minTNFa	6	372.595	78	2	0.025641
2	60minTNFa	7	435.963	68	3	0.0441176
2	60minTNFa	8	682.856	112	0	0
2	60minTNFa	9	374.442	42	3	0.0714286
2	60minTNFa	10	98.2622	21	2	0.0952381
2	60minTNFa	11	0.984572	2	0	0
2	60minTNFa	12	29.5958	27	0	0
2	60minTNFa	13	44.7439	54	3	0.0555556
2	60minTNFa	14	354.747	49	12	0.244898
2	60minTNFa	15	387.896	48	1	0.0208333
2	60minTNFa	16	71.8532	93	9	0.0967742
2	60minTNFa	17	102.9	48	2	0.0416667
2	60minTNFa	18	370.878	83	5	0.060241
2	60minTNFa	19	490.037	102	8	0.0784314
2	60minTNFa	20	55.1212	49	0	0
2	60minTNFa	21	747.509	36	4	0.111111
2	60minTNFa	22	1070.59	155	9	0.0580645
2	60minTNFa	23	664.774	110	15	0.136364
2	60minTNFa	24	247.993	42	5	0.119048
2	60minTNFa	25	13.9009	23	2	0.0869565
2	60minTNFa	26	62.2189	61	9	0.147541
2	60minTNFa	27	275.258	139	21	0.151079
2	60minTNFa	28	126.578	35	1	0.0285714
2	60minTNFa	29	223.452	71	7	0.0985915
2	60minTNFa	30	475.152	179	15	0.0837989
2	60minTNFa	31	51.8476	16	0	0
2	60minTNFa	32	474.34	98	20	0.204082
2	60minTNFa	33	479.758	87	17	0.195402
2	60minTNFa	34	263.769	103	7	0.0679612
2	60minTNFa	35	191.413	82	2	0.0243902
2	60minTNFa	36	134.5	31	0	0
2	60minTNFa	37	1289.91	119	1	0.00840336
3	60minTNFa	1	219.101	55	12	0.218182
3	60minTNFa	2	2051.82	277	10	0.0361011
3	60minTNFa	3	329.347	107	7	0.0654206
3	60minTNFa	4	637.238	76	6	0.0789474
3	60minTNFa	5	144.615	53	9	0.169811
3	60minTNFa	6	161.931	41	1	0.0243902
3	60minTNFa	7	505.717	108	8	0.0740741
3	60minTNFa	8	2.89772	4	0	0
3	60minTNFa	9	421.531	96	15	0.15625
3	60minTNFa	10	688.924	105	6	0.0571429
3	60minTNFa	11	79.665	15	0	0
3	60minTNFa	12	378.614	37	7	0.189189
3	60minTNFa	13	3229.67	146	8	0.0547945
3	60minTNFa	14	1912.11	220	11	0.05
3	60minTNFa	15	2203.04	204	38	0.186275
3	60minTNFa	16	60.4832	21	1	0.047619
3	60minTNFa	17	1387.73	145	28	0.193103
3	60minTNFa	18	674.748	144	14	0.0972222
3	60minTNFa	19	628.248	96	12	0.125
3	60minTNFa	20	54.6704	16	2	0.125
3	60minTNFa	21	7.49888	11	1	0.0909091
3	60minTNFa	22	821.721	114	5	0.0438596
3	60minTNFa	23	595.403	145	12	0.0827586
3	60minTNFa	24	177.85	53	2	0.0377358
3	60minTNFa	25	69.0053	29	9	0.310345
3	60minTNFa	26	337.153	45	13	0.288889
3	60minTNFa	27	292.445	41	9	0.219512
3	60minTNFa	28	412.389	89	7	0.0786517
3	60minTNFa	29	293.025	86	8	0.0930233
3	60minTNFa	30	392.459	42	6	0.142857
3	60minTNFa	31	523.066	56	22	0.392857
3	60minTNFa	32	657.632	103	1	0.00970874
3	60minTNFa	33	216.872	44	12	0.272727
3	60minTNFa	34	131.6	76	1	0.0131579
3	60minTNFa	35	837.25	88	2	0.0227273
3	60minTNFa	36	580.182	143	5	0.034965
3	60minTNFa	37	252.147	35	3	0.0857143
3	60minTNFa	38	468.772	84	25	0.297619
3	60minTNFa	39	273.146	64	20	0.3125
3	60minTNFa	40	41.727	27	0	0
3	60minTNFa	41	400.447	59	11	0.186441
3	60minTNFa	42	964.661	105	23	0.219048
4	60minTNFa	1	1.67922	2	0	0
4	60minTNFa	2	146.396	49	3	0.0612245
4	60minTNFa	3	164.176	35	1	0.0285714
4	60minTNFa	4	9.90367	20	1	0.05
4	60minTNFa	5	87.4213	51	3	0.0588235
4	60minTNFa	6	12.7449	11	0	0
4	60minTNFa	7	252.329	59	0	0
4	60minTNFa	8	421.082	109	7	0.0642202
4	60minTNFa	9	727.36	119	16	0.134454
4	60minTNFa	10	315.284	72	0	0
4	60minTNFa	11	601.041	86	10	0.116279
4	60minTNFa	12	520.74	89	3	0.0337079
4	60minTNFa	13	232.169	71	3	0.0422535
4	60minTNFa	14	220.51	73	3	0.0410959
4	60minTNFa	15	612.706	133	21	0.157895
4	60minTNFa	16	94.5515	29	2	0.0689655
4	60minTNFa	17	175.878	74	8	0.108108
4	60minTNFa	18	361.913	95	4	0.0421053
4	60minTNFa	19	219.728	33	3	0.0909091
4	60minTNFa	20	1055.25	109	10	0.0917431
4	60minTNFa	21	508.87	72	10	0.138889
4	60minTNFa	22	60.0007	25	1	0.04
4	60minTNFa	23	625.262	65	2	0.0307692
4	60minTNFa	24	33.0805	8	0	0
4	60minTNFa	25	284.24	60	1	0.0166667
4	60minTNFa	26	350.625	51	2	0.0392157
4	60minTNFa	27	1038.2	100	7	0.07
4	60minTNFa	28	1774.73	145	21	0.144828
4	60minTNFa	29	452.145	59	1	0.0169492
4	60minTNFa	30	657.692	83	7	0.0843373
4	60minTNFa	31	729.89	73	13	0.178082
4	60minTNFa	32	769.77	76	4	0.0526316
4	60minTNFa	33	177.4	28	5	0.178571
4	60minTNFa	34	1230.63	94	15	0.159574
4	60minTNFa	35	146.069	16	2	0.125
4	60minTNFa	36	334.869	64	3	0.046875
4	60minTNFa	37	377.441	54	8	0.148148
4	60minTNFa	38	245.662	56	7	0.125
4	60minTNFa	39	393.866	48	13	0.270833
4	60minTNFa	40	1440.61	138	24	0.173913
4	60minTNFa	41	465.044	71	6	0.084507
4	60minTNFa	42	159.689	24	1	0.0416667
5	60minTNFa	1	193.916	32	7	0.21875
5	60minTNFa	2	310.529	55	3	0.0545455
5	60minTNFa	3	1021.08	148	11	0.0743243
5	60minTNFa	4	114.516	38	0	0
5	60minTNFa	5	252.956	46	2	0.0434783
5	60minTNFa	6	121.678	37	2	0.0540541
5	60minTNFa	7	242.539	36	6	0.166667
5	60minTNFa	8	128.48	26	1	0.0384615
5	60minTNFa	9	265.68	37	8	0.216216
5	60minTNFa	10	89.9546	20	0	0
5	60minTNFa	11	329.356	40	0	0
5	60minTNFa	12	635.36	79	11	0.139241
5	60minTNFa	13	95.948	27	0	0
5	60minTNFa	14	142.065	30	4	0.133333
5	60minTNFa	15	219.353	48	2	0.0416667
5	60minTNFa	1	7.45528	12	0	0
5	60minTNFa	2	206.524	68	12	0.176471
5	60minTNFa	3	47.6874	31	4	0.129032
5	60minTNFa	4	238.2	134	15	0.11194
5	60minTNFa	5	157.864	63	8	0.126984
5	60minTNFa	6	38.2525	45	6	0.133333
5	60minTNFa	7	91.4023	44	9	0.204545
5	60minTNFa	8	54.3734	31	4	0.129032
6	60minTNFa	1	1139.6	134	3	0.0223881
6	60minTNFa	2	712.579	85	11	0.129412
6	60minTNFa	3	63.3052	19	1	0.0526316
6	60minTNFa	4	616.89	102	3	0.0294118
6	60minTNFa	5	952.465	132	8	0.0606061
6	60minTNFa	6	314.235	62	6	0.0967742
6	60minTNFa	7	350.644	65	0	0
6	60minTNFa	8	1036.99	80	5	0.0625
6	60minTNFa	9	965.176	177	9	0.0508475
6	60minTNFa	10	100.663	26	1	0.0384615
6	60minTNFa	1	229.123	49	4	0.0816327
6	60minTNFa	2	331.773	52	7	0.134615
6	60minTNFa	3	518.803	88	30	0.340909
6	60minTNFa	4	400.604	48	12	0.25
6	60minTNFa	5	346.981	58	15	0.258621
6	60minTNFa	6	947.522	66	25	0.378788
6	60minTNFa	7	505.459	69	9	0.130435
6	60minTNFa	8	818.534	145	59	0.406897
6	60minTNFa	9	238.401	44	14	0.318182
6	60minTNFa	10	6.40251	3	1	0.333333
7	60minTNFa	1	420.056	90	10	0.111111
7	60minTNFa	2	764.73	93	10	0.107527
7	60minTNFa	3	967.112	95	18	0.189474
7	60minTNFa	4	297.353	55	1	0.0181818
7	60minTNFa	5	2048.31	171	20	0.116959
7	60minTNFa	6	803.12	76	13	0.171053
7	60minTNFa	7	151.316	12	2	0.166667
7	60minTNFa	8	489.656	59	0	0
7	60minTNFa	9	471.668	65	1	0.0153846
7	60minTNFa	10	232.468	59	7	0.118644
7	60minTNFa	11	787.501	100	18	0.18
7	60minTNFa	12	817.56	111	7	0.0630631
7	60minTNFa	13	296.949	70	1	0.0142857
7	60minTNFa	14	267.292	33	2	0.0606061
8	60minTNFa	1	35.433	15	0	0
8	60minTNFa	2	1100.63	88	5	0.0568182
8	60minTNFa	3	649.673	135	0	0
8	60minTNFa	4	251.705	75	7	0.0933333
8	60minTNFa	5	118.834	19	0	0
8	60minTNFa	6	873.659	74	13	0.175676
8	60minTNFa	7	186.825	46	5	0.108696
8	60minTNFa	8	1.18684	2	0	0
8	60minTNFa	9	373.378	67	0	0
8	60minTNFa	10	395.134	38	1	0.0263158
8	60minTNFa	11	231.144	95	8	0.0842105
8	60minTNFa	12	599.282	90	13	0.144444
8	60minTNFa	13	582.44	69	4	0.057971
8	60minTNFa	14	1744.75	188	6	0.0319149
8	60minTNFa	15	308.29	27	8	0.296296
8	60minTNFa	16	231.391	52	29	0.557692
8	60minTNFa	17	161.641	26	0	0
8	60minTNFa	18	410.114	98	1	0.0102041
8	60minTNFa	19	3703.67	224	15	0.0669643
8	60minTNFa	20	1062.61	80	4	0.05
8	60minTNFa	21	312.374	54	4	0.0740741
8	60minTNFa	22	14.0698	2	0	0
8	60minTNFa	23	692.472	48	19	0.395833
8	60minTNFa	24	625.95	83	5	0.060241
8	60minTNFa	25	1589.06	145	23	0.158621
8	60minTNFa	26	302.389	44	5	0.113636
8	60minTNFa	27	220.903	34	1	0.0294118
8	60minTNFa	28	1095.21	77	4	0.0519481
8	60minTNFa	29	403.121	50	7	0.14
8	60minTNFa	30	270.697	47	13	0.276596
8	60minTNFa	31	1125.07	115	14	0.121739
8	60minTNFa	32	154.204	21	4	0.190476
8	60minTNFa	33	326.489	29	6	0.206897
8	60minTNFa	34	395.228	67	3	0.0447761
8	60minTNFa	35	529.411	48	7	0.145833
8	60minTNFa	36	76.2704	19	1	0.0526316
8	60minTNFa	37	127.019	25	1	0.04

## Sheet: ReplicateData
ImageName	load	cellID	CE	nofLD	nofNELD	fractionOfNELD
1	0minTNFa	1	3.99395	4	0	0
1	0minTNFa	2	96.566	77	10	0.12987
1	0minTNFa	3	161.6	82	1	0.0121951
1	0minTNFa	4	156.17	105	13	0.12381
1	0minTNFa	5	97.6952	46	4	0.0869565
1	0minTNFa	6	167.163	131	8	0.0610687
1	0minTNFa	7	36.877	31	4	0.129032
1	0minTNFa	8	4.91807	6	4	0.666667
1	0minTNFa	9	144.622	75	0	0
1	0minTNFa	10	4.7482	4	0	0
1	0minTNFa	11	55.1905	30	0	0
1	0minTNFa	12	0.04632	1	1	1
1	0minTNFa	13	0	1	0	0
1	0minTNFa	14	10.6512	11	11	1
1	0minTNFa	15	13.5598	10	8	0.8
2	0minTNFa	1	6.30841	7	0	0
2	0minTNFa	2	176.482	71	4	0.056338
2	0minTNFa	3	54.7274	18	6	0.333333
2	0minTNFa	4	34.6142	11	0	0
2	0minTNFa	5	15.2986	14	0	0
2	0minTNFa	6	19.1341	13	1	0.0769231
2	0minTNFa	7	0	1	0	0
2	0minTNFa	8	4.81216	4	0	0
2	0minTNFa	9	194.689	92	5	0.0543478
2	0minTNFa	10	170.969	58	3	0.0517241
2	0minTNFa	11	31.1976	21	2	0.0952381
2	0minTNFa	12	43.6844	32	1	0.03125
2	0minTNFa	13	14.6407	11	0	0
2	0minTNFa	14	119.039	45	1	0.0222222
2	0minTNFa	15	21.7866	13	0	0
2	0minTNFa	16	65.945	36	3	0.0833333
2	0minTNFa	17	84.2226	43	6	0.139535
2	0minTNFa	18	49.7105	15	1	0.0666667
2	0minTNFa	19	18.9864	22	1	0.0454545
2	0minTNFa	20	257.994	111	4	0.036036
2	0minTNFa	21	610.356	85	22	0.258824
2	0minTNFa	22	47.7764	29	0	0
2	0minTNFa	23	228.807	110	8	0.0727273
2	0minTNFa	24	4.95422	7	2	0.285714
2	0minTNFa	25	0.407728	4	0	0
2	0minTNFa	26	61.7268	30	5	0.166667
2	0minTNFa	27	268.364	62	1	0.016129
2	0minTNFa	28	0.281092	1	0	0
2	0minTNFa	29	115.35	31	1	0.0322581
2	0minTNFa	30	149.598	80	5	0.0625
2	0minTNFa	31	91.8536	30	3	0.1
2	0minTNFa	32	4.80715	6	1	0.166667
2	0minTNFa	33	10.1693	10	0	0
2	0minTNFa	34	75.4426	67	2	0.0298507
2	0minTNFa	35	1.18388	3	0	0
2	0minTNFa	36	34.8194	42	5	0.119048
2	0minTNFa	37	18.7319	17	0	0
2	0minTNFa	38	18.2618	12	0	0
2	0minTNFa	39	124.621	39	7	0.179487
2	0minTNFa	40	17.2682	18	2	0.111111
2	0minTNFa	41	1.28304	2	1	0.5
2	0minTNFa	42	73.0271	34	2	0.0588235
2	0minTNFa	43	88.4269	42	1	0.0238095
2	0minTNFa	44	103.62	52	2	0.0384615
2	0minTNFa	45	229.251	106	9	0.0849057
2	0minTNFa	46	11.5954	6	0	0
2	0minTNFa	47	4.24727	10	2	0.2
2	0minTNFa	48	86.1456	40	8	0.2
2	0minTNFa	49	38.1716	28	3	0.107143
2	0minTNFa	50	239.353	93	8	0.0860215
2	0minTNFa	51	184.211	79	6	0.0759494
2	0minTNFa	52	13.6098	6	1	0.166667
3	0minTNFa	1	364.126	129	6	0.0465116
3	0minTNFa	2	30.5744	25	0	0
3	0minTNFa	3	9.4192	6	0	0
3	0minTNFa	4	0	1	0	0
3	0minTNFa	5	10.5337	18	2	0.111111
3	0minTNFa	6	36.7704	55	1	0.0181818
3	0minTNFa	7	12.3059	14	0	0
3	0minTNFa	8	192.275	56	7	0.125
3	0minTNFa	9	7.10205	14	0	0
3	0minTNFa	10	185.286	92	9	0.0978261
3	0minTNFa	11	378.627	100	7	0.07
3	0minTNFa	12	9.81521	8	0	0
3	0minTNFa	13	27.4027	34	0	0
3	0minTNFa	14	283.007	77	1	0.012987
3	0minTNFa	15	314.087	125	7	0.056
3	0minTNFa	16	12.5413	16	1	0.0625
3	0minTNFa	17	4.27725	13	0	0
3	0minTNFa	18	77.2295	41	0	0
3	0minTNFa	19	15.9861	7	0	0
3	0minTNFa	20	17.6851	9	1	0.111111
3	0minTNFa	21	4.66731	8	1	0.125
3	0minTNFa	22	23.7137	14	1	0.0714286
3	0minTNFa	23	37.5276	31	1	0.0322581
3	0minTNFa	24	452.532	95	5	0.0526316
3	0minTNFa	25	31.583	16	15	0.9375
3	0minTNFa	26	51.7244	58	1	0.0172414
3	0minTNFa	27	5.48493	8	1	0.125
3	0minTNFa	28	23.421	15	0	0
3	0minTNFa	29	36.3192	40	0	0
3	0minTNFa	30	58.6669	30	3	0.1
3	0minTNFa	31	26.0611	33	1	0.030303
3	0minTNFa	32	196.522	70	2	0.0285714
3	0minTNFa	33	37.6134	28	1	0.0357143
3	0minTNFa	34	73.4021	21	0	0
3	0minTNFa	35	79.5204	18	1	0.0555556
3	0minTNFa	36	134.173	64	6	0.09375
3	0minTNFa	37	3.84244	9	0	0
3	0minTNFa	38	6.80801	9	2	0.222222
3	0minTNFa	39	5.08195	5	5	1
3	0minTNFa	40	182.855	106	4	0.0377358
3	0minTNFa	41	38.5952	19	0	0
3	0minTNFa	42	27.141	24	4	0.166667
3	0minTNFa	43	43.9856	27	1	0.037037
4	0minTNFa	1	36.6407	15	2	0.133333
4	0minTNFa	2	28.8523	6	1	0.166667
4	0minTNFa	3	7.58738	2	0	0
4	0minTNFa	4	7.76355	7	0	0
4	0minTNFa	5	9.22241	8	2	0.25
4	0minTNFa	6	4.49809	1	0	0
4	0minTNFa	7	50.6844	19	6	0.315789
4	0minTNFa	8	50.1206	32	3	0.09375
4	0minTNFa	9	7.4076	2	0	0
4	0minTNFa	10	43.5854	27	2	0.0740741
4	0minTNFa	11	0	1	0	0
4	0minTNFa	12	6.22361	4	0	0
4	0minTNFa	13	118.767	42	6	0.142857
4	0minTNFa	14	0	1	0	0
4	0minTNFa	15	13.6368	7	0	0
4	0minTNFa	16	7.40847	8	0	0
4	0minTNFa	17	577.539	59	9	0.152542
4	0minTNFa	18	163.259	48	3	0.0625
4	0minTNFa	19	90.2603	27	0	0
4	0minTNFa	20	67.2862	21	3	0.142857
4	0minTNFa	21	54.9336	19	1	0.0526316
4	0minTNFa	22	36.8684	24	1	0.0416667
4	0minTNFa	23	270.087	42	8	0.190476
4	0minTNFa	24	13.0558	9	0	0
4	0minTNFa	25	3.09985	2	0	0
4	0minTNFa	26	1.30349	1	0	0
4	0minTNFa	27	13.2586	11	0	0
4	0minTNFa	28	1.39278	3	1	0.333333
4	0minTNFa	29	0	1	0	0
4	0minTNFa	30	373.759	80	6	0.075
4	0minTNFa	31	42.5805	16	1	0.0625
4	0minTNFa	32	78.7575	22	1	0.0454545
4	0minTNFa	33	0	1	0	0
4	0minTNFa	34	25.3754	17	0	0
4	0minTNFa	35	69.2524	15	5	0.333333
4	0minTNFa	36	188.434	70	10	0.142857
4	0minTNFa	37	116.472	43	3	0.0697674
4	0minTNFa	38	507.638	47	6	0.12766
4	0minTNFa	39	7.30376	5	0	0
4	0minTNFa	40	11.4686	10	0	0
4	0minTNFa	41	6.09004	6	0	0
4	0minTNFa	42	0	1	0	0
4	0minTNFa	43	13.3651	11	0	0
4	0minTNFa	44	214.006	62	4	0.0645161
4	0minTNFa	45	348.188	89	8	0.0898876
4	0minTNFa	46	9.37654	7	0	0
4	0minTNFa	47	21.9048	17	3	0.176471
4	0minTNFa	48	0.93472	1	0	0
4	0minTNFa	49	79.5456	21	0	0
4	0minTNFa	50	29.008	10	0	0
4	0minTNFa	51	0	1	0	0
4	0minTNFa	52	775.456	146	0	0
5	0minTNFa	1	60.7453	41	4	0.097561
5	0minTNFa	2	30.2448	16	1	0.0625
5	0minTNFa	3	1.78508	4	1	0.25
5	0minTNFa	4	11.2369	7	1	0.142857
5	0minTNFa	5	324.349	168	20	0.119048
5	0minTNFa	6	51.1355	38	1	0.0263158
5	0minTNFa	7	12.1138	7	0	0
5	0minTNFa	8	26.383	23	1	0.0434783
5	0minTNFa	9	9.67566	3	0	0
5	0minTNFa	10	425.548	148	4	0.027027
5	0minTNFa	11	2.38923	1	0	0
5	0minTNFa	12	37.6765	34	1	0.0294118
6	0minTNFa	1	28.6651	22	2	0.0909091
6	0minTNFa	2	55.1971	26	2	0.0769231
6	0minTNFa	3	275.014	41	2	0.0487805
6	0minTNFa	4	105.559	45	5	0.111111
6	0minTNFa	5	37.3889	12	3	0.25
6	0minTNFa	6	0	1	0	0
6	0minTNFa	7	40.0396	22	1	0.0454545
6	0minTNFa	8	16.9146	12	0	0
6	0minTNFa	9	131.858	55	2	0.0363636
6	0minTNFa	10	10.8415	12	3	0.25
6	0minTNFa	11	86.3109	31	1	0.0322581
6	0minTNFa	12	0	1	0	0
6	0minTNFa	13	26.7622	30	0	0
6	0minTNFa	14	163.677	73	7	0.0958904
6	0minTNFa	15	103.347	23	1	0.0434783
6	0minTNFa	16	63.5895	22	0	0
6	0minTNFa	17	120.84	48	6	0.125
6	0minTNFa	18	275.736	78	5	0.0641026
6	0minTNFa	19	34.0155	16	0	0
6	0minTNFa	20	81.8561	42	4	0.0952381
6	0minTNFa	21	54.1333	20	3	0.15
6	0minTNFa	22	128.001	57	5	0.0877193
6	0minTNFa	23	60.0595	38	2	0.0526316
6	0minTNFa	24	138.598	70	6	0.0857143
6	0minTNFa	25	136.122	42	0	0
6	0minTNFa	26	25.5169	19	1	0.0526316
6	0minTNFa	27	68.1658	23	2	0.0869565
6	0minTNFa	28	37.3823	10	0	0
6	0minTNFa	29	80.6626	28	1	0.0357143
6	0minTNFa	30	0	1	0	0
6	0minTNFa	31	33.4774	20	0	0
6	0minTNFa	32	167.211	35	4	0.114286
6	0minTNFa	33	0.670568	1	0	0
6	0minTNFa	34	14.754	18	2	0.111111
6	0minTNFa	35	80.719	38	1	0.0263158
6	0minTNFa	36	34.4178	19	1	0.0526316
6	0minTNFa	37	286.116	45	6	0.133333
6	0minTNFa	38	49.7644	13	0	0
6	0minTNFa	39	15.346	8	0	0
6	0minTNFa	40	0	1	0	0
6	0minTNFa	41	34.7359	27	0	0
6	0minTNFa	42	140.849	50	9	0.18
6	0minTNFa	43	78.3081	23	1	0.0434783
6	0minTNFa	44	39.2306	23	1	0.0434783
6	0minTNFa	45	61.3807	28	3	0.107143
6	0minTNFa	46	184.454	49	11	0.22449
6	0minTNFa	47	58.3284	24	0	0
6	0minTNFa	48	253.616	59	1	0.0169492
6	0minTNFa	49	226.634	75	1	0.0133333
6	0minTNFa	50	89.7105	41	5	0.121951
6	0minTNFa	51	173.471	46	6	0.130435
1	30minTNFa	1	29.8591	19	0	0
1	30minTNFa	2	139.405	52	7	0.134615
1	30minTNFa	3	78.4577	32	3	0.09375
1	30minTNFa	4	1.45829	2	0	0
1	30minTNFa	5	32.2365	20	4	0.2
1	30minTNFa	6	4.33481	4	0	0
1	30minTNFa	7	16.4887	11	0	0
1	30minTNFa	8	14.0858	9	1	0.111111
1	30minTNFa	9	63.465	35	5	0.142857
1	30minTNFa	10	2.18534	2	0	0
1	30minTNFa	11	68.4664	29	16	0.551724
1	30minTNFa	12	7.1199	4	0	0
1	30minTNFa	13	2.14808	2	0	0
1	30minTNFa	14	223.334	64	13	0.203125
2	30minTNFa	1	59.4506	19	4	0.210526
2	30minTNFa	2	470.147	154	12	0.0779221
2	30minTNFa	3	0	1	0	0
2	30minTNFa	4	38.2456	17	1	0.0588235
2	30minTNFa	5	19.2826	9	0	0
2	30minTNFa	6	78.7385	31	0	0
2	30minTNFa	7	3.11679	1	0	0
2	30minTNFa	8	101.681	34	4	0.117647
2	30minTNFa	9	21.6635	9	0	0
2	30minTNFa	10	10.9737	5	0	0
2	30minTNFa	11	308.052	59	2	0.0338983
2	30minTNFa	12	0.204125	2	1	0.5
2	30minTNFa	13	1.8491	5	2	0.4
2	30minTNFa	14	3.51899	4	0	0
2	30minTNFa	15	2.6751	3	1	0.333333
2	30minTNFa	16	130.518	52	2	0.0384615
2	30minTNFa	17	78.588	26	2	0.0769231
3	30minTNFa	1	12.7192	8	0	0
3	30minTNFa	2	6.42805	4	2	0.5
3	30minTNFa	3	0	1	0	0
3	30minTNFa	4	22.5508	6	0	0
3	30minTNFa	5	5.2939	3	0	0
3	30minTNFa	6	123.291	38	5	0.131579
3	30minTNFa	7	21.8431	8	0	0
3	30minTNFa	8	213.233	47	0	0
3	30minTNFa	9	147.291	67	2	0.0298507
3	30minTNFa	10	115.355	64	12	0.1875
3	30minTNFa	11	28.9736	19	4	0.210526
3	30minTNFa	12	88.5031	26	1	0.0384615
3	30minTNFa	13	127.466	59	0	0
3	30minTNFa	14	65.1237	10	1	0.1
3	30minTNFa	15	50.3598	20	4	0.2
3	30minTNFa	16	209.765	88	12	0.136364
3	30minTNFa	17	52.5455	19	1	0.0526316
3	30minTNFa	18	326.248	97	10	0.103093
3	30minTNFa	19	32.565	12	6	0.5
3	30minTNFa	20	15.3278	8	4	0.5
3	30minTNFa	21	312.707	101	30	0.29703
3	30minTNFa	22	8.23994	3	0	0
3	30minTNFa	23	40.5706	13	1	0.0769231
3	30minTNFa	24	122.241	60	2	0.0333333
3	30minTNFa	25	20.1032	11	0	0
3	30minTNFa	26	77.4277	47	5	0.106383
3	30minTNFa	27	21.1694	10	0	0
3	30minTNFa	28	167.685	33	10	0.30303
3	30minTNFa	29	395.502	110	0	0
3	30minTNFa	30	129.358	34	0	0
3	30minTNFa	31	37.3405	8	2	0.25
3	30minTNFa	32	89.0596	40	0	0
3	30minTNFa	33	103.245	26	0	0
3	30minTNFa	34	116.397	28	1	0.0357143
3	30minTNFa	35	133.567	58	10	0.172414
3	30minTNFa	36	93.1325	64	4	0.0625
3	30minTNFa	37	90.0764	28	7	0.25
3	30minTNFa	38	134.47	49	10	0.204082
3	30minTNFa	39	22.2169	10	0	0
3	30minTNFa	40	161.607	42	1	0.0238095
3	30minTNFa	41	255.624	51	33	0.647059
3	30minTNFa	42	84.058	20	1	0.05
3	30minTNFa	43	117.868	26	2	0.0769231
3	30minTNFa	44	218.241	46	3	0.0652174
3	30minTNFa	45	107.305	36	1	0.0277778
4	30minTNFa	1	13.1933	3	0	0
4	30minTNFa	2	615.163	78	3	0.0384615
4	30minTNFa	3	50.2509	23	0	0
4	30minTNFa	4	10.8985	6	2	0.333333
4	30minTNFa	5	438.286	131	5	0.0381679
4	30minTNFa	6	327.081	89	0	0
4	30minTNFa	7	0	1	0	0
4	30minTNFa	8	321.973	80	11	0.1375
4	30minTNFa	9	13.8216	8	0	0
4	30minTNFa	10	89.339	41	5	0.121951
4	30minTNFa	11	0	1	0	0
4	30minTNFa	12	1.69075	1	0	0
4	30minTNFa	13	106.294	43	0	0
4	30minTNFa	14	4.7959	2	0	0
4	30minTNFa	15	319.315	68	0	0
4	30minTNFa	16	6.89927	1	0	0
4	30minTNFa	17	0	1	0	0
4	30minTNFa	18	91.0756	44	2	0.0454545
4	30minTNFa	19	11.1582	5	0	0
4	30minTNFa	20	2.06212	5	1	0.2
4	30minTNFa	21	66.9418	16	0	0
4	30minTNFa	22	6.3878	8	1	0.125
4	30minTNFa	23	78.8863	19	0	0
4	30minTNFa	24	468.517	62	5	0.0806452
4	30minTNFa	25	4.55292	8	0	0
4	30minTNFa	26	0	1	0	0
4	30minTNFa	27	2.15278	2	0	0
4	30minTNFa	28	22.9497	10	1	0.1
4	30minTNFa	29	0	1	0	0
4	30minTNFa	30	38.8276	29	1	0.0344828
4	30minTNFa	31	0	1	0	0
4	30minTNFa	32	0	1	0	0
4	30minTNFa	33	2.29198	6	0	0
4	30minTNFa	34	69.1478	34	0	0
4	30minTNFa	35	0.974568	1	0	0
4	30minTNFa	36	26.7758	14	1	0.0714286
4	30minTNFa	37	0	1	0	0
4	30minTNFa	38	5.64755	10	0	0
4	30minTNFa	39	8.49657	2	0	0
4	30minTNFa	40	51.1854	19	4	0.210526
4	30minTNFa	41	20.6288	9	0	0
4	30minTNFa	42	9.44426	3	0	0
4	30minTNFa	43	19.5138	6	0	0
4	30minTNFa	44	188.335	32	0	0
4	30minTNFa	45	191.592	32	1	0.03125
4	30minTNFa	46	28.5042	20	0	0
4	30minTNFa	47	74.4939	30	0	0
4	30minTNFa	48	32.9511	11	0	0
4	30minTNFa	49	29.1719	11	1	0.0909091
4	30minTNFa	50	49.3896	13	0	0
4	30minTNFa	51	57.4404	20	4	0.2
5	30minTNFa	1	64.4651	20	3	0.15
5	30minTNFa	2	7.08394	3	0	0
5	30minTNFa	3	0	1	0	0
5	30minTNFa	4	10.5733	5	0	0
5	30minTNFa	5	1.75763	1	0	0
5	30minTNFa	6	122.55	35	3	0.0857143
5	30minTNFa	7	30.8135	13	0	0
5	30minTNFa	8	0	1	0	0
5	30minTNFa	9	71.6978	16	3	0.1875
5	30minTNFa	10	0	1	0	0
5	30minTNFa	11	3.34609	2	0	0
5	30minTNFa	12	9.86606	7	0	0
5	30minTNFa	13	5.98838	4	1	0.25
5	30minTNFa	14	1.07535	1	0	0
5	30minTNFa	15	13.2898	8	0	0
5	30minTNFa	16	6.70292	5	0	0
5	30minTNFa	17	2.6344	2	0	0
5	30minTNFa	18	0	1	0	0
6	30minTNFa	1	0	1	0	0
6	30minTNFa	2	0	1	0	0
6	30minTNFa	3	8.24503	4	0	0
6	30minTNFa	4	0	1	0	0
6	30minTNFa	5	342.955	74	9	0.121622
6	30minTNFa	6	50.8715	15	2	0.133333
6	30minTNFa	7	30.3947	13	3	0.230769
6	30minTNFa	8	0	1	0	0
6	30minTNFa	9	0	1	0	0
6	30minTNFa	10	23.2288	7	1	0.142857
6	30minTNFa	11	299.07	64	10	0.15625
6	30minTNFa	12	0	1	0	0
6	30minTNFa	13	6.22752	5	1	0.2
6	30minTNFa	14	104.577	22	5	0.227273
7	30minTNFa	1	0	1	0	0
7	30minTNFa	2	103.513	46	2	0.0434783
7	30minTNFa	3	34.8172	13	0	0
7	30minTNFa	4	24.1464	13	0	0
7	30minTNFa	5	6.52213	4	0	0
7	30minTNFa	6	17.6822	9	1	0.111111
7	30minTNFa	7	47.1623	19	1	0.0526316
7	30minTNFa	8	183.253	70	1	0.0142857
7	30minTNFa	9	11.2284	5	0	0
7	30minTNFa	10	0	1	0	0
7	30minTNFa	11	20.3665	6	0	0
7	30minTNFa	12	101.597	34	5	0.147059
7	30minTNFa	13	4.92118	3	0	0
7	30minTNFa	14	10.7723	9	0	0
7	30minTNFa	15	68.0251	16	1	0.0625
7	30minTNFa	16	890.327	144	13	0.0902778
7	30minTNFa	17	14.1857	9	0	0
7	30minTNFa	18	144.168	19	3	0.157895
7	30minTNFa	19	0	1	0	0
7	30minTNFa	20	35.5504	14	5	0.357143
7	30minTNFa	21	0	1	0	0
7	30minTNFa	22	388.747	99	10	0.10101
7	30minTNFa	23	0	1	0	0
7	30minTNFa	24	320.558	72	5	0.0694444
7	30minTNFa	25	3.78038	2	0	0
7	30minTNFa	26	97.5829	46	6	0.130435
7	30minTNFa	27	121.799	35	8	0.228571
7	30minTNFa	28	10.278	3	0	0
7	30minTNFa	29	57.4084	23	3	0.130435
7	30minTNFa	30	65.0467	16	0	0
7	30minTNFa	31	4.81973	2	0	0
7	30minTNFa	32	20.1478	11	1	0.0909091
7	30minTNFa	33	0	1	0	0
7	30minTNFa	34	22.7423	13	1	0.0769231
7	30minTNFa	35	0	1	0	0
7	30minTNFa	36	0	1	0	0
7	30minTNFa	37	26.281	17	2	0.117647
7	30minTNFa	38	322.644	78	1	0.0128205
7	30minTNFa	39	65.7717	21	1	0.047619
7	30minTNFa	40	34.8255	9	0	0
7	30minTNFa	41	32.7697	6	0	0
7	30minTNFa	42	9.8145	2	0	0
7	30minTNFa	43	0	1	0	0
7	30minTNFa	44	43.4565	9	6	0.666667
7	30minTNFa	45	0	1	0	0
7	30minTNFa	46	1.0442	1	0	0
7	30minTNFa	47	1.00612	1	0	0
8	30minTNFa	1	0	1	0	0
8	30minTNFa	2	0	1	0	0
8	30minTNFa	3	51.1281	9	0	0
8	30minTNFa	4	34.7673	13	3	0.230769
8	30minTNFa	5	743.657	139	21	0.151079
8	30minTNFa	6	2.57958	1	0	0
8	30minTNFa	7	125.364	35	3	0.0857143
8	30minTNFa	8	16.1639	3	0	0
8	30minTNFa	9	53.4109	32	5	0.15625
8	30minTNFa	10	189.831	42	6	0.142857
8	30minTNFa	11	239.81	65	3	0.0461538
8	30minTNFa	12	30.7765	14	4	0.285714
8	30minTNFa	13	365.123	62	26	0.419355
8	30minTNFa	14	149.378	36	4	0.111111
8	30minTNFa	15	0	1	0	0
8	30minTNFa	16	8.6056	1	0	0
1	60minTNFa	1	306.208	170	13	0.0764706
1	60minTNFa	2	116.401	86	12	0.139535
1	60minTNFa	3	244.015	102	14	0.137255
1	60minTNFa	4	1343.87	455	3	0.00659341
1	60minTNFa	5	161.874	143	6	0.041958
1	60minTNFa	6	331.102	140	15	0.107143
1	60minTNFa	7	89.4948	48	3	0.0625
1	60minTNFa	8	24.4093	19	0	0
1	60minTNFa	9	19.9604	7	0	0
1	60minTNFa	10	185.756	83	15	0.180723
2	60minTNFa	1	667.023	359	4	0.0111421
2	60minTNFa	2	84.042	69	15	0.217391
2	60minTNFa	3	241.685	130	1	0.00769231
2	60minTNFa	4	96.0263	51	3	0.0588235
2	60minTNFa	5	403.456	137	7	0.0510949
2	60minTNFa	6	33.6487	28	1	0.0357143
2	60minTNFa	7	245.346	75	25	0.333333
2	60minTNFa	8	531.697	256	20	0.078125
2	60minTNFa	9	171.41	112	8	0.0714286
2	60minTNFa	10	105.35	98	9	0.0918367
2	60minTNFa	11	0	1	0	0
2	60minTNFa	12	34.4349	22	6	0.272727
3	60minTNFa	1	436.101	185	9	0.0486486
3	60minTNFa	2	87.869	43	4	0.0930233
3	60minTNFa	3	218.381	122	14	0.114754
3	60minTNFa	4	82.1859	46	0	0
3	60minTNFa	5	98.716	73	2	0.0273973
3	60minTNFa	6	26.875	18	4	0.222222
3	60minTNFa	7	301.279	119	16	0.134454
3	60minTNFa	8	391.159	186	17	0.0913978
3	60minTNFa	9	0	1	0	0
3	60minTNFa	10	32.1285	15	3	0.2
3	60minTNFa	11	70.5663	45	4	0.0888889
3	60minTNFa	12	144.675	76	7	0.0921053
3	60minTNFa	13	179.203	101	11	0.108911
4	60minTNFa	1	129.518	36	0	0
4	60minTNFa	2	122.228	34	6	0.176471
4	60minTNFa	3	301.025	57	4	0.0701754
4	60minTNFa	4	61.4717	20	0	0
4	60minTNFa	5	60.4608	36	0	0
4	60minTNFa	6	12.5226	3	0	0
4	60minTNFa	7	174.636	26	1	0.0384615
4	60minTNFa	8	328.769	79	0	0
4	60minTNFa	9	129.358	64	1	0.015625
4	60minTNFa	10	72.5337	35	0	0
4	60minTNFa	11	195.82	72	0	0
4	60minTNFa	12	87.3643	45	0	0
4	60minTNFa	13	151.145	53	4	0.0754717
4	60minTNFa	14	65.4295	47	7	0.148936
4	60minTNFa	15	296.019	102	3	0.0294118
4	60minTNFa	16	39.8419	25	0	0
4	60minTNFa	17	90.9748	30	1	0.0333333
4	60minTNFa	18	60.1616	39	1	0.025641
4	60minTNFa	19	36.6443	23	4	0.173913
4	60minTNFa	20	60.1322	19	2	0.105263
4	60minTNFa	21	14.875	10	0	0
4	60minTNFa	22	300.215	86	1	0.0116279
4	60minTNFa	23	72.8625	47	4	0.0851064
4	60minTNFa	24	291.157	66	7	0.106061
4	60minTNFa	25	291.269	67	9	0.134328
4	60minTNFa	26	40.7383	26	6	0.230769
4	60minTNFa	27	302.921	123	12	0.097561
4	60minTNFa	28	198.664	81	7	0.0864198
4	60minTNFa	29	85.2474	23	2	0.0869565
4	60minTNFa	30	22.7685	21	2	0.0952381
4	60minTNFa	31	250.191	96	16	0.166667
4	60minTNFa	32	445.466	77	5	0.0649351
4	60minTNFa	33	370.637	129	16	0.124031
4	60minTNFa	34	430.099	86	5	0.0581395
4	60minTNFa	35	142.937	51	0	0
4	60minTNFa	36	105.109	31	5	0.16129
4	60minTNFa	37	468.809	164	12	0.0731707
4	60minTNFa	38	319.363	66	2	0.030303
4	60minTNFa	39	397.059	124	24	0.193548
4	60minTNFa	40	372.774	94	3	0.0319149
4	60minTNFa	41	140.842	37	12	0.324324
4	60minTNFa	42	102.867	50	2	0.04
5	60minTNFa	1	14.1993	4	0	0
5	60minTNFa	2	23.694	20	0	0
5	60minTNFa	3	0	1	0	0
5	60minTNFa	4	285.247	51	1	0.0196078
5	60minTNFa	5	14.0645	6	0	0
5	60minTNFa	6	336.976	81	8	0.0987654
5	60minTNFa	7	217.222	46	7	0.152174
5	60minTNFa	8	190.332	43	5	0.116279
5	60minTNFa	9	71.818	24	1	0.0416667
5	60minTNFa	10	90.6489	23	0	0
5	60minTNFa	11	10.1751	3	0	0
5	60minTNFa	12	95.088	37	1	0.027027
5	60minTNFa	13	75.3604	36	0	0
5	60minTNFa	14	208.12	60	8	0.133333
5	60minTNFa	15	610.893	86	7	0.0813953
5	60minTNFa	16	210.639	55	0	0
5	60minTNFa	17	280.688	101	5	0.049505
5	60minTNFa	18	11.7514	11	0	0
5	60minTNFa	19	111.556	35	4	0.114286
5	60minTNFa	20	5.59542	2	0	0
5	60minTNFa	21	397.645	77	9	0.116883
5	60minTNFa	22	151.973	60	4	0.0666667
5	60minTNFa	23	268.026	47	8	0.170213
5	60minTNFa	24	89.583	32	1	0.03125
5	60minTNFa	25	54.8581	25	2	0.08
5	60minTNFa	26	96.8169	18	1	0.0555556
5	60minTNFa	27	67.7887	20	2	0.1
5	60minTNFa	28	16.4406	6	1	0.166667
5	60minTNFa	29	50.2549	19	0	0
5	60minTNFa	30	85.8278	43	3	0.0697674
5	60minTNFa	31	77.8362	33	0	0
5	60minTNFa	32	55.2872	17	0	0
5	60minTNFa	33	12.3789	12	0	0
5	60minTNFa	34	5.6152	3	0	0
5	60minTNFa	35	123.093	29	1	0.0344828
5	60minTNFa	36	245.772	86	8	0.0930233
5	60minTNFa	37	18.6534	10	3	0.3
5	60minTNFa	38	200.208	44	3	0.0681818
5	60minTNFa	39	5.55108	3	0	0
5	60minTNFa	40	157.2	32	0	0
5	60minTNFa	41	83.8993	19	4	0.210526
5	60minTNFa	42	65.098	38	2	0.0526316
5	60minTNFa	43	45.7398	25	1	0.04
5	60minTNFa	44	24.1062	10	2	0.2
5	60minTNFa	45	332.9	67	1	0.0149254
5	60minTNFa	46	142.439	24	2	0.0833333
6	60minTNFa	1	71.5472	17	0	0
6	60minTNFa	2	47.3916	23	0	0
6	60minTNFa	3	121.228	48	0	0
6	60minTNFa	4	449.499	166	3	0.0180723
6	60minTNFa	5	10.3299	7	0	0
6	60minTNFa	6	14.0341	4	1	0.25
6	60minTNFa	7	330.919	43	1	0.0232558
6	60minTNFa	8	165.798	51	2	0.0392157
6	60minTNFa	9	214.088	60	2	0.0333333
6	60minTNFa	10	165.378	31	2	0.0645161
6	60minTNFa	11	0	1	0	0
6	60minTNFa	12	205.911	54	0	0
6	60minTNFa	13	58.8627	19	0	0
6	60minTNFa	14	11.8781	9	0	0
6	60minTNFa	15	19.0346	21	1	0.047619
6	60minTNFa	16	4.65784	2	0	0
6	60minTNFa	17	303.408	109	9	0.0825688
6	60minTNFa	18	352.382	130	9	0.0692308
6	60minTNFa	19	39.4112	24	3	0.125
6	60minTNFa	20	0	1	0	0
6	60minTNFa	21	6.97318	6	0	0
6	60minTNFa	22	8.83678	8	0	0
6	60minTNFa	23	20.7645	14	1	0.0714286
6	60minTNFa	24	7.54718	3	2	0.666667
6	60minTNFa	25	69.5326	37	1	0.027027
6	60minTNFa	26	23.0996	18	2	0.111111
6	60minTNFa	27	22.9691	8	0	0
6	60minTNFa	28	151.462	38	1	0.0263158
6	60minTNFa	29	87.7583	40	6	0.15
6	60minTNFa	30	307.721	109	13	0.119266
6	60minTNFa	31	21.27	17	5	0.294118
6	60minTNFa	32	6.32738	2	0	0
6	60minTNFa	33	655.648	129	2	0.0155039
6	60minTNFa	34	85.7906	34	4	0.117647
6	60minTNFa	35	37.4586	21	0	0
6	60minTNFa	36	43.2425	14	0	0
6	60minTNFa	37	647.816	169	14	0.0828402
6	60minTNFa	38	96.9591	31	3	0.0967742
6	60minTNFa	39	208.703	49	6	0.122449
6	60minTNFa	40	73.6316	22	0	0
6	60minTNFa	41	28.3131	9	1	0.111111
6	60minTNFa	42	4.57046	4	1	0.25
6	60minTNFa	43	34.0927	13	3	0.230769
6	60minTNFa	44	185.826	58	9	0.155172
6	60minTNFa	45	31.5668	14	3	0.214286
6	60minTNFa	46	191.872	40	0	0
6	60minTNFa	47	49.8509	11	0	0
7	60minTNFa	1	35.8685	18	1	0.0555556
7	60minTNFa	2	14.3034	6	0	0
7	60minTNFa	3	356.239	215	25	0.116279
7	60minTNFa	4	353.938	104	19	0.182692
7	60minTNFa	5	215.117	72	4	0.0555556
7	60minTNFa	6	90.209	46	1	0.0217391
7	60minTNFa	7	230.746	97	9	0.0927835
7	60minTNFa	8	157.912	58	5	0.0862069
8	60minTNFa	1	333.444	163	12	0.0736196
8	60minTNFa	2	7.09044	1	0	0
8	60minTNFa	3	185.942	71	5	0.0704225
8	60minTNFa	4	83.0804	45	4	0.0888889
8	60minTNFa	5	81.2947	56	4	0.0714286
8	60minTNFa	6	46.065	16	1	0.0625
8	60minTNFa	7	66.0599	30	2	0.0666667
8	60minTNFa	8	4.54642	1	0	0
8	60minTNFa	9	6.17701	7	2	0.285714
8	60minTNFa	10	284.484	73	1	0.0136986
8	60minTNFa	11	199.904	92	2	0.0217391
8	60minTNFa	12	78.8849	36	3	0.0833333
8	60minTNFa	13	90.3924	25	1	0.04
8	60minTNFa	14	273.841	100	7	0.07
8	60minTNFa	15	543.816	107	3	0.0280374
8	60minTNFa	16	233.951	43	10	0.232558
8	60minTNFa	17	6.25142	2	0	0
8	60minTNFa	18	144.756	51	10	0.196078
8	60minTNFa	19	13.4208	22	4	0.181818
8	60minTNFa	20	314.787	79	15	0.189873
8	60minTNFa	21	60.4513	23	0	0
8	60minTNFa	22	670.458	153	5	0.0326797
8	60minTNFa	23	661.483	158	8	0.0506329
8	60minTNFa	24	25.8667	7	0	0
8	60minTNFa	25	110.409	57	3	0.0526316
8	60minTNFa	26	10.5899	10	0	0
8	60minTNFa	27	257.778	35	2	0.0571429
8	60minTNFa	28	337.584	92	12	0.130435
8	60minTNFa	29	178.788	71	1	0.0140845
8	60minTNFa	30	102.51	41	0	0
8	60minTNFa	31	220.5	65	5	0.0769231
8	60minTNFa	32	321.685	81	1	0.0123457
