# Supplementary material for: Nuclear envelope-associated lipid droplets are enriched in cholesteryl esters and increase during inflammatory signaling
Source: EMBO J. 2025 Apr 7;44(10):2774–802. doi: 10.1038/s44318-025-00423-2 (PMC12084420; doi:10.1038/s44318-025-00423-2)
Supplement: Supplementary file 10 — Source data Fig. 8 [file 44318_2025_423_MOESM10_ESM.zip › 8E/cellularData.xlsx]

## Sheet: Description
The file contains cell-level summary data on SRS CE intensity estimated from the whole cell.
In addition to the data in the figure in the FigureData sheet, we provide an additional biological replicate experiment in the ReplicateData sheet.
column descriptions:
ImageName	identifier of the field of view
load	the loading condition
cellID	unique identifier (within the field of view) of the cell
CE	summed SRS CE intensity from all the pixels of the cell
Cell numbers
	Figure data	Replicate data
0minTNFa	205	225
30minTNFa	209	222
60minTNFa	252	210

## Sheet: FigureData
ImageName	load	cellID	CE
1	0minTNFa	1	227.956
1	0minTNFa	2	2857.79
1	0minTNFa	3	2219.76
1	0minTNFa	4	2246.13
1	0minTNFa	5	226.201
1	0minTNFa	6	1153.29
1	0minTNFa	7	3439.29
1	0minTNFa	8	1503.63
1	0minTNFa	9	1408.99
1	0minTNFa	10	212.988
1	0minTNFa	11	282.516
1	0minTNFa	12	498.935
1	0minTNFa	13	4069.76
1	0minTNFa	14	432.221
1	0minTNFa	15	631.541
1	0minTNFa	16	2374.21
1	0minTNFa	17	450.197
1	0minTNFa	18	513.729
1	0minTNFa	19	615.371
1	0minTNFa	20	305.566
1	0minTNFa	21	933.487
1	0minTNFa	22	60.4253
1	0minTNFa	23	409.727
1	0minTNFa	24	553.836
1	0minTNFa	25	375.951
1	0minTNFa	26	1601.27
1	0minTNFa	27	7766.22
2	0minTNFa	1	33.8866
2	0minTNFa	2	841.461
2	0minTNFa	3	541.943
2	0minTNFa	4	538.191
2	0minTNFa	5	12.4551
2	0minTNFa	6	705.9
2	0minTNFa	7	272.133
2	0minTNFa	8	2457.33
2	0minTNFa	9	39.4619
2	0minTNFa	10	871.966
2	0minTNFa	11	647.927
2	0minTNFa	12	1858.67
2	0minTNFa	13	927.842
2	0minTNFa	14	1353.26
2	0minTNFa	15	44.3056
2	0minTNFa	16	982.144
2	0minTNFa	17	1381.87
2	0minTNFa	18	825.394
2	0minTNFa	19	3065.94
2	0minTNFa	20	580.654
2	0minTNFa	21	1138.7
2	0minTNFa	22	717.161
2	0minTNFa	23	1343.75
2	0minTNFa	24	304.702
2	0minTNFa	25	2268.56
2	0minTNFa	26	1088.94
2	0minTNFa	27	1248.16
2	0minTNFa	28	2053.69
2	0minTNFa	29	2302.55
2	0minTNFa	30	92.2538
2	0minTNFa	31	670.293
2	0minTNFa	32	262.794
2	0minTNFa	33	529.897
2	0minTNFa	34	1255.43
2	0minTNFa	35	816.498
2	0minTNFa	36	1826.72
2	0minTNFa	37	1587.34
3	0minTNFa	1	175.271
3	0minTNFa	2	420.084
3	0minTNFa	3	14.6813
3	0minTNFa	4	3432.35
3	0minTNFa	5	1184.57
3	0minTNFa	6	1263.54
3	0minTNFa	7	169.522
3	0minTNFa	8	1892.02
3	0minTNFa	9	1135.69
3	0minTNFa	10	3470.91
3	0minTNFa	11	909.459
3	0minTNFa	12	810.858
3	0minTNFa	13	2917.23
3	0minTNFa	14	480.481
3	0minTNFa	15	1681.79
3	0minTNFa	16	2632.36
3	0minTNFa	17	282.166
3	0minTNFa	18	440.421
3	0minTNFa	19	2222.9
3	0minTNFa	20	852.917
3	0minTNFa	21	1271.62
3	0minTNFa	22	236.987
3	0minTNFa	23	51.7388
3	0minTNFa	24	1817.75
3	0minTNFa	25	651.383
3	0minTNFa	26	875.233
3	0minTNFa	27	767.314
3	0minTNFa	28	689.781
3	0minTNFa	29	770.715
3	0minTNFa	30	255.39
3	0minTNFa	31	764.163
3	0minTNFa	32	313.314
3	0minTNFa	33	607.199
3	0minTNFa	34	603.363
3	0minTNFa	35	1606.92
3	0minTNFa	36	58.8077
3	0minTNFa	37	403.514
4	0minTNFa	1	91.0678
4	0minTNFa	2	371.581
4	0minTNFa	3	331.264
4	0minTNFa	4	254.732
4	0minTNFa	5	1023.47
4	0minTNFa	6	516.512
4	0minTNFa	7	2169.83
4	0minTNFa	8	3065.84
4	0minTNFa	9	1057.95
4	0minTNFa	10	31.447
4	0minTNFa	11	2232.56
4	0minTNFa	12	820.77
4	0minTNFa	13	1457.79
4	0minTNFa	14	158.923
4	0minTNFa	15	2105.78
4	0minTNFa	16	21.6921
4	0minTNFa	17	1717.97
4	0minTNFa	18	1067.39
4	0minTNFa	19	10.9665
4	0minTNFa	20	2306.79
4	0minTNFa	21	1624.01
4	0minTNFa	22	1260.14
4	0minTNFa	23	2860.12
4	0minTNFa	24	181.571
4	0minTNFa	25	3716.2
4	0minTNFa	26	157.476
4	0minTNFa	27	1935.28
4	0minTNFa	28	1968.52
4	0minTNFa	29	44.9679
4	0minTNFa	30	985.139
4	0minTNFa	31	2606.65
4	0minTNFa	32	1681.07
5	0minTNFa	1	431.665
5	0minTNFa	2	25.6643
5	0minTNFa	3	59.5003
5	0minTNFa	4	1898.3
5	0minTNFa	5	2840.24
5	0minTNFa	6	121.224
5	0minTNFa	7	3296.82
5	0minTNFa	8	403.817
5	0minTNFa	9	908.157
5	0minTNFa	10	3711.76
5	0minTNFa	11	1634.74
5	0minTNFa	12	2473.39
5	0minTNFa	13	741.873
5	0minTNFa	14	4728.96
5	0minTNFa	15	984.666
5	0minTNFa	16	151.954
5	0minTNFa	17	3294.79
5	0minTNFa	18	1497.43
5	0minTNFa	19	4122.71
5	0minTNFa	20	2300.58
5	0minTNFa	21	2307.32
5	0minTNFa	22	1378.62
5	0minTNFa	23	414.969
5	0minTNFa	24	3685.51
5	0minTNFa	25	2386.72
5	0minTNFa	26	2052.58
5	0minTNFa	27	1076.47
5	0minTNFa	28	1382.8
5	0minTNFa	29	129.392
5	0minTNFa	30	153.15
5	0minTNFa	31	890.792
5	0minTNFa	32	4839.55
5	0minTNFa	33	1207.24
6	0minTNFa	1	3361.37
6	0minTNFa	2	3962.66
6	0minTNFa	3	4132.62
6	0minTNFa	4	5122.75
6	0minTNFa	5	4478.98
6	0minTNFa	6	515.39
6	0minTNFa	7	1345.84
6	0minTNFa	8	476.819
6	0minTNFa	9	1541.92
7	0minTNFa	1	5364.53
7	0minTNFa	2	2298.77
7	0minTNFa	3	2896.67
7	0minTNFa	4	3679.71
7	0minTNFa	5	686.671
7	0minTNFa	6	1693.04
7	0minTNFa	7	1306.47
7	0minTNFa	8	1474.72
7	0minTNFa	9	2186.23
7	0minTNFa	10	1939.32
7	0minTNFa	11	2574.27
7	0minTNFa	12	150.417
8	0minTNFa	1	600.101
8	0minTNFa	2	1539.13
8	0minTNFa	3	3562.03
8	0minTNFa	4	991.428
8	0minTNFa	5	3338.67
8	0minTNFa	6	1559.99
8	0minTNFa	7	844.07
8	0minTNFa	8	22.8829
8	0minTNFa	9	2237.94
8	0minTNFa	10	5058.8
8	0minTNFa	11	1676.95
8	0minTNFa	12	1054.5
8	0minTNFa	13	2479.67
8	0minTNFa	14	2399.38
8	0minTNFa	15	375.072
8	0minTNFa	16	1282.99
8	0minTNFa	17	1558.81
8	0minTNFa	18	3116.53
1	30minTNFa	1	1942.21
1	30minTNFa	2	3154.94
1	30minTNFa	3	388.409
1	30minTNFa	4	1675.29
1	30minTNFa	5	3823.04
1	30minTNFa	6	4387.95
1	30minTNFa	7	1811.44
1	30minTNFa	8	518.119
1	30minTNFa	9	2177.57
1	30minTNFa	10	3656.8
1	30minTNFa	11	5246.84
2	30minTNFa	1	2026.77
2	30minTNFa	2	200.936
2	30minTNFa	3	1868.37
2	30minTNFa	4	12.6806
2	30minTNFa	5	4006.58
2	30minTNFa	6	3915.65
2	30minTNFa	7	12470.2
2	30minTNFa	8	777.922
2	30minTNFa	9	2487.51
2	30minTNFa	10	805.947
2	30minTNFa	11	43.2867
2	30minTNFa	12	4305.35
2	30minTNFa	13	937.88
2	30minTNFa	14	836.955
2	30minTNFa	15	150.978
2	30minTNFa	16	1818.61
2	30minTNFa	17	794.53
2	30minTNFa	18	1330.85
2	30minTNFa	19	3516.93
2	30minTNFa	20	3426.19
2	30minTNFa	21	41.8282
2	30minTNFa	22	170.302
2	30minTNFa	23	1127.93
2	30minTNFa	24	245.993
2	30minTNFa	25	97.2246
2	30minTNFa	26	1376.58
2	30minTNFa	27	2470.33
2	30minTNFa	28	604.399
2	30minTNFa	29	99.2885
2	30minTNFa	30	730.664
2	30minTNFa	31	3201.76
2	30minTNFa	32	101.311
2	30minTNFa	33	4285.21
2	30minTNFa	34	99.3671
2	30minTNFa	35	1294.55
2	30minTNFa	36	5837.69
2	30minTNFa	37	3267.01
2	30minTNFa	38	2385.93
2	30minTNFa	39	3327.45
2	30minTNFa	40	2911.34
2	30minTNFa	41	1643.4
3	30minTNFa	1	2407.06
3	30minTNFa	2	2386.47
3	30minTNFa	3	1367.43
3	30minTNFa	4	131.758
3	30minTNFa	5	190.62
3	30minTNFa	6	2808.68
3	30minTNFa	7	1647.82
3	30minTNFa	8	324.435
3	30minTNFa	9	2581.34
3	30minTNFa	10	626.3
3	30minTNFa	11	3303.16
3	30minTNFa	12	4250.22
4	30minTNFa	1	1569.39
4	30minTNFa	2	3292.48
4	30minTNFa	3	4070.82
4	30minTNFa	4	5513.83
4	30minTNFa	5	675.643
4	30minTNFa	6	1549.71
4	30minTNFa	7	3125.36
4	30minTNFa	8	1800
4	30minTNFa	9	1436.36
4	30minTNFa	10	762.837
4	30minTNFa	11	2431.83
4	30minTNFa	12	3052.56
4	30minTNFa	13	405.681
4	30minTNFa	14	305.969
4	30minTNFa	15	5202.3
4	30minTNFa	16	1774.66
4	30minTNFa	17	4159.45
4	30minTNFa	18	1085.39
4	30minTNFa	19	3733.75
4	30minTNFa	20	17.8245
4	30minTNFa	21	4519.23
4	30minTNFa	22	210.644
4	30minTNFa	23	1429.12
4	30minTNFa	24	19.8502
4	30minTNFa	25	4088.8
4	30minTNFa	26	1603.09
4	30minTNFa	27	1289.38
4	30minTNFa	28	132.936
4	30minTNFa	29	4671.46
4	30minTNFa	30	8256.54
4	30minTNFa	31	737.777
4	30minTNFa	32	3457.18
4	30minTNFa	33	900.348
4	30minTNFa	34	1029.31
4	30minTNFa	35	2955.54
4	30minTNFa	36	4969.52
4	30minTNFa	37	2162.49
4	30minTNFa	38	3287.85
4	30minTNFa	39	3492.29
4	30minTNFa	40	3383.76
5	30minTNFa	1	315.699
5	30minTNFa	2	3416.38
5	30minTNFa	3	431.269
5	30minTNFa	4	2843.9
5	30minTNFa	5	2735.94
5	30minTNFa	6	1092.94
5	30minTNFa	7	1802.71
5	30minTNFa	8	2385.15
5	30minTNFa	9	335.475
5	30minTNFa	10	1439.36
5	30minTNFa	11	1164.66
5	30minTNFa	12	16.942
5	30minTNFa	13	700.095
5	30minTNFa	14	1847.92
5	30minTNFa	15	1.72224
5	30minTNFa	16	1661.03
5	30minTNFa	17	1067.78
5	30minTNFa	18	3.49252
5	30minTNFa	19	3183
5	30minTNFa	20	405.994
5	30minTNFa	21	740.181
5	30minTNFa	22	2147.1
5	30minTNFa	23	1225.82
5	30minTNFa	24	606.485
5	30minTNFa	25	3326.53
5	30minTNFa	26	2172.45
5	30minTNFa	27	1285.66
5	30minTNFa	28	325.444
5	30minTNFa	29	447.451
5	30minTNFa	30	2427.58
5	30minTNFa	31	453.616
5	30minTNFa	32	3076.89
5	30minTNFa	33	21.6752
5	30minTNFa	34	89.0778
5	30minTNFa	35	1499.47
5	30minTNFa	36	1257.22
5	30minTNFa	37	890.067
5	30minTNFa	38	47.782
5	30minTNFa	39	355.082
5	30minTNFa	40	1451.35
5	30minTNFa	41	2504.6
5	30minTNFa	42	4210.86
5	30minTNFa	43	654.058
5	30minTNFa	44	2106.3
5	30minTNFa	45	2327.72
5	30minTNFa	46	1452.21
6	30minTNFa	1	2831.73
6	30minTNFa	2	2247.92
6	30minTNFa	3	3034.92
6	30minTNFa	4	1317.55
6	30minTNFa	5	2708.01
6	30minTNFa	6	2657.04
6	30minTNFa	7	2670.54
6	30minTNFa	8	1134.64
6	30minTNFa	9	1067.19
6	30minTNFa	10	1838
6	30minTNFa	11	601.686
6	30minTNFa	12	730.166
6	30minTNFa	13	4059.06
6	30minTNFa	14	1179.98
6	30minTNFa	15	2606.94
6	30minTNFa	16	515.197
7	30minTNFa	1	645.101
7	30minTNFa	2	444.768
7	30minTNFa	3	703.664
7	30minTNFa	4	197.682
7	30minTNFa	5	2462.77
7	30minTNFa	6	122.415
7	30minTNFa	7	1007.85
7	30minTNFa	8	2619.4
7	30minTNFa	9	64.2314
7	30minTNFa	10	1252.95
7	30minTNFa	11	82.4547
7	30minTNFa	12	2284.99
7	30minTNFa	13	75.2546
7	30minTNFa	14	3088.45
7	30minTNFa	15	3250.45
7	30minTNFa	16	1762.04
7	30minTNFa	17	6.22476
7	30minTNFa	18	3700.77
7	30minTNFa	19	2070.25
7	30minTNFa	20	45.3677
7	30minTNFa	21	180.776
7	30minTNFa	22	1999.91
7	30minTNFa	23	1494.87
7	30minTNFa	24	4550.68
7	30minTNFa	25	5685.04
7	30minTNFa	26	1696.25
7	30minTNFa	27	1219.51
7	30minTNFa	28	901.211
7	30minTNFa	29	173.559
7	30minTNFa	30	2217.03
8	30minTNFa	1	3836.74
8	30minTNFa	2	3694.28
8	30minTNFa	3	1874.65
8	30minTNFa	4	784.713
8	30minTNFa	5	2725.57
8	30minTNFa	6	648.331
8	30minTNFa	7	4524.96
8	30minTNFa	8	2704.22
8	30minTNFa	9	1335.51
8	30minTNFa	10	496.385
8	30minTNFa	11	1030.31
8	30minTNFa	12	1300.5
8	30minTNFa	13	4089.98
1	60minTNFa	1	1261.34
1	60minTNFa	2	2777.81
1	60minTNFa	3	6862.84
1	60minTNFa	4	2580.2
1	60minTNFa	5	4746.31
1	60minTNFa	6	280.54
1	60minTNFa	7	3664.36
1	60minTNFa	8	3306.2
1	60minTNFa	9	3998.79
1	60minTNFa	10	1657.64
1	60minTNFa	11	1527.46
1	60minTNFa	12	7336.15
1	60minTNFa	13	8067.03
1	60minTNFa	14	1984.55
1	60minTNFa	15	5361.64
1	60minTNFa	16	6304.56
1	60minTNFa	17	3531.34
1	60minTNFa	18	7878.8
1	60minTNFa	19	4248.74
1	60minTNFa	20	1551.88
1	60minTNFa	21	2335.95
1	60minTNFa	22	28.3091
1	60minTNFa	23	2598.34
1	60minTNFa	24	304.364
1	60minTNFa	25	608.588
1	60minTNFa	26	1990.61
1	60minTNFa	27	405.639
1	60minTNFa	28	3782.81
1	60minTNFa	29	954.627
1	60minTNFa	30	1484.31
1	60minTNFa	31	1982.59
1	60minTNFa	32	295.633
1	60minTNFa	33	344.181
1	60minTNFa	34	66.1385
1	60minTNFa	35	8865.03
1	60minTNFa	36	4884.35
1	60minTNFa	37	575.721
2	60minTNFa	1	3096.64
2	60minTNFa	2	986.014
2	60minTNFa	3	1548.11
2	60minTNFa	4	5126.2
2	60minTNFa	5	331.678
2	60minTNFa	6	1886.07
2	60minTNFa	7	1661.48
2	60minTNFa	8	1910.79
2	60minTNFa	9	1316.65
2	60minTNFa	10	638.977
2	60minTNFa	11	6.60956
2	60minTNFa	12	68.7574
2	60minTNFa	13	264.833
2	60minTNFa	14	1391.69
2	60minTNFa	15	1539.45
2	60minTNFa	16	258.525
2	60minTNFa	17	336.46
2	60minTNFa	18	1525.87
2	60minTNFa	19	2550.26
2	60minTNFa	20	237.859
2	60minTNFa	21	3080.22
2	60minTNFa	22	3019.07
2	60minTNFa	23	2772.3
2	60minTNFa	24	2641.47
2	60minTNFa	25	59.6521
2	60minTNFa	26	189.619
2	60minTNFa	27	700.789
2	60minTNFa	28	867.748
2	60minTNFa	29	1409.94
2	60minTNFa	30	2278.15
2	60minTNFa	31	464.57
2	60minTNFa	32	1618.05
2	60minTNFa	33	3647.46
2	60minTNFa	34	1980.09
2	60minTNFa	35	2075.23
2	60minTNFa	36	1328.61
2	60minTNFa	37	3876.23
3	60minTNFa	1	2388.14
3	60minTNFa	2	6977.34
3	60minTNFa	3	2657.77
3	60minTNFa	4	2361.03
3	60minTNFa	5	357.787
3	60minTNFa	6	800.795
3	60minTNFa	7	2857.82
3	60minTNFa	8	55.9457
3	60minTNFa	9	1000.25
3	60minTNFa	10	2850.06
3	60minTNFa	11	1523.95
3	60minTNFa	12	1844.3
3	60minTNFa	13	7943.75
3	60minTNFa	14	5518.45
3	60minTNFa	15	7616.38
3	60minTNFa	16	303.678
3	60minTNFa	17	4496.32
3	60minTNFa	18	2868
3	60minTNFa	19	3614.82
3	60minTNFa	20	1110.53
3	60minTNFa	21	19.3121
3	60minTNFa	22	4408.6
3	60minTNFa	23	3369.71
3	60minTNFa	24	779.419
3	60minTNFa	25	708.931
3	60minTNFa	26	2718.1
3	60minTNFa	27	1511.22
3	60minTNFa	28	1725.23
3	60minTNFa	29	1873.22
3	60minTNFa	30	2631.59
3	60minTNFa	31	1714.55
3	60minTNFa	32	2396.83
3	60minTNFa	33	1498.82
3	60minTNFa	34	480.975
3	60minTNFa	35	3787.05
3	60minTNFa	36	2700.47
3	60minTNFa	37	2772.09
3	60minTNFa	38	2963.28
3	60minTNFa	39	1532.04
3	60minTNFa	40	87.3868
3	60minTNFa	41	2797.76
3	60minTNFa	42	5084.72
4	60minTNFa	1	3.98093
4	60minTNFa	2	1443.55
4	60minTNFa	3	1531.42
4	60minTNFa	4	47.0265
4	60minTNFa	5	1077.76
4	60minTNFa	6	44.4454
4	60minTNFa	7	4261.62
4	60minTNFa	8	1543.95
4	60minTNFa	9	4222.18
4	60minTNFa	10	1201.81
4	60minTNFa	11	2891.11
4	60minTNFa	12	5391.8
4	60minTNFa	13	2199.59
4	60minTNFa	14	1764.41
4	60minTNFa	15	2607.53
4	60minTNFa	16	1322.04
4	60minTNFa	17	1418.8
4	60minTNFa	18	1474.21
4	60minTNFa	19	2573.05
4	60minTNFa	20	5779.93
4	60minTNFa	21	3348.98
4	60minTNFa	22	464.623
4	60minTNFa	23	4399.47
4	60minTNFa	24	2656.12
4	60minTNFa	25	3471.52
4	60minTNFa	26	5049.25
4	60minTNFa	27	4746.42
4	60minTNFa	28	8578.51
4	60minTNFa	29	3269.37
4	60minTNFa	30	4908.39
4	60minTNFa	31	3863.01
4	60minTNFa	32	5428.09
4	60minTNFa	33	2011.09
4	60minTNFa	34	4878.28
4	60minTNFa	35	1949.95
4	60minTNFa	36	3479.25
4	60minTNFa	37	2170.53
4	60minTNFa	38	1791.27
4	60minTNFa	39	3348.59
4	60minTNFa	40	7916.69
4	60minTNFa	41	2207.59
4	60minTNFa	42	1304.99
5	60minTNFa	1	2610.64
5	60minTNFa	2	5492.17
5	60minTNFa	3	7211.49
5	60minTNFa	4	1167.39
5	60minTNFa	5	3548.09
5	60minTNFa	6	1662.98
5	60minTNFa	7	2120.1
5	60minTNFa	8	2228.22
5	60minTNFa	9	2623.53
5	60minTNFa	10	827.712
5	60minTNFa	11	2489.16
5	60minTNFa	12	3669.92
5	60minTNFa	13	689.72
5	60minTNFa	14	2044.91
5	60minTNFa	15	1348.99
5	60minTNFa	1	74.9311
5	60minTNFa	2	681.874
5	60minTNFa	3	459.835
5	60minTNFa	4	1065.03
5	60minTNFa	5	351.978
5	60minTNFa	6	204.418
5	60minTNFa	7	594.85
5	60minTNFa	8	196.523
6	60minTNFa	1	4599.19
6	60minTNFa	2	8295.79
6	60minTNFa	3	929.933
6	60minTNFa	4	5664.07
6	60minTNFa	5	5632.93
6	60minTNFa	6	3614.92
6	60minTNFa	7	5451.81
6	60minTNFa	8	5395.45
6	60minTNFa	9	8400.16
6	60minTNFa	10	2564.81
6	60minTNFa	1	1772.83
6	60minTNFa	2	4213.45
6	60minTNFa	3	4766.74
6	60minTNFa	4	6445.27
6	60minTNFa	5	4734.68
6	60minTNFa	6	5041.43
6	60minTNFa	7	7749.26
6	60minTNFa	8	7752.88
6	60minTNFa	9	2876.35
6	60minTNFa	10	919.335
7	60minTNFa	1	1978.52
7	60minTNFa	2	5080.37
7	60minTNFa	3	4904.62
7	60minTNFa	4	3304.81
7	60minTNFa	5	6234.82
7	60minTNFa	6	3978.44
7	60minTNFa	7	1265.54
7	60minTNFa	8	3418.09
7	60minTNFa	9	3157.47
7	60minTNFa	10	1204.88
7	60minTNFa	11	3602.75
7	60minTNFa	12	5648.51
7	60minTNFa	13	2718.59
7	60minTNFa	14	1390.5
8	60minTNFa	1	637.549
8	60minTNFa	2	7384.95
8	60minTNFa	3	1602.5
8	60minTNFa	4	918.472
8	60minTNFa	5	1621.78
8	60minTNFa	6	3956.98
8	60minTNFa	7	3293.91
8	60minTNFa	8	197.334
8	60minTNFa	9	5168.33
8	60minTNFa	10	2409.26
8	60minTNFa	11	963.877
8	60minTNFa	12	5097.91
8	60minTNFa	13	4388.22
8	60minTNFa	14	12907.6
8	60minTNFa	15	2769.4
8	60minTNFa	16	2026.99
8	60minTNFa	17	3487.26
8	60minTNFa	18	1777.62
8	60minTNFa	19	15642.7
8	60minTNFa	20	6113.84
8	60minTNFa	21	2003.2
8	60minTNFa	22	2273.88
8	60minTNFa	23	5148.97
8	60minTNFa	24	2373.72
8	60minTNFa	25	8013.23
8	60minTNFa	26	2424.93
8	60minTNFa	27	2389.01
8	60minTNFa	28	5963.92
8	60minTNFa	29	6589.84
8	60minTNFa	30	1145.71
8	60minTNFa	31	6031.14
8	60minTNFa	32	7009.11
8	60minTNFa	33	4770.24
8	60minTNFa	34	2303.59
8	60minTNFa	35	2905.12
8	60minTNFa	36	1753.45
8	60minTNFa	37	1502.59

## Sheet: ReplicateData
ImageName	load	cellID	CE
1	0minTNFa	1	23.0063
1	0minTNFa	2	244.828
1	0minTNFa	3	579.111
1	0minTNFa	4	490.174
1	0minTNFa	5	302.292
1	0minTNFa	6	1051.65
1	0minTNFa	7	131.303
1	0minTNFa	8	61.9318
1	0minTNFa	9	528.227
1	0minTNFa	10	73.8778
1	0minTNFa	11	276.913
1	0minTNFa	12	3.06837
1	0minTNFa	13	3.53598
1	0minTNFa	14	26.9471
1	0minTNFa	15	37.0494
2	0minTNFa	1	155.553
2	0minTNFa	2	488.184
2	0minTNFa	3	480.716
2	0minTNFa	4	208.178
2	0minTNFa	5	30.9772
2	0minTNFa	6	218.449
2	0minTNFa	7	824.289
2	0minTNFa	8	827.225
2	0minTNFa	9	699.389
2	0minTNFa	10	366.261
2	0minTNFa	11	130.453
2	0minTNFa	12	572.576
2	0minTNFa	13	198.204
2	0minTNFa	14	833.291
2	0minTNFa	15	852.509
2	0minTNFa	16	181.473
2	0minTNFa	17	455.489
2	0minTNFa	18	1313.53
2	0minTNFa	19	201.731
2	0minTNFa	20	567.015
2	0minTNFa	21	1138.53
2	0minTNFa	22	251.446
2	0minTNFa	23	481.656
2	0minTNFa	24	100.277
2	0minTNFa	25	120.164
2	0minTNFa	26	1045.55
2	0minTNFa	27	889.074
2	0minTNFa	28	323.379
2	0minTNFa	29	314.963
2	0minTNFa	30	553.367
2	0minTNFa	31	1788.8
2	0minTNFa	32	129.178
2	0minTNFa	33	194.779
2	0minTNFa	34	417.883
2	0minTNFa	35	54.7346
2	0minTNFa	36	189.119
2	0minTNFa	37	217.86
2	0minTNFa	38	181.567
2	0minTNFa	39	355.961
2	0minTNFa	40	157.004
2	0minTNFa	41	352.976
2	0minTNFa	42	296.296
2	0minTNFa	43	362.067
2	0minTNFa	44	410.828
2	0minTNFa	45	641.515
2	0minTNFa	46	273.809
2	0minTNFa	47	94.3333
2	0minTNFa	48	466.076
2	0minTNFa	49	1070.64
2	0minTNFa	50	871.008
2	0minTNFa	51	1276.89
2	0minTNFa	52	462.498
3	0minTNFa	1	712.854
3	0minTNFa	2	849.212
3	0minTNFa	3	1528.41
3	0minTNFa	4	767.068
3	0minTNFa	5	95.2972
3	0minTNFa	6	229.748
3	0minTNFa	7	135.488
3	0minTNFa	8	542.969
3	0minTNFa	9	57.5595
3	0minTNFa	10	528.986
3	0minTNFa	11	1757.79
3	0minTNFa	12	1082.58
3	0minTNFa	13	555.344
3	0minTNFa	14	531.92
3	0minTNFa	15	913.07
3	0minTNFa	16	185.95
3	0minTNFa	17	100.026
3	0minTNFa	18	174.809
3	0minTNFa	19	78.8406
3	0minTNFa	20	174.108
3	0minTNFa	21	78.5703
3	0minTNFa	22	182.536
3	0minTNFa	23	210.501
3	0minTNFa	24	914.988
3	0minTNFa	25	810.685
3	0minTNFa	26	1187.75
3	0minTNFa	27	74.2336
3	0minTNFa	28	171.668
3	0minTNFa	29	756.912
3	0minTNFa	30	341.211
3	0minTNFa	31	120.188
3	0minTNFa	32	342.229
3	0minTNFa	33	183.844
3	0minTNFa	34	1284.98
3	0minTNFa	35	140.557
3	0minTNFa	36	377.246
3	0minTNFa	37	81.153
3	0minTNFa	38	227.252
3	0minTNFa	39	72.0033
3	0minTNFa	40	617.724
3	0minTNFa	41	151.24
3	0minTNFa	42	95.2102
3	0minTNFa	43	355.765
4	0minTNFa	1	317.455
4	0minTNFa	2	160.683
4	0minTNFa	3	665.878
4	0minTNFa	4	240.484
4	0minTNFa	5	141.392
4	0minTNFa	6	1317
4	0minTNFa	7	334.826
4	0minTNFa	8	1007.06
4	0minTNFa	9	121.121
4	0minTNFa	10	599.091
4	0minTNFa	11	1379.41
4	0minTNFa	12	754.857
4	0minTNFa	13	655.75
4	0minTNFa	14	946.024
4	0minTNFa	15	170.926
4	0minTNFa	16	88.7559
4	0minTNFa	17	1075.89
4	0minTNFa	18	1308.69
4	0minTNFa	19	343.998
4	0minTNFa	20	416.336
4	0minTNFa	21	334.406
4	0minTNFa	22	321.336
4	0minTNFa	23	558.018
4	0minTNFa	24	512.419
4	0minTNFa	25	300.256
4	0minTNFa	26	341.036
4	0minTNFa	27	239.352
4	0minTNFa	28	423.326
4	0minTNFa	29	643.81
4	0minTNFa	30	941.49
4	0minTNFa	31	488.207
4	0minTNFa	32	182.141
4	0minTNFa	33	524.755
4	0minTNFa	34	398.071
4	0minTNFa	35	349.055
4	0minTNFa	36	1450.24
4	0minTNFa	37	526.902
4	0minTNFa	38	1219.67
4	0minTNFa	39	184.022
4	0minTNFa	40	322.467
4	0minTNFa	41	200.243
4	0minTNFa	42	978.917
4	0minTNFa	43	97.6039
4	0minTNFa	44	514.941
4	0minTNFa	45	914.229
4	0minTNFa	46	155.086
4	0minTNFa	47	149.743
4	0minTNFa	48	183.509
4	0minTNFa	49	148.722
4	0minTNFa	50	243.36
4	0minTNFa	51	3.7141
4	0minTNFa	52	1780.14
5	0minTNFa	1	464.1
5	0minTNFa	2	243.997
5	0minTNFa	3	256.381
5	0minTNFa	4	167.591
5	0minTNFa	5	1291.89
5	0minTNFa	6	425.041
5	0minTNFa	7	162.606
5	0minTNFa	8	302.831
5	0minTNFa	9	238.51
5	0minTNFa	10	1429.49
5	0minTNFa	11	16.9454
5	0minTNFa	12	306.195
6	0minTNFa	1	285.991
6	0minTNFa	2	752.533
6	0minTNFa	3	859.778
6	0minTNFa	4	485.216
6	0minTNFa	5	332.209
6	0minTNFa	6	1282.23
6	0minTNFa	7	283.411
6	0minTNFa	8	364.995
6	0minTNFa	9	440.305
6	0minTNFa	10	75.0222
6	0minTNFa	11	1438.49
6	0minTNFa	12	560.094
6	0minTNFa	13	249.309
6	0minTNFa	14	580.35
6	0minTNFa	15	519.054
6	0minTNFa	16	249.193
6	0minTNFa	17	758.037
6	0minTNFa	18	650.876
6	0minTNFa	19	956.833
6	0minTNFa	20	516.027
6	0minTNFa	21	768.988
6	0minTNFa	22	1540.16
6	0minTNFa	23	411.082
6	0minTNFa	24	750.78
6	0minTNFa	25	480.521
6	0minTNFa	26	283.85
6	0minTNFa	27	572.57
6	0minTNFa	28	273.905
6	0minTNFa	29	711.159
6	0minTNFa	30	708.148
6	0minTNFa	31	337.975
6	0minTNFa	32	413.122
6	0minTNFa	33	134.702
6	0minTNFa	34	330.264
6	0minTNFa	35	563.095
6	0minTNFa	36	175.189
6	0minTNFa	37	655.441
6	0minTNFa	38	128.617
6	0minTNFa	39	764.996
6	0minTNFa	40	424.141
6	0minTNFa	41	278.127
6	0minTNFa	42	458.31
6	0minTNFa	43	1803.97
6	0minTNFa	44	513.032
6	0minTNFa	45	1188.6
6	0minTNFa	46	734.953
6	0minTNFa	47	184.954
6	0minTNFa	48	590.128
6	0minTNFa	49	915.8
6	0minTNFa	50	308.332
6	0minTNFa	51	464.725
1	30minTNFa	1	655.921
1	30minTNFa	2	308.437
1	30minTNFa	3	365.57
1	30minTNFa	4	50.18
1	30minTNFa	5	316.799
1	30minTNFa	6	443.545
1	30minTNFa	7	379.934
1	30minTNFa	8	677.314
1	30minTNFa	9	644.114
1	30minTNFa	10	132.058
1	30minTNFa	11	215.792
1	30minTNFa	12	158.013
1	30minTNFa	13	101.017
1	30minTNFa	14	1513.01
2	30minTNFa	1	226.82
2	30minTNFa	2	1969.34
2	30minTNFa	3	278.449
2	30minTNFa	4	1181.58
2	30minTNFa	5	324.89
2	30minTNFa	6	887.394
2	30minTNFa	7	568.578
2	30minTNFa	8	729.638
2	30minTNFa	9	816.439
2	30minTNFa	10	103.199
2	30minTNFa	11	590.238
2	30minTNFa	12	240.362
2	30minTNFa	13	165.371
2	30minTNFa	14	119.218
2	30minTNFa	15	169.356
2	30minTNFa	16	378.23
2	30minTNFa	17	289
3	30minTNFa	1	774.664
3	30minTNFa	2	233.163
3	30minTNFa	3	392.585
3	30minTNFa	4	3746.31
3	30minTNFa	5	307.432
3	30minTNFa	6	2386.06
3	30minTNFa	7	120.71
3	30minTNFa	8	2471.63
3	30minTNFa	9	579.548
3	30minTNFa	10	400.879
3	30minTNFa	11	274.28
3	30minTNFa	12	2638.31
3	30minTNFa	13	1277.8
3	30minTNFa	14	1211.43
3	30minTNFa	15	513.053
3	30minTNFa	16	593.723
3	30minTNFa	17	3333.27
3	30minTNFa	18	1135.37
3	30minTNFa	19	571.487
3	30minTNFa	20	356.072
3	30minTNFa	21	528.06
3	30minTNFa	22	3242.85
3	30minTNFa	23	552.229
3	30minTNFa	24	656.877
3	30minTNFa	25	1943.29
3	30minTNFa	26	610.794
3	30minTNFa	27	899.243
3	30minTNFa	28	1161.43
3	30minTNFa	29	1646.12
3	30minTNFa	30	2737.92
3	30minTNFa	31	768.171
3	30minTNFa	32	2272.91
3	30minTNFa	33	498.605
3	30minTNFa	34	672.361
3	30minTNFa	35	461.167
3	30minTNFa	36	599.774
3	30minTNFa	37	554.115
3	30minTNFa	38	262.235
3	30minTNFa	39	864.802
3	30minTNFa	40	1537.31
3	30minTNFa	41	733.079
3	30minTNFa	42	6758.63
3	30minTNFa	43	464.936
3	30minTNFa	44	1393.02
3	30minTNFa	45	680.552
4	30minTNFa	1	2080.48
4	30minTNFa	2	5923.83
4	30minTNFa	3	268.734
4	30minTNFa	4	284.888
4	30minTNFa	5	2370.44
4	30minTNFa	6	2394.89
4	30minTNFa	7	50.8677
4	30minTNFa	8	1355.28
4	30minTNFa	9	1233.67
4	30minTNFa	10	396.677
4	30minTNFa	11	1515.25
4	30minTNFa	12	151.674
4	30minTNFa	13	1220.49
4	30minTNFa	14	417.363
4	30minTNFa	15	1418.78
4	30minTNFa	16	1049.01
4	30minTNFa	17	1864.41
4	30minTNFa	18	585.251
4	30minTNFa	19	322.607
4	30minTNFa	20	201.425
4	30minTNFa	21	1302.64
4	30minTNFa	22	80.8711
4	30minTNFa	23	671.646
4	30minTNFa	24	1006.94
4	30minTNFa	25	235.208
4	30minTNFa	26	869.869
4	30minTNFa	27	328.71
4	30minTNFa	28	760.02
4	30minTNFa	29	886.173
4	30minTNFa	30	543.498
4	30minTNFa	31	1765.49
4	30minTNFa	32	207.317
4	30minTNFa	33	246.996
4	30minTNFa	34	242.073
4	30minTNFa	35	587.588
4	30minTNFa	36	306.563
4	30minTNFa	37	492.985
4	30minTNFa	38	198.279
4	30minTNFa	39	693.807
4	30minTNFa	40	238.549
4	30minTNFa	41	428.658
4	30minTNFa	42	3197.86
4	30minTNFa	43	401.001
4	30minTNFa	44	2863.41
4	30minTNFa	45	510.797
4	30minTNFa	46	410.731
4	30minTNFa	47	762.549
4	30minTNFa	48	364.363
4	30minTNFa	49	307.236
4	30minTNFa	50	3380.39
4	30minTNFa	51	302.457
5	30minTNFa	1	1177.66
5	30minTNFa	2	1030.65
5	30minTNFa	3	464.976
5	30minTNFa	4	1473.66
5	30minTNFa	5	285.691
5	30minTNFa	6	528.259
5	30minTNFa	7	904.849
5	30minTNFa	8	274.973
5	30minTNFa	9	662.792
5	30minTNFa	10	360.451
5	30minTNFa	11	481.239
5	30minTNFa	12	466.982
5	30minTNFa	13	553.851
5	30minTNFa	14	810.468
5	30minTNFa	15	1013.03
5	30minTNFa	16	227.147
5	30minTNFa	17	1086.4
5	30minTNFa	18	423.35
6	30minTNFa	1	302.083
6	30minTNFa	2	1099.94
6	30minTNFa	3	306.83
6	30minTNFa	4	1065.54
6	30minTNFa	5	1183.37
6	30minTNFa	6	919.968
6	30minTNFa	7	828.432
6	30minTNFa	8	1247.33
6	30minTNFa	9	426.355
6	30minTNFa	10	495.091
6	30minTNFa	11	959.069
6	30minTNFa	12	935.233
6	30minTNFa	13	319.069
6	30minTNFa	14	1849.56
7	30minTNFa	1	1837.53
7	30minTNFa	2	471.789
7	30minTNFa	3	5169.34
7	30minTNFa	4	766.762
7	30minTNFa	5	1581.33
7	30minTNFa	6	314.005
7	30minTNFa	7	1018.45
7	30minTNFa	8	3431.63
7	30minTNFa	9	370.996
7	30minTNFa	10	1428.68
7	30minTNFa	11	1616.81
7	30minTNFa	12	1762.71
7	30minTNFa	13	181.551
7	30minTNFa	14	428.088
7	30minTNFa	15	1368.14
7	30minTNFa	16	2489.32
7	30minTNFa	17	943.568
7	30minTNFa	18	361.701
7	30minTNFa	19	1346.18
7	30minTNFa	20	1383.16
7	30minTNFa	21	1538.37
7	30minTNFa	22	3808.37
7	30minTNFa	23	3424.54
7	30minTNFa	24	747.371
7	30minTNFa	25	274.683
7	30minTNFa	26	1542.18
7	30minTNFa	27	453.993
7	30minTNFa	28	4146.53
7	30minTNFa	29	2886.37
7	30minTNFa	30	4595.88
7	30minTNFa	31	2470.01
7	30minTNFa	32	442.136
7	30minTNFa	33	1176.34
7	30minTNFa	34	1159.91
7	30minTNFa	35	616.738
7	30minTNFa	36	679.25
7	30minTNFa	37	307.233
7	30minTNFa	38	1436.77
7	30minTNFa	39	366.48
7	30minTNFa	40	2600.22
7	30minTNFa	41	1395.29
7	30minTNFa	42	819.085
7	30minTNFa	43	198.072
7	30minTNFa	44	966.064
7	30minTNFa	45	170.869
7	30minTNFa	46	246.805
7	30minTNFa	47	1416.53
8	30minTNFa	1	544.814
8	30minTNFa	2	662.495
8	30minTNFa	3	558.859
8	30minTNFa	4	1031.44
8	30minTNFa	5	2295.59
8	30minTNFa	6	1155.71
8	30minTNFa	7	595.436
8	30minTNFa	8	1055.1
8	30minTNFa	9	800.799
8	30minTNFa	10	1477.63
8	30minTNFa	11	1312.78
8	30minTNFa	12	231.628
8	30minTNFa	13	1069.68
8	30minTNFa	14	832.523
8	30minTNFa	15	147.969
8	30minTNFa	16	83.6418
1	60minTNFa	1	569.807
1	60minTNFa	2	332.934
1	60minTNFa	3	976.886
1	60minTNFa	4	2327.29
1	60minTNFa	5	510.195
1	60minTNFa	6	762.006
1	60minTNFa	7	385.365
1	60minTNFa	8	138.399
1	60minTNFa	9	79.4053
1	60minTNFa	10	679.899
2	60minTNFa	1	2305
2	60minTNFa	2	207.829
2	60minTNFa	3	763.755
2	60minTNFa	4	167.789
2	60minTNFa	5	1180.23
2	60minTNFa	6	101.032
2	60minTNFa	7	484.694
2	60minTNFa	8	924.549
2	60minTNFa	9	628.581
2	60minTNFa	10	242.858
2	60minTNFa	11	35.8518
2	60minTNFa	12	57.2987
3	60minTNFa	1	1396.94
3	60minTNFa	2	664.132
3	60minTNFa	3	442.065
3	60minTNFa	4	394.68
3	60minTNFa	5	447.614
3	60minTNFa	6	142.565
3	60minTNFa	7	633.761
3	60minTNFa	8	1122.19
3	60minTNFa	9	42.7774
3	60minTNFa	10	86.2626
3	60minTNFa	11	179.939
3	60minTNFa	12	265.709
3	60minTNFa	13	318.086
4	60minTNFa	1	3903.89
4	60minTNFa	2	323.487
4	60minTNFa	3	676.184
4	60minTNFa	4	5072.52
4	60minTNFa	5	151.941
4	60minTNFa	6	488.021
4	60minTNFa	7	2582.42
4	60minTNFa	8	622.852
4	60minTNFa	9	530.488
4	60minTNFa	10	646.847
4	60minTNFa	11	1825.33
4	60minTNFa	12	178.783
4	60minTNFa	13	1253.7
4	60minTNFa	14	273.943
4	60minTNFa	15	2947.23
4	60minTNFa	16	233.366
4	60minTNFa	17	2173.63
4	60minTNFa	18	1157.08
4	60minTNFa	19	173.65
4	60minTNFa	20	481.438
4	60minTNFa	21	453.803
4	60minTNFa	22	3389.13
4	60minTNFa	23	1067.72
4	60minTNFa	24	3579.02
4	60minTNFa	25	1330.7
4	60minTNFa	26	75.4874
4	60minTNFa	27	779.66
4	60minTNFa	28	578.304
4	60minTNFa	29	673.783
4	60minTNFa	30	255.875
4	60minTNFa	31	699.989
4	60minTNFa	32	883.771
4	60minTNFa	33	920.336
4	60minTNFa	34	744.251
4	60minTNFa	35	397.932
4	60minTNFa	36	264.307
4	60minTNFa	37	931.711
4	60minTNFa	38	1193.33
4	60minTNFa	39	771.711
4	60minTNFa	40	1324.68
4	60minTNFa	41	3586.76
4	60minTNFa	42	532.898
5	60minTNFa	1	1294.14
5	60minTNFa	2	398.456
5	60minTNFa	3	1335.66
5	60minTNFa	4	527.09
5	60minTNFa	5	643.709
5	60minTNFa	6	2831.78
5	60minTNFa	7	3014.55
5	60minTNFa	8	399.195
5	60minTNFa	9	472.679
5	60minTNFa	10	2860.14
5	60minTNFa	11	986.503
5	60minTNFa	12	1127.11
5	60minTNFa	13	558.316
5	60minTNFa	14	533.361
5	60minTNFa	15	1071.3
5	60minTNFa	16	509.567
5	60minTNFa	17	1601.62
5	60minTNFa	18	264.509
5	60minTNFa	19	409.434
5	60minTNFa	20	773.347
5	60minTNFa	21	937.464
5	60minTNFa	22	420.838
5	60minTNFa	23	720.812
5	60minTNFa	24	1187.45
5	60minTNFa	25	1710.81
5	60minTNFa	26	857.83
5	60minTNFa	27	537.226
5	60minTNFa	28	2728.64
5	60minTNFa	29	254.272
5	60minTNFa	30	360.583
5	60minTNFa	31	360.329
5	60minTNFa	32	1027.58
5	60minTNFa	33	372.667
5	60minTNFa	34	1359.98
5	60minTNFa	35	929.9
5	60minTNFa	36	1710.72
5	60minTNFa	37	72.0389
5	60minTNFa	38	553.859
5	60minTNFa	39	1292.63
5	60minTNFa	40	395.658
5	60minTNFa	41	285.987
5	60minTNFa	42	233.297
5	60minTNFa	43	916.228
5	60minTNFa	44	627.367
5	60minTNFa	45	3178.09
5	60minTNFa	46	1772.58
6	60minTNFa	1	847.024
6	60minTNFa	2	244.805
6	60minTNFa	3	1270.71
6	60minTNFa	4	2153.68
6	60minTNFa	5	725.08
6	60minTNFa	6	1434.18
6	60minTNFa	7	855.322
6	60minTNFa	8	393.012
6	60minTNFa	9	706.312
6	60minTNFa	10	4349.41
6	60minTNFa	11	1980.54
6	60minTNFa	12	4163.76
6	60minTNFa	13	426.597
6	60minTNFa	14	235.374
6	60minTNFa	15	372.49
6	60minTNFa	16	1428.2
6	60minTNFa	17	704.782
6	60minTNFa	18	1249.47
6	60minTNFa	19	322.822
6	60minTNFa	20	191.991
6	60minTNFa	21	277.342
6	60minTNFa	22	286.12
6	60minTNFa	23	292.538
6	60minTNFa	24	297.966
6	60minTNFa	25	784.44
6	60minTNFa	26	127.284
6	60minTNFa	27	696.591
6	60minTNFa	28	4528.7
6	60minTNFa	29	258.077
6	60minTNFa	30	1270.09
6	60minTNFa	31	126.819
6	60minTNFa	32	714.6
6	60minTNFa	33	1377.01
6	60minTNFa	34	323.759
6	60minTNFa	35	106.687
6	60minTNFa	36	157.003
6	60minTNFa	37	2029.36
6	60minTNFa	38	810.543
6	60minTNFa	39	4563.62
6	60minTNFa	40	1536.46
6	60minTNFa	41	457.972
6	60minTNFa	42	409.834
6	60minTNFa	43	878.76
6	60minTNFa	44	691.644
6	60minTNFa	45	921.559
6	60minTNFa	46	1942.36
6	60minTNFa	47	1070.38
7	60minTNFa	1	468.131
7	60minTNFa	2	1188.83
7	60minTNFa	3	915.605
7	60minTNFa	4	1613.17
7	60minTNFa	5	781.783
7	60minTNFa	6	422.138
7	60minTNFa	7	811.098
7	60minTNFa	8	1190.01
8	60minTNFa	1	2380.92
8	60minTNFa	2	4019.28
8	60minTNFa	3	876.509
8	60minTNFa	4	1083.33
8	60minTNFa	5	346.091
8	60minTNFa	6	1684.3
8	60minTNFa	7	1097.03
8	60minTNFa	8	2899.73
8	60minTNFa	9	216.678
8	60minTNFa	10	5343.57
8	60minTNFa	11	1226.42
8	60minTNFa	12	1550.99
8	60minTNFa	13	3204.12
8	60minTNFa	14	1302.64
8	60minTNFa	15	2608.88
8	60minTNFa	16	423.104
8	60minTNFa	17	2006.7
8	60minTNFa	18	408.653
8	60minTNFa	19	299.88
8	60minTNFa	20	1431.11
8	60minTNFa	21	3676.19
8	60minTNFa	22	1574.12
8	60minTNFa	23	1803.57
8	60minTNFa	24	3630.02
8	60minTNFa	25	2498.57
8	60minTNFa	26	578.481
8	60minTNFa	27	405.68
8	60minTNFa	28	760.563
8	60minTNFa	29	394.232
8	60minTNFa	30	595.423
8	60minTNFa	31	3961.87
8	60minTNFa	32	1248.29
