# Supplementary material for: Nuclear envelope-associated lipid droplets are enriched in cholesteryl esters and increase during inflammatory signaling
Source: EMBO J. 2025 Apr 7;44(10):2774–802. doi: 10.1038/s44318-025-00423-2 (PMC12084420; doi:10.1038/s44318-025-00423-2)
Supplement: Supplementary file 10 — Source data Fig. 8 [file 44318_2025_423_MOESM10_ESM.zip › 8G/p65_nuclear_translocation_macrophages.xlsx]

## Sheet: Description
This file contains the cell-level data of p65 nuclear translocation for human primary macrophages.
The figure shows pooled data from 3 individual donors.
column descriptions
ImageName	identifier of the field of view
donor	ID identifying the donor
load	length of TNFa treatment
SOATi	yes/no indicating if SOAT inhibitor was present in the well
cellID	unique identifier (within the field of view) of the cell
meanIntensityRatio_nucleusCyto_bgSub_norm	The readout of p65 nuclear translocation as specified in the paper
Cell numbers	control	SOATi	control	SOATi	control	SOATi	control	SOATi
donor/TNFa load	0min		10min		20min		30min
1	1332	1088	1270	1137	1208	1122	1275	1112
2	204	243	269	290	224	248	271	208
3	1101	1241	1150	1325	1133	1271	1053	1359

## Sheet: sourceData_macrophages
ImageName	donor	load	SOATi	cellID	meanIntensityRatio_nucleusCyto_bgSub_norm
r03c03f01p00-ch1sk1fk1fl1	donor 1	0minTNFa	no	1	1.06188
r03c03f01p00-ch1sk1fk1fl1	donor 1	0minTNFa	no	2	0.894389
r03c03f01p00-ch1sk1fk1fl1	donor 1	0minTNFa	no	3	0.629513
r03c03f01p00-ch1sk1fk1fl1	donor 1	0minTNFa	no	4	1.2241
r03c03f01p00-ch1sk1fk1fl1	donor 1	0minTNFa	no	5	0.884657
r03c03f01p00-ch1sk1fk1fl1	donor 1	0minTNFa	no	6	1.29382
r03c03f01p00-ch1sk1fk1fl1	donor 1	0minTNFa	no	8	0.857377
r03c03f01p00-ch1sk1fk1fl1	donor 1	0minTNFa	no	9	0.963086
r03c03f01p00-ch1sk1fk1fl1	donor 1	0minTNFa	no	11	1.11714
r03c03f01p00-ch1sk1fk1fl1	donor 1	0minTNFa	no	12	1.17926
r03c03f01p00-ch1sk1fk1fl1	donor 1	0minTNFa	no	15	0.729909
r03c03f01p00-ch1sk1fk1fl1	donor 1	0minTNFa	no	16	0.861277
r03c03f01p00-ch1sk1fk1fl1	donor 1	0minTNFa	no	17	0.882745
r03c03f01p00-ch1sk1fk1fl1	donor 1	0minTNFa	no	19	0.943043
r03c03f01p00-ch1sk1fk1fl1	donor 1	0minTNFa	no	21	1.03199
r03c03f01p00-ch1sk1fk1fl1	donor 1	0minTNFa	no	25	0.858916
r03c03f01p00-ch1sk1fk1fl1	donor 1	0minTNFa	no	26	0.709016
r03c03f01p00-ch1sk1fk1fl1	donor 1	0minTNFa	no	28	0.970063
r03c03f02p00-ch1sk1fk1fl1	donor 1	0minTNFa	no	2	1.0031
r03c03f02p00-ch1sk1fk1fl1	donor 1	0minTNFa	no	3	1.20337
r03c03f02p00-ch1sk1fk1fl1	donor 1	0minTNFa	no	4	0.814036
r03c03f02p00-ch1sk1fk1fl1	donor 1	0minTNFa	no	5	1.05153
r03c03f02p00-ch1sk1fk1fl1	donor 1	0minTNFa	no	6	1.19642
r03c03f02p00-ch1sk1fk1fl1	donor 1	0minTNFa	no	7	0.946258
r03c03f02p00-ch1sk1fk1fl1	donor 1	0minTNFa	no	8	1.12066
r03c03f02p00-ch1sk1fk1fl1	donor 1	0minTNFa	no	9	1.31367
r03c03f02p00-ch1sk1fk1fl1	donor 1	0minTNFa	no	10	0.944725
r03c03f02p00-ch1sk1fk1fl1	donor 1	0minTNFa	no	11	0.894485
r03c03f02p00-ch1sk1fk1fl1	donor 1	0minTNFa	no	12	0.827673
r03c03f02p00-ch1sk1fk1fl1	donor 1	0minTNFa	no	13	1.19975
r03c03f02p00-ch1sk1fk1fl1	donor 1	0minTNFa	no	15	0.556955
r03c03f02p00-ch1sk1fk1fl1	donor 1	0minTNFa	no	16	1.0475
r03c03f02p00-ch1sk1fk1fl1	donor 1	0minTNFa	no	17	1.01578
r03c03f02p00-ch1sk1fk1fl1	donor 1	0minTNFa	no	18	0.912387
r03c03f02p00-ch1sk1fk1fl1	donor 1	0minTNFa	no	19	0.905718
r03c03f02p00-ch1sk1fk1fl1	donor 1	0minTNFa	no	20	1.16473
r03c03f02p00-ch1sk1fk1fl1	donor 1	0minTNFa	no	21	1.10604
r03c03f02p00-ch1sk1fk1fl1	donor 1	0minTNFa	no	22	2.44883
r03c03f02p00-ch1sk1fk1fl1	donor 1	0minTNFa	no	24	1.08947
r03c03f02p00-ch1sk1fk1fl1	donor 1	0minTNFa	no	25	1.04865
r03c03f02p00-ch1sk1fk1fl1	donor 1	0minTNFa	no	27	1.06857
r03c03f02p00-ch1sk1fk1fl1	donor 1	0minTNFa	no	28	1.06534
r03c03f02p00-ch1sk1fk1fl1	donor 1	0minTNFa	no	29	0.847712
r03c03f02p00-ch1sk1fk1fl1	donor 1	0minTNFa	no	31	0.588056
r03c03f03p00-ch1sk1fk1fl1	donor 1	0minTNFa	no	1	1.16673
r03c03f03p00-ch1sk1fk1fl1	donor 1	0minTNFa	no	2	0.834127
r03c03f03p00-ch1sk1fk1fl1	donor 1	0minTNFa	no	3	0.912037
r03c03f03p00-ch1sk1fk1fl1	donor 1	0minTNFa	no	4	0.929533
r03c03f03p00-ch1sk1fk1fl1	donor 1	0minTNFa	no	5	1.26211
r03c03f03p00-ch1sk1fk1fl1	donor 1	0minTNFa	no	6	1.09107
r03c03f03p00-ch1sk1fk1fl1	donor 1	0minTNFa	no	7	1.46484
r03c03f03p00-ch1sk1fk1fl1	donor 1	0minTNFa	no	8	1.18161
r03c03f03p00-ch1sk1fk1fl1	donor 1	0minTNFa	no	9	1.3163
r03c03f03p00-ch1sk1fk1fl1	donor 1	0minTNFa	no	10	0.992186
r03c03f03p00-ch1sk1fk1fl1	donor 1	0minTNFa	no	11	1.09051
r03c03f03p00-ch1sk1fk1fl1	donor 1	0minTNFa	no	12	1.50321
r03c03f03p00-ch1sk1fk1fl1	donor 1	0minTNFa	no	13	1.28076
r03c03f03p00-ch1sk1fk1fl1	donor 1	0minTNFa	no	14	0.761223
r03c03f03p00-ch1sk1fk1fl1	donor 1	0minTNFa	no	15	1.24059
r03c03f03p00-ch1sk1fk1fl1	donor 1	0minTNFa	no	16	1.23284
r03c03f03p00-ch1sk1fk1fl1	donor 1	0minTNFa	no	17	1.12308
r03c03f03p00-ch1sk1fk1fl1	donor 1	0minTNFa	no	18	0.920312
r03c03f03p00-ch1sk1fk1fl1	donor 1	0minTNFa	no	19	0.896307
r03c03f03p00-ch1sk1fk1fl1	donor 1	0minTNFa	no	20	1.00272
r03c03f03p00-ch1sk1fk1fl1	donor 1	0minTNFa	no	21	0.678492
r03c03f03p00-ch1sk1fk1fl1	donor 1	0minTNFa	no	22	0.984001
r03c03f03p00-ch1sk1fk1fl1	donor 1	0minTNFa	no	23	0.687006
r03c03f03p00-ch1sk1fk1fl1	donor 1	0minTNFa	no	24	0.821726
r03c03f03p00-ch1sk1fk1fl1	donor 1	0minTNFa	no	25	0.975833
r03c03f03p00-ch1sk1fk1fl1	donor 1	0minTNFa	no	26	0.762041
r03c03f04p00-ch1sk1fk1fl1	donor 1	0minTNFa	no	1	0.938607
r03c03f04p00-ch1sk1fk1fl1	donor 1	0minTNFa	no	3	1.79262
r03c03f04p00-ch1sk1fk1fl1	donor 1	0minTNFa	no	4	0.904513
r03c03f04p00-ch1sk1fk1fl1	donor 1	0minTNFa	no	5	0.94104
r03c03f04p00-ch1sk1fk1fl1	donor 1	0minTNFa	no	6	1.01456
r03c03f04p00-ch1sk1fk1fl1	donor 1	0minTNFa	no	7	1.06924
r03c03f04p00-ch1sk1fk1fl1	donor 1	0minTNFa	no	8	1.08036
r03c03f04p00-ch1sk1fk1fl1	donor 1	0minTNFa	no	9	1.24864
r03c03f04p00-ch1sk1fk1fl1	donor 1	0minTNFa	no	10	1.04177
r03c03f04p00-ch1sk1fk1fl1	donor 1	0minTNFa	no	11	0.835777
r03c03f04p00-ch1sk1fk1fl1	donor 1	0minTNFa	no	12	0.915333
r03c03f04p00-ch1sk1fk1fl1	donor 1	0minTNFa	no	13	0.992719
r03c03f04p00-ch1sk1fk1fl1	donor 1	0minTNFa	no	14	1.18314
r03c03f04p00-ch1sk1fk1fl1	donor 1	0minTNFa	no	15	0.951293
r03c03f04p00-ch1sk1fk1fl1	donor 1	0minTNFa	no	16	1.09467
r03c03f04p00-ch1sk1fk1fl1	donor 1	0minTNFa	no	17	1.10378
r03c03f04p00-ch1sk1fk1fl1	donor 1	0minTNFa	no	18	0.621901
r03c03f04p00-ch1sk1fk1fl1	donor 1	0minTNFa	no	19	1.10966
r03c03f04p00-ch1sk1fk1fl1	donor 1	0minTNFa	no	20	1.48131
r03c03f04p00-ch1sk1fk1fl1	donor 1	0minTNFa	no	21	0.933113
r03c03f04p00-ch1sk1fk1fl1	donor 1	0minTNFa	no	24	0.977961
r03c03f04p00-ch1sk1fk1fl1	donor 1	0minTNFa	no	25	0.949425
r03c03f04p00-ch1sk1fk1fl1	donor 1	0minTNFa	no	26	1.47475
r03c03f04p00-ch1sk1fk1fl1	donor 1	0minTNFa	no	28	0.973041
r03c03f04p00-ch1sk1fk1fl1	donor 1	0minTNFa	no	29	1.15818
r03c03f04p00-ch1sk1fk1fl1	donor 1	0minTNFa	no	30	1.04303
r03c03f04p00-ch1sk1fk1fl1	donor 1	0minTNFa	no	31	0.938764
r03c03f04p00-ch1sk1fk1fl1	donor 1	0minTNFa	no	32	0.812582
r03c03f04p00-ch1sk1fk1fl1	donor 1	0minTNFa	no	33	0.970001
r03c03f04p00-ch1sk1fk1fl1	donor 1	0minTNFa	no	34	0.80876
r03c03f04p00-ch1sk1fk1fl1	donor 1	0minTNFa	no	35	1.2305
r03c03f04p00-ch1sk1fk1fl1	donor 1	0minTNFa	no	36	0.76641
r03c03f04p00-ch1sk1fk1fl1	donor 1	0minTNFa	no	38	0.778631
r03c03f04p00-ch1sk1fk1fl1	donor 1	0minTNFa	no	39	1.3111
r03c03f04p00-ch1sk1fk1fl1	donor 1	0minTNFa	no	40	1.09586
r03c03f04p00-ch1sk1fk1fl1	donor 1	0minTNFa	no	41	0.792667
r03c03f04p00-ch1sk1fk1fl1	donor 1	0minTNFa	no	42	1.03336
r03c03f04p00-ch1sk1fk1fl1	donor 1	0minTNFa	no	44	0.994664
r03c03f04p00-ch1sk1fk1fl1	donor 1	0minTNFa	no	46	1.04575
r03c03f04p00-ch1sk1fk1fl1	donor 1	0minTNFa	no	48	1.22452
r03c03f04p00-ch1sk1fk1fl1	donor 1	0minTNFa	no	49	0.898394
r03c03f04p00-ch1sk1fk1fl1	donor 1	0minTNFa	no	50	0.862066
r03c03f05p00-ch1sk1fk1fl1	donor 1	0minTNFa	no	1	1.26668
r03c03f05p00-ch1sk1fk1fl1	donor 1	0minTNFa	no	2	1.03028
r03c03f05p00-ch1sk1fk1fl1	donor 1	0minTNFa	no	3	1.28001
r03c03f05p00-ch1sk1fk1fl1	donor 1	0minTNFa	no	4	0.973209
r03c03f05p00-ch1sk1fk1fl1	donor 1	0minTNFa	no	5	0.887131
r03c03f05p00-ch1sk1fk1fl1	donor 1	0minTNFa	no	6	1.04276
r03c03f05p00-ch1sk1fk1fl1	donor 1	0minTNFa	no	8	0.899585
r03c03f05p00-ch1sk1fk1fl1	donor 1	0minTNFa	no	9	1.05846
r03c03f05p00-ch1sk1fk1fl1	donor 1	0minTNFa	no	10	0.790942
r03c03f05p00-ch1sk1fk1fl1	donor 1	0minTNFa	no	11	1.14432
r03c03f05p00-ch1sk1fk1fl1	donor 1	0minTNFa	no	12	0.990249
r03c03f05p00-ch1sk1fk1fl1	donor 1	0minTNFa	no	13	0.911224
r03c03f05p00-ch1sk1fk1fl1	donor 1	0minTNFa	no	14	1.21435
r03c03f05p00-ch1sk1fk1fl1	donor 1	0minTNFa	no	15	1.15671
r03c03f05p00-ch1sk1fk1fl1	donor 1	0minTNFa	no	16	1.25335
r03c03f05p00-ch1sk1fk1fl1	donor 1	0minTNFa	no	17	0.871046
r03c03f05p00-ch1sk1fk1fl1	donor 1	0minTNFa	no	18	1.14143
r03c03f05p00-ch1sk1fk1fl1	donor 1	0minTNFa	no	19	1.00312
r03c03f05p00-ch1sk1fk1fl1	donor 1	0minTNFa	no	21	0.617588
r03c03f05p00-ch1sk1fk1fl1	donor 1	0minTNFa	no	22	0.686337
r03c03f05p00-ch1sk1fk1fl1	donor 1	0minTNFa	no	23	1.37339
r03c03f05p00-ch1sk1fk1fl1	donor 1	0minTNFa	no	24	1.04586
r03c03f05p00-ch1sk1fk1fl1	donor 1	0minTNFa	no	25	0.949925
r03c03f06p00-ch1sk1fk1fl1	donor 1	0minTNFa	no	1	1.30978
r03c03f06p00-ch1sk1fk1fl1	donor 1	0minTNFa	no	2	1.18009
r03c03f06p00-ch1sk1fk1fl1	donor 1	0minTNFa	no	3	0.997257
r03c03f06p00-ch1sk1fk1fl1	donor 1	0minTNFa	no	4	1.09151
r03c03f06p00-ch1sk1fk1fl1	donor 1	0minTNFa	no	5	1.31324
r03c03f06p00-ch1sk1fk1fl1	donor 1	0minTNFa	no	6	1.06604
r03c03f06p00-ch1sk1fk1fl1	donor 1	0minTNFa	no	7	0.909242
r03c03f06p00-ch1sk1fk1fl1	donor 1	0minTNFa	no	8	1.23243
r03c03f06p00-ch1sk1fk1fl1	donor 1	0minTNFa	no	9	1.21584
r03c03f06p00-ch1sk1fk1fl1	donor 1	0minTNFa	no	10	1.04615
r03c03f06p00-ch1sk1fk1fl1	donor 1	0minTNFa	no	11	1.08099
r03c03f06p00-ch1sk1fk1fl1	donor 1	0minTNFa	no	12	1.08165
r03c03f06p00-ch1sk1fk1fl1	donor 1	0minTNFa	no	13	1.16194
r03c03f06p00-ch1sk1fk1fl1	donor 1	0minTNFa	no	14	1.16984
r03c03f06p00-ch1sk1fk1fl1	donor 1	0minTNFa	no	15	1.1004
r03c03f06p00-ch1sk1fk1fl1	donor 1	0minTNFa	no	17	1.17004
r03c03f06p00-ch1sk1fk1fl1	donor 1	0minTNFa	no	18	0.97717
r03c03f06p00-ch1sk1fk1fl1	donor 1	0minTNFa	no	19	0.991112
r03c03f06p00-ch1sk1fk1fl1	donor 1	0minTNFa	no	20	1.00992
r03c03f06p00-ch1sk1fk1fl1	donor 1	0minTNFa	no	21	0.871832
r03c03f06p00-ch1sk1fk1fl1	donor 1	0minTNFa	no	22	0.943178
r03c03f06p00-ch1sk1fk1fl1	donor 1	0minTNFa	no	23	0.974612
r03c03f06p00-ch1sk1fk1fl1	donor 1	0minTNFa	no	24	0.70106
r03c03f06p00-ch1sk1fk1fl1	donor 1	0minTNFa	no	26	0.826229
r03c03f06p00-ch1sk1fk1fl1	donor 1	0minTNFa	no	27	1.01374
r03c03f06p00-ch1sk1fk1fl1	donor 1	0minTNFa	no	28	0.468613
r03c03f06p00-ch1sk1fk1fl1	donor 1	0minTNFa	no	30	0.898141
r03c03f06p00-ch1sk1fk1fl1	donor 1	0minTNFa	no	31	0.878183
r03c03f06p00-ch1sk1fk1fl1	donor 1	0minTNFa	no	36	1.35004
r03c03f06p00-ch1sk1fk1fl1	donor 1	0minTNFa	no	39	0.844522
r03c03f06p00-ch1sk1fk1fl1	donor 1	0minTNFa	no	40	1.01903
r03c03f07p00-ch1sk1fk1fl1	donor 1	0minTNFa	no	1	0.989422
r03c03f07p00-ch1sk1fk1fl1	donor 1	0minTNFa	no	2	0.837853
r03c03f07p00-ch1sk1fk1fl1	donor 1	0minTNFa	no	3	0.931134
r03c03f07p00-ch1sk1fk1fl1	donor 1	0minTNFa	no	4	1.48489
r03c03f07p00-ch1sk1fk1fl1	donor 1	0minTNFa	no	5	1.00301
r03c03f07p00-ch1sk1fk1fl1	donor 1	0minTNFa	no	6	1.31951
r03c03f07p00-ch1sk1fk1fl1	donor 1	0minTNFa	no	7	1.00247
r03c03f07p00-ch1sk1fk1fl1	donor 1	0minTNFa	no	8	1.01218
r03c03f07p00-ch1sk1fk1fl1	donor 1	0minTNFa	no	9	1.06637
r03c03f07p00-ch1sk1fk1fl1	donor 1	0minTNFa	no	10	0.996761
r03c03f07p00-ch1sk1fk1fl1	donor 1	0minTNFa	no	11	0.999843
r03c03f07p00-ch1sk1fk1fl1	donor 1	0minTNFa	no	12	1.03226
r03c03f07p00-ch1sk1fk1fl1	donor 1	0minTNFa	no	13	1.39529
r03c03f07p00-ch1sk1fk1fl1	donor 1	0minTNFa	no	14	1.47945
r03c03f07p00-ch1sk1fk1fl1	donor 1	0minTNFa	no	15	0.888266
r03c03f07p00-ch1sk1fk1fl1	donor 1	0minTNFa	no	16	0.814835
r03c03f07p00-ch1sk1fk1fl1	donor 1	0minTNFa	no	17	1.05472
r03c03f07p00-ch1sk1fk1fl1	donor 1	0minTNFa	no	18	1.07161
r03c03f07p00-ch1sk1fk1fl1	donor 1	0minTNFa	no	19	1.15961
r03c03f07p00-ch1sk1fk1fl1	donor 1	0minTNFa	no	20	0.761433
r03c03f07p00-ch1sk1fk1fl1	donor 1	0minTNFa	no	21	1.14777
r03c03f07p00-ch1sk1fk1fl1	donor 1	0minTNFa	no	22	1.13382
r03c03f07p00-ch1sk1fk1fl1	donor 1	0minTNFa	no	24	1.30716
r03c03f07p00-ch1sk1fk1fl1	donor 1	0minTNFa	no	25	0.791491
r03c03f07p00-ch1sk1fk1fl1	donor 1	0minTNFa	no	27	0.596325
r03c03f07p00-ch1sk1fk1fl1	donor 1	0minTNFa	no	29	0.786867
r03c03f07p00-ch1sk1fk1fl1	donor 1	0minTNFa	no	31	1.33498
r03c03f07p00-ch1sk1fk1fl1	donor 1	0minTNFa	no	34	0.95385
r03c03f08p00-ch1sk1fk1fl1	donor 1	0minTNFa	no	1	1.0997
r03c03f08p00-ch1sk1fk1fl1	donor 1	0minTNFa	no	2	1.13948
r03c03f08p00-ch1sk1fk1fl1	donor 1	0minTNFa	no	4	1.22786
r03c03f08p00-ch1sk1fk1fl1	donor 1	0minTNFa	no	5	0.648692
r03c03f08p00-ch1sk1fk1fl1	donor 1	0minTNFa	no	6	0.979931
r03c03f08p00-ch1sk1fk1fl1	donor 1	0minTNFa	no	8	1.11642
r03c03f08p00-ch1sk1fk1fl1	donor 1	0minTNFa	no	9	0.960071
r03c03f08p00-ch1sk1fk1fl1	donor 1	0minTNFa	no	10	1.25575
r03c03f08p00-ch1sk1fk1fl1	donor 1	0minTNFa	no	11	0.843369
r03c03f08p00-ch1sk1fk1fl1	donor 1	0minTNFa	no	12	1.27903
r03c03f08p00-ch1sk1fk1fl1	donor 1	0minTNFa	no	13	1.05295
r03c03f08p00-ch1sk1fk1fl1	donor 1	0minTNFa	no	15	1.07352
r03c03f08p00-ch1sk1fk1fl1	donor 1	0minTNFa	no	17	1.01467
r03c03f08p00-ch1sk1fk1fl1	donor 1	0minTNFa	no	18	0.91405
r03c03f08p00-ch1sk1fk1fl1	donor 1	0minTNFa	no	19	1.02851
r03c03f08p00-ch1sk1fk1fl1	donor 1	0minTNFa	no	20	0.969015
r03c03f08p00-ch1sk1fk1fl1	donor 1	0minTNFa	no	21	0.908204
r03c03f08p00-ch1sk1fk1fl1	donor 1	0minTNFa	no	23	0.999633
r03c03f08p00-ch1sk1fk1fl1	donor 1	0minTNFa	no	24	0.590234
r03c03f08p00-ch1sk1fk1fl1	donor 1	0minTNFa	no	27	0.973704
r03c03f08p00-ch1sk1fk1fl1	donor 1	0minTNFa	no	28	1.13957
r03c03f08p00-ch1sk1fk1fl1	donor 1	0minTNFa	no	31	0.772336
r03c03f08p00-ch1sk1fk1fl1	donor 1	0minTNFa	no	32	0.875874
r03c03f09p00-ch1sk1fk1fl1	donor 1	0minTNFa	no	1	1.06959
r03c03f09p00-ch1sk1fk1fl1	donor 1	0minTNFa	no	2	1.12649
r03c03f09p00-ch1sk1fk1fl1	donor 1	0minTNFa	no	3	1.09975
r03c03f09p00-ch1sk1fk1fl1	donor 1	0minTNFa	no	4	1.00338
r03c03f09p00-ch1sk1fk1fl1	donor 1	0minTNFa	no	5	1.35543
r03c03f09p00-ch1sk1fk1fl1	donor 1	0minTNFa	no	6	1.26595
r03c03f09p00-ch1sk1fk1fl1	donor 1	0minTNFa	no	7	1.11978
r03c03f09p00-ch1sk1fk1fl1	donor 1	0minTNFa	no	8	0.95086
r03c03f09p00-ch1sk1fk1fl1	donor 1	0minTNFa	no	10	0.914624
r03c03f09p00-ch1sk1fk1fl1	donor 1	0minTNFa	no	11	1.08834
r03c03f09p00-ch1sk1fk1fl1	donor 1	0minTNFa	no	13	1.22665
r03c03f09p00-ch1sk1fk1fl1	donor 1	0minTNFa	no	14	1.36034
r03c03f09p00-ch1sk1fk1fl1	donor 1	0minTNFa	no	16	1.18457
r03c03f09p00-ch1sk1fk1fl1	donor 1	0minTNFa	no	17	1.15446
r03c03f09p00-ch1sk1fk1fl1	donor 1	0minTNFa	no	18	1.01728
r03c03f09p00-ch1sk1fk1fl1	donor 1	0minTNFa	no	19	1.19742
r03c03f09p00-ch1sk1fk1fl1	donor 1	0minTNFa	no	20	1.1735
r03c03f09p00-ch1sk1fk1fl1	donor 1	0minTNFa	no	21	0.984498
r03c03f09p00-ch1sk1fk1fl1	donor 1	0minTNFa	no	22	0.698343
r03c03f09p00-ch1sk1fk1fl1	donor 1	0minTNFa	no	23	1.06297
r03c03f09p00-ch1sk1fk1fl1	donor 1	0minTNFa	no	25	1.06736
r03c03f09p00-ch1sk1fk1fl1	donor 1	0minTNFa	no	27	1.01242
r03c03f09p00-ch1sk1fk1fl1	donor 1	0minTNFa	no	28	0.788642
r03c03f09p00-ch1sk1fk1fl1	donor 1	0minTNFa	no	29	1.21076
r03c03f09p00-ch1sk1fk1fl1	donor 1	0minTNFa	no	30	0.884655
r03c03f09p00-ch1sk1fk1fl1	donor 1	0minTNFa	no	31	0.91483
r03c03f09p00-ch1sk1fk1fl1	donor 1	0minTNFa	no	32	0.733417
r03c03f09p00-ch1sk1fk1fl1	donor 1	0minTNFa	no	33	0.78011
r03c03f09p00-ch1sk1fk1fl1	donor 1	0minTNFa	no	34	0.835724
r03c03f09p00-ch1sk1fk1fl1	donor 1	0minTNFa	no	36	0.626712
r03c03f09p00-ch1sk1fk1fl1	donor 1	0minTNFa	no	37	0.710671
r03c03f10p00-ch1sk1fk1fl1	donor 1	0minTNFa	no	1	0.539821
r03c03f10p00-ch1sk1fk1fl1	donor 1	0minTNFa	no	2	0.924665
r03c03f10p00-ch1sk1fk1fl1	donor 1	0minTNFa	no	3	0.977332
r03c03f10p00-ch1sk1fk1fl1	donor 1	0minTNFa	no	4	0.995618
r03c03f10p00-ch1sk1fk1fl1	donor 1	0minTNFa	no	5	1.03821
r03c03f10p00-ch1sk1fk1fl1	donor 1	0minTNFa	no	6	1.02903
r03c03f10p00-ch1sk1fk1fl1	donor 1	0minTNFa	no	7	0.785991
r03c03f10p00-ch1sk1fk1fl1	donor 1	0minTNFa	no	8	0.924175
r03c03f10p00-ch1sk1fk1fl1	donor 1	0minTNFa	no	9	1.01207
r03c03f10p00-ch1sk1fk1fl1	donor 1	0minTNFa	no	10	1.01678
r03c03f10p00-ch1sk1fk1fl1	donor 1	0minTNFa	no	11	0.80168
r03c03f10p00-ch1sk1fk1fl1	donor 1	0minTNFa	no	12	1.17894
r03c03f10p00-ch1sk1fk1fl1	donor 1	0minTNFa	no	13	0.816824
r03c03f10p00-ch1sk1fk1fl1	donor 1	0minTNFa	no	14	0.986891
r03c03f10p00-ch1sk1fk1fl1	donor 1	0minTNFa	no	15	0.744697
r03c03f10p00-ch1sk1fk1fl1	donor 1	0minTNFa	no	16	1.24052
r03c03f10p00-ch1sk1fk1fl1	donor 1	0minTNFa	no	17	0.936114
r03c03f10p00-ch1sk1fk1fl1	donor 1	0minTNFa	no	18	0.891055
r03c03f10p00-ch1sk1fk1fl1	donor 1	0minTNFa	no	20	0.803234
r03c03f10p00-ch1sk1fk1fl1	donor 1	0minTNFa	no	21	0.923252
r03c03f10p00-ch1sk1fk1fl1	donor 1	0minTNFa	no	22	0.880511
r03c03f10p00-ch1sk1fk1fl1	donor 1	0minTNFa	no	23	0.800543
r03c03f10p00-ch1sk1fk1fl1	donor 1	0minTNFa	no	24	0.797807
r03c03f10p00-ch1sk1fk1fl1	donor 1	0minTNFa	no	25	0.947777
r03c03f10p00-ch1sk1fk1fl1	donor 1	0minTNFa	no	26	0.982592
r03c03f10p00-ch1sk1fk1fl1	donor 1	0minTNFa	no	27	1.13034
r03c03f10p00-ch1sk1fk1fl1	donor 1	0minTNFa	no	29	1.08315
r03c03f10p00-ch1sk1fk1fl1	donor 1	0minTNFa	no	30	1.15518
r03c03f10p00-ch1sk1fk1fl1	donor 1	0minTNFa	no	32	0.795935
r03c03f10p00-ch1sk1fk1fl1	donor 1	0minTNFa	no	35	0.84131
r03c03f10p00-ch1sk1fk1fl1	donor 1	0minTNFa	no	36	0.945027
r03c03f10p00-ch1sk1fk1fl1	donor 1	0minTNFa	no	37	0.771598
r03c03f10p00-ch1sk1fk1fl1	donor 1	0minTNFa	no	38	0.799518
r03c03f11p00-ch1sk1fk1fl1	donor 1	0minTNFa	no	1	1.08063
r03c03f11p00-ch1sk1fk1fl1	donor 1	0minTNFa	no	2	0.969496
r03c03f11p00-ch1sk1fk1fl1	donor 1	0minTNFa	no	3	1.32963
r03c03f11p00-ch1sk1fk1fl1	donor 1	0minTNFa	no	4	1.2709
r03c03f11p00-ch1sk1fk1fl1	donor 1	0minTNFa	no	5	0.947286
r03c03f11p00-ch1sk1fk1fl1	donor 1	0minTNFa	no	6	1.05711
r03c03f11p00-ch1sk1fk1fl1	donor 1	0minTNFa	no	7	0.899582
r03c03f11p00-ch1sk1fk1fl1	donor 1	0minTNFa	no	8	1.03549
r03c03f11p00-ch1sk1fk1fl1	donor 1	0minTNFa	no	9	1.15899
r03c03f11p00-ch1sk1fk1fl1	donor 1	0minTNFa	no	10	0.895706
r03c03f11p00-ch1sk1fk1fl1	donor 1	0minTNFa	no	11	1.1034
r03c03f11p00-ch1sk1fk1fl1	donor 1	0minTNFa	no	12	1.21819
r03c03f11p00-ch1sk1fk1fl1	donor 1	0minTNFa	no	14	1.42949
r03c03f11p00-ch1sk1fk1fl1	donor 1	0minTNFa	no	15	1.05275
r03c03f11p00-ch1sk1fk1fl1	donor 1	0minTNFa	no	16	0.819443
r03c03f11p00-ch1sk1fk1fl1	donor 1	0minTNFa	no	18	0.695484
r03c03f11p00-ch1sk1fk1fl1	donor 1	0minTNFa	no	19	0.609372
r03c03f11p00-ch1sk1fk1fl1	donor 1	0minTNFa	no	20	0.978617
r03c03f11p00-ch1sk1fk1fl1	donor 1	0minTNFa	no	22	0.723587
r03c03f11p00-ch1sk1fk1fl1	donor 1	0minTNFa	no	23	0.978024
r03c03f11p00-ch1sk1fk1fl1	donor 1	0minTNFa	no	24	1.29861
r03c03f11p00-ch1sk1fk1fl1	donor 1	0minTNFa	no	25	0.682454
r03c03f11p00-ch1sk1fk1fl1	donor 1	0minTNFa	no	26	0.828656
r03c03f11p00-ch1sk1fk1fl1	donor 1	0minTNFa	no	27	1.34594
r03c03f11p00-ch1sk1fk1fl1	donor 1	0minTNFa	no	28	1.08065
r03c03f12p00-ch1sk1fk1fl1	donor 1	0minTNFa	no	1	1.18634
r03c03f12p00-ch1sk1fk1fl1	donor 1	0minTNFa	no	2	1.61068
r03c03f12p00-ch1sk1fk1fl1	donor 1	0minTNFa	no	3	1.08281
r03c03f12p00-ch1sk1fk1fl1	donor 1	0minTNFa	no	4	1.21869
r03c03f12p00-ch1sk1fk1fl1	donor 1	0minTNFa	no	5	0.977828
r03c03f12p00-ch1sk1fk1fl1	donor 1	0minTNFa	no	6	0.925454
r03c03f12p00-ch1sk1fk1fl1	donor 1	0minTNFa	no	7	1.08363
r03c03f12p00-ch1sk1fk1fl1	donor 1	0minTNFa	no	8	0.992207
r03c03f12p00-ch1sk1fk1fl1	donor 1	0minTNFa	no	9	0.809934
r03c03f12p00-ch1sk1fk1fl1	donor 1	0minTNFa	no	10	1.12707
r03c03f12p00-ch1sk1fk1fl1	donor 1	0minTNFa	no	11	0.893158
r03c03f12p00-ch1sk1fk1fl1	donor 1	0minTNFa	no	12	1.08295
r03c03f12p00-ch1sk1fk1fl1	donor 1	0minTNFa	no	13	0.786373
r03c03f12p00-ch1sk1fk1fl1	donor 1	0minTNFa	no	14	0.801091
r03c03f12p00-ch1sk1fk1fl1	donor 1	0minTNFa	no	15	1.0125
r03c03f12p00-ch1sk1fk1fl1	donor 1	0minTNFa	no	17	1.08327
r03c03f12p00-ch1sk1fk1fl1	donor 1	0minTNFa	no	18	0.966356
r03c03f12p00-ch1sk1fk1fl1	donor 1	0minTNFa	no	19	1.85052
r03c03f12p00-ch1sk1fk1fl1	donor 1	0minTNFa	no	20	0.799413
r03c03f12p00-ch1sk1fk1fl1	donor 1	0minTNFa	no	21	1.08009
r03c03f12p00-ch1sk1fk1fl1	donor 1	0minTNFa	no	22	1.02435
r03c03f12p00-ch1sk1fk1fl1	donor 1	0minTNFa	no	23	0.659462
r03c03f12p00-ch1sk1fk1fl1	donor 1	0minTNFa	no	24	1.13952
r03c03f12p00-ch1sk1fk1fl1	donor 1	0minTNFa	no	25	0.862914
r03c03f12p00-ch1sk1fk1fl1	donor 1	0minTNFa	no	27	1.11036
r03c03f12p00-ch1sk1fk1fl1	donor 1	0minTNFa	no	28	0.72227
r03c03f12p00-ch1sk1fk1fl1	donor 1	0minTNFa	no	29	1.24831
r03c03f12p00-ch1sk1fk1fl1	donor 1	0minTNFa	no	30	1.29309
r03c03f12p00-ch1sk1fk1fl1	donor 1	0minTNFa	no	31	0.972399
r03c03f13p00-ch1sk1fk1fl1	donor 1	0minTNFa	no	1	1.04638
r03c03f13p00-ch1sk1fk1fl1	donor 1	0minTNFa	no	2	0.77445
r03c03f13p00-ch1sk1fk1fl1	donor 1	0minTNFa	no	3	1.0727
r03c03f13p00-ch1sk1fk1fl1	donor 1	0minTNFa	no	4	1.16248
r03c03f13p00-ch1sk1fk1fl1	donor 1	0minTNFa	no	5	1.01252
r03c03f13p00-ch1sk1fk1fl1	donor 1	0minTNFa	no	6	0.93583
r03c03f13p00-ch1sk1fk1fl1	donor 1	0minTNFa	no	8	1.0108
r03c03f13p00-ch1sk1fk1fl1	donor 1	0minTNFa	no	9	1.11696
r03c03f13p00-ch1sk1fk1fl1	donor 1	0minTNFa	no	12	0.650613
r03c03f13p00-ch1sk1fk1fl1	donor 1	0minTNFa	no	13	0.568264
r03c03f13p00-ch1sk1fk1fl1	donor 1	0minTNFa	no	15	0.386619
r03c03f14p00-ch1sk1fk1fl1	donor 1	0minTNFa	no	1	1.07503
r03c03f14p00-ch1sk1fk1fl1	donor 1	0minTNFa	no	2	1.25533
r03c03f14p00-ch1sk1fk1fl1	donor 1	0minTNFa	no	4	0.890071
r03c03f14p00-ch1sk1fk1fl1	donor 1	0minTNFa	no	5	0.796751
r03c03f14p00-ch1sk1fk1fl1	donor 1	0minTNFa	no	6	1.05807
r03c03f14p00-ch1sk1fk1fl1	donor 1	0minTNFa	no	7	0.932697
r03c03f14p00-ch1sk1fk1fl1	donor 1	0minTNFa	no	8	1.09518
r03c03f14p00-ch1sk1fk1fl1	donor 1	0minTNFa	no	9	1.12452
r03c03f14p00-ch1sk1fk1fl1	donor 1	0minTNFa	no	10	0.91628
r03c03f14p00-ch1sk1fk1fl1	donor 1	0minTNFa	no	13	0.987071
r03c03f14p00-ch1sk1fk1fl1	donor 1	0minTNFa	no	14	1.3636
r03c03f14p00-ch1sk1fk1fl1	donor 1	0minTNFa	no	15	0.873788
r03c03f14p00-ch1sk1fk1fl1	donor 1	0minTNFa	no	16	1.57376
r03c03f14p00-ch1sk1fk1fl1	donor 1	0minTNFa	no	17	1.4
r03c03f14p00-ch1sk1fk1fl1	donor 1	0minTNFa	no	18	1.18655
r03c03f15p00-ch1sk1fk1fl1	donor 1	0minTNFa	no	1	1.20423
r03c03f15p00-ch1sk1fk1fl1	donor 1	0minTNFa	no	2	1.0858
r03c03f15p00-ch1sk1fk1fl1	donor 1	0minTNFa	no	3	0.889089
r03c03f15p00-ch1sk1fk1fl1	donor 1	0minTNFa	no	4	0.812828
r03c03f15p00-ch1sk1fk1fl1	donor 1	0minTNFa	no	5	0.857456
r03c03f15p00-ch1sk1fk1fl1	donor 1	0minTNFa	no	6	1.13841
r03c03f15p00-ch1sk1fk1fl1	donor 1	0minTNFa	no	7	1.08118
r03c03f15p00-ch1sk1fk1fl1	donor 1	0minTNFa	no	8	1.21165
r03c03f15p00-ch1sk1fk1fl1	donor 1	0minTNFa	no	9	1.00534
r03c03f15p00-ch1sk1fk1fl1	donor 1	0minTNFa	no	10	1.1566
r03c03f15p00-ch1sk1fk1fl1	donor 1	0minTNFa	no	11	0.890082
r03c03f15p00-ch1sk1fk1fl1	donor 1	0minTNFa	no	12	1.05748
r03c03f15p00-ch1sk1fk1fl1	donor 1	0minTNFa	no	13	0.999638
r03c03f15p00-ch1sk1fk1fl1	donor 1	0minTNFa	no	14	1.43232
r03c03f15p00-ch1sk1fk1fl1	donor 1	0minTNFa	no	15	1.24717
r03c03f15p00-ch1sk1fk1fl1	donor 1	0minTNFa	no	16	0.816946
r03c03f15p00-ch1sk1fk1fl1	donor 1	0minTNFa	no	20	0.82732
r03c03f15p00-ch1sk1fk1fl1	donor 1	0minTNFa	no	21	1.21886
r03c03f15p00-ch1sk1fk1fl1	donor 1	0minTNFa	no	22	0.907498
r03c03f15p00-ch1sk1fk1fl1	donor 1	0minTNFa	no	24	1.01491
r03c03f15p00-ch1sk1fk1fl1	donor 1	0minTNFa	no	27	1.14924
r03c03f16p00-ch1sk1fk1fl1	donor 1	0minTNFa	no	1	1.13265
r03c03f16p00-ch1sk1fk1fl1	donor 1	0minTNFa	no	2	0.911367
r03c03f16p00-ch1sk1fk1fl1	donor 1	0minTNFa	no	3	1.03897
r03c03f16p00-ch1sk1fk1fl1	donor 1	0minTNFa	no	4	1.06362
r03c03f16p00-ch1sk1fk1fl1	donor 1	0minTNFa	no	5	1.0828
r03c03f16p00-ch1sk1fk1fl1	donor 1	0minTNFa	no	6	0.882845
r03c03f16p00-ch1sk1fk1fl1	donor 1	0minTNFa	no	7	1.42857
r03c03f16p00-ch1sk1fk1fl1	donor 1	0minTNFa	no	8	0.929348
r03c03f16p00-ch1sk1fk1fl1	donor 1	0minTNFa	no	9	0.955448
r03c03f16p00-ch1sk1fk1fl1	donor 1	0minTNFa	no	10	1.0398
r03c03f16p00-ch1sk1fk1fl1	donor 1	0minTNFa	no	11	1.04453
r03c03f16p00-ch1sk1fk1fl1	donor 1	0minTNFa	no	12	1.13805
r03c03f16p00-ch1sk1fk1fl1	donor 1	0minTNFa	no	13	1.0323
r03c03f16p00-ch1sk1fk1fl1	donor 1	0minTNFa	no	14	0.522489
r03c03f16p00-ch1sk1fk1fl1	donor 1	0minTNFa	no	15	0.948696
r03c03f16p00-ch1sk1fk1fl1	donor 1	0minTNFa	no	17	0.933821
r03c03f16p00-ch1sk1fk1fl1	donor 1	0minTNFa	no	18	0.766588
r03c03f16p00-ch1sk1fk1fl1	donor 1	0minTNFa	no	20	0.765164
r03c03f16p00-ch1sk1fk1fl1	donor 1	0minTNFa	no	21	0.85755
r03c03f16p00-ch1sk1fk1fl1	donor 1	0minTNFa	no	22	0.988474
r03c03f16p00-ch1sk1fk1fl1	donor 1	0minTNFa	no	23	1.15279
r03c03f16p00-ch1sk1fk1fl1	donor 1	0minTNFa	no	24	1.19885
r03c03f16p00-ch1sk1fk1fl1	donor 1	0minTNFa	no	25	0.980911
r03c03f16p00-ch1sk1fk1fl1	donor 1	0minTNFa	no	26	0.949882
r03c03f16p00-ch1sk1fk1fl1	donor 1	0minTNFa	no	27	0.539544
r03c03f17p00-ch1sk1fk1fl1	donor 1	0minTNFa	no	1	0.807515
r03c03f17p00-ch1sk1fk1fl1	donor 1	0minTNFa	no	2	1.18736
r03c03f17p00-ch1sk1fk1fl1	donor 1	0minTNFa	no	3	1.19344
r03c03f17p00-ch1sk1fk1fl1	donor 1	0minTNFa	no	4	0.96625
r03c03f17p00-ch1sk1fk1fl1	donor 1	0minTNFa	no	5	0.980133
r03c03f17p00-ch1sk1fk1fl1	donor 1	0minTNFa	no	6	1.09546
r03c03f17p00-ch1sk1fk1fl1	donor 1	0minTNFa	no	7	1.22544
r03c03f17p00-ch1sk1fk1fl1	donor 1	0minTNFa	no	8	0.912317
r03c03f17p00-ch1sk1fk1fl1	donor 1	0minTNFa	no	9	1.15477
r03c03f17p00-ch1sk1fk1fl1	donor 1	0minTNFa	no	10	1.06593
r03c03f17p00-ch1sk1fk1fl1	donor 1	0minTNFa	no	11	1.05388
r03c03f17p00-ch1sk1fk1fl1	donor 1	0minTNFa	no	12	1.51836
r03c03f17p00-ch1sk1fk1fl1	donor 1	0minTNFa	no	13	0.960339
r03c03f17p00-ch1sk1fk1fl1	donor 1	0minTNFa	no	14	0.591424
r03c03f17p00-ch1sk1fk1fl1	donor 1	0minTNFa	no	15	1.20898
r03c03f17p00-ch1sk1fk1fl1	donor 1	0minTNFa	no	16	0.750614
r03c03f17p00-ch1sk1fk1fl1	donor 1	0minTNFa	no	18	1.10404
r03c03f17p00-ch1sk1fk1fl1	donor 1	0minTNFa	no	19	0.897614
r03c03f17p00-ch1sk1fk1fl1	donor 1	0minTNFa	no	21	1.02612
r03c03f17p00-ch1sk1fk1fl1	donor 1	0minTNFa	no	22	0.601365
r03c03f17p00-ch1sk1fk1fl1	donor 1	0minTNFa	no	23	1.39559
r03c03f17p00-ch1sk1fk1fl1	donor 1	0minTNFa	no	25	0.607851
r03c03f17p00-ch1sk1fk1fl1	donor 1	0minTNFa	no	27	0.883181
r03c03f17p00-ch1sk1fk1fl1	donor 1	0minTNFa	no	28	0.929662
r03c03f18p00-ch1sk1fk1fl1	donor 1	0minTNFa	no	1	0.777558
r03c03f18p00-ch1sk1fk1fl1	donor 1	0minTNFa	no	2	0.999698
r03c03f18p00-ch1sk1fk1fl1	donor 1	0minTNFa	no	3	0.901596
r03c03f18p00-ch1sk1fk1fl1	donor 1	0minTNFa	no	4	0.926601
r03c03f18p00-ch1sk1fk1fl1	donor 1	0minTNFa	no	5	0.980818
r03c03f18p00-ch1sk1fk1fl1	donor 1	0minTNFa	no	6	1.46915
r03c03f18p00-ch1sk1fk1fl1	donor 1	0minTNFa	no	7	1.35308
r03c03f18p00-ch1sk1fk1fl1	donor 1	0minTNFa	no	9	0.992707
r03c03f18p00-ch1sk1fk1fl1	donor 1	0minTNFa	no	10	1.0957
r03c03f18p00-ch1sk1fk1fl1	donor 1	0minTNFa	no	11	1.13289
r03c03f18p00-ch1sk1fk1fl1	donor 1	0minTNFa	no	12	1.64281
r03c03f18p00-ch1sk1fk1fl1	donor 1	0minTNFa	no	14	1.01986
r03c03f18p00-ch1sk1fk1fl1	donor 1	0minTNFa	no	16	1.21559
r03c03f18p00-ch1sk1fk1fl1	donor 1	0minTNFa	no	17	0.922415
r03c03f18p00-ch1sk1fk1fl1	donor 1	0minTNFa	no	18	0.93147
r03c03f18p00-ch1sk1fk1fl1	donor 1	0minTNFa	no	19	1.01791
r03c03f19p00-ch1sk1fk1fl1	donor 1	0minTNFa	no	1	0.79977
r03c03f19p00-ch1sk1fk1fl1	donor 1	0minTNFa	no	2	0.900486
r03c03f19p00-ch1sk1fk1fl1	donor 1	0minTNFa	no	4	1.06451
r03c03f19p00-ch1sk1fk1fl1	donor 1	0minTNFa	no	5	0.863514
r03c03f19p00-ch1sk1fk1fl1	donor 1	0minTNFa	no	7	1.15066
r03c03f19p00-ch1sk1fk1fl1	donor 1	0minTNFa	no	8	0.852664
r03c03f19p00-ch1sk1fk1fl1	donor 1	0minTNFa	no	9	0.674582
r03c03f20p00-ch1sk1fk1fl1	donor 1	0minTNFa	no	1	1.29934
r03c03f20p00-ch1sk1fk1fl1	donor 1	0minTNFa	no	3	1.20527
r03c03f20p00-ch1sk1fk1fl1	donor 1	0minTNFa	no	4	1.00147
r03c03f20p00-ch1sk1fk1fl1	donor 1	0minTNFa	no	5	0.953213
r03c03f21p00-ch1sk1fk1fl1	donor 1	0minTNFa	no	1	0.942693
r03c03f21p00-ch1sk1fk1fl1	donor 1	0minTNFa	no	2	0.744571
r03c03f21p00-ch1sk1fk1fl1	donor 1	0minTNFa	no	3	0.951155
r03c03f21p00-ch1sk1fk1fl1	donor 1	0minTNFa	no	4	0.658222
r03c03f21p00-ch1sk1fk1fl1	donor 1	0minTNFa	no	5	1.26583
r03c03f21p00-ch1sk1fk1fl1	donor 1	0minTNFa	no	6	0.903121
r03c03f21p00-ch1sk1fk1fl1	donor 1	0minTNFa	no	7	0.925811
r03c03f21p00-ch1sk1fk1fl1	donor 1	0minTNFa	no	8	1.15863
r03c03f21p00-ch1sk1fk1fl1	donor 1	0minTNFa	no	9	0.916576
r03c03f21p00-ch1sk1fk1fl1	donor 1	0minTNFa	no	10	1.04998
r03c03f21p00-ch1sk1fk1fl1	donor 1	0minTNFa	no	11	0.960835
r03c03f21p00-ch1sk1fk1fl1	donor 1	0minTNFa	no	12	0.941857
r03c03f21p00-ch1sk1fk1fl1	donor 1	0minTNFa	no	13	0.772406
r03c03f21p00-ch1sk1fk1fl1	donor 1	0minTNFa	no	14	0.961721
r03c03f21p00-ch1sk1fk1fl1	donor 1	0minTNFa	no	15	1.10742
r03c03f21p00-ch1sk1fk1fl1	donor 1	0minTNFa	no	16	1.23352
r03c03f21p00-ch1sk1fk1fl1	donor 1	0minTNFa	no	17	1.49626
r03c03f22p00-ch1sk1fk1fl1	donor 1	0minTNFa	no	1	0.795523
r03c03f22p00-ch1sk1fk1fl1	donor 1	0minTNFa	no	2	0.740787
r03c03f22p00-ch1sk1fk1fl1	donor 1	0minTNFa	no	3	0.997501
r03c03f22p00-ch1sk1fk1fl1	donor 1	0minTNFa	no	4	1.0656
r03c03f22p00-ch1sk1fk1fl1	donor 1	0minTNFa	no	5	1.16857
r03c03f22p00-ch1sk1fk1fl1	donor 1	0minTNFa	no	6	1.02078
r03c03f22p00-ch1sk1fk1fl1	donor 1	0minTNFa	no	8	0.834601
r03c03f22p00-ch1sk1fk1fl1	donor 1	0minTNFa	no	9	1.32878
r03c03f22p00-ch1sk1fk1fl1	donor 1	0minTNFa	no	10	0.958376
r03c03f22p00-ch1sk1fk1fl1	donor 1	0minTNFa	no	11	0.838231
r03c03f22p00-ch1sk1fk1fl1	donor 1	0minTNFa	no	12	1.36369
r03c03f22p00-ch1sk1fk1fl1	donor 1	0minTNFa	no	13	1.04477
r03c03f22p00-ch1sk1fk1fl1	donor 1	0minTNFa	no	15	1.12639
r03c03f22p00-ch1sk1fk1fl1	donor 1	0minTNFa	no	16	1.26255
r03c03f23p00-ch1sk1fk1fl1	donor 1	0minTNFa	no	1	0.726287
r03c03f23p00-ch1sk1fk1fl1	donor 1	0minTNFa	no	2	1.02727
r03c03f23p00-ch1sk1fk1fl1	donor 1	0minTNFa	no	3	1.08261
r03c03f23p00-ch1sk1fk1fl1	donor 1	0minTNFa	no	4	0.799146
r03c03f23p00-ch1sk1fk1fl1	donor 1	0minTNFa	no	5	1.11382
r03c03f23p00-ch1sk1fk1fl1	donor 1	0minTNFa	no	6	0.937285
r03c03f23p00-ch1sk1fk1fl1	donor 1	0minTNFa	no	7	1.21466
r03c03f23p00-ch1sk1fk1fl1	donor 1	0minTNFa	no	8	0.914609
r03c03f23p00-ch1sk1fk1fl1	donor 1	0minTNFa	no	10	0.936128
r03c03f23p00-ch1sk1fk1fl1	donor 1	0minTNFa	no	11	1.03315
r03c03f24p00-ch1sk1fk1fl1	donor 1	0minTNFa	no	1	0.932291
r03c03f24p00-ch1sk1fk1fl1	donor 1	0minTNFa	no	2	1.21629
r03c03f24p00-ch1sk1fk1fl1	donor 1	0minTNFa	no	3	1.09021
r03c03f24p00-ch1sk1fk1fl1	donor 1	0minTNFa	no	4	1.25655
r03c03f24p00-ch1sk1fk1fl1	donor 1	0minTNFa	no	5	1.04407
r03c03f24p00-ch1sk1fk1fl1	donor 1	0minTNFa	no	6	1.18832
r03c03f24p00-ch1sk1fk1fl1	donor 1	0minTNFa	no	7	0.834125
r03c03f24p00-ch1sk1fk1fl1	donor 1	0minTNFa	no	8	1.0983
r03c03f24p00-ch1sk1fk1fl1	donor 1	0minTNFa	no	9	0.963052
r03c03f24p00-ch1sk1fk1fl1	donor 1	0minTNFa	no	11	0.783201
r03c03f24p00-ch1sk1fk1fl1	donor 1	0minTNFa	no	12	1.12547
r03c03f24p00-ch1sk1fk1fl1	donor 1	0minTNFa	no	14	0.957918
r03c03f24p00-ch1sk1fk1fl1	donor 1	0minTNFa	no	15	1.16527
r03c03f25p00-ch1sk1fk1fl1	donor 1	0minTNFa	no	1	1.22508
r03c03f25p00-ch1sk1fk1fl1	donor 1	0minTNFa	no	2	1.27519
r03c03f25p00-ch1sk1fk1fl1	donor 1	0minTNFa	no	3	0.965206
r03c03f25p00-ch1sk1fk1fl1	donor 1	0minTNFa	no	4	0.815371
r03c03f25p00-ch1sk1fk1fl1	donor 1	0minTNFa	no	6	0.87103
r03c03f25p00-ch1sk1fk1fl1	donor 1	0minTNFa	no	8	0.682273
r03c03f25p00-ch1sk1fk1fl1	donor 1	0minTNFa	no	10	1.06617
r03c03f25p00-ch1sk1fk1fl1	donor 1	0minTNFa	no	11	0.796206
r03c03f26p00-ch1sk1fk1fl1	donor 1	0minTNFa	no	1	0.967319
r03c03f26p00-ch1sk1fk1fl1	donor 1	0minTNFa	no	2	1.01059
r03c03f26p00-ch1sk1fk1fl1	donor 1	0minTNFa	no	4	0.745016
r03c03f26p00-ch1sk1fk1fl1	donor 1	0minTNFa	no	6	0.916881
r03c03f27p00-ch1sk1fk1fl1	donor 1	0minTNFa	no	1	0.929649
r03c03f27p00-ch1sk1fk1fl1	donor 1	0minTNFa	no	2	1.19163
r03c03f27p00-ch1sk1fk1fl1	donor 1	0minTNFa	no	3	1.01072
r03c03f27p00-ch1sk1fk1fl1	donor 1	0minTNFa	no	4	1.07868
r03c03f27p00-ch1sk1fk1fl1	donor 1	0minTNFa	no	5	0.920347
r03c03f27p00-ch1sk1fk1fl1	donor 1	0minTNFa	no	6	1.37472
r03c03f27p00-ch1sk1fk1fl1	donor 1	0minTNFa	no	7	1.00878
r03c03f27p00-ch1sk1fk1fl1	donor 1	0minTNFa	no	8	1.21556
r03c03f27p00-ch1sk1fk1fl1	donor 1	0minTNFa	no	9	1.042
r03c03f27p00-ch1sk1fk1fl1	donor 1	0minTNFa	no	10	0.810743
r03c03f27p00-ch1sk1fk1fl1	donor 1	0minTNFa	no	12	0.949896
r03c03f28p00-ch1sk1fk1fl1	donor 1	0minTNFa	no	1	1.1193
r03c03f28p00-ch1sk1fk1fl1	donor 1	0minTNFa	no	2	0.932868
r03c03f28p00-ch1sk1fk1fl1	donor 1	0minTNFa	no	3	1.04035
r03c03f28p00-ch1sk1fk1fl1	donor 1	0minTNFa	no	4	0.877519
r03c03f28p00-ch1sk1fk1fl1	donor 1	0minTNFa	no	5	1.04691
r03c03f28p00-ch1sk1fk1fl1	donor 1	0minTNFa	no	6	0.960128
r03c03f28p00-ch1sk1fk1fl1	donor 1	0minTNFa	no	7	1.18225
r03c03f28p00-ch1sk1fk1fl1	donor 1	0minTNFa	no	8	1.34196
r03c03f28p00-ch1sk1fk1fl1	donor 1	0minTNFa	no	9	0.745865
r03c03f28p00-ch1sk1fk1fl1	donor 1	0minTNFa	no	10	1.36882
r03c03f28p00-ch1sk1fk1fl1	donor 1	0minTNFa	no	11	0.766898
r03c03f28p00-ch1sk1fk1fl1	donor 1	0minTNFa	no	12	0.685152
r03c03f29p00-ch1sk1fk1fl1	donor 1	0minTNFa	no	1	1.01605
r03c03f29p00-ch1sk1fk1fl1	donor 1	0minTNFa	no	2	0.96946
r03c03f29p00-ch1sk1fk1fl1	donor 1	0minTNFa	no	3	1.20849
r03c03f29p00-ch1sk1fk1fl1	donor 1	0minTNFa	no	4	1.27693
r03c03f29p00-ch1sk1fk1fl1	donor 1	0minTNFa	no	5	1.05754
r03c03f29p00-ch1sk1fk1fl1	donor 1	0minTNFa	no	6	0.6354
r03c03f29p00-ch1sk1fk1fl1	donor 1	0minTNFa	no	7	1.51608
r03c03f29p00-ch1sk1fk1fl1	donor 1	0minTNFa	no	8	1.18756
r03c03f29p00-ch1sk1fk1fl1	donor 1	0minTNFa	no	9	0.858332
r03c03f29p00-ch1sk1fk1fl1	donor 1	0minTNFa	no	10	0.459109
r03c03f30p00-ch1sk1fk1fl1	donor 1	0minTNFa	no	2	1.00786
r03c03f30p00-ch1sk1fk1fl1	donor 1	0minTNFa	no	3	0.960947
r03c03f30p00-ch1sk1fk1fl1	donor 1	0minTNFa	no	4	1.35682
r03c03f30p00-ch1sk1fk1fl1	donor 1	0minTNFa	no	6	0.861196
r03c03f30p00-ch1sk1fk1fl1	donor 1	0minTNFa	no	7	1.01272
r03c03f30p00-ch1sk1fk1fl1	donor 1	0minTNFa	no	8	1.32108
r03c03f30p00-ch1sk1fk1fl1	donor 1	0minTNFa	no	9	1.13203
r03c03f31p00-ch1sk1fk1fl1	donor 1	0minTNFa	no	1	1.0224
r03c03f31p00-ch1sk1fk1fl1	donor 1	0minTNFa	no	2	1.19616
r03c03f31p00-ch1sk1fk1fl1	donor 1	0minTNFa	no	3	0.999329
r03c03f31p00-ch1sk1fk1fl1	donor 1	0minTNFa	no	4	0.932784
r03c03f31p00-ch1sk1fk1fl1	donor 1	0minTNFa	no	5	0.989609
r03c03f31p00-ch1sk1fk1fl1	donor 1	0minTNFa	no	6	1.01221
r03c03f31p00-ch1sk1fk1fl1	donor 1	0minTNFa	no	8	1.08429
r03c03f31p00-ch1sk1fk1fl1	donor 1	0minTNFa	no	10	1.21717
r03c03f31p00-ch1sk1fk1fl1	donor 1	0minTNFa	no	11	1.14881
r03c03f31p00-ch1sk1fk1fl1	donor 1	0minTNFa	no	12	1.02096
r03c03f31p00-ch1sk1fk1fl1	donor 1	0minTNFa	no	13	1.11476
r03c03f31p00-ch1sk1fk1fl1	donor 1	0minTNFa	no	14	1.04706
r03c03f32p00-ch1sk1fk1fl1	donor 1	0minTNFa	no	1	1.35797
r03c03f32p00-ch1sk1fk1fl1	donor 1	0minTNFa	no	2	1.13393
r03c03f32p00-ch1sk1fk1fl1	donor 1	0minTNFa	no	3	1.07328
r03c03f32p00-ch1sk1fk1fl1	donor 1	0minTNFa	no	4	1.29583
r03c03f32p00-ch1sk1fk1fl1	donor 1	0minTNFa	no	5	0.975206
r03c03f32p00-ch1sk1fk1fl1	donor 1	0minTNFa	no	6	1.03439
r03c03f32p00-ch1sk1fk1fl1	donor 1	0minTNFa	no	7	0.976549
r03c03f32p00-ch1sk1fk1fl1	donor 1	0minTNFa	no	8	1.09483
r03c03f32p00-ch1sk1fk1fl1	donor 1	0minTNFa	no	9	0.834873
r03c03f32p00-ch1sk1fk1fl1	donor 1	0minTNFa	no	10	1.27439
r03c03f32p00-ch1sk1fk1fl1	donor 1	0minTNFa	no	11	0.700182
r03c03f32p00-ch1sk1fk1fl1	donor 1	0minTNFa	no	12	1.10252
r03c03f32p00-ch1sk1fk1fl1	donor 1	0minTNFa	no	13	1.47615
r03c03f32p00-ch1sk1fk1fl1	donor 1	0minTNFa	no	15	0.907527
r03c03f32p00-ch1sk1fk1fl1	donor 1	0minTNFa	no	17	0.954329
r03c03f32p00-ch1sk1fk1fl1	donor 1	0minTNFa	no	18	0.974519
r03c03f32p00-ch1sk1fk1fl1	donor 1	0minTNFa	no	20	1.03905
r03c03f32p00-ch1sk1fk1fl1	donor 1	0minTNFa	no	21	0.825524
r03c03f32p00-ch1sk1fk1fl1	donor 1	0minTNFa	no	22	0.800604
r03c03f33p00-ch1sk1fk1fl1	donor 1	0minTNFa	no	1	1.05076
r03c03f33p00-ch1sk1fk1fl1	donor 1	0minTNFa	no	2	1.04829
r03c03f33p00-ch1sk1fk1fl1	donor 1	0minTNFa	no	3	1.03659
r03c03f33p00-ch1sk1fk1fl1	donor 1	0minTNFa	no	4	0.926155
r03c03f33p00-ch1sk1fk1fl1	donor 1	0minTNFa	no	6	1.06407
r03c03f33p00-ch1sk1fk1fl1	donor 1	0minTNFa	no	7	0.9131
r03c03f33p00-ch1sk1fk1fl1	donor 1	0minTNFa	no	8	0.892843
r03c03f33p00-ch1sk1fk1fl1	donor 1	0minTNFa	no	9	1.20969
r03c03f33p00-ch1sk1fk1fl1	donor 1	0minTNFa	no	10	1.03131
r03c03f33p00-ch1sk1fk1fl1	donor 1	0minTNFa	no	11	1.05878
r03c03f33p00-ch1sk1fk1fl1	donor 1	0minTNFa	no	12	1.04805
r03c03f34p00-ch1sk1fk1fl1	donor 1	0minTNFa	no	1	1.08954
r03c03f34p00-ch1sk1fk1fl1	donor 1	0minTNFa	no	2	1.02756
r03c03f34p00-ch1sk1fk1fl1	donor 1	0minTNFa	no	4	0.943295
r03c03f34p00-ch1sk1fk1fl1	donor 1	0minTNFa	no	6	0.745532
r03c03f34p00-ch1sk1fk1fl1	donor 1	0minTNFa	no	8	0.811382
r03c03f34p00-ch1sk1fk1fl1	donor 1	0minTNFa	no	10	1.00218
r03c03f35p00-ch1sk1fk1fl1	donor 1	0minTNFa	no	1	1.02493
r03c03f35p00-ch1sk1fk1fl1	donor 1	0minTNFa	no	2	0.756976
r03c03f35p00-ch1sk1fk1fl1	donor 1	0minTNFa	no	3	0.844709
r03c03f35p00-ch1sk1fk1fl1	donor 1	0minTNFa	no	4	1.12846
r03c03f35p00-ch1sk1fk1fl1	donor 1	0minTNFa	no	5	0.985393
r03c03f35p00-ch1sk1fk1fl1	donor 1	0minTNFa	no	6	0.738999
r03c03f36p00-ch1sk1fk1fl1	donor 1	0minTNFa	no	1	0.964827
r03c03f36p00-ch1sk1fk1fl1	donor 1	0minTNFa	no	2	1.28743
r03c03f36p00-ch1sk1fk1fl1	donor 1	0minTNFa	no	3	0.934483
r03c03f36p00-ch1sk1fk1fl1	donor 1	0minTNFa	no	4	0.942144
r03c03f36p00-ch1sk1fk1fl1	donor 1	0minTNFa	no	5	1.2904
r03c03f36p00-ch1sk1fk1fl1	donor 1	0minTNFa	no	6	0.992604
r03c03f36p00-ch1sk1fk1fl1	donor 1	0minTNFa	no	7	0.94133
r03c03f36p00-ch1sk1fk1fl1	donor 1	0minTNFa	no	9	1.20024
r03c03f36p00-ch1sk1fk1fl1	donor 1	0minTNFa	no	10	0.937933
r03c03f36p00-ch1sk1fk1fl1	donor 1	0minTNFa	no	11	0.989385
r03c03f36p00-ch1sk1fk1fl1	donor 1	0minTNFa	no	12	1.20267
r03c03f36p00-ch1sk1fk1fl1	donor 1	0minTNFa	no	15	1.36278
r03c03f37p00-ch1sk1fk1fl1	donor 1	0minTNFa	no	1	1.02742
r03c03f37p00-ch1sk1fk1fl1	donor 1	0minTNFa	no	2	1.10174
r03c03f37p00-ch1sk1fk1fl1	donor 1	0minTNFa	no	4	0.977883
r03c03f37p00-ch1sk1fk1fl1	donor 1	0minTNFa	no	5	0.965976
r03c03f37p00-ch1sk1fk1fl1	donor 1	0minTNFa	no	7	1.24472
r03c03f37p00-ch1sk1fk1fl1	donor 1	0minTNFa	no	8	1.03067
r03c03f37p00-ch1sk1fk1fl1	donor 1	0minTNFa	no	9	0.737127
r03c03f37p00-ch1sk1fk1fl1	donor 1	0minTNFa	no	10	0.77459
r03c03f37p00-ch1sk1fk1fl1	donor 1	0minTNFa	no	11	0.996564
r03c03f37p00-ch1sk1fk1fl1	donor 1	0minTNFa	no	12	0.877285
r03c03f37p00-ch1sk1fk1fl1	donor 1	0minTNFa	no	13	0.844754
r03c03f37p00-ch1sk1fk1fl1	donor 1	0minTNFa	no	14	0.678978
r03c03f38p00-ch1sk1fk1fl1	donor 1	0minTNFa	no	2	0.986181
r03c03f38p00-ch1sk1fk1fl1	donor 1	0minTNFa	no	5	0.940647
r03c05f01p00-ch1sk1fk1fl1	donor 1	0minTNFa	yes	1	0.7914
r03c05f01p00-ch1sk1fk1fl1	donor 1	0minTNFa	yes	2	0.840904
r03c05f01p00-ch1sk1fk1fl1	donor 1	0minTNFa	yes	3	1.06736
r03c05f01p00-ch1sk1fk1fl1	donor 1	0minTNFa	yes	4	0.935585
r03c05f01p00-ch1sk1fk1fl1	donor 1	0minTNFa	yes	5	0.835041
r03c05f01p00-ch1sk1fk1fl1	donor 1	0minTNFa	yes	6	0.978257
r03c05f01p00-ch1sk1fk1fl1	donor 1	0minTNFa	yes	7	1.17361
r03c05f01p00-ch1sk1fk1fl1	donor 1	0minTNFa	yes	9	0.983392
r03c05f01p00-ch1sk1fk1fl1	donor 1	0minTNFa	yes	10	1.24789
r03c05f01p00-ch1sk1fk1fl1	donor 1	0minTNFa	yes	11	0.792249
r03c05f02p00-ch1sk1fk1fl1	donor 1	0minTNFa	yes	1	1.05864
r03c05f02p00-ch1sk1fk1fl1	donor 1	0minTNFa	yes	2	1.23943
r03c05f02p00-ch1sk1fk1fl1	donor 1	0minTNFa	yes	3	1.09342
r03c05f02p00-ch1sk1fk1fl1	donor 1	0minTNFa	yes	4	0.917933
r03c05f02p00-ch1sk1fk1fl1	donor 1	0minTNFa	yes	6	0.974024
r03c05f02p00-ch1sk1fk1fl1	donor 1	0minTNFa	yes	7	1.0203
r03c05f02p00-ch1sk1fk1fl1	donor 1	0minTNFa	yes	8	1.00512
r03c05f02p00-ch1sk1fk1fl1	donor 1	0minTNFa	yes	9	0.989457
r03c05f02p00-ch1sk1fk1fl1	donor 1	0minTNFa	yes	10	1.09536
r03c05f02p00-ch1sk1fk1fl1	donor 1	0minTNFa	yes	11	1.08681
r03c05f02p00-ch1sk1fk1fl1	donor 1	0minTNFa	yes	13	0.563896
r03c05f02p00-ch1sk1fk1fl1	donor 1	0minTNFa	yes	14	1.03918
r03c05f02p00-ch1sk1fk1fl1	donor 1	0minTNFa	yes	15	0.939693
r03c05f02p00-ch1sk1fk1fl1	donor 1	0minTNFa	yes	18	1.1108
r03c05f02p00-ch1sk1fk1fl1	donor 1	0minTNFa	yes	19	0.531832
r03c05f02p00-ch1sk1fk1fl1	donor 1	0minTNFa	yes	20	0.724459
r03c05f02p00-ch1sk1fk1fl1	donor 1	0minTNFa	yes	21	0.677799
r03c05f02p00-ch1sk1fk1fl1	donor 1	0minTNFa	yes	22	0.850537
r03c05f02p00-ch1sk1fk1fl1	donor 1	0minTNFa	yes	24	0.575334
r03c05f02p00-ch1sk1fk1fl1	donor 1	0minTNFa	yes	26	0.679368
r03c05f02p00-ch1sk1fk1fl1	donor 1	0minTNFa	yes	27	0.679191
r03c05f02p00-ch1sk1fk1fl1	donor 1	0minTNFa	yes	28	1.02801
r03c05f02p00-ch1sk1fk1fl1	donor 1	0minTNFa	yes	29	0.735432
r03c05f02p00-ch1sk1fk1fl1	donor 1	0minTNFa	yes	30	0.91547
r03c05f02p00-ch1sk1fk1fl1	donor 1	0minTNFa	yes	33	0.638881
r03c05f02p00-ch1sk1fk1fl1	donor 1	0minTNFa	yes	35	0.716876
r03c05f02p00-ch1sk1fk1fl1	donor 1	0minTNFa	yes	36	1.21378
r03c05f02p00-ch1sk1fk1fl1	donor 1	0minTNFa	yes	37	1.15855
r03c05f03p00-ch1sk1fk1fl1	donor 1	0minTNFa	yes	1	0.972209
r03c05f03p00-ch1sk1fk1fl1	donor 1	0minTNFa	yes	2	0.713806
r03c05f03p00-ch1sk1fk1fl1	donor 1	0minTNFa	yes	3	0.68953
r03c05f03p00-ch1sk1fk1fl1	donor 1	0minTNFa	yes	5	1.32098
r03c05f03p00-ch1sk1fk1fl1	donor 1	0minTNFa	yes	6	0.790714
r03c05f03p00-ch1sk1fk1fl1	donor 1	0minTNFa	yes	7	0.838809
r03c05f03p00-ch1sk1fk1fl1	donor 1	0minTNFa	yes	8	0.915436
r03c05f03p00-ch1sk1fk1fl1	donor 1	0minTNFa	yes	9	1.05336
r03c05f03p00-ch1sk1fk1fl1	donor 1	0minTNFa	yes	10	1.24862
r03c05f03p00-ch1sk1fk1fl1	donor 1	0minTNFa	yes	11	0.79952
r03c05f03p00-ch1sk1fk1fl1	donor 1	0minTNFa	yes	12	1.05039
r03c05f03p00-ch1sk1fk1fl1	donor 1	0minTNFa	yes	13	0.649687
r03c05f03p00-ch1sk1fk1fl1	donor 1	0minTNFa	yes	14	0.930213
r03c05f03p00-ch1sk1fk1fl1	donor 1	0minTNFa	yes	15	0.5768
r03c05f03p00-ch1sk1fk1fl1	donor 1	0minTNFa	yes	16	1.12658
r03c05f03p00-ch1sk1fk1fl1	donor 1	0minTNFa	yes	18	0.733196
r03c05f03p00-ch1sk1fk1fl1	donor 1	0minTNFa	yes	22	0.875388
r03c05f03p00-ch1sk1fk1fl1	donor 1	0minTNFa	yes	23	0.85572
r03c05f03p00-ch1sk1fk1fl1	donor 1	0minTNFa	yes	27	0.992494
r03c05f03p00-ch1sk1fk1fl1	donor 1	0minTNFa	yes	28	0.756305
r03c05f03p00-ch1sk1fk1fl1	donor 1	0minTNFa	yes	29	0.990529
r03c05f03p00-ch1sk1fk1fl1	donor 1	0minTNFa	yes	30	1.35446
r03c05f04p00-ch1sk1fk1fl1	donor 1	0minTNFa	yes	1	1.09064
r03c05f04p00-ch1sk1fk1fl1	donor 1	0minTNFa	yes	3	0.967965
r03c05f04p00-ch1sk1fk1fl1	donor 1	0minTNFa	yes	4	0.861438
r03c05f04p00-ch1sk1fk1fl1	donor 1	0minTNFa	yes	5	0.769837
r03c05f04p00-ch1sk1fk1fl1	donor 1	0minTNFa	yes	6	0.905717
r03c05f04p00-ch1sk1fk1fl1	donor 1	0minTNFa	yes	7	0.940517
r03c05f04p00-ch1sk1fk1fl1	donor 1	0minTNFa	yes	8	1.06381
r03c05f04p00-ch1sk1fk1fl1	donor 1	0minTNFa	yes	9	1.14651
r03c05f04p00-ch1sk1fk1fl1	donor 1	0minTNFa	yes	10	0.967837
r03c05f04p00-ch1sk1fk1fl1	donor 1	0minTNFa	yes	11	1.10589
r03c05f04p00-ch1sk1fk1fl1	donor 1	0minTNFa	yes	12	0.683346
r03c05f04p00-ch1sk1fk1fl1	donor 1	0minTNFa	yes	15	0.76609
r03c05f04p00-ch1sk1fk1fl1	donor 1	0minTNFa	yes	17	0.753009
r03c05f04p00-ch1sk1fk1fl1	donor 1	0minTNFa	yes	20	1.10795
r03c05f04p00-ch1sk1fk1fl1	donor 1	0minTNFa	yes	21	0.875962
r03c05f05p00-ch1sk1fk1fl1	donor 1	0minTNFa	yes	1	0.594694
r03c05f05p00-ch1sk1fk1fl1	donor 1	0minTNFa	yes	2	0.540992
r03c05f05p00-ch1sk1fk1fl1	donor 1	0minTNFa	yes	3	0.900681
r03c05f05p00-ch1sk1fk1fl1	donor 1	0minTNFa	yes	4	1.04915
r03c05f05p00-ch1sk1fk1fl1	donor 1	0minTNFa	yes	6	0.928417
r03c05f05p00-ch1sk1fk1fl1	donor 1	0minTNFa	yes	7	1.12393
r03c05f05p00-ch1sk1fk1fl1	donor 1	0minTNFa	yes	8	0.842675
r03c05f05p00-ch1sk1fk1fl1	donor 1	0minTNFa	yes	9	0.935145
r03c05f05p00-ch1sk1fk1fl1	donor 1	0minTNFa	yes	10	1.04533
r03c05f05p00-ch1sk1fk1fl1	donor 1	0minTNFa	yes	11	0.749556
r03c05f05p00-ch1sk1fk1fl1	donor 1	0minTNFa	yes	12	0.755213
r03c05f05p00-ch1sk1fk1fl1	donor 1	0minTNFa	yes	13	0.698181
r03c05f05p00-ch1sk1fk1fl1	donor 1	0minTNFa	yes	16	0.415899
r03c05f05p00-ch1sk1fk1fl1	donor 1	0minTNFa	yes	17	0.855531
r03c05f05p00-ch1sk1fk1fl1	donor 1	0minTNFa	yes	20	0.894773
r03c05f05p00-ch1sk1fk1fl1	donor 1	0minTNFa	yes	21	0.777813
r03c05f06p00-ch1sk1fk1fl1	donor 1	0minTNFa	yes	1	1.0752
r03c05f06p00-ch1sk1fk1fl1	donor 1	0minTNFa	yes	2	0.693863
r03c05f06p00-ch1sk1fk1fl1	donor 1	0minTNFa	yes	3	0.995657
r03c05f06p00-ch1sk1fk1fl1	donor 1	0minTNFa	yes	4	1.06423
r03c05f06p00-ch1sk1fk1fl1	donor 1	0minTNFa	yes	5	1.14457
r03c05f06p00-ch1sk1fk1fl1	donor 1	0minTNFa	yes	7	0.945373
r03c05f06p00-ch1sk1fk1fl1	donor 1	0minTNFa	yes	8	0.981341
r03c05f06p00-ch1sk1fk1fl1	donor 1	0minTNFa	yes	10	0.669497
r03c05f06p00-ch1sk1fk1fl1	donor 1	0minTNFa	yes	11	0.900685
r03c05f06p00-ch1sk1fk1fl1	donor 1	0minTNFa	yes	12	0.874318
r03c05f06p00-ch1sk1fk1fl1	donor 1	0minTNFa	yes	13	0.927761
r03c05f06p00-ch1sk1fk1fl1	donor 1	0minTNFa	yes	14	0.972468
r03c05f06p00-ch1sk1fk1fl1	donor 1	0minTNFa	yes	15	1.20866
r03c05f06p00-ch1sk1fk1fl1	donor 1	0minTNFa	yes	16	0.828173
r03c05f06p00-ch1sk1fk1fl1	donor 1	0minTNFa	yes	17	0.614706
r03c05f06p00-ch1sk1fk1fl1	donor 1	0minTNFa	yes	19	1.14746
r03c05f06p00-ch1sk1fk1fl1	donor 1	0minTNFa	yes	20	1.20794
r03c05f06p00-ch1sk1fk1fl1	donor 1	0minTNFa	yes	21	0.791055
r03c05f06p00-ch1sk1fk1fl1	donor 1	0minTNFa	yes	22	0.656362
r03c05f06p00-ch1sk1fk1fl1	donor 1	0minTNFa	yes	23	1.26402
r03c05f06p00-ch1sk1fk1fl1	donor 1	0minTNFa	yes	24	0.986087
r03c05f06p00-ch1sk1fk1fl1	donor 1	0minTNFa	yes	25	0.96709
r03c05f06p00-ch1sk1fk1fl1	donor 1	0minTNFa	yes	26	1.08722
r03c05f07p00-ch1sk1fk1fl1	donor 1	0minTNFa	yes	1	0.867444
r03c05f07p00-ch1sk1fk1fl1	donor 1	0minTNFa	yes	2	0.885806
r03c05f07p00-ch1sk1fk1fl1	donor 1	0minTNFa	yes	3	0.914676
r03c05f07p00-ch1sk1fk1fl1	donor 1	0minTNFa	yes	4	1.16115
r03c05f07p00-ch1sk1fk1fl1	donor 1	0minTNFa	yes	5	1.1277
r03c05f07p00-ch1sk1fk1fl1	donor 1	0minTNFa	yes	6	1.35783
r03c05f07p00-ch1sk1fk1fl1	donor 1	0minTNFa	yes	7	0.698404
r03c05f07p00-ch1sk1fk1fl1	donor 1	0minTNFa	yes	8	1.06092
r03c05f07p00-ch1sk1fk1fl1	donor 1	0minTNFa	yes	9	0.902304
r03c05f07p00-ch1sk1fk1fl1	donor 1	0minTNFa	yes	11	1.02277
r03c05f07p00-ch1sk1fk1fl1	donor 1	0minTNFa	yes	12	0.774479
r03c05f07p00-ch1sk1fk1fl1	donor 1	0minTNFa	yes	13	0.692619
r03c05f07p00-ch1sk1fk1fl1	donor 1	0minTNFa	yes	14	1.00339
r03c05f07p00-ch1sk1fk1fl1	donor 1	0minTNFa	yes	16	0.729456
r03c05f07p00-ch1sk1fk1fl1	donor 1	0minTNFa	yes	17	1.00679
r03c05f07p00-ch1sk1fk1fl1	donor 1	0minTNFa	yes	19	1.03469
r03c05f07p00-ch1sk1fk1fl1	donor 1	0minTNFa	yes	20	0.977139
r03c05f07p00-ch1sk1fk1fl1	donor 1	0minTNFa	yes	21	1.10826
r03c05f07p00-ch1sk1fk1fl1	donor 1	0minTNFa	yes	24	0.628003
r03c05f07p00-ch1sk1fk1fl1	donor 1	0minTNFa	yes	25	1.04037
r03c05f08p00-ch1sk1fk1fl1	donor 1	0minTNFa	yes	1	0.710411
r03c05f08p00-ch1sk1fk1fl1	donor 1	0minTNFa	yes	4	0.942929
r03c05f08p00-ch1sk1fk1fl1	donor 1	0minTNFa	yes	5	1.02872
r03c05f08p00-ch1sk1fk1fl1	donor 1	0minTNFa	yes	6	0.919342
r03c05f08p00-ch1sk1fk1fl1	donor 1	0minTNFa	yes	7	0.909137
r03c05f08p00-ch1sk1fk1fl1	donor 1	0minTNFa	yes	8	0.854135
r03c05f08p00-ch1sk1fk1fl1	donor 1	0minTNFa	yes	9	1.12303
r03c05f08p00-ch1sk1fk1fl1	donor 1	0minTNFa	yes	10	1.00325
r03c05f08p00-ch1sk1fk1fl1	donor 1	0minTNFa	yes	11	1.38083
r03c05f08p00-ch1sk1fk1fl1	donor 1	0minTNFa	yes	12	0.81766
r03c05f08p00-ch1sk1fk1fl1	donor 1	0minTNFa	yes	13	1.2006
r03c05f08p00-ch1sk1fk1fl1	donor 1	0minTNFa	yes	14	0.992608
r03c05f08p00-ch1sk1fk1fl1	donor 1	0minTNFa	yes	15	0.829025
r03c05f08p00-ch1sk1fk1fl1	donor 1	0minTNFa	yes	16	0.967486
r03c05f08p00-ch1sk1fk1fl1	donor 1	0minTNFa	yes	17	1.52575
r03c05f08p00-ch1sk1fk1fl1	donor 1	0minTNFa	yes	18	0.9443
r03c05f08p00-ch1sk1fk1fl1	donor 1	0minTNFa	yes	19	1.68525
r03c05f08p00-ch1sk1fk1fl1	donor 1	0minTNFa	yes	20	2.02946
r03c05f08p00-ch1sk1fk1fl1	donor 1	0minTNFa	yes	23	0.924629
r03c05f08p00-ch1sk1fk1fl1	donor 1	0minTNFa	yes	24	0.718203
r03c05f08p00-ch1sk1fk1fl1	donor 1	0minTNFa	yes	25	0.594212
r03c05f08p00-ch1sk1fk1fl1	donor 1	0minTNFa	yes	26	0.991948
r03c05f08p00-ch1sk1fk1fl1	donor 1	0minTNFa	yes	27	0.690614
r03c05f08p00-ch1sk1fk1fl1	donor 1	0minTNFa	yes	28	0.814998
r03c05f08p00-ch1sk1fk1fl1	donor 1	0minTNFa	yes	29	0.529689
r03c05f08p00-ch1sk1fk1fl1	donor 1	0minTNFa	yes	30	0.535418
r03c05f08p00-ch1sk1fk1fl1	donor 1	0minTNFa	yes	32	1.06464
r03c05f08p00-ch1sk1fk1fl1	donor 1	0minTNFa	yes	35	1.09108
r03c05f09p00-ch1sk1fk1fl1	donor 1	0minTNFa	yes	1	1.02261
r03c05f09p00-ch1sk1fk1fl1	donor 1	0minTNFa	yes	3	1.11454
r03c05f09p00-ch1sk1fk1fl1	donor 1	0minTNFa	yes	4	1.02052
r03c05f09p00-ch1sk1fk1fl1	donor 1	0minTNFa	yes	5	1.00625
r03c05f09p00-ch1sk1fk1fl1	donor 1	0minTNFa	yes	6	0.91016
r03c05f09p00-ch1sk1fk1fl1	donor 1	0minTNFa	yes	7	0.874803
r03c05f09p00-ch1sk1fk1fl1	donor 1	0minTNFa	yes	8	1.09025
r03c05f09p00-ch1sk1fk1fl1	donor 1	0minTNFa	yes	9	0.903116
r03c05f09p00-ch1sk1fk1fl1	donor 1	0minTNFa	yes	10	1.10396
r03c05f09p00-ch1sk1fk1fl1	donor 1	0minTNFa	yes	11	0.978042
r03c05f09p00-ch1sk1fk1fl1	donor 1	0minTNFa	yes	12	1.02199
r03c05f09p00-ch1sk1fk1fl1	donor 1	0minTNFa	yes	14	0.685685
r03c05f09p00-ch1sk1fk1fl1	donor 1	0minTNFa	yes	15	1.00237
r03c05f09p00-ch1sk1fk1fl1	donor 1	0minTNFa	yes	17	1.07956
r03c05f09p00-ch1sk1fk1fl1	donor 1	0minTNFa	yes	18	0.951231
r03c05f09p00-ch1sk1fk1fl1	donor 1	0minTNFa	yes	19	0.848317
r03c05f09p00-ch1sk1fk1fl1	donor 1	0minTNFa	yes	20	1.15434
r03c05f09p00-ch1sk1fk1fl1	donor 1	0minTNFa	yes	21	1.13929
r03c05f09p00-ch1sk1fk1fl1	donor 1	0minTNFa	yes	23	1.18394
r03c05f10p00-ch1sk1fk1fl1	donor 1	0minTNFa	yes	1	1.11317
r03c05f10p00-ch1sk1fk1fl1	donor 1	0minTNFa	yes	2	1.13342
r03c05f10p00-ch1sk1fk1fl1	donor 1	0minTNFa	yes	3	0.846938
r03c05f10p00-ch1sk1fk1fl1	donor 1	0minTNFa	yes	4	1.07606
r03c05f10p00-ch1sk1fk1fl1	donor 1	0minTNFa	yes	5	0.858104
r03c05f10p00-ch1sk1fk1fl1	donor 1	0minTNFa	yes	6	1.03097
r03c05f10p00-ch1sk1fk1fl1	donor 1	0minTNFa	yes	7	1.14939
r03c05f10p00-ch1sk1fk1fl1	donor 1	0minTNFa	yes	8	0.891865
r03c05f10p00-ch1sk1fk1fl1	donor 1	0minTNFa	yes	9	1.17079
r03c05f10p00-ch1sk1fk1fl1	donor 1	0minTNFa	yes	10	0.990805
r03c05f10p00-ch1sk1fk1fl1	donor 1	0minTNFa	yes	12	0.593906
r03c05f10p00-ch1sk1fk1fl1	donor 1	0minTNFa	yes	14	1.00309
r03c05f10p00-ch1sk1fk1fl1	donor 1	0minTNFa	yes	15	0.994041
r03c05f10p00-ch1sk1fk1fl1	donor 1	0minTNFa	yes	16	0.632565
r03c05f10p00-ch1sk1fk1fl1	donor 1	0minTNFa	yes	17	1.09277
r03c05f10p00-ch1sk1fk1fl1	donor 1	0minTNFa	yes	18	1.3986
r03c05f10p00-ch1sk1fk1fl1	donor 1	0minTNFa	yes	19	0.878617
r03c05f10p00-ch1sk1fk1fl1	donor 1	0minTNFa	yes	21	1.29237
r03c05f11p00-ch1sk1fk1fl1	donor 1	0minTNFa	yes	1	1.07176
r03c05f11p00-ch1sk1fk1fl1	donor 1	0minTNFa	yes	2	1.02699
r03c05f11p00-ch1sk1fk1fl1	donor 1	0minTNFa	yes	4	0.822977
r03c05f11p00-ch1sk1fk1fl1	donor 1	0minTNFa	yes	5	0.553783
r03c05f11p00-ch1sk1fk1fl1	donor 1	0minTNFa	yes	6	1.07922
r03c05f11p00-ch1sk1fk1fl1	donor 1	0minTNFa	yes	7	1.1139
r03c05f11p00-ch1sk1fk1fl1	donor 1	0minTNFa	yes	8	0.944473
r03c05f11p00-ch1sk1fk1fl1	donor 1	0minTNFa	yes	11	0.947998
r03c05f11p00-ch1sk1fk1fl1	donor 1	0minTNFa	yes	12	0.896123
r03c05f11p00-ch1sk1fk1fl1	donor 1	0minTNFa	yes	13	0.787566
r03c05f11p00-ch1sk1fk1fl1	donor 1	0minTNFa	yes	16	0.722664
r03c05f12p00-ch1sk1fk1fl1	donor 1	0minTNFa	yes	1	0.860432
r03c05f12p00-ch1sk1fk1fl1	donor 1	0minTNFa	yes	2	0.764092
r03c05f12p00-ch1sk1fk1fl1	donor 1	0minTNFa	yes	3	0.842668
r03c05f12p00-ch1sk1fk1fl1	donor 1	0minTNFa	yes	5	0.914902
r03c05f12p00-ch1sk1fk1fl1	donor 1	0minTNFa	yes	7	0.903984
r03c05f12p00-ch1sk1fk1fl1	donor 1	0minTNFa	yes	8	0.840477
r03c05f12p00-ch1sk1fk1fl1	donor 1	0minTNFa	yes	9	0.815002
r03c05f12p00-ch1sk1fk1fl1	donor 1	0minTNFa	yes	10	0.946942
r03c05f12p00-ch1sk1fk1fl1	donor 1	0minTNFa	yes	13	0.98085
r03c05f12p00-ch1sk1fk1fl1	donor 1	0minTNFa	yes	14	1.06851
r03c05f13p00-ch1sk1fk1fl1	donor 1	0minTNFa	yes	1	0.877546
r03c05f13p00-ch1sk1fk1fl1	donor 1	0minTNFa	yes	3	0.836201
r03c05f13p00-ch1sk1fk1fl1	donor 1	0minTNFa	yes	4	0.915336
r03c05f13p00-ch1sk1fk1fl1	donor 1	0minTNFa	yes	6	1.09078
r03c05f13p00-ch1sk1fk1fl1	donor 1	0minTNFa	yes	7	0.916727
r03c05f13p00-ch1sk1fk1fl1	donor 1	0minTNFa	yes	11	0.898056
r03c05f13p00-ch1sk1fk1fl1	donor 1	0minTNFa	yes	13	1.00105
r03c05f13p00-ch1sk1fk1fl1	donor 1	0minTNFa	yes	14	0.772072
r03c05f13p00-ch1sk1fk1fl1	donor 1	0minTNFa	yes	15	1.47603
r03c05f13p00-ch1sk1fk1fl1	donor 1	0minTNFa	yes	17	0.771823
r03c05f14p00-ch1sk1fk1fl1	donor 1	0minTNFa	yes	1	1.02868
r03c05f14p00-ch1sk1fk1fl1	donor 1	0minTNFa	yes	2	0.845504
r03c05f14p00-ch1sk1fk1fl1	donor 1	0minTNFa	yes	3	1.08938
r03c05f14p00-ch1sk1fk1fl1	donor 1	0minTNFa	yes	4	1.32725
r03c05f14p00-ch1sk1fk1fl1	donor 1	0minTNFa	yes	5	1.59634
r03c05f14p00-ch1sk1fk1fl1	donor 1	0minTNFa	yes	7	1.08951
r03c05f14p00-ch1sk1fk1fl1	donor 1	0minTNFa	yes	8	0.74286
r03c05f14p00-ch1sk1fk1fl1	donor 1	0minTNFa	yes	9	1.08017
r03c05f14p00-ch1sk1fk1fl1	donor 1	0minTNFa	yes	10	0.717583
r03c05f14p00-ch1sk1fk1fl1	donor 1	0minTNFa	yes	11	1.1797
r03c05f14p00-ch1sk1fk1fl1	donor 1	0minTNFa	yes	12	1.10968
r03c05f14p00-ch1sk1fk1fl1	donor 1	0minTNFa	yes	13	1.21468
r03c05f14p00-ch1sk1fk1fl1	donor 1	0minTNFa	yes	16	0.777521
r03c05f14p00-ch1sk1fk1fl1	donor 1	0minTNFa	yes	17	0.83157
r03c05f14p00-ch1sk1fk1fl1	donor 1	0minTNFa	yes	18	1.11652
r03c05f14p00-ch1sk1fk1fl1	donor 1	0minTNFa	yes	20	1.24974
r03c05f15p00-ch1sk1fk1fl1	donor 1	0minTNFa	yes	1	1.30559
r03c05f15p00-ch1sk1fk1fl1	donor 1	0minTNFa	yes	2	0.782448
r03c05f15p00-ch1sk1fk1fl1	donor 1	0minTNFa	yes	3	1.11609
r03c05f15p00-ch1sk1fk1fl1	donor 1	0minTNFa	yes	4	0.976647
r03c05f15p00-ch1sk1fk1fl1	donor 1	0minTNFa	yes	5	0.916268
r03c05f15p00-ch1sk1fk1fl1	donor 1	0minTNFa	yes	6	1.20287
r03c05f15p00-ch1sk1fk1fl1	donor 1	0minTNFa	yes	7	0.715596
r03c05f15p00-ch1sk1fk1fl1	donor 1	0minTNFa	yes	8	0.950498
r03c05f15p00-ch1sk1fk1fl1	donor 1	0minTNFa	yes	9	1.29176
r03c05f15p00-ch1sk1fk1fl1	donor 1	0minTNFa	yes	10	0.959547
r03c05f15p00-ch1sk1fk1fl1	donor 1	0minTNFa	yes	11	0.964404
r03c05f15p00-ch1sk1fk1fl1	donor 1	0minTNFa	yes	12	0.932542
r03c05f15p00-ch1sk1fk1fl1	donor 1	0minTNFa	yes	13	1.01286
r03c05f15p00-ch1sk1fk1fl1	donor 1	0minTNFa	yes	16	1.13132
r03c05f15p00-ch1sk1fk1fl1	donor 1	0minTNFa	yes	17	1.0153
r03c05f15p00-ch1sk1fk1fl1	donor 1	0minTNFa	yes	18	0.832947
r03c05f15p00-ch1sk1fk1fl1	donor 1	0minTNFa	yes	20	1.14218
r03c05f15p00-ch1sk1fk1fl1	donor 1	0minTNFa	yes	21	0.99876
r03c05f15p00-ch1sk1fk1fl1	donor 1	0minTNFa	yes	22	0.85195
r03c05f15p00-ch1sk1fk1fl1	donor 1	0minTNFa	yes	23	0.957881
r03c05f15p00-ch1sk1fk1fl1	donor 1	0minTNFa	yes	24	0.683903
r03c05f15p00-ch1sk1fk1fl1	donor 1	0minTNFa	yes	25	0.914617
r03c05f16p00-ch1sk1fk1fl1	donor 1	0minTNFa	yes	1	0.916257
r03c05f16p00-ch1sk1fk1fl1	donor 1	0minTNFa	yes	2	1.02207
r03c05f16p00-ch1sk1fk1fl1	donor 1	0minTNFa	yes	3	1.15024
r03c05f16p00-ch1sk1fk1fl1	donor 1	0minTNFa	yes	4	0.926017
r03c05f16p00-ch1sk1fk1fl1	donor 1	0minTNFa	yes	5	1.18419
r03c05f16p00-ch1sk1fk1fl1	donor 1	0minTNFa	yes	6	1.07318
r03c05f16p00-ch1sk1fk1fl1	donor 1	0minTNFa	yes	7	0.902698
r03c05f16p00-ch1sk1fk1fl1	donor 1	0minTNFa	yes	8	1.0861
r03c05f16p00-ch1sk1fk1fl1	donor 1	0minTNFa	yes	9	1.08267
r03c05f16p00-ch1sk1fk1fl1	donor 1	0minTNFa	yes	10	1.0246
r03c05f16p00-ch1sk1fk1fl1	donor 1	0minTNFa	yes	11	0.790641
r03c05f16p00-ch1sk1fk1fl1	donor 1	0minTNFa	yes	12	0.869126
r03c05f16p00-ch1sk1fk1fl1	donor 1	0minTNFa	yes	14	1.11195
r03c05f16p00-ch1sk1fk1fl1	donor 1	0minTNFa	yes	15	1.01726
r03c05f17p00-ch1sk1fk1fl1	donor 1	0minTNFa	yes	1	0.85686
r03c05f17p00-ch1sk1fk1fl1	donor 1	0minTNFa	yes	2	1.00857
r03c05f17p00-ch1sk1fk1fl1	donor 1	0minTNFa	yes	3	0.959088
r03c05f17p00-ch1sk1fk1fl1	donor 1	0minTNFa	yes	4	0.915061
r03c05f17p00-ch1sk1fk1fl1	donor 1	0minTNFa	yes	5	0.755134
r03c05f17p00-ch1sk1fk1fl1	donor 1	0minTNFa	yes	7	1.01763
r03c05f17p00-ch1sk1fk1fl1	donor 1	0minTNFa	yes	9	0.978886
r03c05f17p00-ch1sk1fk1fl1	donor 1	0minTNFa	yes	10	0.986171
r03c05f17p00-ch1sk1fk1fl1	donor 1	0minTNFa	yes	12	0.893623
r03c05f17p00-ch1sk1fk1fl1	donor 1	0minTNFa	yes	14	0.74515
r03c05f17p00-ch1sk1fk1fl1	donor 1	0minTNFa	yes	15	0.982932
r03c05f17p00-ch1sk1fk1fl1	donor 1	0minTNFa	yes	16	1.12147
r03c05f18p00-ch1sk1fk1fl1	donor 1	0minTNFa	yes	1	1.15239
r03c05f18p00-ch1sk1fk1fl1	donor 1	0minTNFa	yes	2	1.03138
r03c05f18p00-ch1sk1fk1fl1	donor 1	0minTNFa	yes	3	0.763933
r03c05f18p00-ch1sk1fk1fl1	donor 1	0minTNFa	yes	4	0.657798
r03c05f18p00-ch1sk1fk1fl1	donor 1	0minTNFa	yes	7	1.30184
r03c05f18p00-ch1sk1fk1fl1	donor 1	0minTNFa	yes	8	1.18835
r03c05f18p00-ch1sk1fk1fl1	donor 1	0minTNFa	yes	9	0.803319
r03c05f18p00-ch1sk1fk1fl1	donor 1	0minTNFa	yes	10	0.866529
r03c05f18p00-ch1sk1fk1fl1	donor 1	0minTNFa	yes	11	0.551715
r03c05f18p00-ch1sk1fk1fl1	donor 1	0minTNFa	yes	12	0.891662
r03c05f18p00-ch1sk1fk1fl1	donor 1	0minTNFa	yes	13	1.24728
r03c05f18p00-ch1sk1fk1fl1	donor 1	0minTNFa	yes	14	1.14542
r03c05f18p00-ch1sk1fk1fl1	donor 1	0minTNFa	yes	15	0.666472
r03c05f18p00-ch1sk1fk1fl1	donor 1	0minTNFa	yes	16	1.04949
r03c05f18p00-ch1sk1fk1fl1	donor 1	0minTNFa	yes	17	1.64968
r03c05f18p00-ch1sk1fk1fl1	donor 1	0minTNFa	yes	19	1.09929
r03c05f19p00-ch1sk1fk1fl1	donor 1	0minTNFa	yes	1	0.852068
r03c05f19p00-ch1sk1fk1fl1	donor 1	0minTNFa	yes	2	0.813488
r03c05f19p00-ch1sk1fk1fl1	donor 1	0minTNFa	yes	3	0.994378
r03c05f19p00-ch1sk1fk1fl1	donor 1	0minTNFa	yes	4	1.06583
r03c05f19p00-ch1sk1fk1fl1	donor 1	0minTNFa	yes	5	1.30835
r03c05f20p00-ch1sk1fk1fl1	donor 1	0minTNFa	yes	1	0.764708
r03c05f20p00-ch1sk1fk1fl1	donor 1	0minTNFa	yes	2	0.947181
r03c05f20p00-ch1sk1fk1fl1	donor 1	0minTNFa	yes	3	0.945628
r03c05f20p00-ch1sk1fk1fl1	donor 1	0minTNFa	yes	4	1.00977
r03c05f20p00-ch1sk1fk1fl1	donor 1	0minTNFa	yes	6	1.01071
r03c05f20p00-ch1sk1fk1fl1	donor 1	0minTNFa	yes	7	1.17108
r03c05f20p00-ch1sk1fk1fl1	donor 1	0minTNFa	yes	10	0.9153
r03c05f20p00-ch1sk1fk1fl1	donor 1	0minTNFa	yes	12	0.75186
r03c05f20p00-ch1sk1fk1fl1	donor 1	0minTNFa	yes	14	0.917597
r03c05f20p00-ch1sk1fk1fl1	donor 1	0minTNFa	yes	16	1.15905
r03c05f21p00-ch1sk1fk1fl1	donor 1	0minTNFa	yes	1	0.902928
r03c05f21p00-ch1sk1fk1fl1	donor 1	0minTNFa	yes	2	0.811987
r03c05f21p00-ch1sk1fk1fl1	donor 1	0minTNFa	yes	3	0.760798
r03c05f21p00-ch1sk1fk1fl1	donor 1	0minTNFa	yes	4	0.846323
r03c05f21p00-ch1sk1fk1fl1	donor 1	0minTNFa	yes	6	0.675498
r03c05f21p00-ch1sk1fk1fl1	donor 1	0minTNFa	yes	7	0.702679
r03c05f21p00-ch1sk1fk1fl1	donor 1	0minTNFa	yes	8	0.829976
r03c05f22p00-ch1sk1fk1fl1	donor 1	0minTNFa	yes	1	0.920704
r03c05f22p00-ch1sk1fk1fl1	donor 1	0minTNFa	yes	2	0.867902
r03c05f22p00-ch1sk1fk1fl1	donor 1	0minTNFa	yes	3	1.07611
r03c05f22p00-ch1sk1fk1fl1	donor 1	0minTNFa	yes	4	1.09233
r03c05f22p00-ch1sk1fk1fl1	donor 1	0minTNFa	yes	5	0.960555
r03c05f22p00-ch1sk1fk1fl1	donor 1	0minTNFa	yes	6	1.23292
r03c05f22p00-ch1sk1fk1fl1	donor 1	0minTNFa	yes	7	0.991071
r03c05f22p00-ch1sk1fk1fl1	donor 1	0minTNFa	yes	8	0.998413
r03c05f22p00-ch1sk1fk1fl1	donor 1	0minTNFa	yes	9	0.701969
r03c05f22p00-ch1sk1fk1fl1	donor 1	0minTNFa	yes	10	1.05708
r03c05f22p00-ch1sk1fk1fl1	donor 1	0minTNFa	yes	12	0.906549
r03c05f22p00-ch1sk1fk1fl1	donor 1	0minTNFa	yes	13	0.912547
r03c05f22p00-ch1sk1fk1fl1	donor 1	0minTNFa	yes	14	0.831745
r03c05f22p00-ch1sk1fk1fl1	donor 1	0minTNFa	yes	15	0.774015
r03c05f22p00-ch1sk1fk1fl1	donor 1	0minTNFa	yes	16	1.0218
r03c05f22p00-ch1sk1fk1fl1	donor 1	0minTNFa	yes	17	1.13784
r03c05f23p00-ch1sk1fk1fl1	donor 1	0minTNFa	yes	1	0.988373
r03c05f23p00-ch1sk1fk1fl1	donor 1	0minTNFa	yes	2	0.891964
r03c05f23p00-ch1sk1fk1fl1	donor 1	0minTNFa	yes	3	1.04056
r03c05f23p00-ch1sk1fk1fl1	donor 1	0minTNFa	yes	4	1.07286
r03c05f23p00-ch1sk1fk1fl1	donor 1	0minTNFa	yes	5	1.13434
r03c05f23p00-ch1sk1fk1fl1	donor 1	0minTNFa	yes	6	1.03606
r03c05f23p00-ch1sk1fk1fl1	donor 1	0minTNFa	yes	7	1.2296
r03c05f23p00-ch1sk1fk1fl1	donor 1	0minTNFa	yes	8	1.10848
r03c05f23p00-ch1sk1fk1fl1	donor 1	0minTNFa	yes	10	0.810263
r03c05f23p00-ch1sk1fk1fl1	donor 1	0minTNFa	yes	11	0.915726
r03c05f23p00-ch1sk1fk1fl1	donor 1	0minTNFa	yes	13	0.739356
r03c05f23p00-ch1sk1fk1fl1	donor 1	0minTNFa	yes	14	0.853167
r03c05f23p00-ch1sk1fk1fl1	donor 1	0minTNFa	yes	15	0.877405
r03c05f23p00-ch1sk1fk1fl1	donor 1	0minTNFa	yes	16	0.730155
r03c05f23p00-ch1sk1fk1fl1	donor 1	0minTNFa	yes	17	0.903257
r03c05f24p00-ch1sk1fk1fl1	donor 1	0minTNFa	yes	1	1.22029
r03c05f24p00-ch1sk1fk1fl1	donor 1	0minTNFa	yes	2	0.885867
r03c05f24p00-ch1sk1fk1fl1	donor 1	0minTNFa	yes	3	0.953332
r03c05f24p00-ch1sk1fk1fl1	donor 1	0minTNFa	yes	4	0.882579
r03c05f24p00-ch1sk1fk1fl1	donor 1	0minTNFa	yes	5	1.0987
r03c05f24p00-ch1sk1fk1fl1	donor 1	0minTNFa	yes	6	0.989552
r03c05f24p00-ch1sk1fk1fl1	donor 1	0minTNFa	yes	8	0.846706
r03c05f24p00-ch1sk1fk1fl1	donor 1	0minTNFa	yes	9	0.775981
r03c05f24p00-ch1sk1fk1fl1	donor 1	0minTNFa	yes	10	0.831563
r03c05f24p00-ch1sk1fk1fl1	donor 1	0minTNFa	yes	12	1.40736
r03c05f25p00-ch1sk1fk1fl1	donor 1	0minTNFa	yes	2	0.994299
r03c05f25p00-ch1sk1fk1fl1	donor 1	0minTNFa	yes	3	0.775672
r03c05f25p00-ch1sk1fk1fl1	donor 1	0minTNFa	yes	4	1.06595
r03c05f25p00-ch1sk1fk1fl1	donor 1	0minTNFa	yes	5	0.72358
r03c05f25p00-ch1sk1fk1fl1	donor 1	0minTNFa	yes	6	0.887317
r03c05f25p00-ch1sk1fk1fl1	donor 1	0minTNFa	yes	7	0.862087
r03c05f25p00-ch1sk1fk1fl1	donor 1	0minTNFa	yes	8	0.944426
r03c05f25p00-ch1sk1fk1fl1	donor 1	0minTNFa	yes	11	0.783832
r03c05f25p00-ch1sk1fk1fl1	donor 1	0minTNFa	yes	12	0.778234
r03c05f26p00-ch1sk1fk1fl1	donor 1	0minTNFa	yes	1	0.931593
r03c05f26p00-ch1sk1fk1fl1	donor 1	0minTNFa	yes	2	1.12727
r03c05f26p00-ch1sk1fk1fl1	donor 1	0minTNFa	yes	3	0.955279
r03c05f26p00-ch1sk1fk1fl1	donor 1	0minTNFa	yes	4	0.677911
r03c05f26p00-ch1sk1fk1fl1	donor 1	0minTNFa	yes	6	1.01066
r03c05f26p00-ch1sk1fk1fl1	donor 1	0minTNFa	yes	7	0.675494
r03c05f26p00-ch1sk1fk1fl1	donor 1	0minTNFa	yes	8	0.738416
r03c05f26p00-ch1sk1fk1fl1	donor 1	0minTNFa	yes	9	0.788176
r03c05f26p00-ch1sk1fk1fl1	donor 1	0minTNFa	yes	10	0.919533
r03c05f26p00-ch1sk1fk1fl1	donor 1	0minTNFa	yes	11	1.05166
r03c05f26p00-ch1sk1fk1fl1	donor 1	0minTNFa	yes	12	0.993468
r03c05f26p00-ch1sk1fk1fl1	donor 1	0minTNFa	yes	13	0.86355
r03c05f27p00-ch1sk1fk1fl1	donor 1	0minTNFa	yes	1	0.805943
r03c05f27p00-ch1sk1fk1fl1	donor 1	0minTNFa	yes	3	1.0733
r03c05f27p00-ch1sk1fk1fl1	donor 1	0minTNFa	yes	4	1.14361
r03c05f27p00-ch1sk1fk1fl1	donor 1	0minTNFa	yes	5	1.34918
r03c05f27p00-ch1sk1fk1fl1	donor 1	0minTNFa	yes	6	1.21569
r03c05f27p00-ch1sk1fk1fl1	donor 1	0minTNFa	yes	7	1.02008
r03c05f27p00-ch1sk1fk1fl1	donor 1	0minTNFa	yes	8	0.759668
r03c05f27p00-ch1sk1fk1fl1	donor 1	0minTNFa	yes	9	1.0894
r03c05f27p00-ch1sk1fk1fl1	donor 1	0minTNFa	yes	10	0.87223
r03c05f27p00-ch1sk1fk1fl1	donor 1	0minTNFa	yes	11	0.85318
r03c05f27p00-ch1sk1fk1fl1	donor 1	0minTNFa	yes	12	0.870055
r03c05f27p00-ch1sk1fk1fl1	donor 1	0minTNFa	yes	16	0.929923
r03c05f28p00-ch1sk1fk1fl1	donor 1	0minTNFa	yes	1	0.920072
r03c05f28p00-ch1sk1fk1fl1	donor 1	0minTNFa	yes	2	0.844129
r03c05f28p00-ch1sk1fk1fl1	donor 1	0minTNFa	yes	3	0.801162
r03c05f28p00-ch1sk1fk1fl1	donor 1	0minTNFa	yes	4	1.008
r03c05f28p00-ch1sk1fk1fl1	donor 1	0minTNFa	yes	5	0.871594
r03c05f28p00-ch1sk1fk1fl1	donor 1	0minTNFa	yes	6	0.863254
r03c05f28p00-ch1sk1fk1fl1	donor 1	0minTNFa	yes	8	0.978229
r03c05f28p00-ch1sk1fk1fl1	donor 1	0minTNFa	yes	9	0.974431
r03c05f28p00-ch1sk1fk1fl1	donor 1	0minTNFa	yes	10	0.864128
r03c05f28p00-ch1sk1fk1fl1	donor 1	0minTNFa	yes	11	0.81595
r03c05f28p00-ch1sk1fk1fl1	donor 1	0minTNFa	yes	12	0.868808
r03c05f28p00-ch1sk1fk1fl1	donor 1	0minTNFa	yes	13	0.75062
r03c05f28p00-ch1sk1fk1fl1	donor 1	0minTNFa	yes	14	0.855429
r03c05f28p00-ch1sk1fk1fl1	donor 1	0minTNFa	yes	15	1.02363
r03c05f29p00-ch1sk1fk1fl1	donor 1	0minTNFa	yes	1	0.816164
r03c05f29p00-ch1sk1fk1fl1	donor 1	0minTNFa	yes	2	0.689056
r03c05f29p00-ch1sk1fk1fl1	donor 1	0minTNFa	yes	3	1.0107
r03c05f29p00-ch1sk1fk1fl1	donor 1	0minTNFa	yes	4	1.01394
r03c05f29p00-ch1sk1fk1fl1	donor 1	0minTNFa	yes	6	0.948812
r03c05f29p00-ch1sk1fk1fl1	donor 1	0minTNFa	yes	7	0.735736
r03c05f29p00-ch1sk1fk1fl1	donor 1	0minTNFa	yes	8	0.65344
r03c05f29p00-ch1sk1fk1fl1	donor 1	0minTNFa	yes	10	1.07928
r03c05f29p00-ch1sk1fk1fl1	donor 1	0minTNFa	yes	11	0.98466
r03c05f29p00-ch1sk1fk1fl1	donor 1	0minTNFa	yes	13	0.908925
r03c05f29p00-ch1sk1fk1fl1	donor 1	0minTNFa	yes	16	1.01832
r03c05f29p00-ch1sk1fk1fl1	donor 1	0minTNFa	yes	17	1.01679
r03c05f30p00-ch1sk1fk1fl1	donor 1	0minTNFa	yes	1	1.18252
r03c05f30p00-ch1sk1fk1fl1	donor 1	0minTNFa	yes	2	0.975286
r03c05f30p00-ch1sk1fk1fl1	donor 1	0minTNFa	yes	3	0.733779
r03c05f30p00-ch1sk1fk1fl1	donor 1	0minTNFa	yes	4	1.219
r03c05f30p00-ch1sk1fk1fl1	donor 1	0minTNFa	yes	8	1.15087
r03c05f30p00-ch1sk1fk1fl1	donor 1	0minTNFa	yes	9	1.04999
r03c05f31p00-ch1sk1fk1fl1	donor 1	0minTNFa	yes	1	1.13192
r03c05f31p00-ch1sk1fk1fl1	donor 1	0minTNFa	yes	4	0.695423
r03c05f31p00-ch1sk1fk1fl1	donor 1	0minTNFa	yes	9	1.14156
r03c05f31p00-ch1sk1fk1fl1	donor 1	0minTNFa	yes	10	1.12611
r03c05f31p00-ch1sk1fk1fl1	donor 1	0minTNFa	yes	11	1.00376
r03c05f31p00-ch1sk1fk1fl1	donor 1	0minTNFa	yes	17	0.466798
r03c05f32p00-ch1sk1fk1fl1	donor 1	0minTNFa	yes	1	0.664022
r03c05f32p00-ch1sk1fk1fl1	donor 1	0minTNFa	yes	2	0.926286
r03c05f32p00-ch1sk1fk1fl1	donor 1	0minTNFa	yes	3	0.889873
r03c05f32p00-ch1sk1fk1fl1	donor 1	0minTNFa	yes	4	1.46704
r03c05f32p00-ch1sk1fk1fl1	donor 1	0minTNFa	yes	5	0.959074
r03c05f32p00-ch1sk1fk1fl1	donor 1	0minTNFa	yes	7	0.947738
r03c05f32p00-ch1sk1fk1fl1	donor 1	0minTNFa	yes	9	0.906757
r03c05f32p00-ch1sk1fk1fl1	donor 1	0minTNFa	yes	11	0.883082
r03c05f32p00-ch1sk1fk1fl1	donor 1	0minTNFa	yes	12	0.891567
r03c05f33p00-ch1sk1fk1fl1	donor 1	0minTNFa	yes	2	0.990386
r03c05f33p00-ch1sk1fk1fl1	donor 1	0minTNFa	yes	3	1.02695
r03c05f34p00-ch1sk1fk1fl1	donor 1	0minTNFa	yes	1	0.92689
r03c05f34p00-ch1sk1fk1fl1	donor 1	0minTNFa	yes	2	1.32042
r03c05f34p00-ch1sk1fk1fl1	donor 1	0minTNFa	yes	3	1.06362
r03c05f34p00-ch1sk1fk1fl1	donor 1	0minTNFa	yes	4	1.2256
r03c05f34p00-ch1sk1fk1fl1	donor 1	0minTNFa	yes	5	0.793522
r03c05f34p00-ch1sk1fk1fl1	donor 1	0minTNFa	yes	6	0.839301
r03c05f34p00-ch1sk1fk1fl1	donor 1	0minTNFa	yes	7	1.36174
r03c05f34p00-ch1sk1fk1fl1	donor 1	0minTNFa	yes	8	0.770095
r03c05f34p00-ch1sk1fk1fl1	donor 1	0minTNFa	yes	9	1.18224
r03c05f34p00-ch1sk1fk1fl1	donor 1	0minTNFa	yes	10	1.02341
r03c05f34p00-ch1sk1fk1fl1	donor 1	0minTNFa	yes	11	1.79627
r03c05f34p00-ch1sk1fk1fl1	donor 1	0minTNFa	yes	12	1.1242
r03c05f34p00-ch1sk1fk1fl1	donor 1	0minTNFa	yes	13	1.02681
r03c05f34p00-ch1sk1fk1fl1	donor 1	0minTNFa	yes	14	0.551157
r03c05f34p00-ch1sk1fk1fl1	donor 1	0minTNFa	yes	15	2.83792
r03c05f34p00-ch1sk1fk1fl1	donor 1	0minTNFa	yes	16	0.807243
r03c05f34p00-ch1sk1fk1fl1	donor 1	0minTNFa	yes	17	0.817514
r03c05f34p00-ch1sk1fk1fl1	donor 1	0minTNFa	yes	18	1.00752
r03c05f34p00-ch1sk1fk1fl1	donor 1	0minTNFa	yes	19	0.561221
r03c05f34p00-ch1sk1fk1fl1	donor 1	0minTNFa	yes	20	0.997292
r03c05f34p00-ch1sk1fk1fl1	donor 1	0minTNFa	yes	21	0.764921
r03c05f34p00-ch1sk1fk1fl1	donor 1	0minTNFa	yes	22	0.835235
r03c05f34p00-ch1sk1fk1fl1	donor 1	0minTNFa	yes	24	1.0607
r03c05f35p00-ch1sk1fk1fl1	donor 1	0minTNFa	yes	1	1.04618
r03c05f35p00-ch1sk1fk1fl1	donor 1	0minTNFa	yes	2	0.811252
r03c05f35p00-ch1sk1fk1fl1	donor 1	0minTNFa	yes	3	0.89316
r03c05f35p00-ch1sk1fk1fl1	donor 1	0minTNFa	yes	4	0.851407
r03c05f35p00-ch1sk1fk1fl1	donor 1	0minTNFa	yes	5	0.789925
r03c05f35p00-ch1sk1fk1fl1	donor 1	0minTNFa	yes	6	0.931762
r03c05f35p00-ch1sk1fk1fl1	donor 1	0minTNFa	yes	7	1.08168
r03c05f35p00-ch1sk1fk1fl1	donor 1	0minTNFa	yes	8	1.08161
r03c05f35p00-ch1sk1fk1fl1	donor 1	0minTNFa	yes	10	0.962294
r03c05f35p00-ch1sk1fk1fl1	donor 1	0minTNFa	yes	11	1.00246
r03c05f35p00-ch1sk1fk1fl1	donor 1	0minTNFa	yes	13	0.992894
r03c05f35p00-ch1sk1fk1fl1	donor 1	0minTNFa	yes	14	1.17485
r03c05f35p00-ch1sk1fk1fl1	donor 1	0minTNFa	yes	15	0.722796
r03c05f35p00-ch1sk1fk1fl1	donor 1	0minTNFa	yes	18	1.24441
r03c05f36p00-ch1sk1fk1fl1	donor 1	0minTNFa	yes	1	1.05961
r03c05f36p00-ch1sk1fk1fl1	donor 1	0minTNFa	yes	2	0.940856
r03c05f36p00-ch1sk1fk1fl1	donor 1	0minTNFa	yes	5	0.855959
r03c05f37p00-ch1sk1fk1fl1	donor 1	0minTNFa	yes	1	1.22815
r03c05f37p00-ch1sk1fk1fl1	donor 1	0minTNFa	yes	2	0.780979
r03c05f37p00-ch1sk1fk1fl1	donor 1	0minTNFa	yes	3	0.787084
r03c05f38p00-ch1sk1fk1fl1	donor 1	0minTNFa	yes	1	1.18334
r03c05f38p00-ch1sk1fk1fl1	donor 1	0minTNFa	yes	2	1.1358
r03c05f38p00-ch1sk1fk1fl1	donor 1	0minTNFa	yes	3	1.3294
r03c05f38p00-ch1sk1fk1fl1	donor 1	0minTNFa	yes	4	1.09056
r03c05f38p00-ch1sk1fk1fl1	donor 1	0minTNFa	yes	6	0.933752
r03c05f38p00-ch1sk1fk1fl1	donor 1	0minTNFa	yes	7	0.668921
r03c05f38p00-ch1sk1fk1fl1	donor 1	0minTNFa	yes	8	0.974635
r03c05f38p00-ch1sk1fk1fl1	donor 1	0minTNFa	yes	9	0.833228
r03c06f01p00-ch1sk1fk1fl1	donor 2	0minTNFa	no	1	0.838054
r03c06f01p00-ch1sk1fk1fl1	donor 2	0minTNFa	no	2	1.16579
r03c06f02p00-ch1sk1fk1fl1	donor 2	0minTNFa	no	1	1.40284
r03c06f02p00-ch1sk1fk1fl1	donor 2	0minTNFa	no	2	1.35601
r03c06f02p00-ch1sk1fk1fl1	donor 2	0minTNFa	no	3	0.897977
r03c06f02p00-ch1sk1fk1fl1	donor 2	0minTNFa	no	4	0.642825
r03c06f02p00-ch1sk1fk1fl1	donor 2	0minTNFa	no	6	1.1579
r03c06f02p00-ch1sk1fk1fl1	donor 2	0minTNFa	no	7	1.0605
r03c06f02p00-ch1sk1fk1fl1	donor 2	0minTNFa	no	10	0.760458
r03c06f02p00-ch1sk1fk1fl1	donor 2	0minTNFa	no	11	1.00509
r03c06f03p00-ch1sk1fk1fl1	donor 2	0minTNFa	no	2	0.852253
r03c06f03p00-ch1sk1fk1fl1	donor 2	0minTNFa	no	3	0.778094
r03c06f03p00-ch1sk1fk1fl1	donor 2	0minTNFa	no	4	0.804133
r03c06f03p00-ch1sk1fk1fl1	donor 2	0minTNFa	no	6	1.01158
r03c06f03p00-ch1sk1fk1fl1	donor 2	0minTNFa	no	7	0.844419
r03c06f04p00-ch1sk1fk1fl1	donor 2	0minTNFa	no	1	0.773009
r03c06f04p00-ch1sk1fk1fl1	donor 2	0minTNFa	no	3	0.949839
r03c06f04p00-ch1sk1fk1fl1	donor 2	0minTNFa	no	4	0.616941
r03c06f04p00-ch1sk1fk1fl1	donor 2	0minTNFa	no	5	0.752426
r03c06f04p00-ch1sk1fk1fl1	donor 2	0minTNFa	no	8	0.781202
r03c06f04p00-ch1sk1fk1fl1	donor 2	0minTNFa	no	10	1.43902
r03c06f05p00-ch1sk1fk1fl1	donor 2	0minTNFa	no	1	0.906064
r03c06f05p00-ch1sk1fk1fl1	donor 2	0minTNFa	no	2	1.06909
r03c06f05p00-ch1sk1fk1fl1	donor 2	0minTNFa	no	3	1.04522
r03c06f05p00-ch1sk1fk1fl1	donor 2	0minTNFa	no	5	0.811567
r03c06f05p00-ch1sk1fk1fl1	donor 2	0minTNFa	no	6	0.788752
r03c06f05p00-ch1sk1fk1fl1	donor 2	0minTNFa	no	8	1.02747
r03c06f06p00-ch1sk1fk1fl1	donor 2	0minTNFa	no	1	0.908734
r03c06f06p00-ch1sk1fk1fl1	donor 2	0minTNFa	no	2	0.927833
r03c06f06p00-ch1sk1fk1fl1	donor 2	0minTNFa	no	3	0.914906
r03c06f06p00-ch1sk1fk1fl1	donor 2	0minTNFa	no	4	1.22342
r03c06f07p00-ch1sk1fk1fl1	donor 2	0minTNFa	no	2	1.185
r03c06f07p00-ch1sk1fk1fl1	donor 2	0minTNFa	no	3	1.02995
r03c06f07p00-ch1sk1fk1fl1	donor 2	0minTNFa	no	4	0.774056
r03c06f07p00-ch1sk1fk1fl1	donor 2	0minTNFa	no	5	1.2819
r03c06f07p00-ch1sk1fk1fl1	donor 2	0minTNFa	no	7	0.685374
r03c06f07p00-ch1sk1fk1fl1	donor 2	0minTNFa	no	8	0.814675
r03c06f08p00-ch1sk1fk1fl1	donor 2	0minTNFa	no	2	1.66087
r03c06f08p00-ch1sk1fk1fl1	donor 2	0minTNFa	no	3	0.667444
r03c06f09p00-ch1sk1fk1fl1	donor 2	0minTNFa	no	1	0.99635
r03c06f09p00-ch1sk1fk1fl1	donor 2	0minTNFa	no	2	1.13318
r03c06f09p00-ch1sk1fk1fl1	donor 2	0minTNFa	no	3	0.933112
r03c06f09p00-ch1sk1fk1fl1	donor 2	0minTNFa	no	5	0.967327
r03c06f10p00-ch1sk1fk1fl1	donor 2	0minTNFa	no	1	0.678296
r03c06f10p00-ch1sk1fk1fl1	donor 2	0minTNFa	no	4	0.953168
r03c06f11p00-ch1sk1fk1fl1	donor 2	0minTNFa	no	1	1.00115
r03c06f11p00-ch1sk1fk1fl1	donor 2	0minTNFa	no	2	0.699799
r03c06f11p00-ch1sk1fk1fl1	donor 2	0minTNFa	no	5	1.18391
r03c06f11p00-ch1sk1fk1fl1	donor 2	0minTNFa	no	6	1.27594
r03c06f11p00-ch1sk1fk1fl1	donor 2	0minTNFa	no	7	1.30072
r03c06f12p00-ch1sk1fk1fl1	donor 2	0minTNFa	no	1	1.01555
r03c06f12p00-ch1sk1fk1fl1	donor 2	0minTNFa	no	3	1.0777
r03c06f12p00-ch1sk1fk1fl1	donor 2	0minTNFa	no	5	1.12515
r03c06f12p00-ch1sk1fk1fl1	donor 2	0minTNFa	no	6	0.86639
r03c06f12p00-ch1sk1fk1fl1	donor 2	0minTNFa	no	8	0.74395
r03c06f12p00-ch1sk1fk1fl1	donor 2	0minTNFa	no	11	0.874369
r03c06f12p00-ch1sk1fk1fl1	donor 2	0minTNFa	no	12	1.01418
r03c06f13p00-ch1sk1fk1fl1	donor 2	0minTNFa	no	1	1.11925
r03c06f13p00-ch1sk1fk1fl1	donor 2	0minTNFa	no	2	0.739936
r03c06f15p00-ch1sk1fk1fl1	donor 2	0minTNFa	no	1	1.07381
r03c06f16p00-ch1sk1fk1fl1	donor 2	0minTNFa	no	1	0.778431
r03c06f16p00-ch1sk1fk1fl1	donor 2	0minTNFa	no	2	0.709198
r03c06f16p00-ch1sk1fk1fl1	donor 2	0minTNFa	no	3	1.17516
r03c06f16p00-ch1sk1fk1fl1	donor 2	0minTNFa	no	5	0.985667
r03c06f17p00-ch1sk1fk1fl1	donor 2	0minTNFa	no	3	0.712763
r03c06f17p00-ch1sk1fk1fl1	donor 2	0minTNFa	no	4	1.37845
r03c06f18p00-ch1sk1fk1fl1	donor 2	0minTNFa	no	1	1.42845
r03c06f18p00-ch1sk1fk1fl1	donor 2	0minTNFa	no	2	0.88858
r03c06f18p00-ch1sk1fk1fl1	donor 2	0minTNFa	no	3	0.941916
r03c06f18p00-ch1sk1fk1fl1	donor 2	0minTNFa	no	5	1.07503
r03c06f19p00-ch1sk1fk1fl1	donor 2	0minTNFa	no	1	6.02719
r03c06f19p00-ch1sk1fk1fl1	donor 2	0minTNFa	no	2	0.7594
r03c06f19p00-ch1sk1fk1fl1	donor 2	0minTNFa	no	3	1.19484
r03c06f19p00-ch1sk1fk1fl1	donor 2	0minTNFa	no	5	0.952452
r03c06f20p00-ch1sk1fk1fl1	donor 2	0minTNFa	no	1	0.826021
r03c06f20p00-ch1sk1fk1fl1	donor 2	0minTNFa	no	2	0.961354
r03c06f20p00-ch1sk1fk1fl1	donor 2	0minTNFa	no	3	0.666699
r03c06f20p00-ch1sk1fk1fl1	donor 2	0minTNFa	no	4	0.98899
r03c06f21p00-ch1sk1fk1fl1	donor 2	0minTNFa	no	1	0.909718
r03c06f21p00-ch1sk1fk1fl1	donor 2	0minTNFa	no	2	0.768109
r03c06f22p00-ch1sk1fk1fl1	donor 2	0minTNFa	no	1	0.863996
r03c06f22p00-ch1sk1fk1fl1	donor 2	0minTNFa	no	2	1.11973
r03c06f25p00-ch1sk1fk1fl1	donor 2	0minTNFa	no	1	1.29348
r03c06f25p00-ch1sk1fk1fl1	donor 2	0minTNFa	no	2	0.748438
r03c06f25p00-ch1sk1fk1fl1	donor 2	0minTNFa	no	3	0.476051
r03c06f26p00-ch1sk1fk1fl1	donor 2	0minTNFa	no	1	0.970215
r03c06f26p00-ch1sk1fk1fl1	donor 2	0minTNFa	no	2	1.00267
r03c06f27p00-ch1sk1fk1fl1	donor 2	0minTNFa	no	1	1.28496
r03c06f27p00-ch1sk1fk1fl1	donor 2	0minTNFa	no	2	0.933733
r03c06f28p00-ch1sk1fk1fl1	donor 2	0minTNFa	no	1	0.955133
r03c06f28p00-ch1sk1fk1fl1	donor 2	0minTNFa	no	2	0.728551
r03c06f29p00-ch1sk1fk1fl1	donor 2	0minTNFa	no	1	0.65988
r03c06f30p00-ch1sk1fk1fl1	donor 2	0minTNFa	no	1	1.12633
r03c06f30p00-ch1sk1fk1fl1	donor 2	0minTNFa	no	2	1.04787
r03c06f31p00-ch1sk1fk1fl1	donor 2	0minTNFa	no	1	1.11756
r03c06f31p00-ch1sk1fk1fl1	donor 2	0minTNFa	no	2	1.14818
r03c06f31p00-ch1sk1fk1fl1	donor 2	0minTNFa	no	3	0.639522
r03c06f31p00-ch1sk1fk1fl1	donor 2	0minTNFa	no	5	1.1654
r03c06f31p00-ch1sk1fk1fl1	donor 2	0minTNFa	no	6	0.77364
r03c06f33p00-ch1sk1fk1fl1	donor 2	0minTNFa	no	1	0.690667
r03c06f33p00-ch1sk1fk1fl1	donor 2	0minTNFa	no	2	0.95512
r03c06f34p00-ch1sk1fk1fl1	donor 2	0minTNFa	no	1	0.563583
r03c06f34p00-ch1sk1fk1fl1	donor 2	0minTNFa	no	2	0.856904
r03c06f35p00-ch1sk1fk1fl1	donor 2	0minTNFa	no	1	1.21695
r03c06f36p00-ch1sk1fk1fl1	donor 2	0minTNFa	no	1	1.09222
r03c06f36p00-ch1sk1fk1fl1	donor 2	0minTNFa	no	2	0.641281
r03c06f38p00-ch1sk1fk1fl1	donor 2	0minTNFa	no	1	1.07229
r03c08f01p00-ch1sk1fk1fl1	donor 2	0minTNFa	yes	1	0.967454
r03c08f01p00-ch1sk1fk1fl1	donor 2	0minTNFa	yes	3	0.891894
r03c08f02p00-ch1sk1fk1fl1	donor 2	0minTNFa	yes	2	0.902813
r03c08f02p00-ch1sk1fk1fl1	donor 2	0minTNFa	yes	3	0.853909
r03c08f02p00-ch1sk1fk1fl1	donor 2	0minTNFa	yes	7	1.00805
r03c08f02p00-ch1sk1fk1fl1	donor 2	0minTNFa	yes	9	0.525434
r03c08f02p00-ch1sk1fk1fl1	donor 2	0minTNFa	yes	11	0.717579
r03c08f03p00-ch1sk1fk1fl1	donor 2	0minTNFa	yes	1	1.18033
r03c08f03p00-ch1sk1fk1fl1	donor 2	0minTNFa	yes	2	0.970721
r03c08f03p00-ch1sk1fk1fl1	donor 2	0minTNFa	yes	3	0.841434
r03c08f03p00-ch1sk1fk1fl1	donor 2	0minTNFa	yes	4	0.798982
r03c08f04p00-ch1sk1fk1fl1	donor 2	0minTNFa	yes	1	1.00148
r03c08f04p00-ch1sk1fk1fl1	donor 2	0minTNFa	yes	2	0.951597
r03c08f04p00-ch1sk1fk1fl1	donor 2	0minTNFa	yes	4	0.895324
r03c08f04p00-ch1sk1fk1fl1	donor 2	0minTNFa	yes	5	1.06972
r03c08f04p00-ch1sk1fk1fl1	donor 2	0minTNFa	yes	6	1.44215
r03c08f05p00-ch1sk1fk1fl1	donor 2	0minTNFa	yes	1	0.72908
r03c08f05p00-ch1sk1fk1fl1	donor 2	0minTNFa	yes	2	2.12917
r03c08f05p00-ch1sk1fk1fl1	donor 2	0minTNFa	yes	3	1.22937
r03c08f05p00-ch1sk1fk1fl1	donor 2	0minTNFa	yes	4	0.654466
r03c08f05p00-ch1sk1fk1fl1	donor 2	0minTNFa	yes	5	0.582874
r03c08f06p00-ch1sk1fk1fl1	donor 2	0minTNFa	yes	1	0.843963
r03c08f06p00-ch1sk1fk1fl1	donor 2	0minTNFa	yes	3	1.0316
r03c08f06p00-ch1sk1fk1fl1	donor 2	0minTNFa	yes	4	1.05811
r03c08f06p00-ch1sk1fk1fl1	donor 2	0minTNFa	yes	5	0.804114
r03c08f07p00-ch1sk1fk1fl1	donor 2	0minTNFa	yes	2	0.886657
r03c08f07p00-ch1sk1fk1fl1	donor 2	0minTNFa	yes	3	1.02994
r03c08f07p00-ch1sk1fk1fl1	donor 2	0minTNFa	yes	4	1.15385
r03c08f07p00-ch1sk1fk1fl1	donor 2	0minTNFa	yes	5	1.09715
r03c08f08p00-ch1sk1fk1fl1	donor 2	0minTNFa	yes	1	2.31357
r03c08f08p00-ch1sk1fk1fl1	donor 2	0minTNFa	yes	4	0.754247
r03c08f08p00-ch1sk1fk1fl1	donor 2	0minTNFa	yes	7	0.998755
r03c08f08p00-ch1sk1fk1fl1	donor 2	0minTNFa	yes	8	0.755026
r03c08f08p00-ch1sk1fk1fl1	donor 2	0minTNFa	yes	9	1.12236
r03c08f08p00-ch1sk1fk1fl1	donor 2	0minTNFa	yes	10	0.864046
r03c08f08p00-ch1sk1fk1fl1	donor 2	0minTNFa	yes	12	0.930696
r03c08f09p00-ch1sk1fk1fl1	donor 2	0minTNFa	yes	2	1.04506
r03c08f09p00-ch1sk1fk1fl1	donor 2	0minTNFa	yes	5	0.960677
r03c08f09p00-ch1sk1fk1fl1	donor 2	0minTNFa	yes	6	1.00534
r03c08f09p00-ch1sk1fk1fl1	donor 2	0minTNFa	yes	12	0.961259
r03c08f09p00-ch1sk1fk1fl1	donor 2	0minTNFa	yes	13	0.802456
r03c08f10p00-ch1sk1fk1fl1	donor 2	0minTNFa	yes	1	0.78178
r03c08f10p00-ch1sk1fk1fl1	donor 2	0minTNFa	yes	2	1.00036
r03c08f10p00-ch1sk1fk1fl1	donor 2	0minTNFa	yes	3	1.10427
r03c08f10p00-ch1sk1fk1fl1	donor 2	0minTNFa	yes	4	1.22848
r03c08f10p00-ch1sk1fk1fl1	donor 2	0minTNFa	yes	5	1.11625
r03c08f11p00-ch1sk1fk1fl1	donor 2	0minTNFa	yes	1	1.07694
r03c08f12p00-ch1sk1fk1fl1	donor 2	0minTNFa	yes	1	1.15024
r03c08f12p00-ch1sk1fk1fl1	donor 2	0minTNFa	yes	2	0.900864
r03c08f12p00-ch1sk1fk1fl1	donor 2	0minTNFa	yes	3	0.949246
r03c08f12p00-ch1sk1fk1fl1	donor 2	0minTNFa	yes	4	1.0764
r03c08f13p00-ch1sk1fk1fl1	donor 2	0minTNFa	yes	1	1.21781
r03c08f14p00-ch1sk1fk1fl1	donor 2	0minTNFa	yes	1	0.907907
r03c08f14p00-ch1sk1fk1fl1	donor 2	0minTNFa	yes	4	0.773108
r03c08f14p00-ch1sk1fk1fl1	donor 2	0minTNFa	yes	5	1.10954
r03c08f14p00-ch1sk1fk1fl1	donor 2	0minTNFa	yes	8	1.01529
r03c08f14p00-ch1sk1fk1fl1	donor 2	0minTNFa	yes	10	1.09053
r03c08f15p00-ch1sk1fk1fl1	donor 2	0minTNFa	yes	1	0.794306
r03c08f16p00-ch1sk1fk1fl1	donor 2	0minTNFa	yes	1	0.975283
r03c08f16p00-ch1sk1fk1fl1	donor 2	0minTNFa	yes	3	1.0658
r03c08f17p00-ch1sk1fk1fl1	donor 2	0minTNFa	yes	1	1.23622
r03c08f17p00-ch1sk1fk1fl1	donor 2	0minTNFa	yes	2	1.26233
r03c08f17p00-ch1sk1fk1fl1	donor 2	0minTNFa	yes	3	1.38934
r03c08f17p00-ch1sk1fk1fl1	donor 2	0minTNFa	yes	4	0.980963
r03c08f17p00-ch1sk1fk1fl1	donor 2	0minTNFa	yes	5	1.64763
r03c08f18p00-ch1sk1fk1fl1	donor 2	0minTNFa	yes	1	1.40557
r03c08f18p00-ch1sk1fk1fl1	donor 2	0minTNFa	yes	2	1.15532
r03c08f19p00-ch1sk1fk1fl1	donor 2	0minTNFa	yes	1	1.07692
r03c08f19p00-ch1sk1fk1fl1	donor 2	0minTNFa	yes	2	0.937904
r03c08f20p00-ch1sk1fk1fl1	donor 2	0minTNFa	yes	3	0.920426
r03c08f21p00-ch1sk1fk1fl1	donor 2	0minTNFa	yes	2	0.737466
r03c08f22p00-ch1sk1fk1fl1	donor 2	0minTNFa	yes	1	0.846291
r03c08f22p00-ch1sk1fk1fl1	donor 2	0minTNFa	yes	2	1.09066
r03c08f22p00-ch1sk1fk1fl1	donor 2	0minTNFa	yes	3	1.15722
r03c08f23p00-ch1sk1fk1fl1	donor 2	0minTNFa	yes	1	1.01366
r03c08f24p00-ch1sk1fk1fl1	donor 2	0minTNFa	yes	1	0.878519
r03c08f24p00-ch1sk1fk1fl1	donor 2	0minTNFa	yes	3	0.771016
r03c08f25p00-ch1sk1fk1fl1	donor 2	0minTNFa	yes	1	0.710622
r03c08f25p00-ch1sk1fk1fl1	donor 2	0minTNFa	yes	2	0.887069
r03c08f27p00-ch1sk1fk1fl1	donor 2	0minTNFa	yes	1	1.03709
r03c08f27p00-ch1sk1fk1fl1	donor 2	0minTNFa	yes	2	0.726725
r03c08f27p00-ch1sk1fk1fl1	donor 2	0minTNFa	yes	3	1.05403
r03c08f27p00-ch1sk1fk1fl1	donor 2	0minTNFa	yes	4	0.6519
r03c08f27p00-ch1sk1fk1fl1	donor 2	0minTNFa	yes	5	0.696286
r03c08f27p00-ch1sk1fk1fl1	donor 2	0minTNFa	yes	7	1.06646
r03c08f28p00-ch1sk1fk1fl1	donor 2	0minTNFa	yes	1	0.874451
r03c08f28p00-ch1sk1fk1fl1	donor 2	0minTNFa	yes	2	0.724225
r03c08f28p00-ch1sk1fk1fl1	donor 2	0minTNFa	yes	3	1.06375
r03c08f29p00-ch1sk1fk1fl1	donor 2	0minTNFa	yes	2	1.07605
r03c08f29p00-ch1sk1fk1fl1	donor 2	0minTNFa	yes	3	1.06328
r03c08f29p00-ch1sk1fk1fl1	donor 2	0minTNFa	yes	5	1.29939
r03c08f29p00-ch1sk1fk1fl1	donor 2	0minTNFa	yes	9	1.37181
r03c08f30p00-ch1sk1fk1fl1	donor 2	0minTNFa	yes	1	2.2858
r03c08f31p00-ch1sk1fk1fl1	donor 2	0minTNFa	yes	1	1.09116
r03c08f31p00-ch1sk1fk1fl1	donor 2	0minTNFa	yes	3	1.11375
r03c08f32p00-ch1sk1fk1fl1	donor 2	0minTNFa	yes	1	1.01828
r03c08f32p00-ch1sk1fk1fl1	donor 2	0minTNFa	yes	2	1.08721
r03c08f32p00-ch1sk1fk1fl1	donor 2	0minTNFa	yes	3	0.902519
r03c08f32p00-ch1sk1fk1fl1	donor 2	0minTNFa	yes	4	0.847792
r03c08f32p00-ch1sk1fk1fl1	donor 2	0minTNFa	yes	6	0.861262
r03c08f33p00-ch1sk1fk1fl1	donor 2	0minTNFa	yes	1	1.01025
r03c08f34p00-ch1sk1fk1fl1	donor 2	0minTNFa	yes	1	0.835636
r03c08f38p00-ch1sk1fk1fl1	donor 2	0minTNFa	yes	1	1.6315
r03c08f38p00-ch1sk1fk1fl1	donor 2	0minTNFa	yes	2	0.893609
r03c08f38p00-ch1sk1fk1fl1	donor 2	0minTNFa	yes	3	1.09485
r04c03f01p00-ch1sk1fk1fl1	donor 1	0minTNFa	no	1	1.06489
r04c03f01p00-ch1sk1fk1fl1	donor 1	0minTNFa	no	2	1.13025
r04c03f01p00-ch1sk1fk1fl1	donor 1	0minTNFa	no	3	1.03862
r04c03f01p00-ch1sk1fk1fl1	donor 1	0minTNFa	no	4	1.32874
r04c03f01p00-ch1sk1fk1fl1	donor 1	0minTNFa	no	5	0.863439
r04c03f01p00-ch1sk1fk1fl1	donor 1	0minTNFa	no	6	1.09681
r04c03f01p00-ch1sk1fk1fl1	donor 1	0minTNFa	no	8	1.06974
r04c03f01p00-ch1sk1fk1fl1	donor 1	0minTNFa	no	9	1.21792
r04c03f01p00-ch1sk1fk1fl1	donor 1	0minTNFa	no	11	0.980101
r04c03f01p00-ch1sk1fk1fl1	donor 1	0minTNFa	no	12	1.1418
r04c03f01p00-ch1sk1fk1fl1	donor 1	0minTNFa	no	13	0.857111
r04c03f01p00-ch1sk1fk1fl1	donor 1	0minTNFa	no	15	0.884628
r04c03f01p00-ch1sk1fk1fl1	donor 1	0minTNFa	no	17	0.821126
r04c03f01p00-ch1sk1fk1fl1	donor 1	0minTNFa	no	18	0.930097
r04c03f01p00-ch1sk1fk1fl1	donor 1	0minTNFa	no	19	0.891072
r04c03f01p00-ch1sk1fk1fl1	donor 1	0minTNFa	no	24	1.09208
r04c03f02p00-ch1sk1fk1fl1	donor 1	0minTNFa	no	1	0.852676
r04c03f02p00-ch1sk1fk1fl1	donor 1	0minTNFa	no	2	1.0838
r04c03f02p00-ch1sk1fk1fl1	donor 1	0minTNFa	no	3	0.732107
r04c03f02p00-ch1sk1fk1fl1	donor 1	0minTNFa	no	4	0.977647
r04c03f02p00-ch1sk1fk1fl1	donor 1	0minTNFa	no	5	1.00639
r04c03f02p00-ch1sk1fk1fl1	donor 1	0minTNFa	no	6	1.29196
r04c03f02p00-ch1sk1fk1fl1	donor 1	0minTNFa	no	7	1.24113
r04c03f02p00-ch1sk1fk1fl1	donor 1	0minTNFa	no	8	0.95237
r04c03f02p00-ch1sk1fk1fl1	donor 1	0minTNFa	no	9	1.44687
r04c03f02p00-ch1sk1fk1fl1	donor 1	0minTNFa	no	10	0.80526
r04c03f02p00-ch1sk1fk1fl1	donor 1	0minTNFa	no	11	1.03911
r04c03f02p00-ch1sk1fk1fl1	donor 1	0minTNFa	no	12	0.97546
r04c03f02p00-ch1sk1fk1fl1	donor 1	0minTNFa	no	14	0.670936
r04c03f02p00-ch1sk1fk1fl1	donor 1	0minTNFa	no	15	0.985579
r04c03f02p00-ch1sk1fk1fl1	donor 1	0minTNFa	no	16	1.0577
r04c03f02p00-ch1sk1fk1fl1	donor 1	0minTNFa	no	17	0.962084
r04c03f02p00-ch1sk1fk1fl1	donor 1	0minTNFa	no	20	0.943124
r04c03f02p00-ch1sk1fk1fl1	donor 1	0minTNFa	no	21	1.16252
r04c03f02p00-ch1sk1fk1fl1	donor 1	0minTNFa	no	22	1.20123
r04c03f02p00-ch1sk1fk1fl1	donor 1	0minTNFa	no	23	1.03367
r04c03f02p00-ch1sk1fk1fl1	donor 1	0minTNFa	no	25	1.35514
r04c03f03p00-ch1sk1fk1fl1	donor 1	0minTNFa	no	1	1.16859
r04c03f03p00-ch1sk1fk1fl1	donor 1	0minTNFa	no	2	1.22969
r04c03f03p00-ch1sk1fk1fl1	donor 1	0minTNFa	no	3	1.11206
r04c03f03p00-ch1sk1fk1fl1	donor 1	0minTNFa	no	4	0.846421
r04c03f03p00-ch1sk1fk1fl1	donor 1	0minTNFa	no	5	1.05961
r04c03f03p00-ch1sk1fk1fl1	donor 1	0minTNFa	no	6	1.23811
r04c03f03p00-ch1sk1fk1fl1	donor 1	0minTNFa	no	7	1.11371
r04c03f03p00-ch1sk1fk1fl1	donor 1	0minTNFa	no	8	1.15957
r04c03f03p00-ch1sk1fk1fl1	donor 1	0minTNFa	no	9	0.658642
r04c03f03p00-ch1sk1fk1fl1	donor 1	0minTNFa	no	10	0.766171
r04c03f03p00-ch1sk1fk1fl1	donor 1	0minTNFa	no	11	1.13074
r04c03f03p00-ch1sk1fk1fl1	donor 1	0minTNFa	no	12	0.885796
r04c03f03p00-ch1sk1fk1fl1	donor 1	0minTNFa	no	13	1.24507
r04c03f03p00-ch1sk1fk1fl1	donor 1	0minTNFa	no	15	1.03734
r04c03f03p00-ch1sk1fk1fl1	donor 1	0minTNFa	no	17	1.64885
r04c03f03p00-ch1sk1fk1fl1	donor 1	0minTNFa	no	19	1.27823
r04c03f03p00-ch1sk1fk1fl1	donor 1	0minTNFa	no	20	1.34475
r04c03f03p00-ch1sk1fk1fl1	donor 1	0minTNFa	no	21	0.499408
r04c03f03p00-ch1sk1fk1fl1	donor 1	0minTNFa	no	22	0.867932
r04c03f03p00-ch1sk1fk1fl1	donor 1	0minTNFa	no	23	1.36198
r04c03f03p00-ch1sk1fk1fl1	donor 1	0minTNFa	no	24	0.512965
r04c03f03p00-ch1sk1fk1fl1	donor 1	0minTNFa	no	25	1.02869
r04c03f03p00-ch1sk1fk1fl1	donor 1	0minTNFa	no	27	1.25026
r04c03f03p00-ch1sk1fk1fl1	donor 1	0minTNFa	no	28	1.06779
r04c03f03p00-ch1sk1fk1fl1	donor 1	0minTNFa	no	31	1.03447
r04c03f04p00-ch1sk1fk1fl1	donor 1	0minTNFa	no	1	0.973372
r04c03f04p00-ch1sk1fk1fl1	donor 1	0minTNFa	no	2	1.23737
r04c03f04p00-ch1sk1fk1fl1	donor 1	0minTNFa	no	3	0.904309
r04c03f04p00-ch1sk1fk1fl1	donor 1	0minTNFa	no	4	1.34931
r04c03f04p00-ch1sk1fk1fl1	donor 1	0minTNFa	no	5	0.961621
r04c03f04p00-ch1sk1fk1fl1	donor 1	0minTNFa	no	6	1.2426
r04c03f04p00-ch1sk1fk1fl1	donor 1	0minTNFa	no	7	1.09916
r04c03f04p00-ch1sk1fk1fl1	donor 1	0minTNFa	no	8	0.9004
r04c03f04p00-ch1sk1fk1fl1	donor 1	0minTNFa	no	9	1.08769
r04c03f04p00-ch1sk1fk1fl1	donor 1	0minTNFa	no	10	0.910392
r04c03f04p00-ch1sk1fk1fl1	donor 1	0minTNFa	no	11	0.912128
r04c03f04p00-ch1sk1fk1fl1	donor 1	0minTNFa	no	12	1.03808
r04c03f04p00-ch1sk1fk1fl1	donor 1	0minTNFa	no	13	1.07579
r04c03f04p00-ch1sk1fk1fl1	donor 1	0minTNFa	no	14	1.25311
r04c03f04p00-ch1sk1fk1fl1	donor 1	0minTNFa	no	16	1.09786
r04c03f04p00-ch1sk1fk1fl1	donor 1	0minTNFa	no	17	1.20278
r04c03f04p00-ch1sk1fk1fl1	donor 1	0minTNFa	no	19	1.23454
r04c03f04p00-ch1sk1fk1fl1	donor 1	0minTNFa	no	20	0.761775
r04c03f04p00-ch1sk1fk1fl1	donor 1	0minTNFa	no	21	0.864203
r04c03f04p00-ch1sk1fk1fl1	donor 1	0minTNFa	no	22	1.04749
r04c03f04p00-ch1sk1fk1fl1	donor 1	0minTNFa	no	23	0.9496
r04c03f04p00-ch1sk1fk1fl1	donor 1	0minTNFa	no	25	1.39136
r04c03f04p00-ch1sk1fk1fl1	donor 1	0minTNFa	no	26	1.1323
r04c03f04p00-ch1sk1fk1fl1	donor 1	0minTNFa	no	27	0.981175
r04c03f04p00-ch1sk1fk1fl1	donor 1	0minTNFa	no	29	0.801489
r04c03f04p00-ch1sk1fk1fl1	donor 1	0minTNFa	no	30	0.793232
r04c03f04p00-ch1sk1fk1fl1	donor 1	0minTNFa	no	31	0.924951
r04c03f04p00-ch1sk1fk1fl1	donor 1	0minTNFa	no	32	0.802024
r04c03f04p00-ch1sk1fk1fl1	donor 1	0minTNFa	no	33	1.26306
r04c03f04p00-ch1sk1fk1fl1	donor 1	0minTNFa	no	34	1.11171
r04c03f04p00-ch1sk1fk1fl1	donor 1	0minTNFa	no	35	1.62229
r04c03f04p00-ch1sk1fk1fl1	donor 1	0minTNFa	no	36	0.800414
r04c03f04p00-ch1sk1fk1fl1	donor 1	0minTNFa	no	37	0.78043
r04c03f04p00-ch1sk1fk1fl1	donor 1	0minTNFa	no	38	1.20443
r04c03f04p00-ch1sk1fk1fl1	donor 1	0minTNFa	no	39	1.45472
r04c03f04p00-ch1sk1fk1fl1	donor 1	0minTNFa	no	42	0.992545
r04c03f05p00-ch1sk1fk1fl1	donor 1	0minTNFa	no	1	1.21058
r04c03f05p00-ch1sk1fk1fl1	donor 1	0minTNFa	no	2	0.75093
r04c03f05p00-ch1sk1fk1fl1	donor 1	0minTNFa	no	3	1.00385
r04c03f05p00-ch1sk1fk1fl1	donor 1	0minTNFa	no	4	0.803786
r04c03f05p00-ch1sk1fk1fl1	donor 1	0minTNFa	no	6	0.821492
r04c03f05p00-ch1sk1fk1fl1	donor 1	0minTNFa	no	7	1.01049
r04c03f05p00-ch1sk1fk1fl1	donor 1	0minTNFa	no	8	1.11147
r04c03f05p00-ch1sk1fk1fl1	donor 1	0minTNFa	no	9	0.906215
r04c03f05p00-ch1sk1fk1fl1	donor 1	0minTNFa	no	10	1.22829
r04c03f05p00-ch1sk1fk1fl1	donor 1	0minTNFa	no	11	1.08122
r04c03f05p00-ch1sk1fk1fl1	donor 1	0minTNFa	no	12	0.979331
r04c03f05p00-ch1sk1fk1fl1	donor 1	0minTNFa	no	14	1.22134
r04c03f05p00-ch1sk1fk1fl1	donor 1	0minTNFa	no	15	0.829956
r04c03f05p00-ch1sk1fk1fl1	donor 1	0minTNFa	no	16	0.964202
r04c03f05p00-ch1sk1fk1fl1	donor 1	0minTNFa	no	19	0.797058
r04c03f05p00-ch1sk1fk1fl1	donor 1	0minTNFa	no	20	0.727469
r04c03f05p00-ch1sk1fk1fl1	donor 1	0minTNFa	no	22	1.15643
r04c03f05p00-ch1sk1fk1fl1	donor 1	0minTNFa	no	28	1.55839
r04c03f06p00-ch1sk1fk1fl1	donor 1	0minTNFa	no	1	1.16849
r04c03f06p00-ch1sk1fk1fl1	donor 1	0minTNFa	no	2	1.47992
r04c03f06p00-ch1sk1fk1fl1	donor 1	0minTNFa	no	3	1.20104
r04c03f06p00-ch1sk1fk1fl1	donor 1	0minTNFa	no	4	1.38527
r04c03f06p00-ch1sk1fk1fl1	donor 1	0minTNFa	no	5	1.25168
r04c03f06p00-ch1sk1fk1fl1	donor 1	0minTNFa	no	6	1.34229
r04c03f06p00-ch1sk1fk1fl1	donor 1	0minTNFa	no	7	0.912885
r04c03f06p00-ch1sk1fk1fl1	donor 1	0minTNFa	no	8	1.17112
r04c03f06p00-ch1sk1fk1fl1	donor 1	0minTNFa	no	9	1.01648
r04c03f06p00-ch1sk1fk1fl1	donor 1	0minTNFa	no	10	1.20762
r04c03f06p00-ch1sk1fk1fl1	donor 1	0minTNFa	no	11	0.975189
r04c03f06p00-ch1sk1fk1fl1	donor 1	0minTNFa	no	12	0.752325
r04c03f06p00-ch1sk1fk1fl1	donor 1	0minTNFa	no	13	1.40198
r04c03f06p00-ch1sk1fk1fl1	donor 1	0minTNFa	no	14	0.927186
r04c03f06p00-ch1sk1fk1fl1	donor 1	0minTNFa	no	15	1.08218
r04c03f06p00-ch1sk1fk1fl1	donor 1	0minTNFa	no	17	1.08659
r04c03f06p00-ch1sk1fk1fl1	donor 1	0minTNFa	no	18	1.08181
r04c03f06p00-ch1sk1fk1fl1	donor 1	0minTNFa	no	19	0.868625
r04c03f06p00-ch1sk1fk1fl1	donor 1	0minTNFa	no	20	0.636963
r04c03f06p00-ch1sk1fk1fl1	donor 1	0minTNFa	no	21	0.873566
r04c03f06p00-ch1sk1fk1fl1	donor 1	0minTNFa	no	22	1.10382
r04c03f06p00-ch1sk1fk1fl1	donor 1	0minTNFa	no	24	0.820268
r04c03f06p00-ch1sk1fk1fl1	donor 1	0minTNFa	no	25	0.875691
r04c03f06p00-ch1sk1fk1fl1	donor 1	0minTNFa	no	26	0.930722
r04c03f06p00-ch1sk1fk1fl1	donor 1	0minTNFa	no	27	1.12033
r04c03f06p00-ch1sk1fk1fl1	donor 1	0minTNFa	no	28	0.755994
r04c03f06p00-ch1sk1fk1fl1	donor 1	0minTNFa	no	29	0.847998
r04c03f06p00-ch1sk1fk1fl1	donor 1	0minTNFa	no	31	0.802131
r04c03f06p00-ch1sk1fk1fl1	donor 1	0minTNFa	no	33	1.18322
r04c03f06p00-ch1sk1fk1fl1	donor 1	0minTNFa	no	34	1.01202
r04c03f06p00-ch1sk1fk1fl1	donor 1	0minTNFa	no	36	0.798237
r04c03f06p00-ch1sk1fk1fl1	donor 1	0minTNFa	no	37	1.71758
r04c03f07p00-ch1sk1fk1fl1	donor 1	0minTNFa	no	1	0.870454
r04c03f07p00-ch1sk1fk1fl1	donor 1	0minTNFa	no	2	0.981689
r04c03f07p00-ch1sk1fk1fl1	donor 1	0minTNFa	no	3	0.752358
r04c03f07p00-ch1sk1fk1fl1	donor 1	0minTNFa	no	4	1.09611
r04c03f07p00-ch1sk1fk1fl1	donor 1	0minTNFa	no	5	1.25554
r04c03f07p00-ch1sk1fk1fl1	donor 1	0minTNFa	no	6	0.854313
r04c03f07p00-ch1sk1fk1fl1	donor 1	0minTNFa	no	7	1.21994
r04c03f07p00-ch1sk1fk1fl1	donor 1	0minTNFa	no	8	1.23142
r04c03f07p00-ch1sk1fk1fl1	donor 1	0minTNFa	no	9	0.966693
r04c03f07p00-ch1sk1fk1fl1	donor 1	0minTNFa	no	10	0.856395
r04c03f07p00-ch1sk1fk1fl1	donor 1	0minTNFa	no	11	1.47525
r04c03f07p00-ch1sk1fk1fl1	donor 1	0minTNFa	no	12	0.903258
r04c03f07p00-ch1sk1fk1fl1	donor 1	0minTNFa	no	13	0.936387
r04c03f07p00-ch1sk1fk1fl1	donor 1	0minTNFa	no	16	1.43964
r04c03f07p00-ch1sk1fk1fl1	donor 1	0minTNFa	no	17	1.44967
r04c03f07p00-ch1sk1fk1fl1	donor 1	0minTNFa	no	18	0.905536
r04c03f07p00-ch1sk1fk1fl1	donor 1	0minTNFa	no	19	1.02667
r04c03f07p00-ch1sk1fk1fl1	donor 1	0minTNFa	no	20	0.94627
r04c03f07p00-ch1sk1fk1fl1	donor 1	0minTNFa	no	22	0.683721
r04c03f07p00-ch1sk1fk1fl1	donor 1	0minTNFa	no	24	0.682068
r04c03f07p00-ch1sk1fk1fl1	donor 1	0minTNFa	no	25	0.517789
r04c03f07p00-ch1sk1fk1fl1	donor 1	0minTNFa	no	26	0.757419
r04c03f07p00-ch1sk1fk1fl1	donor 1	0minTNFa	no	27	1.18702
r04c03f08p00-ch1sk1fk1fl1	donor 1	0minTNFa	no	1	0.948722
r04c03f08p00-ch1sk1fk1fl1	donor 1	0minTNFa	no	2	0.890029
r04c03f08p00-ch1sk1fk1fl1	donor 1	0minTNFa	no	3	0.848203
r04c03f08p00-ch1sk1fk1fl1	donor 1	0minTNFa	no	4	1.05793
r04c03f08p00-ch1sk1fk1fl1	donor 1	0minTNFa	no	5	0.942293
r04c03f08p00-ch1sk1fk1fl1	donor 1	0minTNFa	no	6	1.2057
r04c03f08p00-ch1sk1fk1fl1	donor 1	0minTNFa	no	7	1.37192
r04c03f08p00-ch1sk1fk1fl1	donor 1	0minTNFa	no	8	0.944556
r04c03f08p00-ch1sk1fk1fl1	donor 1	0minTNFa	no	9	1.21065
r04c03f08p00-ch1sk1fk1fl1	donor 1	0minTNFa	no	10	1.10801
r04c03f08p00-ch1sk1fk1fl1	donor 1	0minTNFa	no	11	0.920463
r04c03f08p00-ch1sk1fk1fl1	donor 1	0minTNFa	no	13	0.875172
r04c03f08p00-ch1sk1fk1fl1	donor 1	0minTNFa	no	14	1.03379
r04c03f08p00-ch1sk1fk1fl1	donor 1	0minTNFa	no	15	1.04706
r04c03f08p00-ch1sk1fk1fl1	donor 1	0minTNFa	no	16	0.979313
r04c03f08p00-ch1sk1fk1fl1	donor 1	0minTNFa	no	19	1.089
r04c03f08p00-ch1sk1fk1fl1	donor 1	0minTNFa	no	21	0.650581
r04c03f08p00-ch1sk1fk1fl1	donor 1	0minTNFa	no	22	0.807425
r04c03f08p00-ch1sk1fk1fl1	donor 1	0minTNFa	no	23	1.0343
r04c03f08p00-ch1sk1fk1fl1	donor 1	0minTNFa	no	24	1.08622
r04c03f08p00-ch1sk1fk1fl1	donor 1	0minTNFa	no	25	0.939333
r04c03f08p00-ch1sk1fk1fl1	donor 1	0minTNFa	no	26	0.981326
r04c03f08p00-ch1sk1fk1fl1	donor 1	0minTNFa	no	28	1.27777
r04c03f09p00-ch1sk1fk1fl1	donor 1	0minTNFa	no	1	1.02056
r04c03f09p00-ch1sk1fk1fl1	donor 1	0minTNFa	no	2	1.55414
r04c03f09p00-ch1sk1fk1fl1	donor 1	0minTNFa	no	3	0.875525
r04c03f09p00-ch1sk1fk1fl1	donor 1	0minTNFa	no	5	1.01814
r04c03f09p00-ch1sk1fk1fl1	donor 1	0minTNFa	no	7	0.807703
r04c03f09p00-ch1sk1fk1fl1	donor 1	0minTNFa	no	8	0.574282
r04c03f09p00-ch1sk1fk1fl1	donor 1	0minTNFa	no	9	1.15144
r04c03f09p00-ch1sk1fk1fl1	donor 1	0minTNFa	no	11	1.13891
r04c03f09p00-ch1sk1fk1fl1	donor 1	0minTNFa	no	13	1.21541
r04c03f09p00-ch1sk1fk1fl1	donor 1	0minTNFa	no	14	1.27506
r04c03f09p00-ch1sk1fk1fl1	donor 1	0minTNFa	no	15	0.726069
r04c03f09p00-ch1sk1fk1fl1	donor 1	0minTNFa	no	16	1.12608
r04c03f09p00-ch1sk1fk1fl1	donor 1	0minTNFa	no	17	0.98127
r04c03f09p00-ch1sk1fk1fl1	donor 1	0minTNFa	no	18	0.8583
r04c03f09p00-ch1sk1fk1fl1	donor 1	0minTNFa	no	19	0.771305
r04c03f09p00-ch1sk1fk1fl1	donor 1	0minTNFa	no	22	1.04404
r04c03f09p00-ch1sk1fk1fl1	donor 1	0minTNFa	no	23	0.87127
r04c03f09p00-ch1sk1fk1fl1	donor 1	0minTNFa	no	24	1.17434
r04c03f09p00-ch1sk1fk1fl1	donor 1	0minTNFa	no	26	1.21782
r04c03f09p00-ch1sk1fk1fl1	donor 1	0minTNFa	no	28	1.35218
r04c03f09p00-ch1sk1fk1fl1	donor 1	0minTNFa	no	29	1.09375
r04c03f10p00-ch1sk1fk1fl1	donor 1	0minTNFa	no	1	0.937269
r04c03f10p00-ch1sk1fk1fl1	donor 1	0minTNFa	no	2	1.13418
r04c03f10p00-ch1sk1fk1fl1	donor 1	0minTNFa	no	3	1.02096
r04c03f10p00-ch1sk1fk1fl1	donor 1	0minTNFa	no	4	1.27386
r04c03f10p00-ch1sk1fk1fl1	donor 1	0minTNFa	no	5	0.892131
r04c03f10p00-ch1sk1fk1fl1	donor 1	0minTNFa	no	6	1.27325
r04c03f10p00-ch1sk1fk1fl1	donor 1	0minTNFa	no	7	1.06365
r04c03f10p00-ch1sk1fk1fl1	donor 1	0minTNFa	no	8	1.13167
r04c03f10p00-ch1sk1fk1fl1	donor 1	0minTNFa	no	9	1.08051
r04c03f10p00-ch1sk1fk1fl1	donor 1	0minTNFa	no	10	1.02676
r04c03f10p00-ch1sk1fk1fl1	donor 1	0minTNFa	no	11	1.22327
r04c03f10p00-ch1sk1fk1fl1	donor 1	0minTNFa	no	12	0.886302
r04c03f10p00-ch1sk1fk1fl1	donor 1	0minTNFa	no	13	0.93375
r04c03f10p00-ch1sk1fk1fl1	donor 1	0minTNFa	no	14	1.14344
r04c03f10p00-ch1sk1fk1fl1	donor 1	0minTNFa	no	15	1.0887
r04c03f10p00-ch1sk1fk1fl1	donor 1	0minTNFa	no	16	0.70967
r04c03f10p00-ch1sk1fk1fl1	donor 1	0minTNFa	no	17	0.962522
r04c03f10p00-ch1sk1fk1fl1	donor 1	0minTNFa	no	18	0.832177
r04c03f10p00-ch1sk1fk1fl1	donor 1	0minTNFa	no	19	0.763408
r04c03f10p00-ch1sk1fk1fl1	donor 1	0minTNFa	no	20	1.15094
r04c03f10p00-ch1sk1fk1fl1	donor 1	0minTNFa	no	21	1.02885
r04c03f10p00-ch1sk1fk1fl1	donor 1	0minTNFa	no	23	1.37551
r04c03f10p00-ch1sk1fk1fl1	donor 1	0minTNFa	no	24	0.970276
r04c03f10p00-ch1sk1fk1fl1	donor 1	0minTNFa	no	27	1.04474
r04c03f10p00-ch1sk1fk1fl1	donor 1	0minTNFa	no	28	0.904329
r04c03f10p00-ch1sk1fk1fl1	donor 1	0minTNFa	no	29	0.630251
r04c03f10p00-ch1sk1fk1fl1	donor 1	0minTNFa	no	30	0.799341
r04c03f11p00-ch1sk1fk1fl1	donor 1	0minTNFa	no	1	0.973725
r04c03f11p00-ch1sk1fk1fl1	donor 1	0minTNFa	no	2	1.24624
r04c03f11p00-ch1sk1fk1fl1	donor 1	0minTNFa	no	3	1.27874
r04c03f11p00-ch1sk1fk1fl1	donor 1	0minTNFa	no	4	0.824936
r04c03f11p00-ch1sk1fk1fl1	donor 1	0minTNFa	no	5	0.882466
r04c03f11p00-ch1sk1fk1fl1	donor 1	0minTNFa	no	6	0.775515
r04c03f11p00-ch1sk1fk1fl1	donor 1	0minTNFa	no	7	1.00196
r04c03f11p00-ch1sk1fk1fl1	donor 1	0minTNFa	no	8	0.536895
r04c03f11p00-ch1sk1fk1fl1	donor 1	0minTNFa	no	9	1.11678
r04c03f11p00-ch1sk1fk1fl1	donor 1	0minTNFa	no	10	1.14497
r04c03f11p00-ch1sk1fk1fl1	donor 1	0minTNFa	no	11	0.811131
r04c03f11p00-ch1sk1fk1fl1	donor 1	0minTNFa	no	12	1.17551
r04c03f11p00-ch1sk1fk1fl1	donor 1	0minTNFa	no	13	0.975905
r04c03f11p00-ch1sk1fk1fl1	donor 1	0minTNFa	no	15	1.03379
r04c03f11p00-ch1sk1fk1fl1	donor 1	0minTNFa	no	17	0.930009
r04c03f11p00-ch1sk1fk1fl1	donor 1	0minTNFa	no	19	0.856783
r04c03f11p00-ch1sk1fk1fl1	donor 1	0minTNFa	no	20	1.02467
r04c03f11p00-ch1sk1fk1fl1	donor 1	0minTNFa	no	23	0.96853
r04c03f11p00-ch1sk1fk1fl1	donor 1	0minTNFa	no	26	1.57583
r04c03f11p00-ch1sk1fk1fl1	donor 1	0minTNFa	no	27	1.12409
r04c03f11p00-ch1sk1fk1fl1	donor 1	0minTNFa	no	28	1.03523
r04c03f11p00-ch1sk1fk1fl1	donor 1	0minTNFa	no	29	0.574149
r04c03f11p00-ch1sk1fk1fl1	donor 1	0minTNFa	no	30	0.741487
r04c03f11p00-ch1sk1fk1fl1	donor 1	0minTNFa	no	31	1.01245
r04c03f11p00-ch1sk1fk1fl1	donor 1	0minTNFa	no	32	0.620778
r04c03f11p00-ch1sk1fk1fl1	donor 1	0minTNFa	no	34	0.745542
r04c03f11p00-ch1sk1fk1fl1	donor 1	0minTNFa	no	35	1.17131
r04c03f12p00-ch1sk1fk1fl1	donor 1	0minTNFa	no	1	1.12428
r04c03f12p00-ch1sk1fk1fl1	donor 1	0minTNFa	no	2	1.32419
r04c03f12p00-ch1sk1fk1fl1	donor 1	0minTNFa	no	3	1.38814
r04c03f12p00-ch1sk1fk1fl1	donor 1	0minTNFa	no	5	1.0509
r04c03f12p00-ch1sk1fk1fl1	donor 1	0minTNFa	no	6	0.837562
r04c03f12p00-ch1sk1fk1fl1	donor 1	0minTNFa	no	7	0.776447
r04c03f12p00-ch1sk1fk1fl1	donor 1	0minTNFa	no	9	1.03344
r04c03f12p00-ch1sk1fk1fl1	donor 1	0minTNFa	no	10	1.14857
r04c03f12p00-ch1sk1fk1fl1	donor 1	0minTNFa	no	11	0.991249
r04c03f12p00-ch1sk1fk1fl1	donor 1	0minTNFa	no	13	1.02182
r04c03f12p00-ch1sk1fk1fl1	donor 1	0minTNFa	no	14	0.996953
r04c03f12p00-ch1sk1fk1fl1	donor 1	0minTNFa	no	16	1.33794
r04c03f12p00-ch1sk1fk1fl1	donor 1	0minTNFa	no	17	0.902317
r04c03f12p00-ch1sk1fk1fl1	donor 1	0minTNFa	no	18	0.880004
r04c03f12p00-ch1sk1fk1fl1	donor 1	0minTNFa	no	21	1.04916
r04c03f13p00-ch1sk1fk1fl1	donor 1	0minTNFa	no	1	0.921455
r04c03f13p00-ch1sk1fk1fl1	donor 1	0minTNFa	no	2	1.50444
r04c03f13p00-ch1sk1fk1fl1	donor 1	0minTNFa	no	3	1.22485
r04c03f13p00-ch1sk1fk1fl1	donor 1	0minTNFa	no	4	1.09204
r04c03f13p00-ch1sk1fk1fl1	donor 1	0minTNFa	no	5	0.986074
r04c03f13p00-ch1sk1fk1fl1	donor 1	0minTNFa	no	6	1.26007
r04c03f13p00-ch1sk1fk1fl1	donor 1	0minTNFa	no	8	0.673236
r04c03f13p00-ch1sk1fk1fl1	donor 1	0minTNFa	no	11	1.07907
r04c03f13p00-ch1sk1fk1fl1	donor 1	0minTNFa	no	12	0.698662
r04c03f13p00-ch1sk1fk1fl1	donor 1	0minTNFa	no	15	1.01871
r04c03f13p00-ch1sk1fk1fl1	donor 1	0minTNFa	no	16	1.04694
r04c03f13p00-ch1sk1fk1fl1	donor 1	0minTNFa	no	18	0.845845
r04c03f13p00-ch1sk1fk1fl1	donor 1	0minTNFa	no	19	1.07346
r04c03f13p00-ch1sk1fk1fl1	donor 1	0minTNFa	no	22	1.20074
r04c03f14p00-ch1sk1fk1fl1	donor 1	0minTNFa	no	1	0.674004
r04c03f14p00-ch1sk1fk1fl1	donor 1	0minTNFa	no	3	1.11021
r04c03f14p00-ch1sk1fk1fl1	donor 1	0minTNFa	no	4	1.22478
r04c03f14p00-ch1sk1fk1fl1	donor 1	0minTNFa	no	5	1.3086
r04c03f14p00-ch1sk1fk1fl1	donor 1	0minTNFa	no	6	1.03905
r04c03f14p00-ch1sk1fk1fl1	donor 1	0minTNFa	no	7	1.02863
r04c03f14p00-ch1sk1fk1fl1	donor 1	0minTNFa	no	8	1.38971
r04c03f14p00-ch1sk1fk1fl1	donor 1	0minTNFa	no	10	0.906616
r04c03f14p00-ch1sk1fk1fl1	donor 1	0minTNFa	no	11	0.892932
r04c03f14p00-ch1sk1fk1fl1	donor 1	0minTNFa	no	12	0.907494
r04c03f14p00-ch1sk1fk1fl1	donor 1	0minTNFa	no	13	0.977844
r04c03f14p00-ch1sk1fk1fl1	donor 1	0minTNFa	no	14	0.916908
r04c03f14p00-ch1sk1fk1fl1	donor 1	0minTNFa	no	15	1.16482
r04c03f14p00-ch1sk1fk1fl1	donor 1	0minTNFa	no	16	0.923511
r04c03f14p00-ch1sk1fk1fl1	donor 1	0minTNFa	no	17	1.12956
r04c03f14p00-ch1sk1fk1fl1	donor 1	0minTNFa	no	18	0.746698
r04c03f14p00-ch1sk1fk1fl1	donor 1	0minTNFa	no	20	0.872059
r04c03f14p00-ch1sk1fk1fl1	donor 1	0minTNFa	no	22	0.927306
r04c03f14p00-ch1sk1fk1fl1	donor 1	0minTNFa	no	23	0.995531
r04c03f14p00-ch1sk1fk1fl1	donor 1	0minTNFa	no	24	1.44284
r04c03f14p00-ch1sk1fk1fl1	donor 1	0minTNFa	no	25	1.33574
r04c03f15p00-ch1sk1fk1fl1	donor 1	0minTNFa	no	1	0.770465
r04c03f15p00-ch1sk1fk1fl1	donor 1	0minTNFa	no	2	1.01448
r04c03f15p00-ch1sk1fk1fl1	donor 1	0minTNFa	no	3	1.1121
r04c03f15p00-ch1sk1fk1fl1	donor 1	0minTNFa	no	4	0.941773
r04c03f15p00-ch1sk1fk1fl1	donor 1	0minTNFa	no	5	0.995324
r04c03f15p00-ch1sk1fk1fl1	donor 1	0minTNFa	no	6	1.13272
r04c03f15p00-ch1sk1fk1fl1	donor 1	0minTNFa	no	7	1.21404
r04c03f15p00-ch1sk1fk1fl1	donor 1	0minTNFa	no	8	0.881588
r04c03f15p00-ch1sk1fk1fl1	donor 1	0minTNFa	no	9	0.860915
r04c03f15p00-ch1sk1fk1fl1	donor 1	0minTNFa	no	10	1.08301
r04c03f15p00-ch1sk1fk1fl1	donor 1	0minTNFa	no	11	1.03444
r04c03f15p00-ch1sk1fk1fl1	donor 1	0minTNFa	no	12	1.08431
r04c03f15p00-ch1sk1fk1fl1	donor 1	0minTNFa	no	13	1.01234
r04c03f15p00-ch1sk1fk1fl1	donor 1	0minTNFa	no	14	0.94551
r04c03f15p00-ch1sk1fk1fl1	donor 1	0minTNFa	no	15	0.923055
r04c03f15p00-ch1sk1fk1fl1	donor 1	0minTNFa	no	16	1.09373
r04c03f15p00-ch1sk1fk1fl1	donor 1	0minTNFa	no	17	0.787271
r04c03f15p00-ch1sk1fk1fl1	donor 1	0minTNFa	no	18	1.30768
r04c03f15p00-ch1sk1fk1fl1	donor 1	0minTNFa	no	19	1.0279
r04c03f15p00-ch1sk1fk1fl1	donor 1	0minTNFa	no	20	0.882404
r04c03f15p00-ch1sk1fk1fl1	donor 1	0minTNFa	no	21	0.906756
r04c03f15p00-ch1sk1fk1fl1	donor 1	0minTNFa	no	22	0.820599
r04c03f15p00-ch1sk1fk1fl1	donor 1	0minTNFa	no	23	0.777377
r04c03f15p00-ch1sk1fk1fl1	donor 1	0minTNFa	no	25	1.31315
r04c03f15p00-ch1sk1fk1fl1	donor 1	0minTNFa	no	26	0.745406
r04c03f15p00-ch1sk1fk1fl1	donor 1	0minTNFa	no	27	1.43167
r04c03f15p00-ch1sk1fk1fl1	donor 1	0minTNFa	no	28	0.724157
r04c03f15p00-ch1sk1fk1fl1	donor 1	0minTNFa	no	30	0.894035
r04c03f15p00-ch1sk1fk1fl1	donor 1	0minTNFa	no	33	2.01382
r04c03f16p00-ch1sk1fk1fl1	donor 1	0minTNFa	no	1	1.11285
r04c03f16p00-ch1sk1fk1fl1	donor 1	0minTNFa	no	2	1.19216
r04c03f16p00-ch1sk1fk1fl1	donor 1	0minTNFa	no	3	1.26692
r04c03f16p00-ch1sk1fk1fl1	donor 1	0minTNFa	no	5	1.03398
r04c03f16p00-ch1sk1fk1fl1	donor 1	0minTNFa	no	6	1.17867
r04c03f16p00-ch1sk1fk1fl1	donor 1	0minTNFa	no	7	1.12555
r04c03f16p00-ch1sk1fk1fl1	donor 1	0minTNFa	no	8	0.889773
r04c03f16p00-ch1sk1fk1fl1	donor 1	0minTNFa	no	9	1.09364
r04c03f16p00-ch1sk1fk1fl1	donor 1	0minTNFa	no	13	0.842047
r04c03f16p00-ch1sk1fk1fl1	donor 1	0minTNFa	no	14	1.42154
r04c03f16p00-ch1sk1fk1fl1	donor 1	0minTNFa	no	15	0.95375
r04c03f16p00-ch1sk1fk1fl1	donor 1	0minTNFa	no	16	1.02608
r04c03f16p00-ch1sk1fk1fl1	donor 1	0minTNFa	no	17	0.836503
r04c03f16p00-ch1sk1fk1fl1	donor 1	0minTNFa	no	18	0.820025
r04c03f16p00-ch1sk1fk1fl1	donor 1	0minTNFa	no	19	1.02985
r04c03f16p00-ch1sk1fk1fl1	donor 1	0minTNFa	no	20	0.888857
r04c03f16p00-ch1sk1fk1fl1	donor 1	0minTNFa	no	21	1.30693
r04c03f16p00-ch1sk1fk1fl1	donor 1	0minTNFa	no	22	0.949848
r04c03f16p00-ch1sk1fk1fl1	donor 1	0minTNFa	no	24	0.934014
r04c03f16p00-ch1sk1fk1fl1	donor 1	0minTNFa	no	26	1.02298
r04c03f17p00-ch1sk1fk1fl1	donor 1	0minTNFa	no	1	0.990964
r04c03f17p00-ch1sk1fk1fl1	donor 1	0minTNFa	no	2	1.00001
r04c03f17p00-ch1sk1fk1fl1	donor 1	0minTNFa	no	4	0.838277
r04c03f17p00-ch1sk1fk1fl1	donor 1	0minTNFa	no	5	1.28675
r04c03f17p00-ch1sk1fk1fl1	donor 1	0minTNFa	no	6	1.7258
r04c03f17p00-ch1sk1fk1fl1	donor 1	0minTNFa	no	7	1.56224
r04c03f17p00-ch1sk1fk1fl1	donor 1	0minTNFa	no	8	0.935776
r04c03f17p00-ch1sk1fk1fl1	donor 1	0minTNFa	no	9	0.756027
r04c03f17p00-ch1sk1fk1fl1	donor 1	0minTNFa	no	10	1.01552
r04c03f17p00-ch1sk1fk1fl1	donor 1	0minTNFa	no	11	0.888126
r04c03f17p00-ch1sk1fk1fl1	donor 1	0minTNFa	no	12	0.607014
r04c03f17p00-ch1sk1fk1fl1	donor 1	0minTNFa	no	13	1.31324
r04c03f17p00-ch1sk1fk1fl1	donor 1	0minTNFa	no	14	0.82263
r04c03f17p00-ch1sk1fk1fl1	donor 1	0minTNFa	no	16	0.817114
r04c03f17p00-ch1sk1fk1fl1	donor 1	0minTNFa	no	17	0.978172
r04c03f17p00-ch1sk1fk1fl1	donor 1	0minTNFa	no	19	0.689566
r04c03f17p00-ch1sk1fk1fl1	donor 1	0minTNFa	no	21	1.05294
r04c03f17p00-ch1sk1fk1fl1	donor 1	0minTNFa	no	22	0.90598
r04c03f17p00-ch1sk1fk1fl1	donor 1	0minTNFa	no	23	0.909476
r04c03f17p00-ch1sk1fk1fl1	donor 1	0minTNFa	no	24	1.0136
r04c03f17p00-ch1sk1fk1fl1	donor 1	0minTNFa	no	26	1.15254
r04c03f17p00-ch1sk1fk1fl1	donor 1	0minTNFa	no	28	1.35885
r04c03f18p00-ch1sk1fk1fl1	donor 1	0minTNFa	no	1	0.819442
r04c03f18p00-ch1sk1fk1fl1	donor 1	0minTNFa	no	2	0.958671
r04c03f18p00-ch1sk1fk1fl1	donor 1	0minTNFa	no	3	1.1202
r04c03f18p00-ch1sk1fk1fl1	donor 1	0minTNFa	no	4	1.60042
r04c03f18p00-ch1sk1fk1fl1	donor 1	0minTNFa	no	5	0.979436
r04c03f18p00-ch1sk1fk1fl1	donor 1	0minTNFa	no	6	1.00517
r04c03f18p00-ch1sk1fk1fl1	donor 1	0minTNFa	no	7	1.2602
r04c03f18p00-ch1sk1fk1fl1	donor 1	0minTNFa	no	9	0.917156
r04c03f18p00-ch1sk1fk1fl1	donor 1	0minTNFa	no	10	0.812559
r04c03f18p00-ch1sk1fk1fl1	donor 1	0minTNFa	no	11	1.50339
r04c03f18p00-ch1sk1fk1fl1	donor 1	0minTNFa	no	12	0.990418
r04c03f18p00-ch1sk1fk1fl1	donor 1	0minTNFa	no	13	1.15487
r04c03f18p00-ch1sk1fk1fl1	donor 1	0minTNFa	no	14	0.886837
r04c03f18p00-ch1sk1fk1fl1	donor 1	0minTNFa	no	17	1.54416
r04c03f18p00-ch1sk1fk1fl1	donor 1	0minTNFa	no	18	1.12679
r04c03f18p00-ch1sk1fk1fl1	donor 1	0minTNFa	no	20	0.728296
r04c03f18p00-ch1sk1fk1fl1	donor 1	0minTNFa	no	23	0.722053
r04c03f18p00-ch1sk1fk1fl1	donor 1	0minTNFa	no	24	1.04002
r04c03f19p00-ch1sk1fk1fl1	donor 1	0minTNFa	no	1	1.12059
r04c03f19p00-ch1sk1fk1fl1	donor 1	0minTNFa	no	2	1.11117
r04c03f19p00-ch1sk1fk1fl1	donor 1	0minTNFa	no	3	1.31315
r04c03f19p00-ch1sk1fk1fl1	donor 1	0minTNFa	no	4	1.19957
r04c03f19p00-ch1sk1fk1fl1	donor 1	0minTNFa	no	5	1.06794
r04c03f19p00-ch1sk1fk1fl1	donor 1	0minTNFa	no	6	1.26342
r04c03f19p00-ch1sk1fk1fl1	donor 1	0minTNFa	no	7	0.969587
r04c03f19p00-ch1sk1fk1fl1	donor 1	0minTNFa	no	9	1.26798
r04c03f19p00-ch1sk1fk1fl1	donor 1	0minTNFa	no	10	1.14069
r04c03f19p00-ch1sk1fk1fl1	donor 1	0minTNFa	no	11	0.970942
r04c03f19p00-ch1sk1fk1fl1	donor 1	0minTNFa	no	13	0.639592
r04c03f19p00-ch1sk1fk1fl1	donor 1	0minTNFa	no	16	1.09051
r04c03f19p00-ch1sk1fk1fl1	donor 1	0minTNFa	no	17	0.864723
r04c03f19p00-ch1sk1fk1fl1	donor 1	0minTNFa	no	18	0.843035
r04c03f19p00-ch1sk1fk1fl1	donor 1	0minTNFa	no	19	1.22231
r04c03f19p00-ch1sk1fk1fl1	donor 1	0minTNFa	no	22	0.968574
r04c03f20p00-ch1sk1fk1fl1	donor 1	0minTNFa	no	1	1.03281
r04c03f20p00-ch1sk1fk1fl1	donor 1	0minTNFa	no	2	1.11332
r04c03f20p00-ch1sk1fk1fl1	donor 1	0minTNFa	no	3	1.07503
r04c03f20p00-ch1sk1fk1fl1	donor 1	0minTNFa	no	4	0.874801
r04c03f20p00-ch1sk1fk1fl1	donor 1	0minTNFa	no	5	1.06507
r04c03f20p00-ch1sk1fk1fl1	donor 1	0minTNFa	no	6	0.982665
r04c03f20p00-ch1sk1fk1fl1	donor 1	0minTNFa	no	7	1.07525
r04c03f20p00-ch1sk1fk1fl1	donor 1	0minTNFa	no	8	1.01082
r04c03f20p00-ch1sk1fk1fl1	donor 1	0minTNFa	no	9	1.0328
r04c03f20p00-ch1sk1fk1fl1	donor 1	0minTNFa	no	10	1.03186
r04c03f20p00-ch1sk1fk1fl1	donor 1	0minTNFa	no	11	0.896376
r04c03f20p00-ch1sk1fk1fl1	donor 1	0minTNFa	no	12	1.42352
r04c03f20p00-ch1sk1fk1fl1	donor 1	0minTNFa	no	13	1.24638
r04c03f20p00-ch1sk1fk1fl1	donor 1	0minTNFa	no	15	0.866544
r04c03f20p00-ch1sk1fk1fl1	donor 1	0minTNFa	no	16	1.04588
r04c03f20p00-ch1sk1fk1fl1	donor 1	0minTNFa	no	17	0.645881
r04c03f20p00-ch1sk1fk1fl1	donor 1	0minTNFa	no	18	0.917275
r04c03f20p00-ch1sk1fk1fl1	donor 1	0minTNFa	no	19	0.802882
r04c03f20p00-ch1sk1fk1fl1	donor 1	0minTNFa	no	20	0.935452
r04c03f21p00-ch1sk1fk1fl1	donor 1	0minTNFa	no	1	1.30832
r04c03f21p00-ch1sk1fk1fl1	donor 1	0minTNFa	no	2	1.19284
r04c03f21p00-ch1sk1fk1fl1	donor 1	0minTNFa	no	3	1.03353
r04c03f21p00-ch1sk1fk1fl1	donor 1	0minTNFa	no	4	0.869279
r04c03f21p00-ch1sk1fk1fl1	donor 1	0minTNFa	no	5	1.00699
r04c03f21p00-ch1sk1fk1fl1	donor 1	0minTNFa	no	6	0.873759
r04c03f21p00-ch1sk1fk1fl1	donor 1	0minTNFa	no	7	1.19942
r04c03f21p00-ch1sk1fk1fl1	donor 1	0minTNFa	no	8	1.10989
r04c03f21p00-ch1sk1fk1fl1	donor 1	0minTNFa	no	9	1.18138
r04c03f21p00-ch1sk1fk1fl1	donor 1	0minTNFa	no	10	1.20467
r04c03f21p00-ch1sk1fk1fl1	donor 1	0minTNFa	no	11	0.859741
r04c03f21p00-ch1sk1fk1fl1	donor 1	0minTNFa	no	12	1.20797
r04c03f21p00-ch1sk1fk1fl1	donor 1	0minTNFa	no	13	1.71613
r04c03f21p00-ch1sk1fk1fl1	donor 1	0minTNFa	no	14	0.980577
r04c03f21p00-ch1sk1fk1fl1	donor 1	0minTNFa	no	16	0.978871
r04c03f21p00-ch1sk1fk1fl1	donor 1	0minTNFa	no	17	1.09179
r04c03f21p00-ch1sk1fk1fl1	donor 1	0minTNFa	no	18	0.932291
r04c03f21p00-ch1sk1fk1fl1	donor 1	0minTNFa	no	20	1.44587
r04c03f21p00-ch1sk1fk1fl1	donor 1	0minTNFa	no	21	1.15843
r04c03f21p00-ch1sk1fk1fl1	donor 1	0minTNFa	no	24	1.27808
r04c03f22p00-ch1sk1fk1fl1	donor 1	0minTNFa	no	1	0.91139
r04c03f22p00-ch1sk1fk1fl1	donor 1	0minTNFa	no	3	0.985654
r04c03f22p00-ch1sk1fk1fl1	donor 1	0minTNFa	no	4	1.64227
r04c03f22p00-ch1sk1fk1fl1	donor 1	0minTNFa	no	6	0.930941
r04c03f22p00-ch1sk1fk1fl1	donor 1	0minTNFa	no	7	1.10765
r04c03f22p00-ch1sk1fk1fl1	donor 1	0minTNFa	no	8	1.25768
r04c03f22p00-ch1sk1fk1fl1	donor 1	0minTNFa	no	9	1.07887
r04c03f22p00-ch1sk1fk1fl1	donor 1	0minTNFa	no	10	0.835814
r04c03f22p00-ch1sk1fk1fl1	donor 1	0minTNFa	no	11	1.34586
r04c03f22p00-ch1sk1fk1fl1	donor 1	0minTNFa	no	12	0.735407
r04c03f22p00-ch1sk1fk1fl1	donor 1	0minTNFa	no	13	0.83066
r04c03f22p00-ch1sk1fk1fl1	donor 1	0minTNFa	no	14	1.13261
r04c03f22p00-ch1sk1fk1fl1	donor 1	0minTNFa	no	15	0.980409
r04c03f22p00-ch1sk1fk1fl1	donor 1	0minTNFa	no	16	1.53763
r04c03f22p00-ch1sk1fk1fl1	donor 1	0minTNFa	no	18	1.34527
r04c03f22p00-ch1sk1fk1fl1	donor 1	0minTNFa	no	20	0.973572
r04c03f22p00-ch1sk1fk1fl1	donor 1	0minTNFa	no	21	0.851638
r04c03f22p00-ch1sk1fk1fl1	donor 1	0minTNFa	no	23	1.26313
r04c03f23p00-ch1sk1fk1fl1	donor 1	0minTNFa	no	1	1.08644
r04c03f23p00-ch1sk1fk1fl1	donor 1	0minTNFa	no	2	1.18517
r04c03f23p00-ch1sk1fk1fl1	donor 1	0minTNFa	no	3	1.14674
r04c03f23p00-ch1sk1fk1fl1	donor 1	0minTNFa	no	4	0.873417
r04c03f23p00-ch1sk1fk1fl1	donor 1	0minTNFa	no	5	1.56672
r04c03f23p00-ch1sk1fk1fl1	donor 1	0minTNFa	no	6	0.86287
r04c03f23p00-ch1sk1fk1fl1	donor 1	0minTNFa	no	7	0.888408
r04c03f23p00-ch1sk1fk1fl1	donor 1	0minTNFa	no	8	1.05326
r04c03f23p00-ch1sk1fk1fl1	donor 1	0minTNFa	no	9	1.06162
r04c03f23p00-ch1sk1fk1fl1	donor 1	0minTNFa	no	10	1.15288
r04c03f23p00-ch1sk1fk1fl1	donor 1	0minTNFa	no	11	0.766294
r04c03f23p00-ch1sk1fk1fl1	donor 1	0minTNFa	no	12	0.822951
r04c03f23p00-ch1sk1fk1fl1	donor 1	0minTNFa	no	13	1.28606
r04c03f23p00-ch1sk1fk1fl1	donor 1	0minTNFa	no	14	0.937425
r04c03f23p00-ch1sk1fk1fl1	donor 1	0minTNFa	no	16	1.29228
r04c03f23p00-ch1sk1fk1fl1	donor 1	0minTNFa	no	18	0.916125
r04c03f23p00-ch1sk1fk1fl1	donor 1	0minTNFa	no	19	0.76355
r04c03f23p00-ch1sk1fk1fl1	donor 1	0minTNFa	no	20	0.924238
r04c03f23p00-ch1sk1fk1fl1	donor 1	0minTNFa	no	21	1.08062
r04c03f23p00-ch1sk1fk1fl1	donor 1	0minTNFa	no	22	0.960368
r04c03f23p00-ch1sk1fk1fl1	donor 1	0minTNFa	no	25	1.15454
r04c03f23p00-ch1sk1fk1fl1	donor 1	0minTNFa	no	27	0.952762
r04c03f24p00-ch1sk1fk1fl1	donor 1	0minTNFa	no	1	0.999816
r04c03f24p00-ch1sk1fk1fl1	donor 1	0minTNFa	no	2	0.741284
r04c03f24p00-ch1sk1fk1fl1	donor 1	0minTNFa	no	3	1.06031
r04c03f24p00-ch1sk1fk1fl1	donor 1	0minTNFa	no	4	0.97489
r04c03f24p00-ch1sk1fk1fl1	donor 1	0minTNFa	no	5	1.28962
r04c03f24p00-ch1sk1fk1fl1	donor 1	0minTNFa	no	8	0.903638
r04c03f24p00-ch1sk1fk1fl1	donor 1	0minTNFa	no	9	1.17264
r04c03f24p00-ch1sk1fk1fl1	donor 1	0minTNFa	no	10	0.869506
r04c03f24p00-ch1sk1fk1fl1	donor 1	0minTNFa	no	12	1.24648
r04c03f24p00-ch1sk1fk1fl1	donor 1	0minTNFa	no	13	0.771352
r04c03f24p00-ch1sk1fk1fl1	donor 1	0minTNFa	no	14	1.14226
r04c03f24p00-ch1sk1fk1fl1	donor 1	0minTNFa	no	19	0.7041
r04c03f24p00-ch1sk1fk1fl1	donor 1	0minTNFa	no	20	1.03425
r04c03f24p00-ch1sk1fk1fl1	donor 1	0minTNFa	no	21	1.16396
r04c03f24p00-ch1sk1fk1fl1	donor 1	0minTNFa	no	22	0.717834
r04c03f24p00-ch1sk1fk1fl1	donor 1	0minTNFa	no	24	1.06043
r04c03f24p00-ch1sk1fk1fl1	donor 1	0minTNFa	no	25	1.01075
r04c03f25p00-ch1sk1fk1fl1	donor 1	0minTNFa	no	1	1.06488
r04c03f25p00-ch1sk1fk1fl1	donor 1	0minTNFa	no	2	1.2705
r04c03f25p00-ch1sk1fk1fl1	donor 1	0minTNFa	no	3	0.898776
r04c03f25p00-ch1sk1fk1fl1	donor 1	0minTNFa	no	4	1.06446
r04c03f25p00-ch1sk1fk1fl1	donor 1	0minTNFa	no	5	0.991961
r04c03f25p00-ch1sk1fk1fl1	donor 1	0minTNFa	no	6	1.01685
r04c03f25p00-ch1sk1fk1fl1	donor 1	0minTNFa	no	7	0.999952
r04c03f25p00-ch1sk1fk1fl1	donor 1	0minTNFa	no	8	1.25805
r04c03f25p00-ch1sk1fk1fl1	donor 1	0minTNFa	no	9	0.755143
r04c03f25p00-ch1sk1fk1fl1	donor 1	0minTNFa	no	10	1.26155
r04c03f25p00-ch1sk1fk1fl1	donor 1	0minTNFa	no	11	1.97831
r04c03f25p00-ch1sk1fk1fl1	donor 1	0minTNFa	no	12	0.968708
r04c03f25p00-ch1sk1fk1fl1	donor 1	0minTNFa	no	13	1.10036
r04c03f25p00-ch1sk1fk1fl1	donor 1	0minTNFa	no	14	0.843222
r04c03f25p00-ch1sk1fk1fl1	donor 1	0minTNFa	no	16	0.800342
r04c03f25p00-ch1sk1fk1fl1	donor 1	0minTNFa	no	18	1.26062
r04c03f26p00-ch1sk1fk1fl1	donor 1	0minTNFa	no	1	1.2482
r04c03f26p00-ch1sk1fk1fl1	donor 1	0minTNFa	no	2	1.1142
r04c03f26p00-ch1sk1fk1fl1	donor 1	0minTNFa	no	3	0.935359
r04c03f26p00-ch1sk1fk1fl1	donor 1	0minTNFa	no	4	0.889058
r04c03f26p00-ch1sk1fk1fl1	donor 1	0minTNFa	no	6	1.01486
r04c03f26p00-ch1sk1fk1fl1	donor 1	0minTNFa	no	8	1.08139
r04c03f26p00-ch1sk1fk1fl1	donor 1	0minTNFa	no	9	0.968664
r04c03f26p00-ch1sk1fk1fl1	donor 1	0minTNFa	no	10	0.720857
r04c03f26p00-ch1sk1fk1fl1	donor 1	0minTNFa	no	11	1.27979
r04c03f26p00-ch1sk1fk1fl1	donor 1	0minTNFa	no	14	1.00185
r04c03f26p00-ch1sk1fk1fl1	donor 1	0minTNFa	no	15	0.746171
r04c03f26p00-ch1sk1fk1fl1	donor 1	0minTNFa	no	16	0.939516
r04c03f27p00-ch1sk1fk1fl1	donor 1	0minTNFa	no	1	1.41524
r04c03f27p00-ch1sk1fk1fl1	donor 1	0minTNFa	no	2	1.49406
r04c03f27p00-ch1sk1fk1fl1	donor 1	0minTNFa	no	3	1.16182
r04c03f27p00-ch1sk1fk1fl1	donor 1	0minTNFa	no	4	1.66507
r04c03f27p00-ch1sk1fk1fl1	donor 1	0minTNFa	no	5	0.894789
r04c03f27p00-ch1sk1fk1fl1	donor 1	0minTNFa	no	6	0.982382
r04c03f27p00-ch1sk1fk1fl1	donor 1	0minTNFa	no	8	0.963958
r04c03f27p00-ch1sk1fk1fl1	donor 1	0minTNFa	no	9	0.796289
r04c03f27p00-ch1sk1fk1fl1	donor 1	0minTNFa	no	10	1.3376
r04c03f27p00-ch1sk1fk1fl1	donor 1	0minTNFa	no	11	0.932414
r04c03f27p00-ch1sk1fk1fl1	donor 1	0minTNFa	no	12	0.980941
r04c03f27p00-ch1sk1fk1fl1	donor 1	0minTNFa	no	13	1.15657
r04c03f27p00-ch1sk1fk1fl1	donor 1	0minTNFa	no	15	0.988325
r04c03f27p00-ch1sk1fk1fl1	donor 1	0minTNFa	no	16	0.960123
r04c03f27p00-ch1sk1fk1fl1	donor 1	0minTNFa	no	17	0.961319
r04c03f27p00-ch1sk1fk1fl1	donor 1	0minTNFa	no	18	0.955411
r04c03f27p00-ch1sk1fk1fl1	donor 1	0minTNFa	no	19	1.02542
r04c03f27p00-ch1sk1fk1fl1	donor 1	0minTNFa	no	20	0.869886
r04c03f28p00-ch1sk1fk1fl1	donor 1	0minTNFa	no	1	1.08357
r04c03f28p00-ch1sk1fk1fl1	donor 1	0minTNFa	no	2	1.01138
r04c03f28p00-ch1sk1fk1fl1	donor 1	0minTNFa	no	3	0.873853
r04c03f28p00-ch1sk1fk1fl1	donor 1	0minTNFa	no	4	0.880153
r04c03f28p00-ch1sk1fk1fl1	donor 1	0minTNFa	no	5	0.894351
r04c03f28p00-ch1sk1fk1fl1	donor 1	0minTNFa	no	6	0.937122
r04c03f28p00-ch1sk1fk1fl1	donor 1	0minTNFa	no	7	1.19846
r04c03f28p00-ch1sk1fk1fl1	donor 1	0minTNFa	no	8	0.880154
r04c03f28p00-ch1sk1fk1fl1	donor 1	0minTNFa	no	9	1.31723
r04c03f28p00-ch1sk1fk1fl1	donor 1	0minTNFa	no	11	1.0048
r04c03f29p00-ch1sk1fk1fl1	donor 1	0minTNFa	no	1	0.979882
r04c03f29p00-ch1sk1fk1fl1	donor 1	0minTNFa	no	2	1.60163
r04c03f29p00-ch1sk1fk1fl1	donor 1	0minTNFa	no	3	0.777668
r04c03f29p00-ch1sk1fk1fl1	donor 1	0minTNFa	no	5	1.01745
r04c03f29p00-ch1sk1fk1fl1	donor 1	0minTNFa	no	6	0.820685
r04c03f29p00-ch1sk1fk1fl1	donor 1	0minTNFa	no	7	1.06786
r04c03f29p00-ch1sk1fk1fl1	donor 1	0minTNFa	no	8	1.11382
r04c03f29p00-ch1sk1fk1fl1	donor 1	0minTNFa	no	9	1.04739
r04c03f29p00-ch1sk1fk1fl1	donor 1	0minTNFa	no	12	0.982714
r04c03f29p00-ch1sk1fk1fl1	donor 1	0minTNFa	no	13	0.692122
r04c03f29p00-ch1sk1fk1fl1	donor 1	0minTNFa	no	14	0.907883
r04c03f29p00-ch1sk1fk1fl1	donor 1	0minTNFa	no	15	0.918169
r04c03f29p00-ch1sk1fk1fl1	donor 1	0minTNFa	no	16	0.586
r04c03f29p00-ch1sk1fk1fl1	donor 1	0minTNFa	no	17	0.93582
r04c03f29p00-ch1sk1fk1fl1	donor 1	0minTNFa	no	19	0.942838
r04c03f30p00-ch1sk1fk1fl1	donor 1	0minTNFa	no	1	0.63256
r04c03f30p00-ch1sk1fk1fl1	donor 1	0minTNFa	no	2	0.838471
r04c03f30p00-ch1sk1fk1fl1	donor 1	0minTNFa	no	3	0.923953
r04c03f30p00-ch1sk1fk1fl1	donor 1	0minTNFa	no	4	1.10997
r04c03f30p00-ch1sk1fk1fl1	donor 1	0minTNFa	no	5	1.00597
r04c03f30p00-ch1sk1fk1fl1	donor 1	0minTNFa	no	6	1.07573
r04c03f30p00-ch1sk1fk1fl1	donor 1	0minTNFa	no	7	1.16631
r04c03f30p00-ch1sk1fk1fl1	donor 1	0minTNFa	no	8	0.893741
r04c03f30p00-ch1sk1fk1fl1	donor 1	0minTNFa	no	9	1.69785
r04c03f30p00-ch1sk1fk1fl1	donor 1	0minTNFa	no	10	0.862989
r04c03f30p00-ch1sk1fk1fl1	donor 1	0minTNFa	no	11	1.24319
r04c03f31p00-ch1sk1fk1fl1	donor 1	0minTNFa	no	1	0.967615
r04c03f31p00-ch1sk1fk1fl1	donor 1	0minTNFa	no	2	1.84072
r04c03f31p00-ch1sk1fk1fl1	donor 1	0minTNFa	no	3	1.04288
r04c03f31p00-ch1sk1fk1fl1	donor 1	0minTNFa	no	4	1.08754
r04c03f31p00-ch1sk1fk1fl1	donor 1	0minTNFa	no	5	0.898783
r04c03f31p00-ch1sk1fk1fl1	donor 1	0minTNFa	no	6	0.987471
r04c03f31p00-ch1sk1fk1fl1	donor 1	0minTNFa	no	7	1.01815
r04c03f31p00-ch1sk1fk1fl1	donor 1	0minTNFa	no	8	1.02186
r04c03f31p00-ch1sk1fk1fl1	donor 1	0minTNFa	no	10	0.833557
r04c03f31p00-ch1sk1fk1fl1	donor 1	0minTNFa	no	12	0.697425
r04c03f31p00-ch1sk1fk1fl1	donor 1	0minTNFa	no	13	0.91737
r04c03f31p00-ch1sk1fk1fl1	donor 1	0minTNFa	no	14	0.905135
r04c03f31p00-ch1sk1fk1fl1	donor 1	0minTNFa	no	16	1.48624
r04c03f31p00-ch1sk1fk1fl1	donor 1	0minTNFa	no	17	1.08985
r04c03f31p00-ch1sk1fk1fl1	donor 1	0minTNFa	no	18	0.976684
r04c03f31p00-ch1sk1fk1fl1	donor 1	0minTNFa	no	20	0.854119
r04c03f31p00-ch1sk1fk1fl1	donor 1	0minTNFa	no	22	1.47236
r04c03f31p00-ch1sk1fk1fl1	donor 1	0minTNFa	no	25	0.899079
r04c03f32p00-ch1sk1fk1fl1	donor 1	0minTNFa	no	1	0.882816
r04c03f32p00-ch1sk1fk1fl1	donor 1	0minTNFa	no	2	1.00011
r04c03f32p00-ch1sk1fk1fl1	donor 1	0minTNFa	no	3	1.05255
r04c03f32p00-ch1sk1fk1fl1	donor 1	0minTNFa	no	4	1.02709
r04c03f32p00-ch1sk1fk1fl1	donor 1	0minTNFa	no	6	0.980483
r04c03f32p00-ch1sk1fk1fl1	donor 1	0minTNFa	no	7	0.778443
r04c03f32p00-ch1sk1fk1fl1	donor 1	0minTNFa	no	8	1.00072
r04c03f32p00-ch1sk1fk1fl1	donor 1	0minTNFa	no	9	1.05904
r04c03f32p00-ch1sk1fk1fl1	donor 1	0minTNFa	no	10	1.07632
r04c03f32p00-ch1sk1fk1fl1	donor 1	0minTNFa	no	11	0.985129
r04c03f32p00-ch1sk1fk1fl1	donor 1	0minTNFa	no	12	0.821889
r04c03f33p00-ch1sk1fk1fl1	donor 1	0minTNFa	no	1	1.37375
r04c03f33p00-ch1sk1fk1fl1	donor 1	0minTNFa	no	2	1.00272
r04c03f33p00-ch1sk1fk1fl1	donor 1	0minTNFa	no	3	0.834508
r04c03f33p00-ch1sk1fk1fl1	donor 1	0minTNFa	no	4	0.993738
r04c03f33p00-ch1sk1fk1fl1	donor 1	0minTNFa	no	5	1.05577
r04c03f33p00-ch1sk1fk1fl1	donor 1	0minTNFa	no	6	0.936603
[truncated: 19,135 more rows]
