# Supplementary material for: Nuclear envelope-associated lipid droplets are enriched in cholesteryl esters and increase during inflammatory signaling
Source: EMBO J. 2025 Apr 7;44(10):2774–802. doi: 10.1038/s44318-025-00423-2 (PMC12084420; doi:10.1038/s44318-025-00423-2)
Supplement: Supplementary file 10 — Source data Fig. 8 [file 44318_2025_423_MOESM10_ESM.zip › 8H/qPCR_humanMacrophages.xlsx]

## Sheet: Descriptions
This file contains normalized transcript levels of IL-1B mRNA.
The results are pooled from 2 donors each with 3 technical replicate in each condition.
column descriptions
measID	measurement ID, specifies the donor
TNFa	length of TNFa treatment as minutes
condition	indicates the presence of SOAT inhibitor
value	normalized qPCR values of IL-1B.

## Sheet: HumanMACqPCR
measID	TNFa	condition	value
1	0	control	0.080772
1	0	control	0.081334
1	0	control	0.083043
2	0	control	0.037421
2	0	control	0.03396
2	0	control	0.036398
1	0	SOATi	0.080772
1	0	SOATi	0.078563
1	0	SOATi	0.085378
2	0	SOATi	0.037421
2	0	SOATi	0.036906
2	0	SOATi	0.035403
1	30	control	1
1	30	control	0.986233
1	30	control	0.952638
2	30	control	1
2	30	control	1
2	30	control	0.926588
1	30	SOATi	0.678302
1	30	SOATi	0.697372
1	30	SOATi	0.702222
2	30	SOATi	0.823591
2	30	SOATi	0.840896
2	30	SOATi	0.823591
