# Supplementary material for: Nuclear envelope-associated lipid droplets are enriched in cholesteryl esters and increase during inflammatory signaling
Source: EMBO J. 2025 Apr 7;44(10):2774–802. doi: 10.1038/s44318-025-00423-2 (PMC12084420; doi:10.1038/s44318-025-00423-2)
Supplement: Supplementary file 11 — Source Data for Expanded View and Appendix [file 44318_2025_423_MOESM11_ESM.zip]

Archive with 50 entries (38 files):
- Figure_EV1/EV1F/
- Figure_EV1/EV1F/SRS_sourcedata.xls
- Figure_EV1/EV1F/TLC_sourcedata.xls
- Figure_EV3/EV3A/
- Figure_EV3/EV3A/Macrophage_2hChol+OA_0.33um.tif
- Figure_EV3/EV3A/Macrophage_2hChol+OA_0.63um.tif
- Figure_EV3/EV3A/Macrophage_2hChol+OA_1.35um.tif
- Figure_EV3/EV3A/Macrophage_2hChol+OA_1.50um.tif
- Figure_EV3/EV3A/Macrophage_2hChol+OA_1.80um.tif
- Figure_EV3/EV3A/Macrophage_2hChol+OA_2.55um.tif
- Figure_EV3/EV3A/Macrophage_2hChol+OA_3.30um.tif
- Figure_EV3/EV3A/Macrophage_2hChol+OA_4.35um.tif
- Figure_EV3/EV3B/
- Figure_EV3/EV3B/Macrophage_2hChol+OA_0.42um.tif
- Figure_EV3/EV3B/Macrophage_2hChol+OA_0.66um.tif
- Figure_EV3/EV3B/Macrophage_2hChol+OA_0.78um.tif
- Figure_EV3/EV3B/Macrophage_2hChol+OA_1.29um.tif
- Figure_EV3/EV3B/Macrophage_2hChol+OA_1.74um.tif
- Figure_EV3/EV3B/Macrophage_2hChol+OA_2.04um.tif
- Figure_EV3/EV3B/Macrophage_2hChol+OA_2.22um.tif
- Figure_EV3/EV3B/Macrophage_2hChol+OA_2.52um.tif
- Figure_EV3/EV3C/
- Figure_EV3/EV3C/Macrophage_2hChol+OA_0.39um.tif
- Figure_EV3/EV3C/Macrophage_2hChol+OA_0.60um.tif
- Figure_EV3/EV3C/Macrophage_2hChol+OA_0.90um.tif
- Figure_EV3/EV3C/Macrophage_2hChol+OA_1.20um.tif
- Figure_EV3/EV3C/Macrophage_2hChol+OA_1.80um.tif
- Figure_EV3/EV3C/Macrophage_2hChol+OA_2.28um.tif
- Figure_EV3/EV3C/Macrophage_2hChol+OA_2.76um.tif
- Figure_EV3/EV3C/Macrophage_2hChol+OA_3.52um.tif
- Figure_EV4/EV4B-C/
- Figure_EV4/EV4B-C/cellularData-SOATi.xls
- Figure_EV4/EV4F-G/
- Figure_EV4/EV4F-G/cellularData-SOATi.xls
- Figure_EV5/EV5D/
- Figure_EV5/EV5D/EM_clusterAssignment.xls
- Figure_EV5/EV5E/
- Figure_EV5/EV5E/A431-NUP93_0minTNFa.png
- Figure_EV5/EV5E/A431-NUP93_30minTNFa.png
- Figure_EV5/EV5E/A431-NUP93_30minTNFa+SOATi.png
- Figure_EV5/EV5F/
- Figure_EV5/EV5F/A431-nofClusters.xls
- Figure_S1/S1A/
- Figure_S1/S1A/Macrophage_SBF-SEM_XY.tif
- Figure_S1/S1A/Macrophage_SBF-SEM_ZX.tif
- Figure_S1/S1A/Macrophage_SBF-SEM_ZY.tif
- Figure_S2/S2A/
- Figure_S2/S2A/NucleiRoundness.xls
- Figure_S3/S3B/
- Figure_S3/S3B/nuclearProximity.xls
