# Supplementary material for: Nuclear envelope-associated lipid droplets are enriched in cholesteryl esters and increase during inflammatory signaling
Source: EMBO J. 2025 Apr 7;44(10):2774–802. doi: 10.1038/s44318-025-00423-2 (PMC12084420; doi:10.1038/s44318-025-00423-2)
Supplement: Supplementary file 11 — Source Data for Expanded View and Appendix [file 44318_2025_423_MOESM11_ESM.zip › Figure_EV1/EV1F/SRS_sourcedata.xls]

## Sheet: Description
This file contains the raw SRS lipid intensities, summarized on a cellular level.
The summation happened over all pixels belonging to the cell.
All values in this file are already normalized to mean of the 2hChol+OA CE level.
Column descriptions:
condition	name of the condition
CE	the sum of CE SRS intensity (component weight) from all pixels in the cell
TAG	the sum of TAG SRS intensity (component weight) from all pixels in the cell

## Sheet: SRS_sourcedata
condition	CE	TAG
2hChol	0.00197441	0.00153192
2hChol	0.00375857	0.0187005
2hChol	0.015819	0.0445585
2hChol	0.0743094	0.0545698
2hChol	0.0161972	0.0180897
2hChol	0.00791664	0.0856883
2hChol	0.0712976	0.00771488
2hChol	0.0389424	0.0498092
2hChol	0.0060883	0.0382946
2hChol	0.0444062	0.161999
2hChol	0.00455286	0.0425761
2hChol	0.0302928	0.0799366
2hChol	0.0125056	0.0825124
2hChol	0.0474951	0.0586294
2hChol	0.00499437	0.0218975
2hChol	0.0056821	0.0288471
2hChol	0.0031207	0.0360779
2hChol	0.000757061	0.0289347
2hChol	0.00458898	0.00411761
2hChol	0.119696	0.0612432
2hChol	0.00685572	0.00677641
2hChol	0.00939873	0.0397422
2hChol	0.00473977	0.0225132
2hChol	0.00203252	0.0183054
2hChol	0.00788777	0.0848062
2hChol	0.00850936	0.0206988
2hChol	0.00828342	0.0223292
2hChol	0.0134164	0.0396294
2hChol	0.0137531	0.0362586
2hChol	0.00580544	0.0694261
2hChol	0.117952	0.0348075
2hChol	0.000713412	0.0123836
2hChol	0.0205966	0.033688
2hChol	0.0164684	0.0312104
2hChol	0.00912224	0.0194847
2hChol	0.019369	0.0396859
2hChol	0.0109264	0.0421077
2hChol	0.0267845	0.0733178
2hChol	0.0130417	0.020971
2hChol	0.149877	0.0437688
2hChol	0.0171588	0.0330638
2hChol	0.000890854	0.0197883
2hChol	0.00209313	0.00491818
2hChol	0.0033277	0.0538708
2hChol	0.0461059	0.0681128
2hChol	0.0702017	0.0121943
2hChol	0.00292732	0.00256695
2hChol	0.00668165	0.0175251
2hChol	0.0294279	0.0487198
2hChol	0.0147377	0.0182577
2hChol	0.00865354	0.0537918
2hChol	0.0556043	0.0124254
2hChol	0.136512	0.0194876
2hChol	0.00236855	0.0303998
2hChol	0.0269256	0.03259
2hChol	0.019672	0.040334
2hChol	0.00348234	0.00170288
2hChol	0.100749	0.0190154
2hChol	0.01023	0.0832224
2hChol	0.126451	0.0280454
2hChol	0.0479844	0.0150702
2hChol	0.00135619	0.0175389
2hChol	0.00813714	0.00812119
2hChol	0.00593523	0.0119764
2hChol	0.0239365	0.0235224
2hChol	0.0266911	0.0143056
2hChol	0.00740443	0.0511867
2hChol	0.00413921	0.021615
2hChol	0.00103009	0.00929997
2hChol	0.0234673	0.00778299
2hChol	0.0255257	0.022312
2hChol	0.0178811	0.0918242
2hChol	0.000603111	0.0237521
2hChol	0.0114465	0.166147
2hChol	0.0736998	0.0141506
2hChol	0.0083998	0.0161373
2hChol	0.0316156	0.044972
2hChol	0.0228446	0.0643554
2hChol	0.0829421	0.00660418
2hChol	0.00656517	0.0100767
2hChol	0.185639	0.0241956
2hChol	0.119606	0.0443777
2hChol	0.00163504	0.000527951
2hChol	0.00329104	0.00723989
2hChol	0.00303992	0.0247225
2hChol	0.00232326	0.00812613
2hChol	0.0196325	0.0205924
2hChol	0.0732971	0.00999965
2hChol	0.00849195	0.0301155
2hChol	0.000933281	0.00486274
2hChol	0.0113208	0.036125
2hChol	0.00277057	0.0560136
2hChol	0.016995	0.029715
2hChol	0.00942726	0.0392997
2hChol	0.00607295	0.0218618
2hChol	0.00721036	0.012719
2hChol	0.00682957	0.00627178
2hChol	0.00379138	0.0340177
2hChol	0.0101801	0.0819072
2hChol	0.0210989	0.00239754
2hChol	0.00282031	0.00787522
2hChol	0.00298175	0.0151359
2hChol	0.00831184	0.0324512
2hChol	0.0289708	0.0898024
2hChol	0.0105047	0.0263816
2hChol	0.0267078	0.0157191
2hChol	0.0134543	0.0150818
2hChol	0.00990283	0.0268362
2hChol	0.0163656	0.00163281
2hChol	0.00961634	0.100306
2hChol	6.4128e-05	0.00320846
2hChol	0.00785125	0.0769912
2hChol	0.000502631	0.022092
2hChol	0.0062105	0.00633191
2hChol	0.00834413	0.00525923
2hChol	0.0171811	0.0168615
2hChol	0.00249628	0.00942181
2hChol	0.00553958	0.0104397
2hChol	0.0054622	0.0140744
2hChol	0.00233454	0.00372877
2hChol	0.0066418	0.0279089
2hChol	0.0211369	0.00919848
2hChol	0.00278459	0.00840248
2hChol	0	5.67014e-06
2hChol	0.0258669	0.0308012
2hChol	0.735502	0.0226556
2hChol	0.293527	0.0624359
2hChol	0.340405	0.0709672
2hChol	0.373444	0.0263074
2hChol	0.550916	0.0728504
2hChol	0.613854	0.0702812
2hChol	0.232651	0.0510032
2hChol	0.405996	0.0198431
2hChol	0.711526	0.0389161
2hChol	0.659605	0.100401
2hChol	0.274847	0.0781735
2hChol	0.572993	0.0909887
2hChol	1.09428	0.0371346
2hChol	0.738756	0.17337
2hChol	0.602094	0.0345931
2hChol	0.255245	0.10151
2hChol	0.126989	0.0143413
2hChol	0.211296	0.0292104
2hChol	0.875742	0.0179142
2hChol	1.35752	0.392444
2hChol	1.0261	0.0331066
2hChol	0.426026	0.0674722
2hChol	0.268158	0.034142
2hChol	0.19908	0.0544138
2hChol	0.77994	0.174139
2hChol	0.213022	0.0667189
2hChol	0.679855	0.0727527
2hChol	0.0632139	0.0137106
2hChol	0.115738	0.0277413
2hChol	0.841368	0.131057
2hChol	0.22219	0.0465489
2hChol	0.687897	0.0537281
2hChol	0.585561	0.0195494
2hChol	0.247471	0.0505565
2hChol	0.264908	0.103461
2hChol	0.122386	0.0306829
2hChol	0.225688	0.0273372
2hChol	0.0481933	0.0128603
2hChol	0.0635516	0.0013278
2hChol	0.0619361	0.0204165
2hChol	0.22731	0.0346841
2hChol	0.467637	0.0679208
2hChol	0.0577096	0.00104991
2hChol	0.0778927	0.00342204
2hChol	0.109123	0.033088
2hChol	0.631187	0.0757226
2hChol	0.35757	0.154608
2hChol	0.481384	0.0119271
2hChol	0.28587	0.0247133
2hChol	0.322836	0.0516809
2hChol	0.209796	0.09925
2hChol	0.173204	0.0309465
2hChol	0.410255	0.148517
2hChol	0.294956	0.089289
2hChol	0.100008	0.0267247
2hChol	0.297718	0.0903671
2hChol	0.237706	0.0175236
2hChol	0.485996	0.0397334
2hChol	0.433286	0.172962
2hChol	0.287501	0.015238
2hChol	0.483102	0.022508
2hChol	0.803714	0.0695582
2hChol	0.0774603	0.00705564
2hChol	1.05599	0.104303
2hChol	0.129998	0.0472187
2hChol	0.21429	0.0025228
2hChol	0.248419	0.0117248
2hChol	0.238731	0.0164139
2hChol	0.377852	0.0296052
2hChol	0.178961	0.00338139
2hChol	0.316434	0.0326194
2hChol	0.167814	0.0365317
2hChol	0.208005	0.0540399
2hChol	0.259312	0.0909672
2hChol	0.155895	0.0297804
2hChol	0.309889	0.0721032
2hChol	0.423256	0.0198495
2hChol	0.159406	0.0115476
2hChol	0.216615	0.0877792
2hChol	0.0908491	0.0244585
2hChol	0.156712	0.00494765
2hChol	0.0818846	0.00545143
2hChol	0.366753	0.0596704
2hChol	0.215486	0.0640185
2hChol	0.172837	0.0268931
2hChol	0.233649	0.0050141
2hChol	0.201187	0.0377492
2hChol	0.529535	0.0222075
2hChol	0.501271	0.0207263
2hChol	0.138566	0.0406677
2hChol	0.213084	0.00692311
2hChol	0.255762	0.061652
2hChol	0.947104	0.116809
2hChol	0.247664	0.0275232
2hChol	0.0714306	0.0162943
2hChol	0.751644	0.0374575
2hChol	0.0945756	0.0236427
2hChol	0.109547	0.020392
2hChol	0.132156	0.0276374
2hChol	0.238669	0.0450759
2hChol	0.19396	0.0435024
2hChol	0.251523	0.0698138
2hChol	0.111245	0.0219508
2hChol	0.103458	0.0115393
2hChol	0.197984	0.00780233
2hChol	0.130573	0.0316279
2hChol	0.11935	0.0162661
2hChol	0.604084	0.0466518
2hChol	0.0707452	0.0131991
2hChol	0.152299	0.0601405
2hChol	0.0630351	0.002132
2hChol	0.27775	0.0537872
2hChol	0.0696001	0.0225178
2hChol	0.213145	0.0714213
2hChol	0.348364	0.111337
2hChol	0.174276	0.0390431
2hChol	0.218131	0.0537858
2hChol	0.541379	0.120889
2hChol	0.626406	0.169886
2hChol	0.405695	0.134769
2hChol	0.179427	0.0448724
2hChol	0.09722	0.0329013
2hChol	0.177764	0.0545388
2hChol	0.442437	0.15219
2hChol	0.830201	0.173932
2hChol	0.040814	0.00608942
2hChol	0.199229	0.0622896
2hChol	0.12916	0.0469707
2hChol	0.221981	0.0462276
2hChol	0.0834488	0.0162067
2hChol	0.113821	0.0274266
2hChol	0.43238	0.106621
2hChol	0.252677	0.0636649
2hChol	0.0579536	0.0132633
2hChol	0.664016	0.139189
2hChol	0.0744713	0.0117773
2hChol	1.07587	0.246285
2hChol	0.853238	0.230884
2hChol	1.08242	0.225587
2hChol	0.553096	0.0826021
2hChol	0.780277	0.128839
2hChol	1.30752	0.384684
2hChol	1.51272	0.431719
2hChol	0.890714	0.23615
2hChol	1.44834	0.241533
2hChol	0.797197	0.153057
2hChol	0.835403	0.122838
2hChol	1.38664	0.266048
2hChol	0.836295	0.105309
2hChol	0.920358	0.268637
2hChol	1.09501	0.160854
2hChol	0.688126	0.134745
2hChol	0.750572	0.0912506
2hChol	1.06247	0.229074
2hChol	2.62756	0.375991
2hChol	1.69426	0.360067
2hChol	0.366363	0.098033
2hChol	0.345521	0.0170689
2hChol	0.247318	0.0524725
2hChol	0.326525	0.0303407
2hChol	0.469005	0.068487
2hChol	0.541033	0.148493
2hChol	0.800019	0.125856
2hChol	0.283012	0.0100124
2hChol	0.982325	0.155783
