# Supplementary material for: Nuclear envelope-associated lipid droplets are enriched in cholesteryl esters and increase during inflammatory signaling
Source: EMBO J. 2025 Apr 7;44(10):2774–802. doi: 10.1038/s44318-025-00423-2 (PMC12084420; doi:10.1038/s44318-025-00423-2)
Supplement: Supplementary file 11 — Source Data for Expanded View and Appendix [file 44318_2025_423_MOESM11_ESM.zip › Figure_EV1/EV1F/TLC_sourcedata.xls]

## Sheet: Description
This file contains the raw TLC measurements.
The values in this file are already normalized to the 2hChol+OA load's CE level.
The data consists of 2 technical replicates (sample 1 and 2)

## Sheet: TLC_sourcedata
condition	sample	CE	TAG
2hChol	1	0.309304	0.118647
2hChol	2	0.26191	0.0729464
