# Supplementary material for: Nuclear envelope-associated lipid droplets are enriched in cholesteryl esters and increase during inflammatory signaling
Source: EMBO J. 2025 Apr 7;44(10):2774–802. doi: 10.1038/s44318-025-00423-2 (PMC12084420; doi:10.1038/s44318-025-00423-2)
Supplement: Supplementary file 11 — Source Data for Expanded View and Appendix [file 44318_2025_423_MOESM11_ESM.zip › Figure_EV4/EV4B-C/cellularData-SOATi.xls]

## Sheet: Description
The file contains cell-level summary data on NE-LD numbers and CElevels.
column descriptions:
ImageName	identifier of the field of view
load	the loading condition
cellID	unique identifier (within the field of view) of the cell
CE	summed SRS CE intensity from the LDs of the cell
nofNELD	The number of NE-LDs in the cell
Cell numbers
0minTNFa	228
30minTNFa	270
30minTNFa+SOATi	315

## Sheet: cellularData-SOATi
ImageName	load	cellID	CE	nofNELD
1	30minTNFa+SOATi	1	280.53	4
1	30minTNFa+SOATi	2	394.836	2
1	30minTNFa+SOATi	3	80.9105	2
1	30minTNFa+SOATi	4	78.021	3
1	30minTNFa+SOATi	5	14.5897	0
1	30minTNFa+SOATi	6	240.802	0
1	30minTNFa+SOATi	7	0	0
1	30minTNFa+SOATi	8	0	0
1	30minTNFa+SOATi	9	407.819	2
1	30minTNFa+SOATi	10	230.265	1
1	30minTNFa+SOATi	11	795.206	9
1	30minTNFa+SOATi	12	329.312	4
1	30minTNFa+SOATi	13	35.791	1
1	30minTNFa+SOATi	14	31.8133	0
1	30minTNFa+SOATi	15	441.502	3
1	30minTNFa+SOATi	16	370.254	6
1	30minTNFa+SOATi	17	0	0
1	30minTNFa+SOATi	18	126.448	0
1	30minTNFa+SOATi	19	793.443	1
1	30minTNFa+SOATi	20	171.659	0
1	30minTNFa+SOATi	21	231.712	1
1	30minTNFa+SOATi	22	41.2234	0
1	30minTNFa+SOATi	23	0	0
1	30minTNFa+SOATi	24	171.824	0
1	30minTNFa+SOATi	25	65.1452	1
1	30minTNFa+SOATi	26	50.9418	2
1	30minTNFa+SOATi	27	276.645	2
1	30minTNFa+SOATi	28	96.0053	1
1	30minTNFa+SOATi	29	4.55685	0
1	30minTNFa+SOATi	30	200.178	1
1	30minTNFa+SOATi	31	11.4425	1
1	30minTNFa+SOATi	32	246.291	1
1	30minTNFa+SOATi	33	279.308	1
1	30minTNFa+SOATi	34	401.716	3
1	30minTNFa+SOATi	35	78.5402	2
1	30minTNFa+SOATi	36	81.3452	0
1	30minTNFa+SOATi	37	513.112	3
1	30minTNFa+SOATi	38	133.769	1
1	30minTNFa+SOATi	39	770.952	2
1	30minTNFa+SOATi	40	153.036	2
1	30minTNFa+SOATi	41	319.562	7
1	30minTNFa+SOATi	42	649.008	5
1	30minTNFa+SOATi	43	315.526	3
1	30minTNFa+SOATi	44	149.832	0
1	30minTNFa+SOATi	45	70.9068	1
1	30minTNFa+SOATi	46	222.443	1
1	30minTNFa+SOATi	47	500.571	2
1	30minTNFa+SOATi	48	138.884	4
1	30minTNFa+SOATi	49	0	0
1	30minTNFa+SOATi	50	138.329	2
1	30minTNFa+SOATi	51	2.6817	1
1	30minTNFa+SOATi	52	353.015	1
1	30minTNFa+SOATi	53	40.6703	1
1	30minTNFa+SOATi	54	603.071	1
1	30minTNFa+SOATi	55	515.574	3
1	30minTNFa+SOATi	56	792.833	0
1	30minTNFa+SOATi	57	86.631	0
1	30minTNFa+SOATi	58	17.5098	0
1	30minTNFa+SOATi	59	101.01	2
1	30minTNFa+SOATi	60	308.142	2
1	30minTNFa+SOATi	61	158.304	1
2	30minTNFa+SOATi	1	637.95	3
2	30minTNFa+SOATi	2	149.747	3
2	30minTNFa+SOATi	3	286.924	1
2	30minTNFa+SOATi	4	154.074	0
2	30minTNFa+SOATi	5	355.262	5
2	30minTNFa+SOATi	6	99.5288	0
2	30minTNFa+SOATi	7	286.922	1
2	30minTNFa+SOATi	8	62.4934	0
2	30minTNFa+SOATi	9	44.7012	0
2	30minTNFa+SOATi	10	240.291	1
2	30minTNFa+SOATi	11	47.1555	2
2	30minTNFa+SOATi	12	567.31	3
2	30minTNFa+SOATi	13	308.1	4
2	30minTNFa+SOATi	14	791	2
2	30minTNFa+SOATi	15	176.175	1
2	30minTNFa+SOATi	16	236.511	0
2	30minTNFa+SOATi	17	40.9018	0
2	30minTNFa+SOATi	18	397.706	2
2	30minTNFa+SOATi	19	604.634	11
2	30minTNFa+SOATi	20	13.8603	1
2	30minTNFa+SOATi	21	138.57	5
2	30minTNFa+SOATi	22	339.251	4
2	30minTNFa+SOATi	23	108.474	0
2	30minTNFa+SOATi	24	208.851	2
2	30minTNFa+SOATi	25	54.0268	2
2	30minTNFa+SOATi	26	372.463	1
2	30minTNFa+SOATi	27	196.001	0
2	30minTNFa+SOATi	28	120.663	0
2	30minTNFa+SOATi	29	80.7344	0
2	30minTNFa+SOATi	30	86.2998	1
2	30minTNFa+SOATi	31	462.623	0
2	30minTNFa+SOATi	32	24.9405	0
2	30minTNFa+SOATi	33	874.851	3
2	30minTNFa+SOATi	34	212.822	4
2	30minTNFa+SOATi	35	37.0854	0
2	30minTNFa+SOATi	36	27.6877	0
2	30minTNFa+SOATi	37	41.4376	2
2	30minTNFa+SOATi	38	742.919	2
2	30minTNFa+SOATi	39	365.291	0
2	30minTNFa+SOATi	40	141.418	2
2	30minTNFa+SOATi	41	63.5239	1
2	30minTNFa+SOATi	42	0	0
2	30minTNFa+SOATi	43	55.9707	3
2	30minTNFa+SOATi	44	182.558	5
2	30minTNFa+SOATi	45	127.145	2
2	30minTNFa+SOATi	46	73.0068	3
2	30minTNFa+SOATi	47	82.5572	5
2	30minTNFa+SOATi	48	104.604	9
2	30minTNFa+SOATi	49	0	0
2	30minTNFa+SOATi	50	48.6326	2
2	30minTNFa+SOATi	51	402.905	17
2	30minTNFa+SOATi	52	157.345	1
2	30minTNFa+SOATi	53	168.149	2
3	30minTNFa+SOATi	1	382.799	1
3	30minTNFa+SOATi	2	190.781	0
3	30minTNFa+SOATi	3	215.85	0
3	30minTNFa+SOATi	4	0	0
3	30minTNFa+SOATi	5	58.0659	1
3	30minTNFa+SOATi	6	59.6727	0
3	30minTNFa+SOATi	7	599.496	1
3	30minTNFa+SOATi	8	80.8736	1
3	30minTNFa+SOATi	9	200.991	0
3	30minTNFa+SOATi	10	755.102	16
3	30minTNFa+SOATi	11	397.834	0
3	30minTNFa+SOATi	12	121.508	1
3	30minTNFa+SOATi	13	163.651	2
3	30minTNFa+SOATi	14	106.066	0
3	30minTNFa+SOATi	15	34.8042	0
3	30minTNFa+SOATi	16	60.8587	1
3	30minTNFa+SOATi	17	0	0
3	30minTNFa+SOATi	18	197.227	3
3	30minTNFa+SOATi	19	42.9381	5
3	30minTNFa+SOATi	20	308.238	2
3	30minTNFa+SOATi	21	154.492	2
3	30minTNFa+SOATi	22	0	0
3	30minTNFa+SOATi	23	200.994	0
3	30minTNFa+SOATi	24	4.63433	0
3	30minTNFa+SOATi	25	0	0
3	30minTNFa+SOATi	26	149.282	3
3	30minTNFa+SOATi	27	1.13073	2
3	30minTNFa+SOATi	28	0	0
3	30minTNFa+SOATi	29	140.407	0
3	30minTNFa+SOATi	30	1276.36	4
3	30minTNFa+SOATi	31	40.8388	3
3	30minTNFa+SOATi	32	113.457	3
3	30minTNFa+SOATi	33	190.209	5
3	30minTNFa+SOATi	34	5.2103	0
3	30minTNFa+SOATi	35	17.4544	1
3	30minTNFa+SOATi	36	212.006	3
3	30minTNFa+SOATi	37	264.377	3
3	30minTNFa+SOATi	38	37.3377	2
3	30minTNFa+SOATi	39	0	0
3	30minTNFa+SOATi	40	103.086	3
3	30minTNFa+SOATi	41	173.419	2
3	30minTNFa+SOATi	42	0	0
3	30minTNFa+SOATi	43	0	0
3	30minTNFa+SOATi	44	38.2415	2
3	30minTNFa+SOATi	45	118.36	1
3	30minTNFa+SOATi	46	0	0
3	30minTNFa+SOATi	47	202.949	2
3	30minTNFa+SOATi	48	96.8715	1
3	30minTNFa+SOATi	49	99.5942	0
3	30minTNFa+SOATi	50	370.968	5
3	30minTNFa+SOATi	51	165.456	2
3	30minTNFa+SOATi	52	536.142	2
3	30minTNFa+SOATi	53	99.7532	1
3	30minTNFa+SOATi	54	0	0
3	30minTNFa+SOATi	55	0	0
3	30minTNFa+SOATi	56	0	0
4	30minTNFa+SOATi	1	0	0
4	30minTNFa+SOATi	2	0	0
4	30minTNFa+SOATi	3	139.879	2
4	30minTNFa+SOATi	4	227.516	0
4	30minTNFa+SOATi	5	0	0
4	30minTNFa+SOATi	6	77.3395	1
4	30minTNFa+SOATi	7	299.182	1
4	30minTNFa+SOATi	8	104.866	3
4	30minTNFa+SOATi	9	985.996	7
4	30minTNFa+SOATi	10	174.116	0
4	30minTNFa+SOATi	11	99.1637	1
4	30minTNFa+SOATi	12	57.5323	2
4	30minTNFa+SOATi	13	0	0
4	30minTNFa+SOATi	14	473.162	2
4	30minTNFa+SOATi	15	27.0293	1
4	30minTNFa+SOATi	16	266.42	1
4	30minTNFa+SOATi	17	392.679	0
4	30minTNFa+SOATi	18	603.65	14
4	30minTNFa+SOATi	19	2.12118	1
4	30minTNFa+SOATi	20	14.4629	0
4	30minTNFa+SOATi	21	504.804	5
4	30minTNFa+SOATi	22	358.659	5
4	30minTNFa+SOATi	23	116.431	1
4	30minTNFa+SOATi	24	462.924	6
4	30minTNFa+SOATi	25	25.6533	0
4	30minTNFa+SOATi	26	365.178	2
4	30minTNFa+SOATi	27	1369.53	6
4	30minTNFa+SOATi	28	215.264	1
4	30minTNFa+SOATi	29	310.33	0
4	30minTNFa+SOATi	30	17.9372	0
4	30minTNFa+SOATi	31	176.968	3
4	30minTNFa+SOATi	32	202.4	0
4	30minTNFa+SOATi	33	1257.33	8
4	30minTNFa+SOATi	34	343.36	2
4	30minTNFa+SOATi	35	213.775	4
4	30minTNFa+SOATi	36	601.561	4
4	30minTNFa+SOATi	37	1047.64	6
4	30minTNFa+SOATi	38	0	0
4	30minTNFa+SOATi	39	201.797	5
4	30minTNFa+SOATi	40	115.865	0
4	30minTNFa+SOATi	41	21.9476	0
4	30minTNFa+SOATi	42	840.634	4
4	30minTNFa+SOATi	43	463.317	5
4	30minTNFa+SOATi	44	51.6115	0
4	30minTNFa+SOATi	45	285.563	0
4	30minTNFa+SOATi	46	44.5357	2
4	30minTNFa+SOATi	47	149.482	2
4	30minTNFa+SOATi	48	222.78	0
4	30minTNFa+SOATi	49	168.6	2
4	30minTNFa+SOATi	50	299.777	15
4	30minTNFa+SOATi	51	75.3153	2
4	30minTNFa+SOATi	52	85.4042	0
5	30minTNFa+SOATi	1	8.59468	0
5	30minTNFa+SOATi	2	241.555	7
5	30minTNFa+SOATi	3	47.8921	1
5	30minTNFa+SOATi	4	1298.85	3
5	30minTNFa+SOATi	5	519.253	2
5	30minTNFa+SOATi	6	16.2368	0
5	30minTNFa+SOATi	7	77.1462	0
5	30minTNFa+SOATi	8	486.383	3
5	30minTNFa+SOATi	9	328.3	4
5	30minTNFa+SOATi	10	385.799	0
5	30minTNFa+SOATi	11	898.341	0
5	30minTNFa+SOATi	12	199.677	0
5	30minTNFa+SOATi	13	632.784	2
5	30minTNFa+SOATi	14	1524.31	3
5	30minTNFa+SOATi	15	215.23	1
5	30minTNFa+SOATi	16	653.823	9
5	30minTNFa+SOATi	17	41.9657	2
5	30minTNFa+SOATi	18	0	0
5	30minTNFa+SOATi	19	10.6994	0
5	30minTNFa+SOATi	20	500.338	8
5	30minTNFa+SOATi	21	727.184	3
5	30minTNFa+SOATi	22	0	0
5	30minTNFa+SOATi	23	249.009	2
5	30minTNFa+SOATi	24	608.054	3
5	30minTNFa+SOATi	25	287.581	3
5	30minTNFa+SOATi	26	403.339	5
5	30minTNFa+SOATi	27	702.465	6
5	30minTNFa+SOATi	28	14.8116	0
5	30minTNFa+SOATi	29	363.93	0
5	30minTNFa+SOATi	30	282.51	1
5	30minTNFa+SOATi	31	44.2321	1
5	30minTNFa+SOATi	32	838.098	8
5	30minTNFa+SOATi	33	146.686	4
5	30minTNFa+SOATi	34	666.309	5
5	30minTNFa+SOATi	35	523.988	3
5	30minTNFa+SOATi	36	54.989	0
5	30minTNFa+SOATi	37	776.381	7
5	30minTNFa+SOATi	38	50.9463	0
5	30minTNFa+SOATi	39	160.59	2
5	30minTNFa+SOATi	40	0	0
5	30minTNFa+SOATi	41	164.91	3
5	30minTNFa+SOATi	42	249.194	6
5	30minTNFa+SOATi	43	899.658	9
6	30minTNFa+SOATi	1	36.2892	1
6	30minTNFa+SOATi	2	505.306	0
6	30minTNFa+SOATi	3	0	0
6	30minTNFa+SOATi	4	275.255	3
6	30minTNFa+SOATi	5	566.466	6
6	30minTNFa+SOATi	6	715.564	9
6	30minTNFa+SOATi	7	1420.12	6
6	30minTNFa+SOATi	8	712.596	18
6	30minTNFa+SOATi	9	90.21	2
6	30minTNFa+SOATi	10	514.437	4
6	30minTNFa+SOATi	11	156.533	1
6	30minTNFa+SOATi	12	94.7329	4
6	30minTNFa+SOATi	13	461.17	1
6	30minTNFa+SOATi	14	70.2203	2
6	30minTNFa+SOATi	15	191.297	4
6	30minTNFa+SOATi	16	710.924	12
6	30minTNFa+SOATi	17	647.887	3
6	30minTNFa+SOATi	18	58.4402	4
6	30minTNFa+SOATi	19	99.4345	2
6	30minTNFa+SOATi	20	158.198	4
6	30minTNFa+SOATi	21	306.099	4
6	30minTNFa+SOATi	22	40.5642	3
6	30minTNFa+SOATi	23	550.415	6
6	30minTNFa+SOATi	24	212.239	2
6	30minTNFa+SOATi	25	45.1747	0
6	30minTNFa+SOATi	26	220.049	11
6	30minTNFa+SOATi	27	375.676	15
6	30minTNFa+SOATi	28	296.213	3
6	30minTNFa+SOATi	29	415.624	0
6	30minTNFa+SOATi	30	519.58	5
6	30minTNFa+SOATi	31	303.6	5
6	30minTNFa+SOATi	32	180.85	8
6	30minTNFa+SOATi	33	0	0
6	30minTNFa+SOATi	34	0	0
6	30minTNFa+SOATi	35	320.454	9
6	30minTNFa+SOATi	36	398.392	0
6	30minTNFa+SOATi	37	85.5031	2
6	30minTNFa+SOATi	38	70.859	1
6	30minTNFa+SOATi	39	81.601	5
6	30minTNFa+SOATi	40	167.121	2
6	30minTNFa+SOATi	41	370.45	3
6	30minTNFa+SOATi	42	115.553	2
6	30minTNFa+SOATi	43	185.735	2
6	30minTNFa+SOATi	44	229.349	4
6	30minTNFa+SOATi	45	0	0
6	30minTNFa+SOATi	46	55.2027	1
6	30minTNFa+SOATi	47	116.866	2
6	30minTNFa+SOATi	48	77.8435	2
6	30minTNFa+SOATi	49	0	0
6	30minTNFa+SOATi	50	292.732	4
1	30minTNFa	1	548.246	0
1	30minTNFa	2	2.91118	0
1	30minTNFa	3	760.567	2
1	30minTNFa	4	11.9042	0
1	30minTNFa	5	413.163	7
1	30minTNFa	6	1159.32	3
1	30minTNFa	7	299.463	1
1	30minTNFa	8	260.358	0
1	30minTNFa	9	393.171	4
1	30minTNFa	10	5.83158	0
1	30minTNFa	11	338.037	6
1	30minTNFa	12	175.246	0
1	30minTNFa	13	492.317	4
1	30minTNFa	14	6.08888	0
1	30minTNFa	15	422.763	6
1	30minTNFa	16	43.8706	0
1	30minTNFa	17	14.9623	0
1	30minTNFa	18	160.179	2
1	30minTNFa	19	715	4
1	30minTNFa	20	525.625	3
1	30minTNFa	21	769.274	7
1	30minTNFa	22	298.013	5
1	30minTNFa	23	879.011	2
1	30minTNFa	24	209.629	6
1	30minTNFa	25	15.2821	0
1	30minTNFa	26	83.2253	0
1	30minTNFa	27	490.683	1
1	30minTNFa	28	985.761	8
1	30minTNFa	29	1072.34	7
1	30minTNFa	30	55.6092	0
1	30minTNFa	31	174.694	2
1	30minTNFa	32	674.283	4
1	30minTNFa	33	392.438	16
1	30minTNFa	34	683.993	7
1	30minTNFa	35	791.869	22
1	30minTNFa	36	367.928	3
1	30minTNFa	37	186.128	2
1	30minTNFa	38	222.152	5
1	30minTNFa	39	693.67	2
1	30minTNFa	40	27.4352	1
1	30minTNFa	41	249.597	3
1	30minTNFa	42	0	0
1	30minTNFa	43	324.431	6
1	30minTNFa	44	83.7784	0
1	30minTNFa	45	478.153	1
2	30minTNFa	1	1678.79	10
2	30minTNFa	2	120.03	0
2	30minTNFa	3	1516.75	3
2	30minTNFa	4	138.905	1
2	30minTNFa	5	159.839	0
2	30minTNFa	6	324.865	3
2	30minTNFa	7	113.877	0
2	30minTNFa	8	596.235	8
2	30minTNFa	9	326.361	3
2	30minTNFa	10	9.58878	1
2	30minTNFa	11	118.166	2
2	30minTNFa	12	0	0
2	30minTNFa	13	996.306	3
2	30minTNFa	14	57.8008	2
2	30minTNFa	15	303.156	4
2	30minTNFa	16	0	0
2	30minTNFa	17	8.461	1
2	30minTNFa	18	143.235	6
2	30minTNFa	19	690.737	2
2	30minTNFa	20	274.168	1
2	30minTNFa	21	73.3232	1
2	30minTNFa	22	289.038	3
2	30minTNFa	23	560.849	2
2	30minTNFa	24	96.7927	1
2	30minTNFa	25	819.537	6
2	30minTNFa	26	669.179	4
2	30minTNFa	27	177.026	1
2	30minTNFa	28	492.547	2
2	30minTNFa	29	524.938	1
2	30minTNFa	30	300.514	1
2	30minTNFa	31	74.3451	1
2	30minTNFa	32	371.504	2
2	30minTNFa	33	189.436	2
2	30minTNFa	34	474.24	2
2	30minTNFa	35	27.432	1
2	30minTNFa	36	7.71424	1
2	30minTNFa	37	237.343	4
2	30minTNFa	38	66.5062	0
2	30minTNFa	39	260.418	4
2	30minTNFa	40	182.858	1
2	30minTNFa	41	209.998	5
2	30minTNFa	42	510.438	12
2	30minTNFa	43	0	0
2	30minTNFa	44	89.4163	1
3	30minTNFa	1	93.1551	5
3	30minTNFa	2	66.0037	0
3	30minTNFa	3	410.939	4
3	30minTNFa	4	492.298	3
3	30minTNFa	5	13.5983	0
3	30minTNFa	6	959.604	2
3	30minTNFa	7	139.869	6
3	30minTNFa	8	1740.99	8
3	30minTNFa	9	190.759	1
3	30minTNFa	10	0	0
3	30minTNFa	11	79.4307	2
3	30minTNFa	12	177.476	1
3	30minTNFa	13	197.477	2
3	30minTNFa	14	546.045	1
3	30minTNFa	15	32.9187	0
3	30minTNFa	16	0.156896	0
3	30minTNFa	17	373.071	6
3	30minTNFa	18	14.3831	3
3	30minTNFa	19	187.258	2
3	30minTNFa	20	181.959	3
3	30minTNFa	21	190.562	7
3	30minTNFa	22	303.59	0
3	30minTNFa	23	517.355	5
3	30minTNFa	24	158.527	5
3	30minTNFa	25	22.169	3
3	30minTNFa	26	77.9857	0
3	30minTNFa	27	258.079	3
4	30minTNFa	1	146.551	0
4	30minTNFa	2	515.017	1
4	30minTNFa	3	53.7296	0
4	30minTNFa	4	785.89	3
4	30minTNFa	5	324.949	3
4	30minTNFa	6	568.963	7
4	30minTNFa	7	863.417	10
4	30minTNFa	8	912.9	5
4	30minTNFa	9	180.776	4
4	30minTNFa	10	500.51	0
4	30minTNFa	11	0	0
4	30minTNFa	12	23.7581	1
4	30minTNFa	13	20.3994	0
4	30minTNFa	14	1036.98	8
4	30minTNFa	15	486.945	1
4	30minTNFa	16	447.005	6
4	30minTNFa	17	653.986	1
4	30minTNFa	18	595.668	1
4	30minTNFa	19	1066.98	4
4	30minTNFa	20	274.289	0
4	30minTNFa	21	99.5796	0
4	30minTNFa	22	1372.85	2
4	30minTNFa	23	0	0
4	30minTNFa	24	133.43	4
4	30minTNFa	25	319.316	4
4	30minTNFa	26	6.10082	1
4	30minTNFa	27	743.441	6
4	30minTNFa	28	369.539	5
4	30minTNFa	29	573.601	6
4	30minTNFa	30	931.035	5
4	30minTNFa	31	0	0
4	30minTNFa	32	790.27	1
4	30minTNFa	33	635.068	0
4	30minTNFa	34	308.686	5
4	30minTNFa	35	440.626	2
4	30minTNFa	36	46.4807	2
4	30minTNFa	37	751.001	9
4	30minTNFa	38	236.177	2
4	30minTNFa	39	19.6446	0
4	30minTNFa	40	1222.56	9
4	30minTNFa	41	831.719	3
4	30minTNFa	42	380.246	2
4	30minTNFa	43	20.0845	1
4	30minTNFa	44	1568.82	11
4	30minTNFa	45	27.0022	0
4	30minTNFa	46	229.814	1
4	30minTNFa	47	105.336	2
4	30minTNFa	48	122.084	1
4	30minTNFa	49	272.478	2
4	30minTNFa	50	0	0
4	30minTNFa	51	42.3259	0
4	30minTNFa	52	0	0
4	30minTNFa	53	101.969	2
4	30minTNFa	54	514.393	2
4	30minTNFa	55	49.3459	1
5	30minTNFa	1	63.9344	0
5	30minTNFa	2	1707.38	3
5	30minTNFa	3	241.883	4
5	30minTNFa	4	264.719	3
5	30minTNFa	5	999.814	7
5	30minTNFa	6	136.058	1
5	30minTNFa	7	302.818	2
5	30minTNFa	8	21.3477	1
5	30minTNFa	9	0	0
5	30minTNFa	10	683.912	5
5	30minTNFa	11	226.82	2
5	30minTNFa	12	128.098	2
5	30minTNFa	13	10.8378	1
5	30minTNFa	14	330.303	5
5	30minTNFa	15	365.083	5
5	30minTNFa	16	783.875	7
5	30minTNFa	17	1262.36	2
5	30minTNFa	18	221.7	3
5	30minTNFa	19	153.915	1
5	30minTNFa	20	748.54	5
5	30minTNFa	21	255.253	7
5	30minTNFa	22	311.346	2
5	30minTNFa	23	318.931	6
5	30minTNFa	24	13.7835	1
5	30minTNFa	25	31.6501	4
5	30minTNFa	26	5.99862	0
5	30minTNFa	27	305.967	2
5	30minTNFa	28	540.214	8
5	30minTNFa	29	298.074	6
5	30minTNFa	30	193.644	5
5	30minTNFa	31	15.1136	1
5	30minTNFa	32	179.594	4
5	30minTNFa	33	207.195	0
5	30minTNFa	34	854.612	7
5	30minTNFa	35	550.791	15
5	30minTNFa	36	0	0
5	30minTNFa	37	55.4557	5
5	30minTNFa	38	678.354	5
5	30minTNFa	39	173.647	0
5	30minTNFa	40	0	0
5	30minTNFa	41	364.32	10
5	30minTNFa	42	171.262	0
5	30minTNFa	43	192.683	1
5	30minTNFa	44	367.729	6
5	30minTNFa	45	248.513	0
5	30minTNFa	46	197.745	6
5	30minTNFa	47	448.49	6
5	30minTNFa	48	1373.75	2
5	30minTNFa	49	187.106	8
5	30minTNFa	50	328.681	0
5	30minTNFa	51	321.118	2
5	30minTNFa	52	78.7626	3
5	30minTNFa	53	168.779	6
6	30minTNFa	1	473.103	0
6	30minTNFa	2	0	0
6	30minTNFa	3	360.63	2
6	30minTNFa	4	0	0
6	30minTNFa	5	217.114	0
6	30minTNFa	6	558.263	3
6	30minTNFa	7	236.172	4
6	30minTNFa	8	124.512	4
6	30minTNFa	9	170.007	2
6	30minTNFa	10	32.5536	0
6	30minTNFa	11	736.517	3
6	30minTNFa	12	212.953	0
6	30minTNFa	13	562.219	1
6	30minTNFa	14	0	0
6	30minTNFa	15	329.983	8
6	30minTNFa	16	43.2939	1
6	30minTNFa	17	173.956	0
6	30minTNFa	18	645.743	1
6	30minTNFa	19	341.035	0
6	30minTNFa	20	771.877	9
6	30minTNFa	21	82.674	2
6	30minTNFa	22	692.198	0
6	30minTNFa	23	635.288	15
6	30minTNFa	24	525.284	2
6	30minTNFa	25	669	8
6	30minTNFa	26	292.593	2
6	30minTNFa	27	186.873	8
6	30minTNFa	28	1871.12	5
6	30minTNFa	29	93.2968	2
6	30minTNFa	30	0	0
6	30minTNFa	31	174.762	2
6	30minTNFa	32	255.154	3
6	30minTNFa	33	615.55	6
6	30minTNFa	34	1099.63	0
6	30minTNFa	35	370.891	5
6	30minTNFa	36	266.717	2
6	30minTNFa	37	901.224	4
6	30minTNFa	38	69.599	1
6	30minTNFa	39	478.299	2
6	30minTNFa	40	800.334	7
6	30minTNFa	41	46.983	2
6	30minTNFa	42	288.819	4
6	30minTNFa	43	60.1783	2
6	30minTNFa	44	426.609	2
6	30minTNFa	45	116.893	1
6	30minTNFa	46	12.2883	0
1	0minTNFa	1	187.341	0
1	0minTNFa	2	99.0624	0
1	0minTNFa	3	4.11376	0
1	0minTNFa	4	138.306	1
1	0minTNFa	5	120.095	2
1	0minTNFa	6	0	0
1	0minTNFa	7	251.802	12
1	0minTNFa	8	120.606	5
1	0minTNFa	9	171.477	2
1	0minTNFa	10	9.77345	0
1	0minTNFa	11	114.444	2
1	0minTNFa	12	207.792	0
1	0minTNFa	13	190.381	5
1	0minTNFa	14	157.281	5
1	0minTNFa	15	61.0122	5
1	0minTNFa	16	110.582	3
1	0minTNFa	17	18.1493	0
1	0minTNFa	18	0.621036	0
1	0minTNFa	19	77.6037	0
1	0minTNFa	20	105.792	3
1	0minTNFa	21	316.488	1
1	0minTNFa	22	84.5744	0
1	0minTNFa	23	2.00584	0
1	0minTNFa	24	13.4026	1
1	0minTNFa	25	174.054	0
1	0minTNFa	26	122.986	1
1	0minTNFa	27	488.218	5
1	0minTNFa	28	253.177	7
1	0minTNFa	29	0	0
1	0minTNFa	30	81.7547	1
1	0minTNFa	31	133.389	0
1	0minTNFa	32	123.539	1
1	0minTNFa	33	57.7814	0
1	0minTNFa	34	2.56409	0
1	0minTNFa	35	246.239	4
1	0minTNFa	36	262.901	0
1	0minTNFa	37	130.788	2
1	0minTNFa	38	74.4075	1
1	0minTNFa	39	34.1216	1
1	0minTNFa	40	41.4346	1
1	0minTNFa	41	640.479	18
2	0minTNFa	1	106.227	0
2	0minTNFa	2	298.593	2
2	0minTNFa	3	158.977	2
2	0minTNFa	4	133.718	2
2	0minTNFa	5	40.9591	1
2	0minTNFa	6	617.729	10
2	0minTNFa	7	14.1409	1
2	0minTNFa	8	31.3295	0
2	0minTNFa	9	75.075	0
2	0minTNFa	10	341.023	6
2	0minTNFa	11	18.5173	0
2	0minTNFa	12	307.299	1
2	0minTNFa	13	253.256	5
2	0minTNFa	14	167.257	0
2	0minTNFa	15	131.066	0
2	0minTNFa	16	6.2285	0
2	0minTNFa	17	214.544	2
2	0minTNFa	18	131.81	0
2	0minTNFa	19	83.2306	0
2	0minTNFa	20	49.3068	1
2	0minTNFa	21	171.779	0
2	0minTNFa	22	1.74154	0
2	0minTNFa	23	19.4594	0
2	0minTNFa	24	370.914	4
2	0minTNFa	25	160.02	2
2	0minTNFa	26	246.825	2
2	0minTNFa	27	103.752	3
2	0minTNFa	28	132.738	1
2	0minTNFa	29	189.383	0
2	0minTNFa	30	208.168	1
2	0minTNFa	31	173.357	1
2	0minTNFa	32	0	0
2	0minTNFa	33	793.218	4
2	0minTNFa	34	0	0
3	0minTNFa	1	177.615	2
3	0minTNFa	2	41.9711	0
3	0minTNFa	3	236.958	6
3	0minTNFa	4	212.158	0
3	0minTNFa	5	111.612	0
3	0minTNFa	6	129.99	1
3	0minTNFa	7	87.5783	0
3	0minTNFa	8	208.8	2
3	0minTNFa	9	142.623	2
3	0minTNFa	10	64.0967	3
3	0minTNFa	11	212.853	2
3	0minTNFa	12	396.301	14
3	0minTNFa	13	202.939	3
3	0minTNFa	14	72.6299	0
3	0minTNFa	15	151.647	0
3	0minTNFa	16	322.459	10
3	0minTNFa	17	280.263	2
3	0minTNFa	18	332.193	2
3	0minTNFa	19	129.529	2
3	0minTNFa	20	59.0456	2
3	0minTNFa	21	189.224	2
3	0minTNFa	22	323.325	0
3	0minTNFa	23	0	0
3	0minTNFa	24	90.8606	4
3	0minTNFa	25	452.471	3
3	0minTNFa	26	23.5991	1
3	0minTNFa	27	314.032	3
3	0minTNFa	28	120.362	2
3	0minTNFa	29	17.6653	0
3	0minTNFa	30	145.931	1
3	0minTNFa	31	95.7963	2
3	0minTNFa	32	324.103	6
3	0minTNFa	33	59.4613	6
3	0minTNFa	34	20.9635	0
3	0minTNFa	35	14.8396	0
3	0minTNFa	36	199.099	1
3	0minTNFa	37	166.798	3
4	0minTNFa	1	89.2699	4
4	0minTNFa	2	46.1742	0
4	0minTNFa	3	94.4646	0
4	0minTNFa	4	42.4474	2
4	0minTNFa	5	18.4999	4
4	0minTNFa	6	109.165	0
4	0minTNFa	7	413.777	2
4	0minTNFa	8	121.946	2
4	0minTNFa	9	359.025	2
4	0minTNFa	10	38.9966	3
4	0minTNFa	11	271.828	4
4	0minTNFa	12	371.016	0
4	0minTNFa	13	193.96	3
4	0minTNFa	14	34.9139	3
4	0minTNFa	15	134.205	1
4	0minTNFa	16	294.787	5
4	0minTNFa	17	238.899	0
4	0minTNFa	18	112.356	0
4	0minTNFa	19	91.8972	2
4	0minTNFa	20	41.6018	0
4	0minTNFa	21	500.409	3
4	0minTNFa	22	123.137	9
4	0minTNFa	23	128.366	0
4	0minTNFa	24	54.6922	3
4	0minTNFa	25	43.1828	2
4	0minTNFa	26	118.239	1
4	0minTNFa	27	37.9499	3
4	0minTNFa	28	7.44691	1
4	0minTNFa	29	128.78	3
4	0minTNFa	30	265.775	6
4	0minTNFa	31	55.2717	2
4	0minTNFa	32	15.8382	0
4	0minTNFa	33	37.3406	0
4	0minTNFa	34	122.129	2
4	0minTNFa	35	21.9432	0
4	0minTNFa	36	131.803	1
4	0minTNFa	37	88.8402	4
4	0minTNFa	38	53.5128	2
5	0minTNFa	1	490.547	8
5	0minTNFa	2	502.55	6
5	0minTNFa	3	587.418	5
5	0minTNFa	4	100.892	0
5	0minTNFa	5	60.4677	0
5	0minTNFa	6	432.871	0
5	0minTNFa	7	268.231	3
5	0minTNFa	8	66.8616	4
5	0minTNFa	9	307.014	4
5	0minTNFa	10	74.553	2
5	0minTNFa	11	255.569	1
5	0minTNFa	12	25.3635	2
5	0minTNFa	13	181.675	3
5	0minTNFa	14	109.116	0
5	0minTNFa	15	346.737	3
5	0minTNFa	16	212.002	4
5	0minTNFa	17	432.852	5
5	0minTNFa	18	304.861	7
5	0minTNFa	19	85.9774	1
5	0minTNFa	20	114.963	2
5	0minTNFa	21	26.2581	0
5	0minTNFa	22	203.262	4
5	0minTNFa	23	516.323	0
5	0minTNFa	24	274.79	1
5	0minTNFa	25	346.53	7
5	0minTNFa	26	42.1713	0
5	0minTNFa	27	627.397	7
5	0minTNFa	28	21.4219	0
5	0minTNFa	29	244.871	0
5	0minTNFa	30	121.578	1
5	0minTNFa	31	229.045	3
5	0minTNFa	32	25.8471	1
5	0minTNFa	33	167.227	0
5	0minTNFa	34	211.504	2
5	0minTNFa	35	224.718	0
5	0minTNFa	36	99.3547	1
5	0minTNFa	37	0.29602	1
5	0minTNFa	38	4.92514	0
5	0minTNFa	39	53.8632	1
5	0minTNFa	40	192.551	1
5	0minTNFa	41	164.254	3
5	0minTNFa	42	128.296	0
5	0minTNFa	43	57.4456	0
5	0minTNFa	44	347.756	2
5	0minTNFa	45	697.593	9
5	0minTNFa	46	9.73288	0
5	0minTNFa	47	243.697	1
5	0minTNFa	48	129.337	0
5	0minTNFa	49	24.3123	1
5	0minTNFa	50	56.4019	5
6	0minTNFa	1	36.3591	2
6	0minTNFa	2	907.526	8
6	0minTNFa	3	133.157	1
6	0minTNFa	4	59.7892	2
6	0minTNFa	5	291.343	4
6	0minTNFa	6	840.152	12
6	0minTNFa	7	22.4416	0
6	0minTNFa	8	594.404	7
6	0minTNFa	9	0	0
6	0minTNFa	10	386.993	3
6	0minTNFa	11	613.978	5
6	0minTNFa	12	327.957	3
6	0minTNFa	13	552.316	0
6	0minTNFa	14	350.719	6
6	0minTNFa	15	299.278	7
6	0minTNFa	16	269.023	3
6	0minTNFa	17	43.4123	1
6	0minTNFa	18	410.603	2
6	0minTNFa	19	181.631	2
6	0minTNFa	20	124.302	3
6	0minTNFa	21	550.598	7
6	0minTNFa	22	131.85	3
6	0minTNFa	23	293.087	1
6	0minTNFa	24	187.318	0
6	0minTNFa	25	136.676	1
6	0minTNFa	26	166.62	4
6	0minTNFa	27	71.2974	5
6	0minTNFa	28	117.11	2
