# Supplementary material for: Nuclear envelope-associated lipid droplets are enriched in cholesteryl esters and increase during inflammatory signaling
Source: EMBO J. 2025 Apr 7;44(10):2774–802. doi: 10.1038/s44318-025-00423-2 (PMC12084420; doi:10.1038/s44318-025-00423-2)
Supplement: Supplementary file 11 — Source Data for Expanded View and Appendix [file 44318_2025_423_MOESM11_ESM.zip › Figure_EV4/EV4F-G/cellularData-SOATi.xls]

## Sheet: Description
The file contains cell-level summary data on NE-LD numbers and CElevels.
column descriptions:
ImageName	identifier of the field of view
load	the loading condition
cellID	unique identifier (within the field of view) of the cell
CE	summed SRS CE intensity from the LDs of the cell
nofNELD	The number of NE-LDs in the cell
Cell numbers
0minTNFa	225
60minTNFa	210
60minTNFa+SOATi	278

## Sheet: cellularData-SOATi
ImageName	load	cellID	CE	nofNELD
1	60minTNFa+SOATi	1	1.09646	0
1	60minTNFa+SOATi	2	0.81854	0
1	60minTNFa+SOATi	3	2.39454	0
1	60minTNFa+SOATi	4	35.0188	0
1	60minTNFa+SOATi	5	100.335	1
1	60minTNFa+SOATi	6	103.468	3
1	60minTNFa+SOATi	7	16.608	0
1	60minTNFa+SOATi	8	63.1503	1
1	60minTNFa+SOATi	9	20.8912	0
1	60minTNFa+SOATi	10	0	0
1	60minTNFa+SOATi	11	39.2937	0
1	60minTNFa+SOATi	12	10.809	1
1	60minTNFa+SOATi	13	4.84466	1
1	60minTNFa+SOATi	14	0	0
1	60minTNFa+SOATi	15	374.771	6
1	60minTNFa+SOATi	16	23.012	0
1	60minTNFa+SOATi	17	17.0166	0
1	60minTNFa+SOATi	18	26.8002	1
1	60minTNFa+SOATi	19	33.0146	1
1	60minTNFa+SOATi	20	60.5336	2
1	60minTNFa+SOATi	21	184.765	3
1	60minTNFa+SOATi	22	33.8117	1
1	60minTNFa+SOATi	23	23.5424	0
1	60minTNFa+SOATi	24	129.748	2
1	60minTNFa+SOATi	25	3.21982	0
1	60minTNFa+SOATi	26	16.6667	0
1	60minTNFa+SOATi	27	13.6827	0
1	60minTNFa+SOATi	28	4.47612	0
1	60minTNFa+SOATi	29	25.2008	2
1	60minTNFa+SOATi	30	55.6915	3
1	60minTNFa+SOATi	31	22.3387	2
1	60minTNFa+SOATi	32	82.3744	0
1	60minTNFa+SOATi	33	22.6639	0
1	60minTNFa+SOATi	34	37.61	0
1	60minTNFa+SOATi	35	31.4815	0
1	60minTNFa+SOATi	36	39.9861	0
1	60minTNFa+SOATi	37	137.871	7
1	60minTNFa+SOATi	38	67.5479	1
1	60minTNFa+SOATi	39	25.6087	3
1	60minTNFa+SOATi	40	88.3959	4
1	60minTNFa+SOATi	41	91.6083	0
1	60minTNFa+SOATi	42	200.561	4
1	60minTNFa+SOATi	43	1.15989	0
1	60minTNFa+SOATi	44	47.472	4
1	60minTNFa+SOATi	45	60.0569	5
1	60minTNFa+SOATi	46	307.533	6
1	60minTNFa+SOATi	47	620.522	7
1	60minTNFa+SOATi	48	61.4942	0
1	60minTNFa+SOATi	49	6.11618	0
1	60minTNFa+SOATi	50	9.34572	0
1	60minTNFa+SOATi	51	108.117	5
1	60minTNFa+SOATi	52	18.5554	0
1	60minTNFa+SOATi	53	32.7176	1
1	60minTNFa+SOATi	54	35.7469	0
1	60minTNFa+SOATi	55	115.458	4
1	60minTNFa+SOATi	56	4.59044	0
1	60minTNFa+SOATi	57	107.419	2
1	60minTNFa+SOATi	58	105.85	2
1	60minTNFa+SOATi	59	56.6588	3
1	60minTNFa+SOATi	60	14.6569	0
2	60minTNFa+SOATi	1	12.8513	0
2	60minTNFa+SOATi	2	57.0111	1
2	60minTNFa+SOATi	3	29.7178	0
2	60minTNFa+SOATi	4	55.8364	1
2	60minTNFa+SOATi	5	77.2543	0
2	60minTNFa+SOATi	6	405.365	10
2	60minTNFa+SOATi	7	26.0746	0
2	60minTNFa+SOATi	8	206.337	1
2	60minTNFa+SOATi	9	259.645	1
2	60minTNFa+SOATi	10	587.651	7
2	60minTNFa+SOATi	11	53.5603	1
2	60minTNFa+SOATi	12	37.0308	0
2	60minTNFa+SOATi	13	307.533	3
2	60minTNFa+SOATi	14	151.247	6
2	60minTNFa+SOATi	15	6.17207	0
2	60minTNFa+SOATi	16	103.382	0
2	60minTNFa+SOATi	17	163.063	0
2	60minTNFa+SOATi	18	10.6261	0
2	60minTNFa+SOATi	19	94.5548	0
2	60minTNFa+SOATi	20	253.344	1
2	60minTNFa+SOATi	21	139.387	2
2	60minTNFa+SOATi	22	65.0538	3
2	60minTNFa+SOATi	23	65.5022	0
2	60minTNFa+SOATi	24	84.3435	2
2	60minTNFa+SOATi	25	91.3346	2
2	60minTNFa+SOATi	26	49.2117	1
2	60minTNFa+SOATi	27	49.0855	0
2	60minTNFa+SOATi	28	66.3116	0
2	60minTNFa+SOATi	29	59.2203	5
2	60minTNFa+SOATi	30	305.848	1
2	60minTNFa+SOATi	31	8.31058	0
2	60minTNFa+SOATi	32	3.24143	0
2	60minTNFa+SOATi	33	47.4457	0
2	60minTNFa+SOATi	34	8.3376	0
2	60minTNFa+SOATi	35	150.641	2
2	60minTNFa+SOATi	36	53.6293	1
3	60minTNFa+SOATi	1	9.32993	0
3	60minTNFa+SOATi	2	356.95	2
3	60minTNFa+SOATi	3	52.7047	0
3	60minTNFa+SOATi	4	73.519	2
3	60minTNFa+SOATi	5	0	0
3	60minTNFa+SOATi	6	0	0
3	60minTNFa+SOATi	7	4.42164	0
3	60minTNFa+SOATi	8	0	0
3	60minTNFa+SOATi	9	281.965	1
3	60minTNFa+SOATi	10	147.056	1
3	60minTNFa+SOATi	11	63.2164	0
3	60minTNFa+SOATi	12	43.6722	2
3	60minTNFa+SOATi	13	62.8681	0
3	60minTNFa+SOATi	14	6.03747	0
3	60minTNFa+SOATi	15	29.7899	0
3	60minTNFa+SOATi	16	175.953	1
3	60minTNFa+SOATi	17	2.14411	0
3	60minTNFa+SOATi	18	24.2311	0
3	60minTNFa+SOATi	19	10.195	2
3	60minTNFa+SOATi	20	81.6896	2
3	60minTNFa+SOATi	21	100.189	2
3	60minTNFa+SOATi	22	2.78206	0
3	60minTNFa+SOATi	23	100.265	2
3	60minTNFa+SOATi	24	27.8325	2
3	60minTNFa+SOATi	25	70.7267	4
3	60minTNFa+SOATi	26	68.5412	1
3	60minTNFa+SOATi	27	258.856	3
3	60minTNFa+SOATi	28	0	0
3	60minTNFa+SOATi	29	35.1951	0
3	60minTNFa+SOATi	30	6.8689	0
3	60minTNFa+SOATi	31	76.0617	2
3	60minTNFa+SOATi	32	1.97147	0
3	60minTNFa+SOATi	33	0	0
3	60minTNFa+SOATi	34	0	0
3	60minTNFa+SOATi	35	128.417	0
3	60minTNFa+SOATi	36	44.1535	3
3	60minTNFa+SOATi	37	11.6503	0
3	60minTNFa+SOATi	38	440.111	8
3	60minTNFa+SOATi	39	1.22536	0
3	60minTNFa+SOATi	40	0	0
3	60minTNFa+SOATi	41	42.7736	2
3	60minTNFa+SOATi	42	314.906	3
3	60minTNFa+SOATi	43	41.7707	0
3	60minTNFa+SOATi	44	2.64584	0
3	60minTNFa+SOATi	45	234.282	3
3	60minTNFa+SOATi	46	80.1126	1
3	60minTNFa+SOATi	47	93.3405	3
3	60minTNFa+SOATi	48	2.7229	0
3	60minTNFa+SOATi	49	6.46141	0
3	60minTNFa+SOATi	50	0	0
3	60minTNFa+SOATi	51	50.8171	6
3	60minTNFa+SOATi	52	7.85269	0
3	60minTNFa+SOATi	53	28.4872	1
3	60minTNFa+SOATi	54	94.8625	1
3	60minTNFa+SOATi	55	25.5608	3
3	60minTNFa+SOATi	56	29.2232	2
3	60minTNFa+SOATi	57	26.6087	0
3	60minTNFa+SOATi	58	5.1936	0
4	60minTNFa+SOATi	1	4.94223	0
4	60minTNFa+SOATi	2	6.25715	0
4	60minTNFa+SOATi	3	180.04	5
4	60minTNFa+SOATi	4	152.152	0
4	60minTNFa+SOATi	5	115.74	2
4	60minTNFa+SOATi	6	77.7652	2
4	60minTNFa+SOATi	7	98.3267	0
4	60minTNFa+SOATi	8	158.041	2
4	60minTNFa+SOATi	9	4.33518	0
4	60minTNFa+SOATi	10	89.8273	0
4	60minTNFa+SOATi	11	272.655	2
4	60minTNFa+SOATi	12	1068.8	14
4	60minTNFa+SOATi	13	100.375	0
4	60minTNFa+SOATi	14	74.7694	2
4	60minTNFa+SOATi	15	73.2893	3
4	60minTNFa+SOATi	16	6.97105	0
4	60minTNFa+SOATi	17	25.1058	0
4	60minTNFa+SOATi	18	266.019	2
4	60minTNFa+SOATi	19	0	0
4	60minTNFa+SOATi	20	26.2197	0
4	60minTNFa+SOATi	21	50.312	0
4	60minTNFa+SOATi	22	71.2713	4
4	60minTNFa+SOATi	23	100.63	1
4	60minTNFa+SOATi	24	128.258	2
4	60minTNFa+SOATi	25	28.2646	0
4	60minTNFa+SOATi	26	4.31078	0
4	60minTNFa+SOATi	27	116.622	4
4	60minTNFa+SOATi	28	93.4163	0
4	60minTNFa+SOATi	29	271.194	1
4	60minTNFa+SOATi	30	56.0559	2
4	60minTNFa+SOATi	31	37.2036	0
4	60minTNFa+SOATi	32	75.7072	2
4	60minTNFa+SOATi	33	126.549	6
4	60minTNFa+SOATi	34	35.9275	1
4	60minTNFa+SOATi	35	33.4788	0
4	60minTNFa+SOATi	36	44.8047	0
4	60minTNFa+SOATi	37	102.239	2
4	60minTNFa+SOATi	38	12.1489	0
4	60minTNFa+SOATi	39	57.1538	0
4	60minTNFa+SOATi	40	186.359	0
4	60minTNFa+SOATi	41	22.2083	0
4	60minTNFa+SOATi	42	14.8169	0
4	60minTNFa+SOATi	43	184.816	0
4	60minTNFa+SOATi	44	69.1768	3
4	60minTNFa+SOATi	45	72.9925	0
4	60minTNFa+SOATi	46	54.5413	0
4	60minTNFa+SOATi	47	112.134	0
4	60minTNFa+SOATi	48	378.052	3
4	60minTNFa+SOATi	49	41.2876	0
4	60minTNFa+SOATi	50	39.8698	0
4	60minTNFa+SOATi	51	22.9039	0
4	60minTNFa+SOATi	52	0	0
4	60minTNFa+SOATi	53	50.2436	0
4	60minTNFa+SOATi	54	92.1796	1
4	60minTNFa+SOATi	55	9.71318	0
4	60minTNFa+SOATi	56	160.552	2
5	60minTNFa+SOATi	1	97.9731	0
5	60minTNFa+SOATi	2	16.47	0
5	60minTNFa+SOATi	3	79.1368	2
5	60minTNFa+SOATi	4	65.2366	2
5	60minTNFa+SOATi	5	195.857	3
5	60minTNFa+SOATi	6	9.81083	0
5	60minTNFa+SOATi	7	10.3142	0
5	60minTNFa+SOATi	8	92.1874	5
5	60minTNFa+SOATi	9	308.06	1
5	60minTNFa+SOATi	10	0	0
5	60minTNFa+SOATi	11	38.6443	0
5	60minTNFa+SOATi	12	6.77682	0
5	60minTNFa+SOATi	13	265.765	0
5	60minTNFa+SOATi	14	97.5393	0
5	60minTNFa+SOATi	15	13.9707	0
5	60minTNFa+SOATi	16	35.2695	0
5	60minTNFa+SOATi	17	44.1846	0
5	60minTNFa+SOATi	18	29.0825	0
5	60minTNFa+SOATi	19	38.6242	0
5	60minTNFa+SOATi	20	184.63	0
5	60minTNFa+SOATi	21	107.168	1
5	60minTNFa+SOATi	22	13.203	0
5	60minTNFa+SOATi	23	38.3456	1
5	60minTNFa+SOATi	24	5.93559	1
5	60minTNFa+SOATi	25	74.2088	0
5	60minTNFa+SOATi	26	18.8282	1
5	60minTNFa+SOATi	27	14.1608	0
5	60minTNFa+SOATi	28	322.478	1
5	60minTNFa+SOATi	29	98.2806	0
5	60minTNFa+SOATi	30	354.646	4
5	60minTNFa+SOATi	31	15.1275	1
5	60minTNFa+SOATi	32	199.983	2
5	60minTNFa+SOATi	33	0	0
5	60minTNFa+SOATi	34	61.2877	2
5	60minTNFa+SOATi	35	148.662	3
5	60minTNFa+SOATi	36	23.9573	0
5	60minTNFa+SOATi	37	49.2284	1
5	60minTNFa+SOATi	38	118.451	6
5	60minTNFa+SOATi	39	14.8775	0
5	60minTNFa+SOATi	40	84.1388	1
5	60minTNFa+SOATi	41	73.8848	3
5	60minTNFa+SOATi	42	48.6378	4
5	60minTNFa+SOATi	43	1.6559	0
5	60minTNFa+SOATi	44	20.4159	0
5	60minTNFa+SOATi	45	0	0
5	60minTNFa+SOATi	46	27.9473	1
5	60minTNFa+SOATi	47	253.118	8
5	60minTNFa+SOATi	48	48.1976	5
5	60minTNFa+SOATi	49	168.199	5
5	60minTNFa+SOATi	50	16.9665	0
5	60minTNFa+SOATi	51	50.5488	1
5	60minTNFa+SOATi	52	61.7691	3
5	60minTNFa+SOATi	53	0	0
5	60minTNFa+SOATi	54	4.94136	0
5	60minTNFa+SOATi	55	0	0
6	60minTNFa+SOATi	1	377.697	1
6	60minTNFa+SOATi	2	115.337	11
6	60minTNFa+SOATi	3	23.5703	0
6	60minTNFa+SOATi	4	151.821	1
6	60minTNFa+SOATi	5	110.263	0
6	60minTNFa+SOATi	6	37.8691	2
6	60minTNFa+SOATi	7	111.32	1
6	60minTNFa+SOATi	8	64.2981	0
6	60minTNFa+SOATi	9	0	0
6	60minTNFa+SOATi	10	62.3538	3
6	60minTNFa+SOATi	11	122.473	0
6	60minTNFa+SOATi	12	245.705	0
6	60minTNFa+SOATi	13	13.4933	0
1	60minTNFa	1	306.208	13
1	60minTNFa	2	116.401	12
1	60minTNFa	3	244.015	14
1	60minTNFa	4	1343.87	3
1	60minTNFa	5	161.874	6
1	60minTNFa	6	331.102	15
1	60minTNFa	7	89.4948	3
1	60minTNFa	8	24.4093	0
1	60minTNFa	9	19.9604	0
1	60minTNFa	10	185.756	15
2	60minTNFa	1	667.023	4
2	60minTNFa	2	84.042	15
2	60minTNFa	3	241.685	1
2	60minTNFa	4	96.0263	3
2	60minTNFa	5	403.456	7
2	60minTNFa	6	33.6487	1
2	60minTNFa	7	245.346	25
2	60minTNFa	8	531.697	20
2	60minTNFa	9	171.41	8
2	60minTNFa	10	105.35	9
2	60minTNFa	11	0	0
2	60minTNFa	12	34.4349	6
3	60minTNFa	1	436.101	9
3	60minTNFa	2	87.869	4
3	60minTNFa	3	218.381	14
3	60minTNFa	4	82.1859	0
3	60minTNFa	5	98.716	2
3	60minTNFa	6	26.875	4
3	60minTNFa	7	301.279	16
3	60minTNFa	8	391.159	17
3	60minTNFa	9	0	0
3	60minTNFa	10	32.1285	3
3	60minTNFa	11	70.5663	4
3	60minTNFa	12	144.675	7
3	60minTNFa	13	179.203	11
4	60minTNFa	1	129.518	0
4	60minTNFa	2	122.228	6
4	60minTNFa	3	301.025	4
4	60minTNFa	4	61.4717	0
4	60minTNFa	5	60.4608	0
4	60minTNFa	6	12.5226	0
4	60minTNFa	7	174.636	1
4	60minTNFa	8	328.769	0
4	60minTNFa	9	129.358	1
4	60minTNFa	10	72.5337	0
4	60minTNFa	11	195.82	0
4	60minTNFa	12	87.3643	0
4	60minTNFa	13	151.145	4
4	60minTNFa	14	65.4295	7
4	60minTNFa	15	296.019	3
4	60minTNFa	16	39.8419	0
4	60minTNFa	17	90.9748	1
4	60minTNFa	18	60.1616	1
4	60minTNFa	19	36.6443	4
4	60minTNFa	20	60.1322	2
4	60minTNFa	21	14.875	0
4	60minTNFa	22	300.215	1
4	60minTNFa	23	72.8625	4
4	60minTNFa	24	291.157	7
4	60minTNFa	25	291.269	9
4	60minTNFa	26	40.7383	6
4	60minTNFa	27	302.921	12
4	60minTNFa	28	198.664	7
4	60minTNFa	29	85.2474	2
4	60minTNFa	30	22.7685	2
4	60minTNFa	31	250.191	16
4	60minTNFa	32	445.466	5
4	60minTNFa	33	370.637	16
4	60minTNFa	34	430.099	5
4	60minTNFa	35	142.937	0
4	60minTNFa	36	105.109	5
4	60minTNFa	37	468.809	12
4	60minTNFa	38	319.363	2
4	60minTNFa	39	397.059	24
4	60minTNFa	40	372.774	3
4	60minTNFa	41	140.842	12
4	60minTNFa	42	102.867	2
5	60minTNFa	1	14.1993	0
5	60minTNFa	2	23.694	0
5	60minTNFa	3	0	0
5	60minTNFa	4	285.247	1
5	60minTNFa	5	14.0645	0
5	60minTNFa	6	336.976	8
5	60minTNFa	7	217.222	7
5	60minTNFa	8	190.332	5
5	60minTNFa	9	71.818	1
5	60minTNFa	10	90.6489	0
5	60minTNFa	11	10.1751	0
5	60minTNFa	12	95.088	1
5	60minTNFa	13	75.3604	0
5	60minTNFa	14	208.12	8
5	60minTNFa	15	610.893	7
5	60minTNFa	16	210.639	0
5	60minTNFa	17	280.688	5
5	60minTNFa	18	11.7514	0
5	60minTNFa	19	111.556	4
5	60minTNFa	20	5.59542	0
5	60minTNFa	21	397.645	9
5	60minTNFa	22	151.973	4
5	60minTNFa	23	268.026	8
5	60minTNFa	24	89.583	1
5	60minTNFa	25	54.8581	2
5	60minTNFa	26	96.8169	1
5	60minTNFa	27	67.7887	2
5	60minTNFa	28	16.4406	1
5	60minTNFa	29	50.2549	0
5	60minTNFa	30	85.8278	3
5	60minTNFa	31	77.8362	0
5	60minTNFa	32	55.2872	0
5	60minTNFa	33	12.3789	0
5	60minTNFa	34	5.6152	0
5	60minTNFa	35	123.093	1
5	60minTNFa	36	245.772	8
5	60minTNFa	37	18.6534	3
5	60minTNFa	38	200.208	3
5	60minTNFa	39	5.55108	0
5	60minTNFa	40	157.2	0
5	60minTNFa	41	83.8993	4
5	60minTNFa	42	65.098	2
5	60minTNFa	43	45.7398	1
5	60minTNFa	44	24.1062	2
5	60minTNFa	45	332.9	1
5	60minTNFa	46	142.439	2
6	60minTNFa	1	71.5472	0
6	60minTNFa	2	47.3916	0
6	60minTNFa	3	121.228	0
6	60minTNFa	4	449.499	3
6	60minTNFa	5	10.3299	0
6	60minTNFa	6	14.0341	1
6	60minTNFa	7	330.919	1
6	60minTNFa	8	165.798	2
6	60minTNFa	9	214.088	2
6	60minTNFa	10	165.378	2
6	60minTNFa	11	0	0
6	60minTNFa	12	205.911	0
6	60minTNFa	13	58.8627	0
6	60minTNFa	14	11.8781	0
6	60minTNFa	15	19.0346	1
6	60minTNFa	16	4.65784	0
6	60minTNFa	17	303.408	9
6	60minTNFa	18	352.382	9
6	60minTNFa	19	39.4112	3
6	60minTNFa	20	0	0
6	60minTNFa	21	6.97318	0
6	60minTNFa	22	8.83678	0
6	60minTNFa	23	20.7645	1
6	60minTNFa	24	7.54718	2
6	60minTNFa	25	69.5326	1
6	60minTNFa	26	23.0996	2
6	60minTNFa	27	22.9691	0
6	60minTNFa	28	151.462	1
6	60minTNFa	29	87.7583	6
6	60minTNFa	30	307.721	13
6	60minTNFa	31	21.27	5
6	60minTNFa	32	6.32738	0
6	60minTNFa	33	655.648	2
6	60minTNFa	34	85.7906	4
6	60minTNFa	35	37.4586	0
6	60minTNFa	36	43.2425	0
6	60minTNFa	37	647.816	14
6	60minTNFa	38	96.9591	3
6	60minTNFa	39	208.703	6
6	60minTNFa	40	73.6316	0
6	60minTNFa	41	28.3131	1
6	60minTNFa	42	4.57046	1
6	60minTNFa	43	34.0927	3
6	60minTNFa	44	185.826	9
6	60minTNFa	45	31.5668	3
6	60minTNFa	46	191.872	0
6	60minTNFa	47	49.8509	0
7	60minTNFa	1	35.8685	1
7	60minTNFa	2	14.3034	0
7	60minTNFa	3	356.239	25
7	60minTNFa	4	353.938	19
7	60minTNFa	5	215.117	4
7	60minTNFa	6	90.209	1
7	60minTNFa	7	230.746	9
7	60minTNFa	8	157.912	5
8	60minTNFa	1	333.444	12
8	60minTNFa	2	7.09044	0
8	60minTNFa	3	185.942	5
8	60minTNFa	4	83.0804	4
8	60minTNFa	5	81.2947	4
8	60minTNFa	6	46.065	1
8	60minTNFa	7	66.0599	2
8	60minTNFa	8	4.54642	0
8	60minTNFa	9	6.17701	2
8	60minTNFa	10	284.484	1
8	60minTNFa	11	199.904	2
8	60minTNFa	12	78.8849	3
8	60minTNFa	13	90.3924	1
8	60minTNFa	14	273.841	7
8	60minTNFa	15	543.816	3
8	60minTNFa	16	233.951	10
8	60minTNFa	17	6.25142	0
8	60minTNFa	18	144.756	10
8	60minTNFa	19	13.4208	4
8	60minTNFa	20	314.787	15
8	60minTNFa	21	60.4513	0
8	60minTNFa	22	670.458	5
8	60minTNFa	23	661.483	8
8	60minTNFa	24	25.8667	0
8	60minTNFa	25	110.409	3
8	60minTNFa	26	10.5899	0
8	60minTNFa	27	257.778	2
8	60minTNFa	28	337.584	12
8	60minTNFa	29	178.788	1
8	60minTNFa	30	102.51	0
8	60minTNFa	31	220.5	5
8	60minTNFa	32	321.685	1
1	0minTNFa	1	3.99395	0
1	0minTNFa	2	96.566	10
1	0minTNFa	3	161.6	1
1	0minTNFa	4	156.17	13
1	0minTNFa	5	97.6952	4
1	0minTNFa	6	167.163	8
1	0minTNFa	7	36.877	4
1	0minTNFa	8	4.91807	4
1	0minTNFa	9	144.622	0
1	0minTNFa	10	4.7482	0
1	0minTNFa	11	55.1905	0
1	0minTNFa	12	0.04632	1
1	0minTNFa	13	0	0
1	0minTNFa	14	10.6512	11
1	0minTNFa	15	13.5598	8
2	0minTNFa	1	6.30841	0
2	0minTNFa	2	176.482	4
2	0minTNFa	3	54.7274	6
2	0minTNFa	4	34.6142	0
2	0minTNFa	5	15.2986	0
2	0minTNFa	6	19.1341	1
2	0minTNFa	7	0	0
2	0minTNFa	8	4.81216	0
2	0minTNFa	9	194.689	5
2	0minTNFa	10	170.969	3
2	0minTNFa	11	31.1976	2
2	0minTNFa	12	43.6844	1
2	0minTNFa	13	14.6407	0
2	0minTNFa	14	119.039	1
2	0minTNFa	15	21.7866	0
2	0minTNFa	16	65.945	3
2	0minTNFa	17	84.2226	6
2	0minTNFa	18	49.7105	1
2	0minTNFa	19	18.9864	1
2	0minTNFa	20	257.994	4
2	0minTNFa	21	610.356	22
2	0minTNFa	22	47.7764	0
2	0minTNFa	23	228.807	8
2	0minTNFa	24	4.95422	2
2	0minTNFa	25	0.407728	0
2	0minTNFa	26	61.7268	5
2	0minTNFa	27	268.364	1
2	0minTNFa	28	0.281092	0
2	0minTNFa	29	115.35	1
2	0minTNFa	30	149.598	5
2	0minTNFa	31	91.8536	3
2	0minTNFa	32	4.80715	1
2	0minTNFa	33	10.1693	0
2	0minTNFa	34	75.4426	2
2	0minTNFa	35	1.18388	0
2	0minTNFa	36	34.8194	5
2	0minTNFa	37	18.7319	0
2	0minTNFa	38	18.2618	0
2	0minTNFa	39	124.621	7
2	0minTNFa	40	17.2682	2
2	0minTNFa	41	1.28304	1
2	0minTNFa	42	73.0271	2
2	0minTNFa	43	88.4269	1
2	0minTNFa	44	103.62	2
2	0minTNFa	45	229.251	9
2	0minTNFa	46	11.5954	0
2	0minTNFa	47	4.24727	2
2	0minTNFa	48	86.1456	8
2	0minTNFa	49	38.1716	3
2	0minTNFa	50	239.353	8
2	0minTNFa	51	184.211	6
2	0minTNFa	52	13.6098	1
3	0minTNFa	1	364.126	6
3	0minTNFa	2	30.5744	0
3	0minTNFa	3	9.4192	0
3	0minTNFa	4	0	0
3	0minTNFa	5	10.5337	2
3	0minTNFa	6	36.7704	1
3	0minTNFa	7	12.3059	0
3	0minTNFa	8	192.275	7
3	0minTNFa	9	7.10205	0
3	0minTNFa	10	185.286	9
3	0minTNFa	11	378.627	7
3	0minTNFa	12	9.81521	0
3	0minTNFa	13	27.4027	0
3	0minTNFa	14	283.007	1
3	0minTNFa	15	314.087	7
3	0minTNFa	16	12.5413	1
3	0minTNFa	17	4.27725	0
3	0minTNFa	18	77.2295	0
3	0minTNFa	19	15.9861	0
3	0minTNFa	20	17.6851	1
3	0minTNFa	21	4.66731	1
3	0minTNFa	22	23.7137	1
3	0minTNFa	23	37.5276	1
3	0minTNFa	24	452.532	5
3	0minTNFa	25	31.583	15
3	0minTNFa	26	51.7244	1
3	0minTNFa	27	5.48493	1
3	0minTNFa	28	23.421	0
3	0minTNFa	29	36.3192	0
3	0minTNFa	30	58.6669	3
3	0minTNFa	31	26.0611	1
3	0minTNFa	32	196.522	2
3	0minTNFa	33	37.6134	1
3	0minTNFa	34	73.4021	0
3	0minTNFa	35	79.5204	1
3	0minTNFa	36	134.173	6
3	0minTNFa	37	3.84244	0
3	0minTNFa	38	6.80801	2
3	0minTNFa	39	5.08195	5
3	0minTNFa	40	182.855	4
3	0minTNFa	41	38.5952	0
3	0minTNFa	42	27.141	4
3	0minTNFa	43	43.9856	1
4	0minTNFa	1	36.6407	2
4	0minTNFa	2	28.8523	1
4	0minTNFa	3	7.58738	0
4	0minTNFa	4	7.76355	0
4	0minTNFa	5	9.22241	2
4	0minTNFa	6	4.49809	0
4	0minTNFa	7	50.6844	6
4	0minTNFa	8	50.1206	3
4	0minTNFa	9	7.4076	0
4	0minTNFa	10	43.5854	2
4	0minTNFa	11	0	0
4	0minTNFa	12	6.22361	0
4	0minTNFa	13	118.767	6
4	0minTNFa	14	0	0
4	0minTNFa	15	13.6368	0
4	0minTNFa	16	7.40847	0
4	0minTNFa	17	577.539	9
4	0minTNFa	18	163.259	3
4	0minTNFa	19	90.2603	0
4	0minTNFa	20	67.2862	3
4	0minTNFa	21	54.9336	1
4	0minTNFa	22	36.8684	1
4	0minTNFa	23	270.087	8
4	0minTNFa	24	13.0558	0
4	0minTNFa	25	3.09985	0
4	0minTNFa	26	1.30349	0
4	0minTNFa	27	13.2586	0
4	0minTNFa	28	1.39278	1
4	0minTNFa	29	0	0
4	0minTNFa	30	373.759	6
4	0minTNFa	31	42.5805	1
4	0minTNFa	32	78.7575	1
4	0minTNFa	33	0	0
4	0minTNFa	34	25.3754	0
4	0minTNFa	35	69.2524	5
4	0minTNFa	36	188.434	10
4	0minTNFa	37	116.472	3
4	0minTNFa	38	507.638	6
4	0minTNFa	39	7.30376	0
4	0minTNFa	40	11.4686	0
4	0minTNFa	41	6.09004	0
4	0minTNFa	42	0	0
4	0minTNFa	43	13.3651	0
4	0minTNFa	44	214.006	4
4	0minTNFa	45	348.188	8
4	0minTNFa	46	9.37654	0
4	0minTNFa	47	21.9048	3
4	0minTNFa	48	0.93472	0
4	0minTNFa	49	79.5456	0
4	0minTNFa	50	29.008	0
4	0minTNFa	51	0	0
4	0minTNFa	52	775.456	0
5	0minTNFa	1	60.7453	4
5	0minTNFa	2	30.2448	1
5	0minTNFa	3	1.78508	1
5	0minTNFa	4	11.2369	1
5	0minTNFa	5	324.349	20
5	0minTNFa	6	51.1355	1
5	0minTNFa	7	12.1138	0
5	0minTNFa	8	26.383	1
5	0minTNFa	9	9.67566	0
5	0minTNFa	10	425.548	4
5	0minTNFa	11	2.38923	0
5	0minTNFa	12	37.6765	1
6	0minTNFa	1	28.6651	2
6	0minTNFa	2	55.1971	2
6	0minTNFa	3	275.014	2
6	0minTNFa	4	105.559	5
6	0minTNFa	5	37.3889	3
6	0minTNFa	6	0	0
6	0minTNFa	7	40.0396	1
6	0minTNFa	8	16.9146	0
6	0minTNFa	9	131.858	2
6	0minTNFa	10	10.8415	3
6	0minTNFa	11	86.3109	1
6	0minTNFa	12	0	0
6	0minTNFa	13	26.7622	0
6	0minTNFa	14	163.677	7
6	0minTNFa	15	103.347	1
6	0minTNFa	16	63.5895	0
6	0minTNFa	17	120.84	6
6	0minTNFa	18	275.736	5
6	0minTNFa	19	34.0155	0
6	0minTNFa	20	81.8561	4
6	0minTNFa	21	54.1333	3
6	0minTNFa	22	128.001	5
6	0minTNFa	23	60.0595	2
6	0minTNFa	24	138.598	6
6	0minTNFa	25	136.122	0
6	0minTNFa	26	25.5169	1
6	0minTNFa	27	68.1658	2
6	0minTNFa	28	37.3823	0
6	0minTNFa	29	80.6626	1
6	0minTNFa	30	0	0
6	0minTNFa	31	33.4774	0
6	0minTNFa	32	167.211	4
6	0minTNFa	33	0.670568	0
6	0minTNFa	34	14.754	2
6	0minTNFa	35	80.719	1
6	0minTNFa	36	34.4178	1
6	0minTNFa	37	286.116	6
6	0minTNFa	38	49.7644	0
6	0minTNFa	39	15.346	0
6	0minTNFa	40	0	0
6	0minTNFa	41	34.7359	0
6	0minTNFa	42	140.849	9
6	0minTNFa	43	78.3081	1
6	0minTNFa	44	39.2306	1
6	0minTNFa	45	61.3807	3
6	0minTNFa	46	184.454	11
6	0minTNFa	47	58.3284	0
6	0minTNFa	48	253.616	1
6	0minTNFa	49	226.634	1
6	0minTNFa	50	89.7105	5
6	0minTNFa	51	173.471	6
