# Supplementary material for: Nuclear envelope-associated lipid droplets are enriched in cholesteryl esters and increase during inflammatory signaling
Source: EMBO J. 2025 Apr 7;44(10):2774–802. doi: 10.1038/s44318-025-00423-2 (PMC12084420; doi:10.1038/s44318-025-00423-2)
Supplement: Supplementary file 11 — Source Data for Expanded View and Appendix [file 44318_2025_423_MOESM11_ESM.zip › Figure_EV5/EV5D/EM_clusterAssignment.xls]

## Sheet: Description
This file contains the 3D localization and cluster assignment of nuclear pores in 2 human primary macrophages:
1 control and
1 treated with TNFa for 60 min.
column descriptions
condition	the name of the condition
X,Y,Z	coordinates of the nuclear pore in 3D
ckuster assignment	The ID of the cluster to which the pore belongs

## Sheet: poreClusters
condition	X	Y	Z	ClusterID
0min TNFa	12.0995	3.47721	18.348	1
0min TNFa	14.6616	4.84488	27.912	1
0min TNFa	9.75212	4.43738	24.876	1
0min TNFa	19.9394	4.35372	26.52	1
0min TNFa	13.0157	5.40088	21.252	1
0min TNFa	11.9791	5.06306	22.836	2
0min TNFa	10.6356	4.07486	27.312	1
0min TNFa	19.8714	4.09175	27.048	1
0min TNFa	17.3495	4.91023	28.092	1
0min TNFa	12.2808	5.18888	22.176	1
0min TNFa	17.2894	5.27892	26.976	1
0min TNFa	16.3293	2.22581	28.02	1
0min TNFa	9.07188	3.8495	25.584	1
0min TNFa	11.3724	2.494	28.404	1
0min TNFa	11.2463	3.47936	18.264	1
0min TNFa	9.04134	4.42837	21.696	1
0min TNFa	17.8894	5.63965	24.3	1
0min TNFa	11.9301	4.96045	25.152	1
0min TNFa	17.7339	2.10703	26.076	1
0min TNFa	14.4225	2.27368	23.88	1
0min TNFa	12.3278	5.27444	23.976	1
0min TNFa	10.2775	1.93927	24.312	1
0min TNFa	12.1421	4.98977	25.224	1
0min TNFa	19.9803	4.2265	26.568	1
0min TNFa	14.7155	4.94219	27.444	1
0min TNFa	18.6943	4.16402	28.68	1
0min TNFa	11.2939	2.05898	21.012	1
0min TNFa	10.4963	2.14421	21.216	1
0min TNFa	9.87725	4.71346	22.344	1
0min TNFa	10.3397	2.48547	26.148	1
0min TNFa	10.6092	2.26315	27.192	1
0min TNFa	18.2081	5.28195	27.54	1
0min TNFa	12.8169	4.48695	27.6	1
0min TNFa	11.9508	3.86	28.752	1
0min TNFa	12.9985	2.50041	22.992	1
0min TNFa	8.83207	4.28161	23.28	1
0min TNFa	12.7344	5.33218	24.156	1
0min TNFa	8.83126	4.08093	24.9	1
0min TNFa	11.3002	1.87295	26.208	1
0min TNFa	12.2062	1.90185	26.748	1
0min TNFa	15.9063	4.53425	28.548	1
0min TNFa	18.3348	2.38919	28.716	1
0min TNFa	12.6928	2.05918	29.1	3
0min TNFa	12.452	2.98514	29.52	4
0min TNFa	10.1897	2.14963	20.832	1
0min TNFa	8.23638	2.38804	21.864	1
0min TNFa	15.9093	5.56782	24.324	1
0min TNFa	16.7962	4.92793	28.068	1
0min TNFa	10.058	3.3991	18.504	1
0min TNFa	10.3343	2.12577	19.536	1
0min TNFa	14.2749	5.46796	21.924	1
0min TNFa	15.2607	2.26846	23.676	1
0min TNFa	15.2108	5.42961	24.624	1
0min TNFa	10.6786	4.34548	26.124	1
0min TNFa	19.7331	4.74435	26.532	5
0min TNFa	10.9661	2.69787	28.068	1
0min TNFa	17.1286	4.88104	28.152	1
0min TNFa	12.4239	3.99639	28.908	1
0min TNFa	12.7466	2.84024	29.7	4
0min TNFa	11.7998	3.28981	18.264	1
0min TNFa	9.98074	4.51815	19.548	1
0min TNFa	14.1283	5.25337	25.332	1
0min TNFa	14.6074	5.25445	25.548	1
0min TNFa	11.9835	1.94481	25.788	1
0min TNFa	17.3212	2.17914	26.568	1
0min TNFa	10.8592	2.22919	27.576	6
0min TNFa	11.3587	4.16913	28.092	1
0min TNFa	14.9391	1.94538	28.764	1
0min TNFa	16.3744	4.14751	29.544	1
0min TNFa	8.1425	3.33011	21.204	1
0min TNFa	11.3472	4.82888	21.732	1
0min TNFa	8.77694	4.33252	21.78	1
0min TNFa	12.5733	5.38006	22.836	1
0min TNFa	11.205	2.05186	23.868	1
0min TNFa	10.6262	4.61028	25.068	1
0min TNFa	15.04	5.35178	25.212	1
0min TNFa	11.6714	4.76889	25.56	1
0min TNFa	10.1545	4.00578	26.616	1
0min TNFa	20.0563	3.95797	26.724	1
0min TNFa	17.2001	4.6656	29.028	1
0min TNFa	13.8857	4.91669	19.524	1
0min TNFa	10.176	2.34634	22.116	1
0min TNFa	10.7491	2.26778	22.344	1
0min TNFa	11.0885	4.89501	23.844	1
0min TNFa	14.8752	5.35662	24.888	1
0min TNFa	11.6429	1.9738	25.092	1
0min TNFa	16.9833	5.42434	25.236	1
0min TNFa	20.2026	4.11421	25.62	1
0min TNFa	19.3975	4.97147	26.736	1
0min TNFa	19.4886	3.36257	27.984	1
0min TNFa	12.202	2.21695	28.992	1
0min TNFa	16.9748	2.08806	29.088	1
0min TNFa	9.37287	4.62828	20.292	1
0min TNFa	11.741	4.87408	20.892	1
0min TNFa	9.86753	4.70307	21.012	1
0min TNFa	8.2076	4.00097	22.62	1
0min TNFa	11.6015	4.94904	22.644	1
0min TNFa	10.4467	4.69648	22.98	1
0min TNFa	14.9663	2.26448	23.88	1
0min TNFa	8.67191	4.08321	24.504	1
0min TNFa	13.2625	2.05701	24.78	1
0min TNFa	12.2907	5.11471	24.828	1
0min TNFa	10.1941	4.50348	25.02	1
0min TNFa	8.90458	3.98032	25.212	1
0min TNFa	12.4647	2.06505	25.416	1
0min TNFa	16.2863	5.28047	25.98	1
0min TNFa	14.5466	2.02384	26.016	1
0min TNFa	19.4879	4.23348	27.792	1
0min TNFa	19.3277	3.03199	28.116	1
0min TNFa	14.0027	1.97629	29.244	1
0min TNFa	13.8504	4.16257	29.424	1
0min TNFa	12.6151	5.1228	20.184	1
0min TNFa	8.72126	3.8384	20.196	1
0min TNFa	12.6014	5.19932	20.508	1
0min TNFa	12.6097	2.53235	21.828	1
0min TNFa	14.422	5.56931	23.52	1
0min TNFa	9.27742	4.45039	24.228	1
0min TNFa	19.7576	3.00391	24.312	1
0min TNFa	19.2853	5.26169	25.704	1
0min TNFa	16.6122	2.20326	25.98	1
0min TNFa	14.9025	5.35807	26.04	1
0min TNFa	15.6581	2.11532	26.34	1
0min TNFa	16.6602	2.22184	26.736	1
0min TNFa	14.8999	5.19906	26.856	1
0min TNFa	10.2552	2.85922	27.12	1
0min TNFa	10.2436	3.47301	27.24	1
0min TNFa	13.7803	1.98802	27.408	1
0min TNFa	19.3965	4.58119	27.612	1
0min TNFa	19.0975	3.51178	28.5	1
0min TNFa	12.6921	4.26965	28.56	1
0min TNFa	16.3528	2.07502	29.064	1
0min TNFa	18.2339	3.20169	29.292	1
0min TNFa	17.7207	3.31383	29.628	7
0min TNFa	9.71896	3.9465	19.116	1
0min TNFa	10.4653	4.70901	19.932	1
0min TNFa	9.47997	2.20769	20.568	1
0min TNFa	11.46	4.72069	20.856	1
0min TNFa	8.94102	2.06591	22.992	1
0min TNFa	13.5189	5.50037	23.244	1
0min TNFa	11.7647	5.04449	23.628	1
0min TNFa	19.7647	4.61907	24.096	1
0min TNFa	16.2204	5.63193	24.252	1
0min TNFa	8.75108	2.46867	24.42	1
0min TNFa	16.4906	2.17911	25.056	1
0min TNFa	15.0694	5.38262	25.668	1
0min TNFa	11.6174	1.92868	26.1	1
0min TNFa	17.5016	5.24033	26.28	1
0min TNFa	10.7038	2.06763	26.88	1
0min TNFa	19.3846	2.4073	26.976	1
0min TNFa	16.8269	2.26115	27.18	1
0min TNFa	19.7709	3.76688	27.444	1
0min TNFa	15.8246	2.17756	27.66	1
0min TNFa	11.1251	4.20284	27.828	1
0min TNFa	19.1812	2.74218	28.008	1
0min TNFa	19.4208	3.71847	28.104	1
0min TNFa	12.4107	4.35243	28.164	1
0min TNFa	12.3148	3.91946	28.932	1
0min TNFa	12.6268	2.54591	29.544	4
0min TNFa	11.5193	3.32817	18.252	1
0min TNFa	13.8173	4.25738	19.008	1
0min TNFa	13.0743	5.30873	20.148	1
0min TNFa	13.0935	2.52517	21	1
0min TNFa	11.8812	4.91137	21.348	1
0min TNFa	8.5344	4.34667	21.6	1
0min TNFa	17.2707	2.26438	23.664	1
0min TNFa	16.104	5.70436	23.964	1
0min TNFa	10.7826	1.93133	24.564	1
0min TNFa	19.8086	4.78733	24.6	1
0min TNFa	16.9725	5.54056	24.744	1
0min TNFa	10.102	2.24545	25.068	1
0min TNFa	9.49352	4.28055	25.212	1
0min TNFa	19.1045	5.39949	25.392	1
0min TNFa	11.0064	1.92243	25.428	1
0min TNFa	9.72507	4.06082	26.088	1
0min TNFa	11.9221	4.70487	26.388	1
0min TNFa	11.6194	4.60763	26.568	1
0min TNFa	17.6558	2.10542	26.64	1
0min TNFa	17.5194	2.18616	27.216	1
0min TNFa	15.8191	4.98433	27.492	1
0min TNFa	15.1484	4.63589	28.332	1
0min TNFa	16.3005	2.10862	28.632	1
0min TNFa	13.7778	4.43406	28.704	1
0min TNFa	12.8361	4.11951	28.92	1
0min TNFa	12.1572	3.58247	29.184	1
0min TNFa	14.8091	3.45204	30.12	1
0min TNFa	11.0795	3.31818	18.228	1
0min TNFa	10.5632	2.15778	18.948	1
0min TNFa	11.1392	2.10232	19.14	1
0min TNFa	13.0004	5.09551	19.632	1
0min TNFa	8.56599	3.31887	19.776	8
0min TNFa	9.37399	4.26866	19.8	1
0min TNFa	10.488	2.10737	19.824	1
0min TNFa	9.27795	2.13523	21.468	1
0min TNFa	9.32632	4.49058	21.816	1
0min TNFa	8.97173	2.10162	22.08	9
0min TNFa	8.62115	2.13715	22.38	9
0min TNFa	13.256	5.40215	23.724	1
0min TNFa	12.1252	5.11022	24.312	1
0min TNFa	10.1168	1.93681	24.324	1
0min TNFa	8.46108	3.10504	24.42	10
0min TNFa	11.0305	4.7927	24.48	1
0min TNFa	9.09361	4.25551	24.888	1
0min TNFa	16.7959	2.18364	25.488	1
0min TNFa	9.03506	3.03182	25.524	1
0min TNFa	16.1905	5.37472	25.644	1
0min TNFa	18.1986	5.46693	25.884	1
0min TNFa	19.2625	5.107	26.136	1
0min TNFa	12.8185	4.89169	26.46	1
0min TNFa	10.4852	4.14294	26.664	1
0min TNFa	13.711	1.97016	26.772	1
0min TNFa	17.8862	5.37725	26.88	1
0min TNFa	15.4959	5.15706	26.916	11
0min TNFa	19.5166	4.7644	27.048	1
0min TNFa	15.7757	2.19818	27.48	1
0min TNFa	13.3379	1.9194	27.924	1
0min TNFa	18.9293	2.66693	28.212	1
0min TNFa	12.5427	3.79572	29.268	1
0min TNFa	16.9573	4.26483	29.592	1
0min TNFa	12.5836	3.42134	18.504	1
0min TNFa	8.72134	3.58902	19.716	8
0min TNFa	12.702	2.38753	19.776	1
0min TNFa	8.60024	3.68137	20.112	1
0min TNFa	11.1003	4.85629	22.056	1
0min TNFa	11.2079	4.93653	23.616	1
0min TNFa	17.0767	2.24353	23.976	1
0min TNFa	10.2679	4.65002	24.06	1
0min TNFa	8.37564	3.91535	24.072	1
0min TNFa	13.5263	2.30562	24.108	1
0min TNFa	11.4018	4.9731	24.408	1
0min TNFa	20.1358	4.17267	24.888	1
0min TNFa	12.1186	1.98157	24.9	1
0min TNFa	17.4887	5.53587	25.104	1
0min TNFa	18.4008	5.55596	25.2	1
0min TNFa	12.0694	1.97947	25.212	1
0min TNFa	8.85015	3.66269	25.356	1
0min TNFa	17.3072	5.09615	26.016	1
0min TNFa	12.7212	1.95745	26.22	1
0min TNFa	19.0722	5.24655	26.292	1
0min TNFa	17.4439	5.29724	26.676	1
0min TNFa	13.9393	4.93592	27.156	1
0min TNFa	19.1051	2.3243	27.348	1
0min TNFa	12.2143	4.40621	28.056	1
0min TNFa	14.7508	4.57898	28.32	1
0min TNFa	11.4895	3.01459	28.728	1
0min TNFa	15.7195	2.03972	28.812	1
0min TNFa	18.6004	3.09755	28.932	1
0min TNFa	17.9115	4.58784	29.028	1
0min TNFa	16.4775	4.40656	29.208	1
0min TNFa	14.5028	3.96947	29.844	1
0min TNFa	14.0658	2.38894	30.036	1
0min TNFa	10.7304	3.32592	18.288	1
0min TNFa	12.0062	3.56825	18.36	1
0min TNFa	12.1181	2.30068	19.524	1
0min TNFa	9.26482	2.27753	20.304	1
0min TNFa	10.615	4.71991	20.52	1
0min TNFa	10.6451	2.12823	21.564	1
0min TNFa	8.74391	2.09015	22.212	9
0min TNFa	8.38446	2.41341	22.968	1
0min TNFa	9.42256	2.00543	23.04	1
0min TNFa	10.7766	4.77522	23.292	1
0min TNFa	17.7396	5.64868	23.52	1
0min TNFa	8.36557	4.04222	23.772	1
0min TNFa	14.463	5.525	23.988	1
0min TNFa	10.7668	4.69279	24.552	1
0min TNFa	13.5383	2.13786	24.672	1
0min TNFa	8.65502	2.87792	24.732	1
0min TNFa	12.844	5.24521	24.768	1
0min TNFa	17.7101	5.58622	25.14	1
0min TNFa	12.4016	2.06427	25.584	1
0min TNFa	13.1364	5.01869	25.668	1
0min TNFa	16.7099	5.1763	26.148	1
0min TNFa	19.4735	2.39998	26.46	1
0min TNFa	12.3606	1.93175	27.264	1
0min TNFa	12.3638	4.432	27.768	1
0min TNFa	11.3296	2.83278	28.548	1
0min TNFa	18.6082	4.10609	28.812	1
0min TNFa	16.1256	1.96903	29.328	1
0min TNFa	10.6499	2.66581	18.288	1
0min TNFa	9.73515	2.45577	18.78	1
0min TNFa	13.8276	2.87807	19.896	1
0min TNFa	8.4273	3.52973	20.436	1
0min TNFa	14.5482	5.57644	21.204	12
0min TNFa	8.16327	2.57085	21.36	1
0min TNFa	11.6162	2.28712	21.504	1
0min TNFa	13.3978	5.56113	21.948	1
0min TNFa	11.4519	2.21645	22.716	1
0min TNFa	13.9104	5.57849	22.788	1
0min TNFa	10.9943	4.82858	22.836	1
0min TNFa	16.8154	2.25375	23.424	1
0min TNFa	9.25494	4.50373	23.904	1
0min TNFa	12.9493	2.37496	23.988	1
0min TNFa	15.3436	5.45861	24.288	1
0min TNFa	8.83352	2.57779	24.804	1
0min TNFa	12.5419	4.89097	26.064	1
0min TNFa	16.1321	5.26788	26.1	1
0min TNFa	14.1409	2.00464	26.388	1
0min TNFa	14.6742	5.30588	26.412	1
0min TNFa	17.8845	2.06373	26.424	1
0min TNFa	19.1824	5.1634	26.556	1
0min TNFa	17.3391	2.22055	27	1
0min TNFa	17.3183	5.0873	27.828	1
0min TNFa	17.908	5.12886	27.828	1
0min TNFa	16.4093	4.86142	28.08	1
0min TNFa	18.618	2.38324	28.416	1
0min TNFa	13.9625	1.88369	28.416	1
0min TNFa	11.8091	3.7864	28.752	1
0min TNFa	16.2534	4.19633	29.364	1
0min TNFa	12.853	3.36819	29.652	1
0min TNFa	9.3476	2.55436	19.068	13
0min TNFa	11.285	4.79129	19.368	1
0min TNFa	10.9713	4.76367	19.476	1
0min TNFa	9.81714	2.23866	19.584	1
0min TNFa	9.02319	2.31559	19.944	1
0min TNFa	8.65461	2.47994	20.088	1
0min TNFa	13.6859	5.48976	21.084	1
0min TNFa	8.07549	2.77646	22.884	1
0min TNFa	13.1239	2.49635	23.22	1
0min TNFa	11.3007	4.9707	23.988	1
0min TNFa	9.93612	4.61214	24.18	1
0min TNFa	18.5434	2.25023	24.588	1
0min TNFa	12.9613	5.2275	24.708	1
0min TNFa	8.62603	3.20631	24.792	1
0min TNFa	19.4648	5.09022	24.876	1
0min TNFa	20.1716	3.62503	25.416	14
0min TNFa	16.7933	5.39562	25.44	1
0min TNFa	11.7827	4.67311	26.004	1
0min TNFa	10.9067	1.89632	26.172	1
0min TNFa	19.1911	2.29138	26.352	1
0min TNFa	13.7547	2.01952	26.388	1
0min TNFa	10.3206	2.4977	26.484	1
0min TNFa	19.9616	3.01631	26.748	1
0min TNFa	16.3378	2.20799	26.808	1
0min TNFa	12.3843	4.58022	27.216	1
0min TNFa	18.626	2.12389	27.324	1
0min TNFa	10.5845	3.08042	27.684	1
0min TNFa	13.3219	4.62908	27.78	1
0min TNFa	12.0601	1.89184	28.116	1
0min TNFa	11.7523	2.2565	28.62	1
0min TNFa	18.2675	4.70503	28.668	1
0min TNFa	13.2028	2.40875	29.808	4
0min TNFa	10.7887	2.86998	18.24	1
0min TNFa	13.2919	4.19081	18.828	15
0min TNFa	11.7802	4.94874	19.692	1
0min TNFa	12.5056	5.13989	20.556	1
0min TNFa	8.51869	2.27086	21.264	1
0min TNFa	12.2921	5.14757	21.888	1
0min TNFa	8.71564	4.30454	22.644	1
0min TNFa	8.73749	4.21556	23.028	1
0min TNFa	11.8726	5.02074	23.076	2
0min TNFa	8.01781	2.98805	23.136	1
0min TNFa	8.39349	4.13597	23.412	1
0min TNFa	11.3233	4.94982	23.868	1
0min TNFa	19.2521	5.18931	24.684	1
0min TNFa	9.17085	2.72535	25.488	1
0min TNFa	16.9262	2.19308	26.1	1
0min TNFa	19.4255	4.98361	26.136	1
0min TNFa	13.7428	5.03483	26.748	16
0min TNFa	12.8887	4.82805	26.808	1
0min TNFa	10.2028	2.7866	27	1
0min TNFa	18.6746	2.13698	27.204	1
0min TNFa	12.0075	4.44538	27.612	1
0min TNFa	14.3803	1.89849	27.9	1
0min TNFa	11.0677	3.63948	28.248	1
0min TNFa	13.5598	1.97871	28.524	1
0min TNFa	15.4508	4.47826	28.572	1
0min TNFa	18.438	4.3685	28.836	1
0min TNFa	14.6705	4.42875	28.956	1
0min TNFa	17.573	4.44899	29.28	1
0min TNFa	17.7438	3.69278	29.532	7
0min TNFa	13.4188	2.09118	29.556	4
0min TNFa	15.6393	4.03832	29.652	1
0min TNFa	17.2192	3.2615	29.868	7
0min TNFa	11.0239	3.03938	18.228	1
0min TNFa	13.0596	3.7833	18.696	15
0min TNFa	8.46838	2.84559	19.992	17
0min TNFa	11.7749	4.90287	20.28	1
0min TNFa	9.16777	2.21954	20.652	1
0min TNFa	12.5571	2.43745	20.664	1
0min TNFa	10.8631	4.72164	21.024	1
0min TNFa	11.2296	2.23338	21.84	1
0min TNFa	11.3034	2.32385	22.344	1
0min TNFa	9.93147	2.03968	23.064	1
0min TNFa	7.97607	3.27849	23.16	1
0min TNFa	14.0188	5.63559	23.22	1
0min TNFa	8.08348	3.00051	23.364	1
0min TNFa	13.2921	2.48241	23.364	1
0min TNFa	15.5863	2.18441	23.784	1
0min TNFa	9.55466	4.37904	24.816	1
0min TNFa	18.4463	2.21781	24.828	1
0min TNFa	18.1426	2.23283	24.936	1
0min TNFa	18.8332	5.51381	25.056	1
0min TNFa	19.465	5.10494	25.368	1
0min TNFa	10.7756	2.42926	25.56	1
0min TNFa	10.6999	4.53186	25.572	1
0min TNFa	11.2719	1.94466	25.584	1
0min TNFa	9.63124	2.44673	25.584	1
0min TNFa	9.26445	2.9073	25.752	1
0min TNFa	13.5615	2.03996	25.776	1
0min TNFa	19.8529	4.77926	25.908	1
0min TNFa	18.5959	5.44636	26.136	1
0min TNFa	19.5046	2.40104	26.184	1
0min TNFa	9.50246	3.49467	26.292	18
0min TNFa	15.5711	2.12506	27.252	1
0min TNFa	17.7289	5.31756	27.252	1
0min TNFa	13.5652	1.96586	27.552	1
0min TNFa	13.7318	1.94384	28.308	1
0min TNFa	18.5247	4.83223	28.308	1
0min TNFa	12.9622	1.91808	28.752	1
0min TNFa	11.9132	3.0837	29.112	19
0min TNFa	13.1475	4.09223	29.172	1
0min TNFa	15.5964	3.94796	29.844	1
0min TNFa	16.7624	3.19248	30.072	7
0min TNFa	15.2587	2.89256	30.24	1
0min TNFa	12.2159	4.01085	18.504	15
0min TNFa	13.0908	4.28793	18.768	15
0min TNFa	9.05669	4.14283	20.016	1
0min TNFa	8.70396	2.2664	20.904	1
0min TNFa	8.91932	2.22045	21.036	1
0min TNFa	9.55477	4.68442	21.096	1
0min TNFa	9.49346	4.6138	21.372	1
0min TNFa	8.22064	3.47321	24	1
0min TNFa	17.9283	2.16982	24.648	1
0min TNFa	15.3569	5.41852	25.32	1
0min TNFa	10.9057	4.48457	25.908	1
0min TNFa	15.3584	5.32387	26.268	1
0min TNFa	17.0803	2.19642	26.388	1
0min TNFa	9.98586	3.85613	26.604	1
0min TNFa	19.5625	2.70031	27.12	1
0min TNFa	13.326	1.9342	27.6	1
0min TNFa	12.9643	1.94319	28.128	1
0min TNFa	15.3093	2.06178	28.38	1
0min TNFa	16.0225	4.0014	29.676	1
0min TNFa	12.365	3.33173	18.408	1
0min TNFa	12.5541	3.98737	18.6	15
0min TNFa	9.74317	4.70707	20.268	1
0min TNFa	8.54099	2.45705	20.352	1
0min TNFa	9.64538	4.73193	20.7	1
0min TNFa	9.26435	4.70466	20.904	1
0min TNFa	8.1583	2.70437	20.94	1
0min TNFa	11.8179	2.29355	20.976	1
0min TNFa	8.50618	4.37111	21.12	1
0min TNFa	9.35032	2.15714	21.696	1
0min TNFa	10.873	2.25621	22.392	1
0min TNFa	10.0238	2.16241	22.776	1
0min TNFa	8.48549	4.1822	23.328	1
0min TNFa	15.7617	2.17276	24.108	1
0min TNFa	13.7427	5.24811	24.192	1
0min TNFa	12.7513	2.16176	24.396	1
0min TNFa	10.0231	4.60069	24.588	1
0min TNFa	17.7733	5.64608	24.816	1
0min TNFa	12.7957	5.13988	25.02	1
0min TNFa	10.5964	2.42331	25.068	1
0min TNFa	9.27488	2.46065	25.188	1
0min TNFa	17.3079	5.2153	25.704	1
0min TNFa	10.7896	1.95621	26.376	1
0min TNFa	10.8616	4.37564	26.484	1
0min TNFa	12.3086	4.79182	26.568	1
0min TNFa	18.5763	2.18108	26.712	1
0min TNFa	10.9213	1.96592	27.06	1
0min TNFa	17.8753	2.06564	27.168	1
0min TNFa	19.2286	4.87749	27.432	1
0min TNFa	14.5362	1.95667	27.528	1
0min TNFa	19.0138	4.96391	27.732	1
0min TNFa	15.0308	1.99106	28.2	1
0min TNFa	18.286	4.99515	28.272	1
0min TNFa	14.464	1.9283	28.308	1
0min TNFa	11.5351	3.95235	28.44	1
0min TNFa	17.3074	4.85208	28.548	1
0min TNFa	12.2198	4.11889	28.632	1
0min TNFa	12.3754	2.0015	28.824	1
0min TNFa	12.0123	2.38902	28.98	1
0min TNFa	15.9113	2.08921	29.808	1
0min TNFa	12.0146	2.74686	18.456	1
0min TNFa	10.3564	2.3174	18.564	1
0min TNFa	10.2749	2.15394	18.996	1
0min TNFa	13.0003	2.47369	20.724	1
0min TNFa	12.3122	5.11361	21.504	1
0min TNFa	13.2003	2.61796	21.624	20
0min TNFa	8.55883	2.11343	21.744	1
0min TNFa	7.93102	3.68887	21.804	1
0min TNFa	12.5883	2.46177	22.368	1
0min TNFa	13.57	2.6418	22.368	21
0min TNFa	8.65068	4.2396	23.436	1
0min TNFa	8.1111	3.39781	23.688	1
0min TNFa	10.3431	4.61588	24.228	1
0min TNFa	12.4049	5.27409	24.468	1
0min TNFa	16.6123	5.58731	24.552	1
0min TNFa	13.7829	5.26207	24.612	1
0min TNFa	13.7803	5.17089	25.392	1
0min TNFa	10.8896	1.87099	25.692	1
0min TNFa	12.2287	1.99533	25.764	1
0min TNFa	16.4103	2.22165	26.388	1
0min TNFa	18.4572	2.12544	26.508	1
0min TNFa	18.912	5.24894	26.856	1
0min TNFa	17.8911	2.04274	26.964	1
0min TNFa	16.026	5.07356	27.324	1
0min TNFa	19.711	4.21473	27.348	1
0min TNFa	18.762	5.15012	27.516	1
0min TNFa	19.0614	2.46009	27.816	1
0min TNFa	13.4476	4.51575	28.428	1
0min TNFa	17.2511	2.18505	28.548	1
0min TNFa	14.0085	4.41814	28.908	1
0min TNFa	11.7863	2.54242	28.944	1
0min TNFa	18.3515	2.70029	28.944	1
0min TNFa	18.2997	4.35835	29.004	1
0min TNFa	16.2803	4.46285	29.052	1
0min TNFa	18.1864	2.77518	29.148	1
0min TNFa	14.6816	4.28458	29.256	1
0min TNFa	14.3773	1.98471	29.28	1
0min TNFa	14.2223	3.6179	29.976	1
0min TNFa	10.9202	2.77266	18.228	1
0min TNFa	10.1788	3.10767	18.432	1
0min TNFa	10.4696	3.98776	18.66	1
0min TNFa	14.1509	4.0483	19.08	1
0min TNFa	10.6194	2.07429	19.596	1
0min TNFa	12.1568	2.30426	20.1	1
0min TNFa	8.55754	2.36396	20.568	1
0min TNFa	12.8787	5.36393	20.652	1
0min TNFa	13.192	2.51978	20.892	1
0min TNFa	12.0612	5.05276	21.144	1
0min TNFa	13.444	5.49863	21.3	1
0min TNFa	15.2086	2.36537	23.28	1
0min TNFa	12.3016	2.37795	23.376	22
0min TNFa	18.3853	2.37541	23.76	1
0min TNFa	11.5064	2.15464	23.952	1
0min TNFa	9.02208	4.40462	24.072	1
0min TNFa	14.5733	2.27836	24.348	1
0min TNFa	17.2366	2.17492	24.648	23
0min TNFa	11.4134	4.81481	24.9	1
0min TNFa	13.6709	2.03947	24.948	1
0min TNFa	10.0707	4.29958	25.776	1
0min TNFa	9.87492	4.25518	25.812	1
0min TNFa	20.214	3.67574	26.004	1
0min TNFa	14.8456	5.30123	26.532	1
0min TNFa	19.0624	2.26859	26.976	1
0min TNFa	18.7354	5.27307	27.132	1
0min TNFa	14.9433	5.06938	27.204	1
0min TNFa	12.2418	4.49764	27.432	1
0min TNFa	13.4488	4.64125	28.056	1
0min TNFa	12.5946	4.38678	28.14	1
0min TNFa	12.6446	1.91969	28.548	1
0min TNFa	14.5835	1.89763	28.62	1
0min TNFa	14.2726	4.44714	28.692	1
0min TNFa	11.6038	2.71455	28.836	1
0min TNFa	16.5594	2.17313	29.688	1
0min TNFa	16.4654	2.391	29.976	1
0min TNFa	11.4761	2.42393	18.492	1
0min TNFa	12.0738	2.50719	18.66	1
0min TNFa	10.3222	4.24007	19.104	1
0min TNFa	10.4709	4.53884	19.272	1
0min TNFa	9.88832	4.32021	19.464	1
0min TNFa	12.5299	4.98935	19.524	1
0min TNFa	11.0528	2.10142	19.668	1
0min TNFa	9.76903	4.55615	19.812	1
0min TNFa	11.5024	2.27909	19.98	1
0min TNFa	13.2867	5.34649	20.136	1
0min TNFa	11.46	4.69484	20.64	1
0min TNFa	8.19512	3.60083	20.976	1
0min TNFa	10.7979	4.77043	21.336	1
0min TNFa	8.36366	4.27082	21.372	1
0min TNFa	8.88074	2.1579	21.528	1
0min TNFa	10.8613	4.82928	21.984	1
0min TNFa	13.5135	2.65401	21.984	21
0min TNFa	14.7049	2.66622	22.584	1
0min TNFa	9.63763	2.05261	22.8	1
0min TNFa	15.592	2.81068	22.944	1
0min TNFa	17.6331	2.36594	23.052	1
0min TNFa	9.19372	2.01467	23.316	1
0min TNFa	12.5531	5.36853	23.472	1
0min TNFa	13.6967	5.50145	23.508	1
0min TNFa	9.67204	4.62323	23.556	1
0min TNFa	10.5976	4.69503	23.964	1
0min TNFa	16.0719	2.17342	24	1
0min TNFa	15.4975	2.16235	24.288	1
0min TNFa	10.9804	2.41381	24.78	1
0min TNFa	15.1704	2.21391	24.78	1
0min TNFa	15.8321	2.19584	24.816	1
0min TNFa	14.6905	5.34138	24.948	1
0min TNFa	13.0556	5.10098	24.996	1
0min TNFa	14.2103	5.30079	25.056	1
0min TNFa	12.5123	2.0352	25.092	1
0min TNFa	19.8888	2.89185	25.2	14
0min TNFa	18.2951	2.22782	25.44	1
0min TNFa	12.9635	2.02848	25.452	1
0min TNFa	15.5454	5.45112	25.584	1
0min TNFa	13.9098	5.04195	26.016	24
0min TNFa	15.4865	2.07692	26.412	1
0min TNFa	11.3526	1.84883	26.568	1
0min TNFa	11.9648	4.65965	26.856	1
0min TNFa	10.3813	2.85855	27.264	1
0min TNFa	18.4131	5.29738	27.348	1
0min TNFa	14.8377	2.01704	27.372	1
0min TNFa	19.811	3.24719	27.432	25
0min TNFa	10.4036	3.19449	27.456	1
0min TNFa	17.0087	5.18934	27.48	26
0min TNFa	16.286	2.25639	27.66	1
0min TNFa	18.8204	4.96097	27.888	1
0min TNFa	17.6514	2.23378	27.924	27
0min TNFa	11.9902	4.33695	28.092	1
0min TNFa	13.6103	1.94296	28.116	1
0min TNFa	13.3114	1.94381	28.26	1
0min TNFa	19.1337	3.00197	28.356	1
0min TNFa	16.5633	4.78055	28.416	1
0min TNFa	16.2995	4.67081	28.596	1
0min TNFa	14.7042	1.93312	29.004	1
0min TNFa	17.1256	4.45644	29.316	1
0min TNFa	13.5998	3.98776	29.532	1
0min TNFa	15.2682	4.03355	29.676	1
0min TNFa	13.9	2.07456	29.7	1
0min TNFa	11.173	4.55209	19.056	1
0min TNFa	11.0409	2.07616	19.368	1
0min TNFa	12.2415	4.99578	19.608	1
0min TNFa	10.0701	2.14968	20.028	1
0min TNFa	9.57675	2.22206	20.376	1
0min TNFa	8.56936	4.10143	20.484	1
0min TNFa	9.94882	4.76721	20.592	1
0min TNFa	10.9209	2.06567	21.144	1
0min TNFa	12.555	5.29691	21.72	1
0min TNFa	12.3759	5.17533	21.78	1
0min TNFa	14.0908	2.73803	22.032	28
0min TNFa	10.5464	4.74337	22.152	1
0min TNFa	11.0639	4.87372	22.176	1
0min TNFa	14.4992	5.63238	22.632	1
0min TNFa	9.68556	1.99377	23.1	1
0min TNFa	9.23575	4.54207	23.172	1
0min TNFa	8.69913	2.22167	23.328	1
0min TNFa	15.9395	5.58556	23.82	1
0min TNFa	9.19354	2.10067	24	1
0min TNFa	16.264	2.18429	24.132	1
0min TNFa	19.5354	4.98777	24.204	1
0min TNFa	16.5166	5.6565	24.252	1
0min TNFa	13.5152	2.1964	24.48	1
0min TNFa	15.0279	5.42812	24.492	1
0min TNFa	16.1078	5.57001	24.6	1
0min TNFa	19.7913	2.92321	24.648	1
0min TNFa	17.5952	5.68568	24.672	1
0min TNFa	9.06053	2.29233	24.684	1
0min TNFa	19.0267	2.33076	24.72	1
0min TNFa	9.39772	4.37119	24.744	1
0min TNFa	10.9803	4.68406	24.768	1
0min TNFa	10.9096	1.93284	24.852	1
0min TNFa	10.3802	2.20966	24.984	1
0min TNFa	10.7307	4.62666	25.032	1
0min TNFa	19.4284	2.40266	25.344	1
0min TNFa	10.886	2.14997	25.356	1
0min TNFa	9.38476	4.21042	25.5	1
0min TNFa	11.3412	4.62437	25.548	1
0min TNFa	18.3643	2.22024	25.608	1
0min TNFa	18.8439	2.19574	25.824	1
0min TNFa	11.3526	4.5846	25.848	1
0min TNFa	19.2731	5.15274	25.956	1
0min TNFa	16.1439	2.22196	26.052	1
0min TNFa	20.082	4.22663	26.052	1
0min TNFa	13.1198	5.01971	26.076	1
0min TNFa	15.6393	5.28538	26.244	1
0min TNFa	10.3603	4.20423	26.34	1
0min TNFa	20.0582	3.21853	26.496	1
0min TNFa	17.0157	2.21853	26.688	1
0min TNFa	9.93738	3.09676	26.772	1
0min TNFa	13.4079	1.9563	26.772	1
0min TNFa	14.6659	5.1616	26.82	1
0min TNFa	10.1661	3.81756	26.928	1
0min TNFa	16.2506	5.12737	27.12	1
0min TNFa	14.4864	4.9954	27.156	1
0min TNFa	14.1208	4.91215	27.252	1
0min TNFa	10.8849	3.43384	28.068	1
0min TNFa	19.002	4.40743	28.212	1
0min TNFa	16.132	4.74795	28.248	1
0min TNFa	18.4255	3.92741	29.076	1
0min TNFa	15.6784	2.37567	30.144	1
0min TNFa	15.0763	2.41468	30.168	1
0min TNFa	10.6985	2.22005	18.624	1
0min TNFa	11.0017	4.22913	18.744	1
0min TNFa	10.802	4.34784	19.032	1
0min TNFa	11.8105	4.69607	19.032	29
0min TNFa	11.7143	2.24389	19.332	1
0min TNFa	13.0711	2.5457	19.62	30
0min TNFa	12.6553	5.01692	19.704	1
0min TNFa	11.186	4.79152	19.728	1
0min TNFa	8.88054	2.46054	19.74	1
0min TNFa	10.814	2.17314	19.908	1
0min TNFa	12.1345	2.32924	19.956	1
0min TNFa	9.33617	2.29291	20.028	1
0min TNFa	9.76614	2.17372	20.664	1
0min TNFa	8.29248	3.42903	20.724	1
0min TNFa	13.7186	2.68892	21.204	31
0min TNFa	13.2748	2.60577	21.42	20
0min TNFa	14.6427	2.83338	21.468	1
0min TNFa	13.2889	5.53856	21.612	1
0min TNFa	12.0685	2.46035	21.732	1
0min TNFa	12.3981	2.49764	21.744	1
0min TNFa	10.7287	4.80546	21.828	1
0min TNFa	13.7209	5.5723	21.852	1
0min TNFa	8.76222	4.32284	21.888	1
0min TNFa	8.0277	2.87942	22.488	1
0min TNFa	11.1243	4.89437	22.62	1
0min TNFa	8.64092	2.17429	22.836	1
0min TNFa	14.6673	2.4465	23.112	1
0min TNFa	10.3802	2.01829	23.376	1
0min TNFa	8.88035	4.31179	23.4	1
0min TNFa	15.243	2.33068	23.472	1
0min TNFa	15.7711	2.23245	23.532	1
0min TNFa	16	5.56115	23.592	1
0min TNFa	8.66532	2.33962	23.76	1
0min TNFa	9.79246	1.95601	23.82	1
0min TNFa	17.3557	5.6687	23.952	1
0min TNFa	13.5868	5.32027	23.988	1
0min TNFa	11.007	1.9958	24.024	1
0min TNFa	18.0546	2.25619	24.216	1
0min TNFa	11.7379	5.00923	24.324	1
0min TNFa	8.38814	3.62781	24.336	1
0min TNFa	14.9333	2.24696	24.36	1
0min TNFa	15.1231	2.2212	24.396	1
0min TNFa	16.3697	2.20217	24.408	1
0min TNFa	9.7211	4.55219	24.54	1
0min TNFa	8.4958	3.48171	24.636	1
0min TNFa	19.6131	4.96233	24.648	1
0min TNFa	14.9461	2.21861	24.768	1
0min TNFa	16.7318	2.20919	24.804	1
0min TNFa	14.3553	5.3321	24.816	1
0min TNFa	17.3919	5.57326	24.972	1
0min TNFa	12.7078	2.0034	25.668	1
0min TNFa	10.9927	4.53815	25.752	1
0min TNFa	15.9755	2.16142	25.776	1
0min TNFa	10.2486	4.34832	25.836	1
0min TNFa	13.8754	2.04828	25.968	1
0min TNFa	12.9625	1.99205	26.016	1
0min TNFa	11.0412	4.45587	26.076	1
0min TNFa	10.6091	2.13719	26.256	1
0min TNFa	18.6755	2.1842	26.376	1
0min TNFa	12.4461	1.93294	26.4	1
0min TNFa	14.9188	2.0404	26.424	1
0min TNFa	9.99559	3.6231	26.88	1
0min TNFa	11.7744	1.93284	27.12	1
0min TNFa	15.2885	2.02118	27.156	1
0min TNFa	15.3637	4.88831	27.444	1
0min TNFa	16.2279	5.06854	27.468	1
0min TNFa	19.6734	4.11927	27.528	1
0min TNFa	19.5418	3.00178	27.744	32
0min TNFa	15.1717	4.70838	27.864	1
0min TNFa	18.6758	2.26897	28.104	1
0min TNFa	18.015	5.03326	28.128	1
0min TNFa	12.146	1.94274	28.32	1
0min TNFa	14.0052	4.58333	28.452	1
0min TNFa	14.8838	4.47942	28.536	1
0min TNFa	18.2708	2.31588	28.632	1
0min TNFa	13.0469	4.21529	28.92	1
0min TNFa	14.8845	4.38484	29.028	1
0min TNFa	13.5271	4.25681	29.112	1
0min TNFa	14.114	4.33428	29.184	1
0min TNFa	12.3019	2.71295	29.388	4
0min TNFa	12.8167	2.33962	29.568	4
0min TNFa	17.6561	3.00169	29.64	7
0min TNFa	14.8837	2.73784	30.252	1
0min TNFa	15.0157	3.04956	30.276	1
0min TNFa	12.2544	3.39847	18.384	1
0min TNFa	12.7586	3.78294	18.648	15
0min TNFa	12.35	2.67719	18.684	1
0min TNFa	11.5704	2.14815	19.032	1
0min TNFa	12.5185	4.75615	19.104	33
0min TNFa	13.4189	3.07407	19.224	30
0min TNFa	13.1784	2.80935	19.332	30
0min TNFa	9.28872	3.87907	19.356	1
0min TNFa	10.2615	4.52787	19.356	1
0min TNFa	9.19268	2.30511	19.62	1
0min TNFa	14.3538	5.32075	20.208	1
0min TNFa	13.995	5.35845	20.328	1
0min TNFa	8.88103	4.43146	20.412	1
0min TNFa	12.0141	2.28089	20.496	1
0min TNFa	8.80997	2.26713	20.508	1
0min TNFa	8.65148	4.36082	20.664	1
0min TNFa	13.2144	5.44061	20.664	1
0min TNFa	12.9742	5.40476	20.904	1
0min TNFa	11.1619	4.65965	20.916	1
0min TNFa	12.4083	5.17871	21.036	1
0min TNFa	8.50848	2.31664	21.108	1
0min TNFa	12.6742	5.28442	21.156	1
0min TNFa	13.538	5.48916	21.216	1
0min TNFa	14.3681	2.82156	21.636	1
0min TNFa	14.8713	2.82156	21.66	1
0min TNFa	14.0093	5.54991	21.684	1
0min TNFa	10.8374	2.13652	21.756	1
0min TNFa	10.213	2.25686	21.78	1
0min TNFa	17.1641	2.76129	21.888	1
0min TNFa	8.02769	3.89253	21.924	1
0min TNFa	11.9544	2.43708	22.056	1
0min TNFa	11.6657	2.38883	22.08	1
0min TNFa	9.20507	4.45675	22.236	1
0min TNFa	17.4646	5.56115	22.356	1
0min TNFa	9.72033	4.67205	22.38	1
0min TNFa	13.6727	5.56173	22.392	1
0min TNFa	13.8747	2.66556	22.404	21
0min TNFa	7.92962	3.62045	22.536	1
0min TNFa	17.2484	5.60901	22.596	1
0min TNFa	14.1865	5.64254	22.932	1
0min TNFa	10.0811	2.00435	23.268	1
0min TNFa	14.4391	2.30492	23.46	1
0min TNFa	19.7096	3.80697	23.556	1
0min TNFa	16.2037	2.19659	23.568	1
0min TNFa	12.9503	2.46092	23.58	1
0min TNFa	15.003	2.31694	23.592	1
0min TNFa	9.92538	1.93227	23.616	1
0min TNFa	14.643	2.29271	23.628	1
0min TNFa	19.4815	4.90033	23.628	1
0min TNFa	8.3557	2.73901	23.724	1
0min TNFa	12.8418	2.43708	23.736	1
0min TNFa	18.9891	5.32066	23.844	1
0min TNFa	18.6048	5.64525	24.228	1
0min TNFa	14.8475	2.25667	24.24	1
0min TNFa	16.9124	5.60882	24.24	1
0min TNFa	13.6226	5.21233	24.276	1
0min TNFa	9.45718	2.0528	24.336	1
0min TNFa	12.4705	2.06482	24.696	1
0min TNFa	16.3356	2.18477	24.696	1
0min TNFa	11.0897	1.99253	24.72	1
0min TNFa	13.949	5.29198	24.876	1
0min TNFa	9.84096	2.11288	24.912	1
0min TNFa	13.3469	2.01676	25.008	1
0min TNFa	8.70085	3.36242	25.032	1
0min TNFa	9.46918	2.25667	25.056	1
0min TNFa	14.6187	2.13758	25.116	1
0min TNFa	14.105	2.06472	25.164	1
0min TNFa	20.1416	4.26306	25.188	1
0min TNFa	9.58924	4.27556	25.356	1
0min TNFa	17.4887	2.17295	25.56	1
0min TNFa	17.7284	2.12489	25.596	1
0min TNFa	12.2191	4.95847	25.644	1
0min TNFa	9.35359	3.99844	25.776	1
0min TNFa	12.1582	4.90014	25.788	1
0min TNFa	9.57723	4.17944	25.8	1
0min TNFa	9.35794	2.93948	25.908	1
0min TNFa	16.7532	2.21316	26.1	1
0min TNFa	12.6151	4.88735	26.184	1
0min TNFa	17.5371	2.13613	26.304	1
0min TNFa	13.2785	5.01205	26.412	1
0min TNFa	20.0934	3.57831	26.616	1
0min TNFa	17.7308	5.37124	26.7	1
0min TNFa	10.3937	2.42439	26.796	1
0min TNFa	18.2806	2.00474	26.856	1
0min TNFa	10.2491	3.96278	26.88	1
0min TNFa	17.6019	5.30971	26.964	1
0min TNFa	10.4772	4.07092	27	1
0min TNFa	12.9626	1.93217	27.024	1
0min TNFa	11.9659	1.94428	27.048	1
0min TNFa	13.0703	4.74404	27.132	1
0min TNFa	14.6658	5.02048	27.18	1
0min TNFa	10.3215	3.5535	27.324	1
0min TNFa	16.5282	2.2807	27.336	1
0min TNFa	14.7385	2.01637	27.564	1
0min TNFa	17.6323	5.21272	27.6	1
0min TNFa	10.6333	3.4101	27.78	1
0min TNFa	18.8201	2.23206	27.792	1
0min TNFa	19.552	3.93953	27.816	1
0min TNFa	11.3186	2.06433	27.852	1
0min TNFa	10.8363	3.84099	27.912	1
0min TNFa	11.6419	1.99282	27.96	1
0min TNFa	11.1852	3.89137	28.224	1
0min TNFa	11.6786	4.17934	28.272	1
0min TNFa	16.936	4.86428	28.368	1
0min TNFa	16.852	2.23264	28.428	1
0min TNFa	15.364	2.04108	28.62	1
0min TNFa	12.5177	4.17973	28.656	1
0min TNFa	13.5991	1.96928	28.836	1
0min TNFa	17.3686	2.12489	28.992	1
0min TNFa	11.9899	3.53063	29.088	1
0min TNFa	18.0413	2.9296	29.376	1
0min TNFa	15.749	2.00377	29.484	1
0min TNFa	16.1801	2.11288	29.748	1
0min TNFa	16.1677	3.56629	30.048	7
0min TNFa	15.4589	3.54575	30.096	1
0min TNFa	14.4037	2.96555	30.204	1
0min TNFa	11.738	2.83358	18.3	1
0min TNFa	10.5375	2.49716	18.348	1
0min TNFa	11.2458	3.77074	18.372	1
0min TNFa	11.1017	2.25686	18.588	1
0min TNFa	9.88917	2.52119	18.6	1
0min TNFa	12.8193	3.36067	18.612	1
0min TNFa	13.2146	3.48238	18.72	15
0min TNFa	11.69	2.26888	18.768	1
0min TNFa	9.493	2.83358	18.792	1
0min TNFa	9.46899	3.41029	18.852	1
0min TNFa	10.9576	2.16074	18.864	1
0min TNFa	13.0345	3.04984	18.864	34
0min TNFa	12.6027	4.67215	19.02	33
0min TNFa	9.67279	2.20949	19.092	1
0min TNFa	9.97321	4.08312	19.104	1
0min TNFa	14.2951	3.78275	19.152	1
0min TNFa	12.0621	4.792	19.164	29
0min TNFa	12.0972	2.29261	19.248	1
0min TNFa	14.4151	4.25133	19.248	1
0min TNFa	14.5832	3.96298	19.272	1
0min TNFa	12.7344	2.52119	19.284	35
0min TNFa	14.127	3.48238	19.32	1
0min TNFa	13.8869	3.23007	19.392	1
0min TNFa	14.7153	4.39551	19.392	1
0min TNFa	14.5472	3.59051	19.428	1
0min TNFa	14.9674	4.20327	19.452	1
0min TNFa	14.7153	4.58775	19.512	1
0min TNFa	8.73668	3.15798	19.524	8
0min TNFa	14.3671	3.35022	19.536	1
0min TNFa	14.4391	4.80402	19.56	1
0min TNFa	14.175	3.23007	19.596	1
0min TNFa	14.8113	3.54245	19.632	1
0min TNFa	9.14485	3.96298	19.644	1
0min TNFa	11.798	2.28089	19.644	1
0min TNFa	15.2315	4.58775	19.656	1
0min TNFa	14.6672	3.39827	19.692	1
0min TNFa	14.8353	4.84006	19.716	1
0min TNFa	15.4956	4.17924	19.716	1
0min TNFa	10.7656	4.68387	19.74	1
0min TNFa	9.60105	2.25686	19.788	1
0min TNFa	13.4067	5.21252	19.8	1
0min TNFa	15.6157	3.95096	19.8	1
0min TNFa	15.4116	3.73469	19.812	1
0min TNFa	15.4836	4.71991	19.836	1
0min TNFa	13.0225	5.18849	19.872	1
0min TNFa	12.4343	5.09237	19.884	1
0min TNFa	14.8113	3.37424	19.884	1
0min TNFa	15.2315	4.87611	19.884	1
0min TNFa	15.8197	4.08312	19.884	1
0min TNFa	15.9158	4.35947	19.92	1
0min TNFa	14.3671	3.13395	19.932	1
0min TNFa	14.091	5.22454	19.968	1
0min TNFa	15.8077	4.61178	19.968	1
0min TNFa	14.079	2.95372	19.992	1
0min TNFa	14.8233	5.12842	19.992	1
0min TNFa	14.5592	5.20051	20.028	1
0min TNFa	15.4596	3.51842	20.028	1
0min TNFa	9.01279	4.25133	20.076	1
0min TNFa	15.9758	3.65059	20.088	36
0min TNFa	13.6231	2.73736	20.1	1
0min TNFa	16.2399	4.20327	20.1	1
0min TNFa	15.0754	3.36223	20.124	1
0min TNFa	13.2866	2.56925	20.136	1
0min TNFa	15.5796	4.96021	20.172	37
0min TNFa	16.2159	4.49163	20.184	1
0min TNFa	15.6277	3.37424	20.208	1
0min TNFa	13.8989	2.82156	20.232	1
0min TNFa	16.0118	4.84006	20.28	1
0min TNFa	16.36	3.6626	20.304	36
0min TNFa	15.3996	5.12842	20.316	37
0min TNFa	16.1679	3.48238	20.316	36
0min TNFa	16.516	4.32342	20.316	1
0min TNFa	8.74868	4.25133	20.34	1
0min TNFa	16.48	4.62379	20.34	1
0min TNFa	15.3755	3.23007	20.352	1
0min TNFa	16.2639	4.7079	20.352	1
0min TNFa	14.8593	5.30864	20.364	37
0min TNFa	14.3311	2.96574	20.388	38
0min TNFa	15.0634	5.26058	20.424	37
0min TNFa	16.6961	3.99902	20.472	1
0min TNFa	15.7357	3.24208	20.496	1
0min TNFa	15.2435	5.2726	20.532	37
0min TNFa	11.0177	2.04059	20.568	1
0min TNFa	15.2915	3.14596	20.568	1
0min TNFa	16.36	4.84006	20.58	1
0min TNFa	12.2984	2.37369	20.58	1
0min TNFa	15.7717	5.05633	20.592	1
0min TNFa	11.1497	4.63581	20.604	1
0min TNFa	16.5521	3.37424	20.676	1
0min TNFa	17.0323	4.29939	20.7	1
0min TNFa	15.6757	5.14043	20.712	1
0min TNFa	15.1835	3.02581	20.724	1
0min TNFa	10.6575	2.00455	20.748	1
0min TNFa	15.9038	3.12193	20.748	1
0min TNFa	17.0683	3.96298	20.76	1
0min TNFa	16.9242	4.81603	20.844	1
0min TNFa	14.7273	5.53692	20.856	12
0min TNFa	15.1955	2.97775	20.868	1
0min TNFa	17.2484	3.99902	20.88	1
0min TNFa	15.5196	3.02581	20.892	1
0min TNFa	12.1243	2.39879	20.904	1
0min TNFa	16.408	3.19402	20.904	1
0min TNFa	12.2409	5.08114	20.916	1
0min TNFa	16.36	5.05633	20.928	1
0min TNFa	17.0323	3.50641	20.94	1
0min TNFa	17.4524	4.45559	20.94	1
0min TNFa	14.211	2.80955	20.988	39
0min TNFa	17.2243	4.792	20.988	1
0min TNFa	15.9398	5.16446	21.012	1
0min TNFa	16.5881	4.99625	21.012	1
0min TNFa	9.87717	2.25686	21.024	1
0min TNFa	15.9758	3.06186	21.024	1
0min TNFa	15.0634	5.50088	21.06	12
0min TNFa	16.516	3.12193	21.096	1
0min TNFa	17.5845	3.95096	21.108	1
0min TNFa	16.8042	5.02029	21.12	1
0min TNFa	17.5725	4.81603	21.144	1
0min TNFa	15.5436	5.40476	21.168	1
0min TNFa	15.7237	5.29663	21.168	1
0min TNFa	16.9722	3.2541	21.168	1
0min TNFa	17.1883	3.41029	21.18	1
0min TNFa	17.5245	3.59051	21.204	1
0min TNFa	15.5196	2.92969	21.216	1
0min TNFa	17.1283	5.02029	21.216	1
0min TNFa	16.6961	3.07387	21.228	1
0min TNFa	15.7357	2.96574	21.24	1
0min TNFa	16.2039	3.0138	21.24	1
0min TNFa	11.3418	2.13671	21.264	1
0min TNFa	14.9314	5.5129	21.264	12
0min TNFa	17.3924	5.02029	21.288	1
0min TNFa	16.2879	5.26058	21.3	40
0min TNFa	15.1234	2.89365	21.312	1
0min TNFa	9.0369	4.52855	21.336	1
0min TNFa	17.8486	3.61454	21.324	1
0min TNFa	16.9842	5.22454	21.336	1
0min TNFa	18.0527	4.33544	21.348	1
0min TNFa	17.8006	4.792	21.36	1
0min TNFa	17.3084	3.21805	21.384	1
0min TNFa	17.0443	3.0138	21.396	1
0min TNFa	17.6926	3.37424	21.396	1
0min TNFa	14.5592	5.52491	21.42	12
0min TNFa	12.7096	5.33267	21.456	1
0min TNFa	15.5076	5.48887	21.456	1
0min TNFa	16.1199	2.89365	21.48	1
0min TNFa	18.0887	3.71066	21.48	1
0min TNFa	14.055	5.56096	21.492	1
0min TNFa	18.1247	4.57573	21.492	1
0min TNFa	17.2964	5.22454	21.528	1
0min TNFa	10.9216	2.11268	21.54	1
0min TNFa	8.33416	2.3394	21.552	1
0min TNFa	17.6085	3.15798	21.576	1
0min TNFa	17.9447	4.92417	21.576	1
0min TNFa	18.3168	4.10715	21.576	41
0min TNFa	12.9265	5.42879	21.612	1
0min TNFa	15.8077	5.39275	21.636	1
0min TNFa	10.4414	4.75596	21.66	1
0min TNFa	16.42	2.88163	21.66	1
0min TNFa	16.6361	5.39275	21.66	1
0min TNFa	17.8366	5.14043	21.672	1
0min TNFa	15.1475	5.48887	21.684	42
0min TNFa	16.9602	5.32066	21.708	1
0min TNFa	15.1835	2.79753	21.744	1
0min TNFa	17.3084	2.8576	21.756	1
0min TNFa	16.2397	5.47666	21.756	1
0min TNFa	18.1367	3.32619	21.768	1
0min TNFa	14.9434	2.79753	21.78	1
0min TNFa	18.4609	3.72268	21.78	1
0min TNFa	17.3444	5.33267	21.792	1
0min TNFa	18.2568	4.84006	21.816	1
0min TNFa	16.6241	2.78552	21.852	1
0min TNFa	8.5566	4.23932	21.864	1
0min TNFa	14.5362	2.77389	21.864	1
0min TNFa	17.9327	3.08589	21.864	1
0min TNFa	8.12441	2.66537	21.876	1
0min TNFa	17.6325	5.34469	21.876	1
0min TNFa	15.7357	5.47685	21.888	1
0min TNFa	17.3204	5.40476	21.888	1
0min TNFa	7.94433	3.15798	21.9	1
0min TNFa	18.4249	3.43432	21.9	1
0min TNFa	9.88917	4.68387	21.936	1
0min TNFa	15.9518	5.46484	21.972	1
0min TNFa	18.0527	5.21252	21.984	1
0min TNFa	16.8522	5.50088	21.996	1
0min TNFa	16.6121	5.60901	22.008	1
0min TNFa	15.4236	5.52491	22.02	1
0min TNFa	18.4129	3.30216	22.02	1
0min TNFa	11.2813	2.34116	22.032	1
0min TNFa	15.0754	2.78552	22.032	1
0min TNFa	18.3648	4.93618	22.032	1
0min TNFa	16.2039	5.5129	22.056	1
0min TNFa	17.7406	2.90566	22.056	1
0min TNFa	18.0767	3.06186	22.056	1
0min TNFa	18.5809	4.65984	22.056	1
0min TNFa	13.8372	5.5631	22.068	1
0min TNFa	8.09122	2.82137	22.092	1
0min TNFa	18.713	3.68663	22.092	1
0min TNFa	15.2795	2.84559	22.104	1
0min TNFa	18.761	4.08312	22.128	1
0min TNFa	15.5556	2.89365	22.14	1
0min TNFa	16.48	2.65335	22.152	1
0min TNFa	17.9927	5.36872	22.152	1
0min TNFa	17.0563	2.67738	22.164	1
0min TNFa	12.4681	5.32076	22.188	1
0min TNFa	15.0274	5.52491	22.188	1
0min TNFa	8.87986	4.37109	22.224	1
0min TNFa	16.2639	2.64134	22.212	1
0min TNFa	17.6805	5.50088	22.212	1
0min TNFa	17.4404	2.72544	22.224	1
0min TNFa	15.3395	5.56096	22.236	1
0min TNFa	17.5845	2.73746	22.236	1
0min TNFa	15.6997	5.5129	22.248	1
0min TNFa	16.384	5.65707	22.272	1
0min TNFa	15.2315	2.91768	22.296	1
0min TNFa	15.9998	2.72544	22.296	1
0min TNFa	18.2208	3.02581	22.296	1
0min TNFa	17.8246	2.76149	22.308	1
0min TNFa	18.821	3.5785	22.308	1
0min TNFa	16.9362	5.62103	22.332	1
0min TNFa	18.713	4.792	22.332	1
0min TNFa	7.90832	3.0979	22.344	1
0min TNFa	18.5689	3.19402	22.344	1
0min TNFa	16.2399	2.59328	22.368	1
0min TNFa	7.89631	3.49439	22.38	1
0min TNFa	14.8713	5.60901	22.392	1
0min TNFa	15.6637	3.08589	22.392	1
0min TNFa	12.2304	2.38951	22.416	1
0min TNFa	14.151	5.597	22.416	1
0min TNFa	15.4956	5.54894	22.416	1
0min TNFa	15.0514	2.90566	22.428	1
0min TNFa	14.4632	5.53692	22.44	1
0min TNFa	18.9291	4.51566	22.44	1
0min TNFa	18.9891	4.16723	22.44	1
0min TNFa	18.6049	5.08036	22.452	1
0min TNFa	18.1968	2.83358	22.5	1
0min TNFa	10.9456	4.82805	22.512	1
0min TNFa	15.3275	3.2541	22.512	1
0min TNFa	17.3564	2.55723	22.512	1
0min TNFa	15.6997	5.56096	22.524	1
0min TNFa	15.9398	5.62103	22.524	1
0min TNFa	15.9518	2.82156	22.524	1
0min TNFa	18.5089	3.0138	22.524	1
0min TNFa	9.80514	2.16074	22.536	1
0min TNFa	14.8713	2.7735	22.548	1
0min TNFa	17.8966	2.65335	22.548	1
0min TNFa	17.9927	5.47685	22.548	1
0min TNFa	17.7286	5.54894	22.56	1
0min TNFa	18.1728	5.42879	22.56	1
0min TNFa	18.8451	3.16999	22.56	1
0min TNFa	17.5965	5.57297	22.572	1
0min TNFa	16.6481	2.43708	22.584	1
0min TNFa	19.0131	3.53044	22.608	1
0min TNFa	15.7357	3.2541	22.632	1
0min TNFa	16.0238	2.61731	22.644	1
0min TNFa	19.0732	3.62656	22.644	1
0min TNFa	16.7081	5.72916	22.656	1
0min TNFa	18.737	5.1164	22.668	1
0min TNFa	10.1413	2.2088	22.692	1
0min TNFa	15.6157	3.6626	22.692	1
0min TNFa	15.8558	2.89365	22.692	1
0min TNFa	19.1092	4.28738	22.692	1
0min TNFa	18.701	2.92969	22.704	1
0min TNFa	9.87717	4.62379	22.728	1
0min TNFa	15.8197	3.07387	22.74	1
0min TNFa	16.0959	2.50917	22.74	1
0min TNFa	19.0371	3.24208	22.752	1
0min TNFa	15.6997	3.8188	22.764	1
0min TNFa	17.4284	5.63304	22.764	1
0min TNFa	17.3444	2.40104	22.8	1
0min TNFa	16.5641	2.30492	22.824	1
0min TNFa	18.3288	2.66537	22.824	1
0min TNFa	18.9891	4.92417	22.824	1
0min TNFa	11.0543	2.12577	22.86	43
0min TNFa	15.5076	4.19126	22.86	1
0min TNFa	15.8197	4.40753	22.872	1
0min TNFa	9.19287	4.53969	22.884	1
0min TNFa	14.7393	5.70513	22.896	1
0min TNFa	15.9518	2.46111	22.896	1
0min TNFa	17.0683	2.37701	22.896	1
0min TNFa	19.2892	3.65059	22.896	1
0min TNFa	15.3515	5.52491	22.932	44
0min TNFa	16.2879	2.32895	22.932	1
0min TNFa	18.629	5.33267	22.932	1
0min TNFa	15.5436	2.60529	22.944	1
0min TNFa	15.7717	5.50088	22.944	1
0min TNFa	15.1835	2.79753	22.956	1
0min TNFa	15.6637	4.98424	22.956	1
0min TNFa	15.8678	2.46111	22.956	1
0min TNFa	15.8678	4.27536	22.956	1
0min TNFa	11.822	2.23283	22.968	1
0min TNFa	15.4716	2.91768	22.968	1
0min TNFa	15.5076	3.15798	22.968	1
0min TNFa	15.3635	3.29014	22.992	1
0min TNFa	17.9447	2.46111	22.992	1
0min TNFa	19.2772	4.4676	22.992	1
0min TNFa	15.9038	4.40753	23.004	1
0min TNFa	14.4031	5.70513	23.016	1
0min TNFa	15.6757	3.73469	23.016	1
0min TNFa	15.8798	5.02029	23.016	1
0min TNFa	15.8798	5.29663	23.028	1
0min TNFa	16.6001	2.28089	23.028	1
0min TNFa	15.4956	4.33544	23.04	1
0min TNFa	18.9891	2.86962	23.04	1
0min TNFa	10.7288	4.70878	23.064	1
0min TNFa	13.2386	5.45282	23.076	1
0min TNFa	15.3515	3.60253	23.076	1
0min TNFa	15.9398	4.61178	23.076	1
0min TNFa	18.641	2.65335	23.076	1
0min TNFa	19.2532	3.24208	23.076	1
0min TNFa	14.8713	2.46111	23.1	1
0min TNFa	16.1199	2.31694	23.112	1
0min TNFa	17.3444	5.6811	23.124	1
0min TNFa	19.4573	3.9029	23.124	1
0min TNFa	14.9073	5.62103	23.148	1
0min TNFa	18.0047	5.54894	23.148	45
0min TNFa	19.4213	3.50641	23.16	1
0min TNFa	15.6877	2.38902	23.184	1
0min TNFa	16.0478	5.23655	23.208	1
0min TNFa	18.9411	2.74947	23.22	1
0min TNFa	19.3373	4.71991	23.232	1
0min TNFa	10.9816	4.86409	23.244	1
0min TNFa	18.5449	2.5332	23.244	1
0min TNFa	15.9998	4.85208	23.256	1
0min TNFa	11.2338	2.11268	23.268	1
0min TNFa	15.8678	4.43156	23.268	1
0min TNFa	16.504	2.24485	23.268	1
0min TNFa	18.4489	5.50088	23.268	1
0min TNFa	19.4693	4.34745	23.28	1
0min TNFa	16.0598	2.25686	23.304	1
0min TNFa	19.4693	3.35022	23.34	1
0min TNFa	15.9518	4.7079	23.352	1
0min TNFa	19.2292	5.08036	23.352	1
0min TNFa	15.0634	5.45282	23.376	1
0min TNFa	15.3755	4.99625	23.376	1
0min TNFa	15.5436	2.32895	23.376	1
0min TNFa	16.0719	5.38073	23.376	1
0min TNFa	16.2159	5.69312	23.388	1
0min TNFa	8.06438	3.56648	23.412	1
0min TNFa	15.6637	4.76797	23.436	1
0min TNFa	11.4138	2.16074	23.448	1
0min TNFa	17.4765	2.29291	23.484	1
0min TNFa	18.4609	2.43708	23.484	1
0min TNFa	19.1692	2.72544	23.484	1
0min TNFa	15.7357	4.9482	23.52	1
0min TNFa	15.8438	5.05633	23.52	1
0min TNFa	17.6085	5.65707	23.52	1
0min TNFa	18.689	5.50088	23.52	1
0min TNFa	16.5401	5.77722	23.556	1
0min TNFa	19.6494	3.56648	23.556	1
0min TNFa	10.2013	1.98052	23.58	1
0min TNFa	17.2484	5.69312	23.628	1
0min TNFa	18.3288	5.54894	23.628	1
0min TNFa	19.5654	3.29014	23.628	1
0min TNFa	15.5436	5.33267	23.688	1
0min TNFa	16.9242	5.72916	23.7	1
0min TNFa	19.7695	4.05909	23.7	1
0min TNFa	18.0287	5.57297	23.712	1
0min TNFa	14.6312	5.58498	23.724	1
0min TNFa	13.8989	5.42879	23.76	1
0min TNFa	15.5076	5.46484	23.784	1
0min TNFa	19.7695	4.27536	23.784	1
0min TNFa	12.8299	5.41824	23.82	1
0min TNFa	19.5654	3.0138	23.832	1
0min TNFa	18.5929	5.58498	23.856	1
0min TNFa	19.2172	2.61731	23.868	1
0min TNFa	19.6614	4.64782	23.868	1
0min TNFa	9.58904	4.65984	23.88	1
0min TNFa	17.5485	2.28089	23.88	1
0min TNFa	15.1955	2.22082	23.892	1
0min TNFa	16.5881	5.69312	23.904	1
0min TNFa	11.7746	5.0322	23.928	1
0min TNFa	17.3564	2.26888	23.952	1
0min TNFa	18.3889	2.365	23.976	1
0min TNFa	9.01279	2.16074	23.988	1
0min TNFa	19.9015	4.10715	24	1
0min TNFa	19.6494	3.0138	24.024	1
0min TNFa	18.2448	5.64506	24.048	1
0min TNFa	19.8055	3.45835	24.048	1
0min TNFa	10.8815	2.00611	24.072	1
0min TNFa	9.60105	4.62379	24.096	1
0min TNFa	14.5352	2.29291	24.108	1
0min TNFa	14.3551	2.26888	24.168	1
0min TNFa	16.8522	2.23283	24.168	1
0min TNFa	10.9576	4.84006	24.18	1
0min TNFa	16.1199	2.17276	24.216	1
0min TNFa	13.8871	2.2213	24.264	1
0min TNFa	10.4634	1.95024	24.324	1
0min TNFa	14.7633	2.26888	24.372	1
0min TNFa	14.103	5.39275	24.42	1
0min TNFa	11.1377	1.98052	24.456	1
0min TNFa	17.1766	5.68081	24.456	1
0min TNFa	15.7837	2.18477	24.468	1
0min TNFa	9.32493	2.10067	24.48	1
0min TNFa	14.4031	2.23283	24.48	1
0min TNFa	11.2698	2.25686	24.504	1
0min TNFa	11.3295	4.91166	24.528	1
0min TNFa	15.3876	2.2088	24.588	1
0min TNFa	11.6775	4.99645	24.636	1
0min TNFa	12.2425	2.08826	24.636	1
0min TNFa	17.9207	5.65707	24.672	1
0min TNFa	10.5615	1.92044	24.696	1
0min TNFa	8.5686	3.79477	24.708	1
0min TNFa	12.7704	2.10067	24.708	1
0min TNFa	10.4174	4.56372	24.804	1
0min TNFa	9.46899	2.13671	24.828	1
0min TNFa	16.5033	5.52716	24.828	1
0min TNFa	14.0433	2.05417	25.008	1
0min TNFa	18.6767	2.24387	25.104	1
0min TNFa	10.7048	1.92113	25.2	1
0min TNFa	10.9937	1.94447	25.26	1
0min TNFa	11.2458	4.64782	25.26	1
0min TNFa	10.2246	2.40114	25.344	1
0min TNFa	10.8867	2.42624	25.44	1
0min TNFa	18.1728	2.22082	25.452	1
0min TNFa	12.0021	1.98052	25.476	1
0min TNFa	15.4476	5.44081	25.74	1
0min TNFa	16.7557	5.24876	25.74	1
0min TNFa	18.5569	5.42879	25.752	1
0min TNFa	12.5423	4.9482	25.836	1
0min TNFa	19.4693	2.40104	25.848	1
0min TNFa	9.55225	4.03448	26.004	1
0min TNFa	17.2604	2.17276	26.076	1
0min TNFa	18.4489	2.11268	26.136	1
0min TNFa	11.7159	4.6236	26.172	1
0min TNFa	9.79391	2.76207	26.184	1
0min TNFa	14.163	5.15245	26.28	24
0min TNFa	18.0999	2.02936	26.352	1
0min TNFa	13.5508	1.99253	26.388	1
0min TNFa	16.42	5.18849	26.4	1
0min TNFa	10.6575	4.28738	26.532	1
0min TNFa	13.1666	4.9482	26.592	1
0min TNFa	16.6361	5.15245	26.604	1
0min TNFa	17.5234	2.16104	26.7	1
0min TNFa	19.7444	2.77389	26.832	1
0min TNFa	18.4369	5.3567	26.892	1
0min TNFa	13.3947	4.87611	27	1
0min TNFa	14.103	4.93618	27.06	1
0min TNFa	10.1248	3.28887	27.096	1
0min TNFa	11.5099	4.49163	27.108	1
0min TNFa	13.2026	4.71991	27.276	1
0min TNFa	18.2088	2.05261	27.336	1
0min TNFa	10.5375	2.76149	27.468	1
0min TNFa	15.2795	2.02858	27.528	1
0min TNFa	18.833	2.18477	27.564	1
0min TNFa	10.5735	3.77074	27.576	1
0min TNFa	14.067	1.93246	27.588	1
0min TNFa	13.9602	4.84651	27.612	1
0min TNFa	14.8593	4.88812	27.684	1
0min TNFa	16.528	2.25686	27.792	1
0min TNFa	12.6144	4.41954	27.828	1
0min TNFa	14.4741	4.86204	27.876	1
0min TNFa	14.7393	1.99253	27.876	1
0min TNFa	16.492	2.24485	28.104	1
0min TNFa	15.6397	4.73193	28.14	1
0min TNFa	12.6744	1.92044	28.2	1
0min TNFa	12.8665	1.92044	28.404	1
0min TNFa	17.8606	2.17276	28.416	1
0min TNFa	19.1215	3.92693	28.416	1
0min TNFa	16.0719	2.11268	28.44	1
0min TNFa	18.8811	4.23932	28.476	1
0min TNFa	17.5245	4.84006	28.536	1
0min TNFa	19.0131	3.75872	28.56	1
0min TNFa	11.4138	3.21805	28.68	1
0min TNFa	17.9567	2.2088	28.788	1
0min TNFa	15.3395	4.41954	28.812	1
0min TNFa	16.4802	4.63464	28.848	1
0min TNFa	15.9981	4.38467	28.944	1
0min TNFa	12.472	3.83306	29.124	1
0min TNFa	18.1489	4.2399	29.184	1
0min TNFa	15.9038	4.17924	29.268	1
0min TNFa	15.2435	2.01656	29.304	1
0min TNFa	14.9434	4.27536	29.436	1
0min TNFa	14.3071	4.16723	29.556	1
0min TNFa	17.4044	4.11917	29.568	46
0min TNFa	13.1426	3.63857	29.616	1
0min TNFa	14.211	2.00455	29.616	1
0min TNFa	13.3347	2.19679	29.676	4
0min TNFa	17.1163	2.37701	29.712	7
0min TNFa	17.3347	3.13668	29.844	7
0min TNFa	13.6577	3.31476	29.892	1
0min TNFa	16.1799	2.28089	29.964	1
0min TNFa	14.4271	3.43432	30.096	1
0min TNFa	15.3755	3.31417	30.216	1
0min TNFa	15.4716	2.6894	30.216	1
0min TNFa	14.5472	3.06186	30.24	1
0min TNFa	14.6913	2.94171	30.252	1
0min TNFa	11.1781	2.43965	18.42	1
0min TNFa	11.0685	4.16555	18.648	1
0min TNFa	13.0707	3.91511	18.708	15
0min TNFa	11.4378	2.11337	19.128	1
0min TNFa	11.5456	4.91215	19.68	1
0min TNFa	14.3548	4.98424	19.704	1
0min TNFa	8.88841	3.93747	20.028	1
0min TNFa	10.6337	2.18487	20.028	1
0min TNFa	11.5312	2.24504	20.208	1
0min TNFa	12.8952	2.46121	20.184	1
0min TNFa	12.3986	2.34047	20.256	1
0min TNFa	13.3361	2.56954	20.304	1
0min TNFa	8.41165	3.83002	20.676	1
0min TNFa	10.0808	2.19659	20.688	1
0min TNFa	11.1614	2.02858	20.76	1
0min TNFa	11.5355	4.77949	21.36	1
0min TNFa	7.97986	3.59032	21.456	1
0min TNFa	9.88789	2.30541	21.696	1
0min TNFa	9.67377	4.64822	21.72	1
0min TNFa	10.7901	2.24593	22.008	1
0min TNFa	11.8455	4.8636	22.188	1
0min TNFa	8.10798	3.97932	22.308	1
0min TNFa	12.5545	5.35513	22.404	1
0min TNFa	13.5577	2.62765	22.548	21
0min TNFa	13.4901	5.54855	22.668	1
0min TNFa	9.43317	4.61227	22.92	1
0min TNFa	10.1687	4.60942	22.956	1
0min TNFa	12.7584	5.47715	23.016	1
0min TNFa	10.1915	2.06403	23.052	1
0min TNFa	9.91309	4.55151	23.064	1
0min TNFa	12.977	5.46661	23.1	1
0min TNFa	12.9385	2.49686	23.148	1
0min TNFa	14.3187	2.38833	23.208	1
0min TNFa	8.96861	2.07427	23.424	1
0min TNFa	14.5581	2.27951	23.796	1
0min TNFa	13.1893	2.37681	23.952	1
0min TNFa	19.373	2.61731	24.096	1
0min TNFa	12.3863	2.35298	24.12	1
0min TNFa	8.59232	4.09514	24.216	1
0min TNFa	18.7721	2.30541	24.42	1
0min TNFa	15.6037	2.2086	24.768	1
0min TNFa	15.1472	5.40476	24.948	1
0min TNFa	15.8312	2.17226	25.14	1
0min TNFa	12.7461	5.06835	25.248	1
0min TNFa	14.211	2.08836	25.356	1
0min TNFa	18.2101	5.52432	25.416	1
0min TNFa	13.2608	5.06106	25.416	1
0min TNFa	10.2962	4.40694	25.572	1
0min TNFa	11.9543	4.84026	25.656	1
0min TNFa	9.17201	3.5521	25.896	47
0min TNFa	9.56503	2.74947	25.944	1
0min TNFa	19.7451	2.60529	25.98	1
0min TNFa	18.5926	5.44081	26.016	1
0min TNFa	18.1129	5.43056	26.016	1
0min TNFa	20.0545	3.09771	26.016	1
0min TNFa	13.6948	5.00857	26.304	24
0min TNFa	14.0915	5.14093	26.4	24
0min TNFa	20.1414	3.71017	26.4	1
0min TNFa	9.74354	3.06215	26.448	1
0min TNFa	12.5663	1.94447	26.496	1
0min TNFa	13.153	1.97894	26.592	1
0min TNFa	15.8439	2.17226	26.712	1
0min TNFa	12.6578	1.94497	26.796	1
0min TNFa	13.6348	4.91215	27.168	1
0min TNFa	11.221	4.41087	27.336	1
0min TNFa	17.9311	5.34262	27.36	1
0min TNFa	13.0345	1.89602	27.384	1
0min TNFa	11.8942	1.8845	27.648	1
0min TNFa	16.5814	5.10409	27.66	1
0min TNFa	18.8688	2.40104	28.08	1
0min TNFa	17.5616	4.92042	28.116	1
0min TNFa	17.1047	2.30433	28.14	1
0min TNFa	18.3416	2.22032	28.272	1
0min TNFa	15.6038	4.58795	28.404	1
0min TNFa	11.2575	3.61454	28.464	1
0min TNFa	16.5098	2.17118	28.512	1
0min TNFa	15.9524	2.02937	28.896	1
0min TNFa	16.7345	4.55052	29.052	1
0min TNFa	18.4369	3.72268	29.112	1
0min TNFa	14.9544	2.01775	29.616	1
0min TNFa	16.6479	4.21519	29.616	1
0min TNFa	13.527	3.67462	29.748	1
0min TNFa	12.3385	2.96544	18.48	1
0min TNFa	9.90138	3.22937	18.552	1
0min TNFa	9.69739	3.03783	18.648	1
0min TNFa	12.4047	2.53082	18.936	1
0min TNFa	10.8384	4.56461	19.164	1
0min TNFa	10.7408	2.07743	19.248	1
0min TNFa	13.3106	4.92258	19.32	1
0min TNFa	10.0585	2.21794	19.656	1
0min TNFa	11.9801	2.31644	19.86	1
0min TNFa	10.0558	4.65795	19.932	1
0min TNFa	8.41303	3.26601	20.088	8
0min TNFa	10.4423	2.1238	20.34	1
0min TNFa	8.341	2.63022	20.496	1
0min TNFa	11.2579	2.1242	20.496	1
0min TNFa	10.6324	4.68486	20.808	1
0min TNFa	8.70215	4.46631	21.3	1
0min TNFa	12.0984	4.94174	21.54	1
0min TNFa	7.89611	3.32698	21.948	1
0min TNFa	12.7104	5.42909	22.464	1
0min TNFa	8.37563	2.38952	22.836	1
0min TNFa	9.63706	1.98052	23.388	1
0min TNFa	11.2446	4.97649	23.388	1
0min TNFa	11.0418	2.0401	23.856	1
0min TNFa	12.5412	5.33386	23.844	1
0min TNFa	10.2246	1.99313	23.976	1
0min TNFa	14.7865	5.51309	24.024	1
0min TNFa	19.9726	3.84293	24.132	1
0min TNFa	8.92906	2.26987	24.216	1
0min TNFa	15.8373	2.19222	24.312	1
0min TNFa	11.5384	2.45188	24.348	1
0min TNFa	11.785	2.01765	24.552	1
0min TNFa	11.5098	4.78019	25.008	1
0min TNFa	15.3624	5.40794	25.044	1
0min TNFa	11.2094	1.98012	25.2	1
0min TNFa	16.588	5.46493	25.272	1
0min TNFa	14.2492	2.02699	25.764	1
0min TNFa	12.6746	1.96801	26.016	1
0min TNFa	14.3428	5.22424	26.124	24
0min TNFa	14.7998	5.34548	26.28	1
0min TNFa	20.1192	3.33602	26.376	1
0min TNFa	16.8662	5.18949	26.628	1
0min TNFa	14.4148	2.00425	26.844	1
0min TNFa	16.9127	5.23665	26.868	1
0min TNFa	15.0386	2.02848	26.916	1
0min TNFa	13.7374	1.95917	27.06	1
0min TNFa	14.3551	1.94447	27.072	1
0min TNFa	13.4668	1.95698	27.096	1
0min TNFa	11.2461	1.90873	27.168	1
0min TNFa	14.6064	1.97972	27.276	1
0min TNFa	17.7392	2.11368	27.42	1
0min TNFa	18.9291	2.19828	27.42	1
0min TNFa	17.946	2.09948	27.492	1
0min TNFa	13.6365	4.76678	27.744	1
0min TNFa	19.0854	4.69608	27.924	1
0min TNFa	19.2185	4.38518	27.996	1
0min TNFa	15.6756	2.10067	28.14	1
0min TNFa	15.4242	4.69688	28.152	1
0min TNFa	14.277	4.5385	28.5	1
0min TNFa	11.5698	2.43659	28.644	1
0min TNFa	13.8346	1.96682	28.872	1
0min TNFa	17.8361	2.38912	29.22	7
0min TNFa	12.6244	3.56311	29.448	1
0min TNFa	14.7872	4.10447	29.7	1
0min TNFa	17.105	2.9294	29.952	7
0min TNFa	14.881	2.20711	30	1
0min TNFa	10.1308	2.7748	18.396	1
0min TNFa	12.7244	2.7739	18.852	1
0min TNFa	13.6125	4.98394	19.476	1
0min TNFa	11.9076	4.97153	20.088	1
0min TNFa	10.7791	4.65874	20.112	1
0min TNFa	10.0707	2.18367	20.388	1
0min TNFa	8.71046	4.49163	20.892	1
0min TNFa	8.3283	2.449	20.94	1
0min TNFa	10.2026	2.23213	21.204	1
0min TNFa	11.2333	4.86529	22.164	1
0min TNFa	17.8365	2.49676	22.776	1
0min TNFa	18.8696	5.44081	23.964	1
0min TNFa	19.0967	5.29423	24.132	1
0min TNFa	19.8401	4.467	24.18	1
0min TNFa	11.512	2.11118	24.252	1
0min TNFa	19.9265	3.34901	24.408	1
0min TNFa	16.1342	2.2078	24.432	1
0min TNFa	12.447	5.18919	24.732	1
0min TNFa	11.3865	2.446	24.828	1
0min TNFa	16.7816	5.513	24.864	1
0min TNFa	11.2446	2.02227	24.924	1
0min TNFa	15.4825	2.19989	24.996	1
0min TNFa	18.6306	2.23333	25.308	1
0min TNFa	13.4802	2.03889	25.416	1
0min TNFa	15.7002	2.13872	25.944	1
0min TNFa	19.073	2.24174	25.992	1
0min TNFa	19.689	4.86439	26.016	1
0min TNFa	13.7183	5.02048	26.064	24
0min TNFa	13.3577	1.98092	26.256	1
0min TNFa	15.8778	5.25177	26.34	1
0min TNFa	18.8586	5.33227	26.58	1
0min TNFa	19.3361	2.33736	26.724	1
0min TNFa	13.2851	4.88672	26.94	1
0min TNFa	19.9492	3.77044	27.024	1
0min TNFa	16.3835	2.26908	27.048	1
0min TNFa	11.9403	4.37809	27.864	1
0min TNFa	10.8961	3.0952	28.08	1
0min TNFa	15.3777	2.01686	28.908	1
0min TNFa	17.5292	2.33536	29.388	7
0min TNFa	13.1787	3.27763	29.76	1
0min TNFa	13.8746	2.52559	30.06	1
0min TNFa	10.8714	3.67694	18.36	1
0min TNFa	13.6096	5.43	20.4	1
0min TNFa	8.22116	2.78552	20.592	1
0min TNFa	10.8263	1.99213	20.652	1
0min TNFa	8.38923	4.02507	20.748	1
0min TNFa	9.43338	2.15993	20.796	1
0min TNFa	11.7391	4.86359	21.132	1
0min TNFa	11.7603	4.87691	22.356	1
0min TNFa	12.1836	5.09217	22.428	1
0min TNFa	13.0938	5.50038	22.812	1
0min TNFa	11.3913	4.98101	22.86	1
0min TNFa	11.3945	2.16165	23.148	1
0min TNFa	17.7046	2.34056	23.22	1
0min TNFa	14.8385	2.38882	23.268	1
0min TNFa	10.7984	4.82148	23.652	1
0min TNFa	17.5961	5.6808	23.904	1
0min TNFa	11.9893	2.13621	24.48	1
0min TNFa	18.3386	5.63739	24.468	1
0min TNFa	10.4399	4.61965	24.6	1
0min TNFa	12.6684	2.06917	24.876	1
0min TNFa	8.68855	3.80718	24.972	1
0min TNFa	19.9248	4.70346	25.236	1
0min TNFa	14.5225	5.24524	25.296	1
0min TNFa	20.0443	3.15828	25.38	14
0min TNFa	18.0414	5.46383	25.74	1
0min TNFa	10.0295	2.47262	25.74	1
0min TNFa	14.1215	2.00475	26.052	1
0min TNFa	14.7165	2.02928	26.1	1
0min TNFa	11.1158	4.45346	26.508	1
0min TNFa	18.3151	5.37053	26.928	1
0min TNFa	11.0665	4.38218	27.048	1
0min TNFa	10.4175	2.49766	27.072	1
0min TNFa	12.2515	1.94417	27.108	1
0min TNFa	16.4434	5.11741	27.324	1
0min TNFa	19.4797	4.64873	27.348	1
0min TNFa	18.5447	5.17739	27.612	1
0min TNFa	13.214	4.57341	27.78	1
0min TNFa	12.984	1.90974	27.816	1
0min TNFa	14.7654	1.95679	28.632	1
0min TNFa	16.727	4.74354	28.728	1
0min TNFa	17.4259	4.57614	29.184	1
0min TNFa	14.6191	4.19489	29.496	1
0min TNFa	12.8904	2.71433	29.748	4
0min TNFa	13.095	2.77411	29.832	4
0min TNFa	17.3007	2.73483	29.844	7
0min TNFa	16.6832	2.4493	29.952	1
0min TNFa	15.9766	3.59193	30.06	7
0min TNFa	13.9954	2.75008	30.108	1
0min TNFa	11.2342	4.05787	18.492	1
0min TNFa	10.8125	4.66798	20.22	1
0min TNFa	9.93435	4.67287	21.492	1
0min TNFa	10.1163	4.68316	21.696	1
0min TNFa	9.34894	2.09863	22.404	1
0min TNFa	9.31252	2.03	22.74	1
0min TNFa	13.6062	5.54487	23.028	1
0min TNFa	9.58792	4.59885	23.16	1
0min TNFa	15.77	2.326	23.316	1
0min TNFa	10.6801	2.06391	23.508	1
0min TNFa	8.07527	3.21877	23.58	1
0min TNFa	11.8688	2.31673	23.604	1
0min TNFa	9.84461	4.65617	23.748	1
0min TNFa	12.0758	5.13952	24.024	1
0min TNFa	17.4295	2.25829	24.096	1
0min TNFa	13.1298	2.31795	24.132	1
0min TNFa	15.6045	5.47604	24.432	1
0min TNFa	18.7738	5.60952	24.636	1
0min TNFa	18.2679	5.57144	24.948	1
0min TNFa	9.02775	2.6057	25.152	1
0min TNFa	9.8904	2.37955	25.476	1
0min TNFa	11.4993	1.94142	25.752	1
0min TNFa	15.9859	5.33277	25.92	1
0min TNFa	12.1935	1.90935	26.208	1
0min TNFa	13.7437	1.99335	26.544	1
0min TNFa	17.994	5.35568	27.096	1
0min TNFa	11.0062	4.31222	27.432	1
0min TNFa	12.6979	1.87157	27.72	1
0min TNFa	15.0881	2.00353	27.792	1
0min TNFa	15.0885	4.67409	28.02	1
0min TNFa	13.6831	4.63479	28.212	1
0min TNFa	19.0359	4.25327	28.308	1
0min TNFa	13.7738	1.93103	28.644	1
0min TNFa	17.4154	2.59287	29.64	7
0min TNFa	9.64209	4.34961	19.716	1
0min TNFa	9.19616	4.70225	20.652	1
0min TNFa	9.9966	2.28079	21.564	1
0min TNFa	8.42444	2.18395	21.9	1
0min TNFa	9.46407	4.57861	22.2	1
0min TNFa	9.91298	2.29229	22.236	1
0min TNFa	8.86832	4.37354	22.812	1
0min TNFa	8.18413	3.89119	23.46	1
0min TNFa	11.6766	2.21886	23.46	1
0min TNFa	19.3469	5.11651	23.94	1
0min TNFa	10.0231	1.97877	24.048	1
0min TNFa	8.50673	2.78685	24.12	1
0min TNFa	12.9632	5.3183	24.156	1
0min TNFa	9.96315	1.95443	24.564	1
0min TNFa	15.9024	5.52409	24.744	1
0min TNFa	19.0826	5.38515	24.84	1
0min TNFa	19.7695	2.70952	25.176	14
0min TNFa	16.3451	5.48558	25.248	1
0min TNFa	15.9646	5.42766	25.62	1
0min TNFa	10.3378	2.45331	25.68	1
0min TNFa	15.413	5.4062	25.992	1
0min TNFa	19.9734	3.01031	26.364	1
0min TNFa	15.0013	5.32343	26.4	1
0min TNFa	11.3537	4.50282	26.904	1
0min TNFa	11.1118	4.0935	27.996	1
0min TNFa	18.3998	5.04462	28.068	1
0min TNFa	19.2368	3.83944	28.284	1
0min TNFa	13.297	4.52685	28.32	1
0min TNFa	12.8061	4.38873	28.368	1
0min TNFa	17.0465	2.1173	28.764	1
0min TNFa	13.3227	3.97458	29.448	1
0min TNFa	17.7128	2.59338	29.46	7
0min TNFa	14.6679	2.60067	30.216	1
0min TNFa	10.08	3.62635	18.576	1
0min TNFa	10.116	2.36613	18.624	1
0min TNFa	13.5262	3.38802	18.996	30
0min TNFa	13.9714	2.98884	19.8	1
0min TNFa	9.31272	4.55005	20.196	1
0min TNFa	12.2075	5.0554	20.232	1
0min TNFa	12.7072	2.45811	20.556	1
0min TNFa	11.785	2.41378	21.66	1
0min TNFa	11.9003	4.84617	21.9	1
0min TNFa	8.16187	2.58054	22.416	1
0min TNFa	7.96845	3.70041	22.74	1
0min TNFa	8.15008	3.96246	23.064	1
0min TNFa	12.9093	5.44236	23.448	1
0min TNFa	8.19748	2.97765	23.7	1
0min TNFa	17.7503	5.73092	24.108	1
0min TNFa	13.4599	5.16664	24.66	1
0min TNFa	13.8767	2.11185	24.72	1
0min TNFa	10.8746	2.18322	24.84	1
0min TNFa	19.5498	2.53051	24.852	1
0min TNFa	10.774	2.12749	25.284	1
0min TNFa	9.99494	4.37355	25.284	1
0min TNFa	15.7927	5.40455	25.872	1
0min TNFa	16.9919	5.1164	26.256	1
0min TNFa	14.3439	2.0349	26.4	1
0min TNFa	15.8618	2.1537	26.508	1
0min TNFa	17.202	5.2117	26.568	1
0min TNFa	11.8239	1.89496	26.652	1
0min TNFa	11.1838	1.85902	26.88	1
0min TNFa	11.9164	4.51618	27.408	1
0min TNFa	12.1216	1.88336	27.708	1
0min TNFa	13.8052	4.734	27.9	1
0min TNFa	18.6191	2.9676	28.848	1
0min TNFa	12.4725	4.62327	18.96	33
0min TNFa	13.5852	5.32233	20.004	1
0min TNFa	14.3317	5.51237	20.676	1
0min TNFa	10.6781	4.77894	21.492	1
0min TNFa	9.58111	2.22228	22.08	1
0min TNFa	12.1215	2.41159	22.296	1
0min TNFa	12.3355	5.24805	22.728	1
0min TNFa	11.1373	2.46268	24.72	1
0min TNFa	11.9537	4.99479	24.792	1
0min TNFa	20.0192	3.26757	24.804	14
0min TNFa	17.9031	5.47319	25.512	1
0min TNFa	20.1311	3.32556	25.8	1
0min TNFa	17.9125	2.13358	25.86	1
0min TNFa	18.7836	5.43945	26.052	1
0min TNFa	17.7028	5.29579	26.088	1
0min TNFa	11.6047	1.87395	26.664	1
0min TNFa	10.8212	4.30096	26.904	1
0min TNFa	16.1777	2.26052	27.144	1
0min TNFa	13.3973	4.75533	27.432	1
0min TNFa	12.5456	4.42445	27.6	1
0min TNFa	15.0898	4.33512	29.136	1
0min TNFa	17.0779	3.29996	29.916	7
0min TNFa	16.4911	3.42137	30.096	7
0min TNFa	10.3081	3.6255	18.48	1
0min TNFa	11.1714	2.24738	20.04	1
0min TNFa	10.4057	4.76692	21.108	1
0min TNFa	11.5356	4.73203	21.168	1
0min TNFa	11.0756	4.85018	21.516	1
0min TNFa	10.7542	4.74489	22.44	1
0min TNFa	8.83145	2.12343	23.172	1
0min TNFa	16.1549	2.2107	24.588	1
0min TNFa	11.6514	2.0271	24.804	1
0min TNFa	19.3239	2.38787	25.008	1
0min TNFa	10.5246	2.45911	25.392	1
0min TNFa	19.6511	4.91352	25.536	1
0min TNFa	14.4718	5.25257	25.992	24
0min TNFa	11.4273	4.55149	26.148	1
0min TNFa	15.2339	5.29747	26.448	1
0min TNFa	16.0828	2.19847	26.64	1
0min TNFa	14.0672	1.93214	27.12	1
0min TNFa	12.5514	1.91823	27.168	1
0min TNFa	14.2482	4.9112	27.276	1
0min TNFa	12.2649	4.30139	28.368	1
0min TNFa	13.1647	4.43187	28.56	1
0min TNFa	12.9404	3.97394	29.196	1
0min TNFa	13.3792	2.88025	19.452	30
0min TNFa	13.2037	5.09099	19.548	1
0min TNFa	9.04658	2.24017	20.388	1
0min TNFa	11.677	2.22018	20.976	1
0min TNFa	8.80913	2.10279	22.752	1
0min TNFa	18.6631	2.47111	23.568	1
0min TNFa	15.1113	5.51502	23.772	1
0min TNFa	13.335	5.34469	24.012	1
0min TNFa	8.80456	4.2558	24.168	1
0min TNFa	17.4412	2.18371	24.696	23
0min TNFa	20.0909	4.36808	25.488	1
0min TNFa	20.0342	3.34639	26.736	1
0min TNFa	11.6948	4.30205	28.044	1
0min TNFa	17.8501	4.80157	28.692	1
0min TNFa	17.6413	2.16159	28.908	1
0min TNFa	13.0094	2.12449	29.436	4
0min TNFa	12.9635	3.80519	29.46	1
0min TNFa	14.0686	3.87728	29.868	1
0min TNFa	10.9801	2.51904	18.324	1
0min TNFa	12.8393	4.86549	19.188	33
0min TNFa	9.06993	3.3603	19.2	48
0min TNFa	8.16804	3.00361	20.616	1
0min TNFa	9.5989	2.2279	21.96	1
0min TNFa	14.7753	2.73488	22.308	1
0min TNFa	10.0726	4.66681	23.94	1
0min TNFa	15.901	5.60805	23.976	1
0min TNFa	13.196	2.21985	24.48	1
0min TNFa	18.0721	2.18434	24.492	1
0min TNFa	13.6553	5.1857	25.044	1
0min TNFa	19.1424	2.30771	25.116	1
0min TNFa	14.5968	2.07481	25.356	1
0min TNFa	19.9161	2.83636	25.62	14
0min TNFa	15.2657	2.0407	26.112	1
0min TNFa	17.9426	5.40283	26.52	1
0min TNFa	12.3145	4.66231	26.928	1
0min TNFa	11.7504	4.58979	27.048	1
0min TNFa	11.5469	1.9301	27.576	1
0min TNFa	12.3732	1.90843	27.612	1
0min TNFa	15.6123	2.0525	28.5	1
0min TNFa	14.4383	1.90317	28.932	1
0min TNFa	13.9723	3.01294	30.096	1
0min TNFa	14.211	2.73585	30.168	1
0min TNFa	12.3478	4.01288	18.54	15
0min TNFa	11.5912	4.87849	20.052	1
0min TNFa	12.9092	2.50961	21.18	1
0min TNFa	18.1825	5.61064	23.892	1
0min TNFa	19.12	2.42409	24.372	1
0min TNFa	19.7061	2.78627	24.66	1
0min TNFa	18.5595	5.58239	24.756	1
0min TNFa	20.1055	3.33582	25.128	14
0min TNFa	16.5986	5.24987	25.872	1
0min TNFa	12.5479	1.96721	25.968	1
0min TNFa	16.912	5.03544	27.876	1
0min TNFa	16.7265	2.11972	28.848	1
0min TNFa	14.378	2.07707	29.82	1
0min TNFa	12.3139	2.42496	21.108	1
0min TNFa	12.4442	5.22454	21.216	1
0min TNFa	20.0555	3.81923	24.48	1
0min TNFa	14.2462	2.09095	24.948	1
0min TNFa	20.0219	4.43461	26.172	1
0min TNFa	16.6367	5.17517	27.048	1
0min TNFa	19.1781	5.07905	27.048	1
0min TNFa	16.6574	2.09007	29.22	1
0min TNFa	12.3578	2.59306	29.376	4
0min TNFa	10.6947	3.8124	18.468	1
0min TNFa	11.8893	2.4599	18.6	1
0min TNFa	14.0211	5.55203	20.916	1
0min TNFa	14.4002	2.6409	22.608	1
0min TNFa	13.2985	5.4914	22.884	1
0min TNFa	14.0291	5.4019	23.988	1
0min TNFa	8.63105	2.51094	24.132	1
0min TNFa	14.5475	2.2228	24.66	1
0min TNFa	9.88741	2.45075	25.68	1
0min TNFa	16.8115	5.1455	26.412	1
0min TNFa	11.2281	2.1475	21.552	1
0min TNFa	9.86016	2.31449	21.996	1
0min TNFa	10.3563	4.72959	22.32	1
0min TNFa	13.2983	5.53748	22.32	1
0min TNFa	11.6171	2.20602	22.944	1
0min TNFa	10.7221	2.03481	23.88	1
0min TNFa	12.7909	2.28323	24.132	1
0min TNFa	16.2644	5.54004	24.864	1
0min TNFa	20.1675	3.89912	24.936	1
0min TNFa	18.7131	5.45649	25.44	1
0min TNFa	19.3175	2.3433	25.572	1
0min TNFa	10.0751	2.66459	26.352	1
0min TNFa	14.5501	2.05261	26.472	1
0min TNFa	15.4614	2.02368	29.388	1
0min TNFa	11.9874	4.35318	18.72	49
0min TNFa	13.7284	2.69995	21.648	21
0min TNFa	8.3644	4.08133	23.04	1
0min TNFa	13.9329	2.20981	24.36	1
0min TNFa	11.4341	2.49716	24.6	1
0min TNFa	9.86797	3.89571	26.46	1
0min TNFa	15.0882	2.01308	27.384	1
0min TNFa	15.8907	2.13379	28.068	1
0min TNFa	14.1821	1.89439	28.812	1
0min TNFa	15.216	2.16995	29.976	1
0min TNFa	13.7618	2.80955	30.06	1
0min TNFa	15.0492	3.28812	30.216	1
0min TNFa	9.63627	3.75317	18.888	1
0min TNFa	12.2489	2.41419	18.996	1
0min TNFa	10.2021	4.67809	19.98	1
0min TNFa	13.2459	5.45486	21.24	1
0min TNFa	14.6907	2.51053	22.932	1
0min TNFa	19.5517	2.71501	24.288	1
0min TNFa	16.3737	5.59315	24.456	1
0min TNFa	20.1084	3.87354	24.66	1
0min TNFa	16.8148	2.19985	25.176	1
0min TNFa	8.92944	2.80887	25.236	1
0min TNFa	18.8063	4.82669	28.152	1
0min TNFa	14.4779	4.65666	28.284	1
0min TNFa	8.21634	4.00039	21.06	1
0min TNFa	12.9923	5.48978	21.792	1
0min TNFa	20.0164	4.13404	24.3	1
0min TNFa	13.1438	5.22969	24.336	1
0min TNFa	9.1253	4.15693	25.356	1
0min TNFa	12.9456	4.94797	26.088	1
0min TNFa	16.055	2.19919	27.744	1
0min TNFa	10.3434	4.70131	19.704	1
0min TNFa	13.4461	2.66491	20.052	1
0min TNFa	8.0937	3.85472	21.276	1
0min TNFa	15.5915	5.50042	24.204	1
0min TNFa	11.4728	1.97451	24.456	1
0min TNFa	13.3583	2.02245	25.884	1
0min TNFa	14.3687	5.14552	26.724	1
0min TNFa	15.9249	2.19529	27.156	1
0min TNFa	13.3836	1.9744	28.452	1
0min TNFa	16.1084	3.02535	30.252	1
0min TNFa	12.4564	2.37013	19.584	1
0min TNFa	11.1121	4.94131	23.172	1
0min TNFa	10.7305	4.74756	23.832	1
0min TNFa	17.3711	5.6909	24.156	1
0min TNFa	19.6746	2.5675	26.256	1
0min TNFa	19.7586	4.41429	27.096	1
0min TNFa	16.7422	2.90846	30.084	7
0min TNFa	8.85567	2.92663	19.392	8
0min TNFa	11.497	4.74936	25.176	1
0min TNFa	19.4579	5.10521	25.572	1
0min TNFa	10.4653	2.00062	25.236	1
0min TNFa	18.4174	2.11197	27.912	1
0min TNFa	13.503	3.55483	29.772	1
0min TNFa	10.4358	3.18057	18.36	1
0min TNFa	9.49961	2.25794	19.38	1
0min TNFa	12.6733	2.45511	21.108	1
0min TNFa	13.2159	2.50377	23.112	1
0min TNFa	19.32	5.14091	24.336	1
0min TNFa	20.0381	4.55038	25.092	1
0min TNFa	11.9419	2.17588	28.692	1
0min TNFa	18.1581	4.56925	28.956	1
0min TNFa	15.2608	2.04083	29.76	1
0min TNFa	13.5266	2.34409	29.904	4
0min TNFa	19.7822	2.64194	25.452	14
0min TNFa	9.47487	4.73217	20.544	1
0min TNFa	13.2852	2.44334	23.568	1
0min TNFa	16.3504	2.72593	30.168	1
0min TNFa	13.9546	3.82115	29.856	1
0min TNFa	12.1003	4.39351	18.72	49
0min TNFa	7.96923	3.0592	22.812	1
0min TNFa	18.6134	2.40509	23.844	1
0min TNFa	18.4611	2.09485	27.456	1
0min TNFa	8.07703	3.16105	21.444	1
0min TNFa	13.8035	4.35768	28.956	1
0min TNFa	19.1929	3.4236	28.38	1
0min TNFa	15.0664	4.99821	27.432	1
0min TNFa	16.9617	2.17681	29.556	7
0min TNFa	16.9056	4.09743	29.724	1
0min TNFa	12.3393	2.18354	24.408	1
0min TNFa	15.4081	3.78109	29.952	1
0min TNFa	10.14	4.71069	21.84	1
0min TNFa	14.6859	3.3463	30.168	1
0min TNFa	13.7308	5.17026	19.764	1
0min TNFa	16.99	2.83006	30.012	7
0min TNFa	15.3361	3.46532	30.132	1
0min TNFa	13.1596	1.99816	25.704	1
0min TNFa	14.8853	3.75675	30.036	1
0min TNFa	13.3036	5.2177	24.336	1
0min TNFa	15.1418	4.16702	29.508	1
0min TNFa	11.67	2.23635	23.736	1
0min TNFa	16.0779	5.69913	22.644	1
0min TNFa	8.75468	2.81555	24.924	1
0min TNFa	13.9169	5.32667	24.264	1
0min TNFa	17.7583	4.40458	21.1478	1
60minTNFa	12.3134	3.84107	14.94	1
60minTNFa	7.82161	3.36354	11.268	2
60minTNFa	11.6623	5.07051	13.176	3
60minTNFa	10.2279	3.80467	14.34	1
60minTNFa	13.5341	2.66298	2.532	4
60minTNFa	18.2361	3.58959	3.084	5
60minTNFa	15.5878	4.72419	14.208	6
60minTNFa	16.7945	2.26008	2.964	4
60minTNFa	15.074	2.15173	3.864	4
60minTNFa	19.9539	4.32179	6.72	7
60minTNFa	17.4282	4.67331	8.664	8
60minTNFa	14.6618	3.8222	14.82	9
60minTNFa	18.2961	4.20593	3.912	5
60minTNFa	15.2857	4.58939	4.524	10
60minTNFa	17.8424	4.41083	5.988	7
60minTNFa	7.67183	3.51817	8.892	11
60minTNFa	17.9022	4.4082	5.868	7
60minTNFa	18.9122	4.67529	7.68	7
60minTNFa	12.2252	5.34457	10.704	12
60minTNFa	12.4582	5.1142	12.204	1
60minTNFa	13.2969	5.21457	14.052	1
60minTNFa	15.2187	2.309	2.928	4
60minTNFa	11.7091	4.03774	3.168	13
60minTNFa	15.3716	2.82574	5.352	14
60minTNFa	13.0795	5.1807	7.404	15
60minTNFa	10.1235	2.30457	10.26	11
60minTNFa	18.3701	4.51442	12.024	16
60minTNFa	9.73676	3.88783	14.004	1
60minTNFa	11.4959	2.21608	4.236	17
60minTNFa	12.835	4.72033	4.476	18
60minTNFa	15.1142	2.78946	5.052	14
60minTNFa	14.5731	5.08146	7.368	19
60minTNFa	9.70474	4.94983	7.692	20
60minTNFa	17.6615	4.63896	8.532	8
60minTNFa	8.56128	2.27814	8.64	11
60minTNFa	17.4	2.40902	8.976	21
60minTNFa	9.38568	2.17652	9.096	11
60minTNFa	17.1093	2.43221	4.884	4
60minTNFa	14.0975	4.82916	5.436	22
60minTNFa	15.1893	2.32612	5.496	14
60minTNFa	19.9638	3.99069	5.496	7
60minTNFa	15.6457	4.7465	6.408	19
60minTNFa	13.5454	4.99392	6.768	15
60minTNFa	20.4213	4.03621	7.2	7
60minTNFa	17.9735	4.65297	8.304	8
60minTNFa	14.7779	5.18173	8.484	23
60minTNFa	7.68081	3.74764	8.772	11
60minTNFa	13.2489	5.34497	10.896	24
60minTNFa	19.0433	3.88192	11.316	25
60minTNFa	16.0076	5.28631	11.94	6
60minTNFa	12.429	3.7465	14.94	1
60minTNFa	14.9491	2.39557	2.676	4
60minTNFa	17.2605	2.29086	3.084	26
60minTNFa	18.3097	2.31196	3.72	27
60minTNFa	16.6072	4.53389	5.388	28
60minTNFa	13.398	4.86428	5.94	15
60minTNFa	20.3316	2.8117	5.964	7
60minTNFa	9.34387	2.25892	7.668	11
60minTNFa	19.3822	4.67944	9.12	29
60minTNFa	7.85527	2.95531	9.984	30
60minTNFa	12.5774	2.61254	10.788	11
60minTNFa	17.984	3.52105	12.3	31
60minTNFa	10.878	4.35137	14.484	1
60minTNFa	11.7493	3.2833	3.12	32
60minTNFa	12.1444	2.15884	3.924	17
60minTNFa	15.8844	4.57831	4.512	10
60minTNFa	12.7884	4.7111	4.644	18
60minTNFa	14.655	4.72428	4.668	10
60minTNFa	12.8956	4.7593	4.74	18
60minTNFa	18.6343	4.70992	7.44	7
60minTNFa	13.3319	5.20212	7.524	15
60minTNFa	16.576	2.41753	8.532	21
60minTNFa	13.0261	2.44231	9	33
60minTNFa	12.2238	2.44822	9.048	33
60minTNFa	11.4312	5.15609	9.684	34
60minTNFa	11.6828	5.2031	10.116	34
60minTNFa	18.5277	3.65215	11.82	25
60minTNFa	12.8368	2.64376	11.94	11
60minTNFa	9.65571	2.42422	12.144	35
60minTNFa	11.0595	2.49051	12.696	11
[truncated: 1,644 more rows]
