# Supplementary material for: Nuclear envelope-associated lipid droplets are enriched in cholesteryl esters and increase during inflammatory signaling
Source: EMBO J. 2025 Apr 7;44(10):2774–802. doi: 10.1038/s44318-025-00423-2 (PMC12084420; doi:10.1038/s44318-025-00423-2)
Supplement: Supplementary file 11 — Source Data for Expanded View and Appendix [file 44318_2025_423_MOESM11_ESM.zip › Figure_EV5/EV5F/A431-nofClusters.xls]

## Sheet: Description
This file contains cell-level data on nuclear pore characteristics.
Data is pooled from 2 biological replicates.
column descriptions:
expID	experiment Ididentifies the replicate
ImageName	identifier of the field of view
cellID	unique identifier of the nuclei within the field of view
load	identifies the loading condition
nofClusters	number of nuclear pore clusters in the nucleus
nucArea	The area of the nucleus in pixels
nofNups	number of nuclear pores identified in the nucleus
normNofClusters	The number of clusters normalized to the experiment specific 0 min condition
Cell numbers
	0min TNFa	10 min TNFa		20 min TNFa		30 min TNFa
expID		ctrl	SOATi	ctrl	SOATi	ctrl	SOATi
1	16	15	14	20	15	16	15
2	21	16	13	18	15	12	9

## Sheet: JOINT-TIMECOURSE_NofClusters_15
expID	ImageName	cellID	load	nofClusters	nucArea	nofNups	normNofClusters
1	Series003	1	0min	193	267105	1147	1.15095
1	Series004	1	0min	179	329266	1523	1.06746
1	Series005	1	0min	187	247322	1122	1.11517
1	Series007	1	0min	104	187694	982	0.620201
1	Series008	1	0min	184	325784	1493	1.09728
1	Series010	1	0min	171	285274	1320	1.01975
1	Series011	1	0min	75	169075	860	0.447261
1	Series012	1	0min	262	365936	1578	1.56243
1	Series013	1	0min	220	273935	1144	1.31196
1	Series014	1	0min	120	244014	1124	0.715617
1	Series015	1	0min	187	282005	1204	1.11517
1	Series016	1	0min	166	320474	1505	0.989937
1	Series020	1	0min	162	234524	992	0.966083
1	Series021	1	0min	199	317956	1349	1.18673
1	Series022	1	0min	103	251333	1246	0.614238
1	Series023	1	0min	171	342986	1661	1.01975
1	Series001	1	TNFa10min	126	271513	1328	0.751398
1	Series002	1	TNFa10min	169	237814	1051	1.00783
1	Series003	1	TNFa10min	159	306753	1375	0.948192
1	Series004	1	TNFa10min	213	270575	1124	1.27022
1	Series005	1	TNFa10min	186	241804	1013	1.10921
1	Series006	1	TNFa10min	186	268894	1128	1.10921
1	Series007	1	TNFa10min	185	289555	1297	1.10324
1	Series008	1	TNFa10min	206	294306	1302	1.22848
1	Series009	1	TNFa10min	201	296074	1251	1.19866
1	Series010	1	TNFa10min	190	275016	1143	1.13306
1	Series011	1	TNFa10min	152	237094	995	0.906448
1	Series012	1	TNFa10min	202	275965	1170	1.20462
1	Series013	1	TNFa10min	135	261784	1275	0.805069
1	Series014	1	TNFa10min	164	245874	1061	0.97801
1	Series015	1	TNFa10min	142	266464	1229	0.846813
1	Series001	1	TNFa20min	151	336095	1600	0.900485
1	Series002	1	TNFa20min	208	396336	1880	1.2404
1	Series003	1	TNFa20min	176	292514	1202	1.04957
1	Series004	1	TNFa20min	278	288125	1088	1.65785
1	Series005	1	TNFa20min	230	302444	1261	1.3716
1	Series006	1	TNFa20min	188	265405	1156	1.12113
1	Series007	1	TNFa20min	221	349725	1534	1.31793
1	Series007	2	TNFa20min	47	30620	94	0.280283
1	Series008	1	TNFa20min	182	254294	1110	1.08535
1	Series009	1	TNFa20min	262	311545	1254	1.56243
1	Series010	1	TNFa20min	165	315395	1455	0.983973
1	Series011	1	TNFa20min	316	306224	1156	1.88446
1	Series012	1	TNFa20min	300	299105	1143	1.78904
1	Series013	1	TNFa20min	295	316076	1207	1.75922
1	Series014	1	TNFa20min	106	277124	1360	0.632128
1	Series015	1	TNFa20min	163	238633	1071	0.972046
1	Series016	1	TNFa20min	305	331435	1286	1.81886
1	Series017	1	TNFa20min	222	266114	1057	1.32389
1	Series018	1	TNFa20min	354	308085	1095	2.11107
1	Series019	1	TNFa20min	152	231542	997	0.906448
1	Series001	1	TNFa30min	130	213204	1001	0.775252
1	Series002	1	TNFa30min	325	309335	1132	1.93813
1	Series003	1	TNFa30min	115	234313	1085	0.685799
1	Series004	1	TNFa30min	206	319926	1426	1.22848
1	Series005	1	TNFa30min	185	393597	1880	1.10324
1	Series006	1	TNFa30min	213	299695	1304	1.27022
1	Series007	1	TNFa30min	175	265624	1228	1.04361
1	Series008	1	TNFa30min	166	281365	1240	0.989937
1	Series009	1	TNFa30min	210	274624	1154	1.25233
1	Series010	1	TNFa30min	311	341535	1393	1.85464
1	Series011	1	TNFa30min	230	318356	1312	1.3716
1	Series012	1	TNFa30min	190	298304	1335	1.13306
1	Series013	1	TNFa30min	327	386436	1487	1.95006
1	Series017	1	TNFa30min	153	281184	1333	0.912411
1	Series018	1	TNFa30min	179	322304	1475	1.06746
1	Series019	1	TNFa30min	233	322567	1344	1.38949
1	Series001	1	TNFa+SOATi10min	188	275074	1174	1.12113
1	Series002	1	TNFa+SOATi10min	184	343216	1593	1.09728
1	Series003	1	TNFa+SOATi10min	163	269124	1107	0.972046
1	Series004	1	TNFa+SOATi10min	195	313124	1387	1.16288
1	Series005	1	TNFa+SOATi10min	124	248874	1136	0.739471
1	Series006	1	TNFa+SOATi10min	141	251696	1152	0.84085
1	Series008	1	TNFa+SOATi10min	218	346936	1521	1.30004
1	Series009	1	TNFa+SOATi10min	255	319845	1334	1.52069
1	Series010	1	TNFa+SOATi10min	212	271775	1092	1.26426
1	Series012	1	TNFa+SOATi10min	255	330784	1397	1.52069
1	Series013	1	TNFa+SOATi10min	247	342496	1455	1.47298
1	Series014	1	TNFa+SOATi10min	222	331035	1458	1.32389
1	Series015	1	TNFa+SOATi10min	154	272374	1286	0.918375
1	Series016	1	TNFa+SOATi10min	151	238543	1064	0.900485
1	Series001	1	TNFa+SOATi20min	138	257423	1175	0.822959
1	Series002	1	TNFa+SOATi20min	125	285784	1365	0.745434
1	Series003	1	TNFa+SOATi20min	211	309524	1324	1.25829
1	Series004	1	TNFa+SOATi20min	182	285335	1258	1.08535
1	Series005	1	TNFa+SOATi20min	181	304075	1406	1.07939
1	Series006	1	TNFa+SOATi20min	194	236702	1019	1.15691
1	Series007	1	TNFa+SOATi20min	149	299054	1367	0.888558
1	Series008	1	TNFa+SOATi20min	184	316106	1467	1.09728
1	Series009	1	TNFa+SOATi20min	199	250493	1030	1.18673
1	Series010	1	TNFa+SOATi20min	152	262344	1137	0.906448
1	Series011	1	TNFa+SOATi20min	118	298274	1480	0.70369
1	Series012	1	TNFa+SOATi20min	129	241514	1177	0.769288
1	Series013	1	TNFa+SOATi20min	116	223653	1069	0.691763
1	Series014	1	TNFa+SOATi20min	115	231954	1087	0.685799
1	Series015	1	TNFa+SOATi20min	144	243074	1057	0.85874
1	Series001	1	TNFa+SOATi30min	166	284264	1288	0.989937
1	Series002	1	TNFa+SOATi30min	135	257254	1212	0.805069
1	Series003	1	TNFa+SOATi30min	192	300334	1317	1.14499
1	Series004	1	TNFa+SOATi30min	220	278154	1147	1.31196
1	Series005	1	TNFa+SOATi30min	181	281564	1204	1.07939
1	Series006	1	TNFa+SOATi30min	145	253574	1130	0.864704
1	Series007	1	TNFa+SOATi30min	144	231184	1030	0.85874
1	Series009	1	TNFa+SOATi30min	240	323085	1361	1.43123
1	Series012	1	TNFa+SOATi30min	182	300245	1313	1.08535
1	Series013	1	TNFa+SOATi30min	150	236094	1049	0.894521
1	Series014	1	TNFa+SOATi30min	136	270474	1208	0.811032
1	Series015	1	TNFa+SOATi30min	170	272854	1183	1.01379
1	Series016	1	TNFa+SOATi30min	93	285884	1402	0.554603
1	Series017	1	TNFa+SOATi30min	114	231103	1081	0.679836
1	Series019	1	TNFa+SOATi30min	187	265584	1182	1.11517
2	Series002	1	0min	53	185165	1040	0.633466
2	Series003	1	0min	60	208225	1154	0.717131
2	Series004	1	0min	131	200878	1002	1.56574
2	Series005	1	0min	87	202305	1039	1.03984
2	Series006	1	0min	157	176632	768	1.87649
2	Series007	1	0min	69	155395	828	0.824701
2	Series008	1	0min	13	8440	23	0.155378
2	Series008	2	0min	104	188684	981	1.24303
2	Series009	1	0min	58	156132	872	0.693227
2	Series010	1	0min	1	1210	2	0.0119522
2	Series010	2	0min	81	205429	1103	0.968127
2	Series011	1	0min	105	215269	1095	1.25498
2	Series012	1	0min	107	163020	811	1.27888
2	Series013	1	0min	39	157706	932	0.466135
2	Series014	1	0min	84	183840	963	1.00398
2	Series015	1	0min	81	196413	1021	0.968127
2	Series016	1	0min	49	157380	929	0.585657
2	Series017	1	0min	137	228906	1098	1.63745
2	Series018	1	0min	160	226449	1086	1.91235
2	Series019	1	0min	104	205945	1115	1.24303
2	Series020	1	0min	77	185085	1018	0.920319
2	Series001	1	TNFa+SOATi10min	63	121976	641	0.752988
2	Series002	1	TNFa+SOATi10min	60	134337	749	0.717131
2	Series003	1	TNFa+SOATi10min	188	277904	1303	2.24701
2	Series004	1	TNFa+SOATi10min	73	216134	1216	0.87251
2	Series005	1	TNFa+SOATi10min	73	225469	1231	0.87251
2	Series006	1	TNFa+SOATi10min	113	172204	827	1.3506
2	Series007	1	TNFa+SOATi10min	117	180049	898	1.39841
2	Series008	1	TNFa+SOATi10min	118	195199	933	1.41036
2	Series009	1	TNFa+SOATi10min	72	155933	802	0.860558
2	Series010	1	TNFa+SOATi10min	131	162217	765	1.56574
2	Series011	1	TNFa+SOATi10min	45	156720	899	0.537849
2	Series012	1	TNFa+SOATi10min	147	229205	1129	1.75697
2	Series013	1	TNFa+SOATi10min	112	175400	837	1.33865
2	Series001	1	TNFa10min	97	133668	640	1.15936
2	Series002	1	TNFa10min	99	167093	860	1.18327
2	Series003	1	TNFa10min	178	285079	1356	2.12749
2	Series004	1	TNFa10min	110	202812	1007	1.31474
2	Series005	1	TNFa10min	61	174698	979	0.729084
2	Series006	1	TNFa10min	98	201558	1019	1.17131
2	Series008	1	TNFa10min	70	188914	1029	0.836653
2	Series009	1	TNFa10min	79	200031	1089	0.944223
2	Series011	1	TNFa10min	104	140421	668	1.24303
2	Series012	1	TNFa10min	92	155857	772	1.0996
2	Series013	1	TNFa10min	46	125614	727	0.549801
2	Series014	1	TNFa10min	84	177296	966	1.00398
2	Series015	1	TNFa10min	114	172821	836	1.36255
2	Series016	1	TNFa10min	44	166956	1012	0.525896
2	Series017	1	TNFa10min	126	144384	649	1.50598
2	Series018	1	TNFa10min	61	214881	1223	0.729084
2	Series001	1	TNFa+SOATi20min	131	186163	870	1.56574
2	Series002	1	TNFa+SOATi20min	126	215423	1036	1.50598
2	Series003	1	TNFa+SOATi20min	90	144856	734	1.0757
2	Series004	1	TNFa+SOATi20min	92	252916	1316	1.0996
2	Series005	1	TNFa+SOATi20min	70	121826	639	0.836653
2	Series006	1	TNFa+SOATi20min	129	215995	1055	1.54183
2	Series007	1	TNFa+SOATi20min	105	184574	889	1.25498
2	Series008	1	TNFa+SOATi20min	113	185012	892	1.3506
2	Series009	1	TNFa+SOATi20min	44	153345	879	0.525896
2	Series010	1	TNFa+SOATi20min	58	141148	741	0.693227
2	Series011	1	TNFa+SOATi20min	136	210660	991	1.6255
2	Series012	1	TNFa+SOATi20min	127	164155	773	1.51793
2	Series013	1	TNFa+SOATi20min	92	264001	1406	1.0996
2	Series014	1	TNFa+SOATi20min	25	136909	834	0.298805
2	Series015	1	TNFa+SOATi20min	89	198105	1074	1.06375
2	Series001	1	TNFa20min	72	147749	804	0.860558
2	Series002	1	TNFa20min	83	212229	1119	0.992032
2	Series003	1	TNFa20min	66	59921	172	0.788845
2	Series003	2	TNFa20min	153	186634	872	1.82869
2	Series004	1	TNFa20min	98	235116	1212	1.17131
2	Series005	1	TNFa20min	110	166860	802	1.31474
2	Series006	1	TNFa20min	105	260946	1385	1.25498
2	Series007	1	TNFa20min	121	163211	773	1.44622
2	Series008	1	TNFa20min	126	174162	827	1.50598
2	Series009	1	TNFa20min	104	229896	1214	1.24303
2	Series010	1	TNFa20min	201	223900	1013	2.40239
2	Series011	1	TNFa20min	101	208292	1068	1.20717
2	Series012	1	TNFa20min	58	211579	1205	0.693227
2	Series013	1	TNFa20min	149	250973	1234	1.78088
2	Series014	1	TNFa20min	138	181856	867	1.6494
2	Series015	1	TNFa20min	158	187334	850	1.88845
2	Series016	1	TNFa20min	112	194419	969	1.33865
2	Series017	1	TNFa20min	148	190828	915	1.76892
2	Series005	1	TNFa+SOATi30min	142	199717	915	1.69721
2	Series008	1	TNFa+SOATi30min	145	194304	877	1.73307
2	Series009	1	TNFa+SOATi30min	51	210996	1219	0.609562
2	Series010	1	TNFa+SOATi30min	122	184842	891	1.45817
2	Series011	1	TNFa+SOATi30min	75	140612	713	0.896414
2	Series012	1	TNFa+SOATi30min	194	185209	768	2.31873
2	Series014	1	TNFa+SOATi30min	39	145901	820	0.466135
2	Series015	1	TNFa+SOATi30min	140	163902	748	1.67331
2	Series024	1	TNFa+SOATi30min	104	256094	1321	1.24303
2	Series001	1	TNFa30min	144	171614	753	1.72112
2	Series002	1	TNFa30min	137	186337	881	1.63745
2	Series003	1	TNFa30min	141	148129	628	1.68526
2	Series004	1	TNFa30min	84	145779	772	1.00398
2	Series005	1	TNFa30min	172	214208	927	2.05578
2	Series006	1	TNFa30min	103	171655	834	1.23108
2	Series008	1	TNFa30min	111	163030	783	1.32669
2	Series009	1	TNFa30min	65	192673	1044	0.776892
2	Series010	1	TNFa30min	123	189118	925	1.47012
2	Series011	1	TNFa30min	142	176238	754	1.69721
2	Series012	1	TNFa30min	127	203432	1012	1.51793
2	Series013	1	TNFa30min	151	182932	780	1.80478
