# Supplementary material for: Nuclear envelope-associated lipid droplets are enriched in cholesteryl esters and increase during inflammatory signaling
Source: EMBO J. 2025 Apr 7;44(10):2774–802. doi: 10.1038/s44318-025-00423-2 (PMC12084420; doi:10.1038/s44318-025-00423-2)
Supplement: Supplementary file 11 — Source Data for Expanded View and Appendix [file 44318_2025_423_MOESM11_ESM.zip › Figure_S2/S2A/NucleiRoundness.xls]

## Sheet: Description
This file contains cell-level data of nuclear roundness in various conditions of A431 cells with SOAT NE-trapping.
column descriptions
ImageName	unqiue identifier of the image
load	identifier of the media and the cell-line combine with an underscore
cellID	unique identifier of the cell within the image
roundness	the roundness value of the nucleus
Cell numbers from a single experiment
CM_WT	3096
CM_SOAT1-NE-trap	3589
CM_SOAT1-H460A-NE-trap	4788
LPDS_WT	2800
LPDS_SOAT1-NE-trap	2846
LPDS_SOAT1-H460A-NE-trap	3271
	20390

## Sheet: NuclearRoundness
ImageName	load	cellID	roundness
r03c03f01p00-ch1sk1fk1fl1	CM_WT	1	0.802192
r03c03f01p00-ch1sk1fk1fl1	CM_WT	2	0.773157
r03c03f01p00-ch1sk1fk1fl1	CM_WT	3	0.810811
r03c03f01p00-ch1sk1fk1fl1	CM_WT	4	0.796882
r03c03f01p00-ch1sk1fk1fl1	CM_WT	5	0.797315
r03c03f01p00-ch1sk1fk1fl1	CM_WT	6	0.836017
r03c03f01p00-ch1sk1fk1fl1	CM_WT	7	0.780545
r03c03f01p00-ch1sk1fk1fl1	CM_WT	8	0.779263
r03c03f01p00-ch1sk1fk1fl1	CM_WT	9	0.761537
r03c03f01p00-ch1sk1fk1fl1	CM_WT	10	0.803826
r03c03f01p00-ch1sk1fk1fl1	CM_WT	11	0.819573
r03c03f01p00-ch1sk1fk1fl1	CM_WT	12	0.800758
r03c03f01p00-ch1sk1fk1fl1	CM_WT	13	0.751941
r03c03f01p00-ch1sk1fk1fl1	CM_WT	14	0.717253
r03c03f01p00-ch1sk1fk1fl1	CM_WT	15	0.802659
r03c03f01p00-ch1sk1fk1fl1	CM_WT	16	0.826343
r03c03f01p00-ch1sk1fk1fl1	CM_WT	17	0.786012
r03c03f01p00-ch1sk1fk1fl1	CM_WT	18	0.827296
r03c03f01p00-ch1sk1fk1fl1	CM_WT	19	0.820443
r03c03f01p00-ch1sk1fk1fl1	CM_WT	20	0.812956
r03c03f01p00-ch1sk1fk1fl1	CM_WT	21	0.790242
r03c03f01p00-ch1sk1fk1fl1	CM_WT	22	0.782279
r03c03f01p00-ch1sk1fk1fl1	CM_WT	23	0.626106
r03c03f01p00-ch1sk1fk1fl1	CM_WT	24	0.764826
r03c03f01p00-ch1sk1fk1fl1	CM_WT	25	0.770613
r03c03f01p00-ch1sk1fk1fl1	CM_WT	26	0.569844
r03c03f01p00-ch1sk1fk1fl1	CM_WT	27	0.767486
r03c03f01p00-ch1sk1fk1fl1	CM_WT	28	0.797611
r03c03f01p00-ch1sk1fk1fl1	CM_WT	29	0.801492
r03c03f01p00-ch1sk1fk1fl1	CM_WT	30	0.771547
r03c03f01p00-ch1sk1fk1fl1	CM_WT	31	0.726167
r03c03f02p00-ch1sk1fk1fl1	CM_WT	1	0.839396
r03c03f02p00-ch1sk1fk1fl1	CM_WT	2	0.816345
r03c03f02p00-ch1sk1fk1fl1	CM_WT	3	0.805528
r03c03f02p00-ch1sk1fk1fl1	CM_WT	4	0.793925
r03c03f02p00-ch1sk1fk1fl1	CM_WT	5	0.791262
r03c03f02p00-ch1sk1fk1fl1	CM_WT	6	0.726391
r03c03f02p00-ch1sk1fk1fl1	CM_WT	7	0.808666
r03c03f02p00-ch1sk1fk1fl1	CM_WT	8	0.799967
r03c03f02p00-ch1sk1fk1fl1	CM_WT	9	0.828793
r03c03f02p00-ch1sk1fk1fl1	CM_WT	10	0.827582
r03c03f02p00-ch1sk1fk1fl1	CM_WT	11	0.793439
r03c03f02p00-ch1sk1fk1fl1	CM_WT	12	0.808814
r03c03f02p00-ch1sk1fk1fl1	CM_WT	13	0.812021
r03c03f02p00-ch1sk1fk1fl1	CM_WT	14	0.789471
r03c03f02p00-ch1sk1fk1fl1	CM_WT	15	0.812447
r03c03f02p00-ch1sk1fk1fl1	CM_WT	16	0.825815
r03c03f02p00-ch1sk1fk1fl1	CM_WT	17	0.791174
r03c03f02p00-ch1sk1fk1fl1	CM_WT	18	0.767542
r03c03f03p00-ch1sk1fk1fl1	CM_WT	1	0.688504
r03c03f03p00-ch1sk1fk1fl1	CM_WT	2	0.827097
r03c03f03p00-ch1sk1fk1fl1	CM_WT	3	0.766679
r03c03f03p00-ch1sk1fk1fl1	CM_WT	4	0.571814
r03c03f03p00-ch1sk1fk1fl1	CM_WT	5	0.818032
r03c03f03p00-ch1sk1fk1fl1	CM_WT	6	0.818885
r03c03f03p00-ch1sk1fk1fl1	CM_WT	7	0.719397
r03c03f03p00-ch1sk1fk1fl1	CM_WT	8	0.826584
r03c03f03p00-ch1sk1fk1fl1	CM_WT	9	0.703284
r03c03f03p00-ch1sk1fk1fl1	CM_WT	10	0.795628
r03c03f03p00-ch1sk1fk1fl1	CM_WT	11	0.802649
r03c03f03p00-ch1sk1fk1fl1	CM_WT	12	0.822768
r03c03f03p00-ch1sk1fk1fl1	CM_WT	13	0.812159
r03c03f03p00-ch1sk1fk1fl1	CM_WT	14	0.660559
r03c03f03p00-ch1sk1fk1fl1	CM_WT	15	0.791112
r03c03f03p00-ch1sk1fk1fl1	CM_WT	16	0.736127
r03c03f03p00-ch1sk1fk1fl1	CM_WT	17	0.70718
r03c03f03p00-ch1sk1fk1fl1	CM_WT	18	0.700418
r03c03f03p00-ch1sk1fk1fl1	CM_WT	19	0.625786
r03c03f04p00-ch1sk1fk1fl1	CM_WT	1	0.778285
r03c03f04p00-ch1sk1fk1fl1	CM_WT	2	0.815994
r03c03f04p00-ch1sk1fk1fl1	CM_WT	3	0.770553
r03c03f04p00-ch1sk1fk1fl1	CM_WT	4	0.802414
r03c03f04p00-ch1sk1fk1fl1	CM_WT	5	0.825097
r03c03f04p00-ch1sk1fk1fl1	CM_WT	6	0.780768
r03c03f04p00-ch1sk1fk1fl1	CM_WT	7	0.817015
r03c03f04p00-ch1sk1fk1fl1	CM_WT	8	0.783989
r03c03f04p00-ch1sk1fk1fl1	CM_WT	9	0.805073
r03c03f04p00-ch1sk1fk1fl1	CM_WT	10	0.819885
r03c03f04p00-ch1sk1fk1fl1	CM_WT	11	0.78752
r03c03f04p00-ch1sk1fk1fl1	CM_WT	12	0.806023
r03c03f04p00-ch1sk1fk1fl1	CM_WT	13	0.821777
r03c03f04p00-ch1sk1fk1fl1	CM_WT	14	0.766411
r03c03f04p00-ch1sk1fk1fl1	CM_WT	15	0.781693
r03c03f04p00-ch1sk1fk1fl1	CM_WT	16	0.819532
r03c03f04p00-ch1sk1fk1fl1	CM_WT	17	0.764952
r03c03f04p00-ch1sk1fk1fl1	CM_WT	18	0.806636
r03c03f04p00-ch1sk1fk1fl1	CM_WT	19	0.815008
r03c03f04p00-ch1sk1fk1fl1	CM_WT	20	0.801329
r03c03f04p00-ch1sk1fk1fl1	CM_WT	21	0.782712
r03c03f04p00-ch1sk1fk1fl1	CM_WT	22	0.819631
r03c03f04p00-ch1sk1fk1fl1	CM_WT	23	0.830255
r03c03f04p00-ch1sk1fk1fl1	CM_WT	24	0.832098
r03c03f04p00-ch1sk1fk1fl1	CM_WT	25	0.743837
r03c03f04p00-ch1sk1fk1fl1	CM_WT	26	0.821845
r03c03f04p00-ch1sk1fk1fl1	CM_WT	27	0.80894
r03c03f04p00-ch1sk1fk1fl1	CM_WT	28	0.597157
r03c03f04p00-ch1sk1fk1fl1	CM_WT	29	0.78832
r03c03f04p00-ch1sk1fk1fl1	CM_WT	30	0.745835
r03c03f04p00-ch1sk1fk1fl1	CM_WT	31	0.648202
r03c03f04p00-ch1sk1fk1fl1	CM_WT	32	0.740603
r03c03f05p00-ch1sk1fk1fl1	CM_WT	1	0.833184
r03c03f05p00-ch1sk1fk1fl1	CM_WT	2	0.634662
r03c03f05p00-ch1sk1fk1fl1	CM_WT	3	0.794742
r03c03f05p00-ch1sk1fk1fl1	CM_WT	4	0.821544
r03c03f05p00-ch1sk1fk1fl1	CM_WT	5	0.790788
r03c03f05p00-ch1sk1fk1fl1	CM_WT	6	0.801487
r03c03f05p00-ch1sk1fk1fl1	CM_WT	7	0.765915
r03c03f05p00-ch1sk1fk1fl1	CM_WT	8	0.812507
r03c03f05p00-ch1sk1fk1fl1	CM_WT	9	0.792952
r03c03f05p00-ch1sk1fk1fl1	CM_WT	10	0.833104
r03c03f05p00-ch1sk1fk1fl1	CM_WT	11	0.57628
r03c03f05p00-ch1sk1fk1fl1	CM_WT	12	0.811673
r03c03f05p00-ch1sk1fk1fl1	CM_WT	13	0.791307
r03c03f05p00-ch1sk1fk1fl1	CM_WT	14	0.799763
r03c03f05p00-ch1sk1fk1fl1	CM_WT	15	0.745633
r03c03f05p00-ch1sk1fk1fl1	CM_WT	16	0.74648
r03c03f05p00-ch1sk1fk1fl1	CM_WT	17	0.778931
r03c03f05p00-ch1sk1fk1fl1	CM_WT	18	0.446668
r03c03f05p00-ch1sk1fk1fl1	CM_WT	19	0.842806
r03c03f06p00-ch1sk1fk1fl1	CM_WT	1	0.837787
r03c03f06p00-ch1sk1fk1fl1	CM_WT	2	0.783925
r03c03f06p00-ch1sk1fk1fl1	CM_WT	3	0.816921
r03c03f06p00-ch1sk1fk1fl1	CM_WT	4	0.784386
r03c03f06p00-ch1sk1fk1fl1	CM_WT	5	0.780979
r03c03f06p00-ch1sk1fk1fl1	CM_WT	6	0.828248
r03c03f06p00-ch1sk1fk1fl1	CM_WT	7	0.802837
r03c03f06p00-ch1sk1fk1fl1	CM_WT	8	0.682521
r03c03f06p00-ch1sk1fk1fl1	CM_WT	9	0.818595
r03c03f06p00-ch1sk1fk1fl1	CM_WT	10	0.793052
r03c03f06p00-ch1sk1fk1fl1	CM_WT	11	0.800463
r03c03f06p00-ch1sk1fk1fl1	CM_WT	12	0.822334
r03c03f06p00-ch1sk1fk1fl1	CM_WT	13	0.774252
r03c03f06p00-ch1sk1fk1fl1	CM_WT	14	0.793169
r03c03f06p00-ch1sk1fk1fl1	CM_WT	15	0.493096
r03c03f06p00-ch1sk1fk1fl1	CM_WT	16	0.861217
r03c03f07p00-ch1sk1fk1fl1	CM_WT	1	0.742819
r03c03f07p00-ch1sk1fk1fl1	CM_WT	2	0.83219
r03c03f07p00-ch1sk1fk1fl1	CM_WT	3	0.802911
r03c03f07p00-ch1sk1fk1fl1	CM_WT	4	0.81155
r03c03f07p00-ch1sk1fk1fl1	CM_WT	5	0.811956
r03c03f07p00-ch1sk1fk1fl1	CM_WT	6	0.844875
r03c03f07p00-ch1sk1fk1fl1	CM_WT	7	0.786892
r03c03f07p00-ch1sk1fk1fl1	CM_WT	8	0.756481
r03c03f07p00-ch1sk1fk1fl1	CM_WT	9	0.829283
r03c03f07p00-ch1sk1fk1fl1	CM_WT	10	0.782524
r03c03f07p00-ch1sk1fk1fl1	CM_WT	11	0.770925
r03c03f07p00-ch1sk1fk1fl1	CM_WT	12	0.808917
r03c03f07p00-ch1sk1fk1fl1	CM_WT	13	0.786307
r03c03f07p00-ch1sk1fk1fl1	CM_WT	14	0.757645
r03c03f07p00-ch1sk1fk1fl1	CM_WT	15	0.72933
r03c03f07p00-ch1sk1fk1fl1	CM_WT	16	0.784713
r03c03f07p00-ch1sk1fk1fl1	CM_WT	17	0.809234
r03c03f07p00-ch1sk1fk1fl1	CM_WT	18	0.789224
r03c03f07p00-ch1sk1fk1fl1	CM_WT	19	0.800598
r03c03f07p00-ch1sk1fk1fl1	CM_WT	20	0.743247
r03c03f07p00-ch1sk1fk1fl1	CM_WT	21	0.79576
r03c03f07p00-ch1sk1fk1fl1	CM_WT	22	0.639825
r03c03f07p00-ch1sk1fk1fl1	CM_WT	23	0.582312
r03c03f07p00-ch1sk1fk1fl1	CM_WT	24	0.805489
r03c03f07p00-ch1sk1fk1fl1	CM_WT	25	0.513612
r03c03f08p00-ch1sk1fk1fl1	CM_WT	1	0.842679
r03c03f08p00-ch1sk1fk1fl1	CM_WT	2	0.836247
r03c03f08p00-ch1sk1fk1fl1	CM_WT	3	0.805434
r03c03f08p00-ch1sk1fk1fl1	CM_WT	4	0.804782
r03c03f08p00-ch1sk1fk1fl1	CM_WT	5	0.797842
r03c03f08p00-ch1sk1fk1fl1	CM_WT	6	0.782692
r03c03f08p00-ch1sk1fk1fl1	CM_WT	7	0.801115
r03c03f08p00-ch1sk1fk1fl1	CM_WT	8	0.800302
r03c03f08p00-ch1sk1fk1fl1	CM_WT	9	0.770824
r03c03f08p00-ch1sk1fk1fl1	CM_WT	10	0.793011
r03c03f08p00-ch1sk1fk1fl1	CM_WT	11	0.772886
r03c03f08p00-ch1sk1fk1fl1	CM_WT	12	0.780908
r03c03f08p00-ch1sk1fk1fl1	CM_WT	13	0.738243
r03c03f08p00-ch1sk1fk1fl1	CM_WT	14	0.801819
r03c03f08p00-ch1sk1fk1fl1	CM_WT	15	0.794517
r03c03f08p00-ch1sk1fk1fl1	CM_WT	16	0.719774
r03c03f08p00-ch1sk1fk1fl1	CM_WT	17	0.523388
r03c03f08p00-ch1sk1fk1fl1	CM_WT	18	0.454547
r03c03f08p00-ch1sk1fk1fl1	CM_WT	19	0.758089
r03c03f08p00-ch1sk1fk1fl1	CM_WT	20	0.820075
r03c03f08p00-ch1sk1fk1fl1	CM_WT	21	0.572
r03c03f08p00-ch1sk1fk1fl1	CM_WT	22	0.576408
r03c03f08p00-ch1sk1fk1fl1	CM_WT	23	0.45386
r03c03f08p00-ch1sk1fk1fl1	CM_WT	24	0.530729
r03c03f08p00-ch1sk1fk1fl1	CM_WT	25	0.675265
r03c03f09p00-ch1sk1fk1fl1	CM_WT	1	0.785093
r03c03f09p00-ch1sk1fk1fl1	CM_WT	2	0.821531
r03c03f09p00-ch1sk1fk1fl1	CM_WT	3	0.748612
r03c03f09p00-ch1sk1fk1fl1	CM_WT	4	0.826965
r03c03f09p00-ch1sk1fk1fl1	CM_WT	5	0.823383
r03c03f09p00-ch1sk1fk1fl1	CM_WT	6	0.808074
r03c03f09p00-ch1sk1fk1fl1	CM_WT	7	0.772497
r03c03f09p00-ch1sk1fk1fl1	CM_WT	8	0.776196
r03c03f09p00-ch1sk1fk1fl1	CM_WT	9	0.799553
r03c03f09p00-ch1sk1fk1fl1	CM_WT	10	0.819457
r03c03f09p00-ch1sk1fk1fl1	CM_WT	11	0.809509
r03c03f09p00-ch1sk1fk1fl1	CM_WT	12	0.778238
r03c03f09p00-ch1sk1fk1fl1	CM_WT	13	0.83231
r03c03f09p00-ch1sk1fk1fl1	CM_WT	14	0.79991
r03c03f09p00-ch1sk1fk1fl1	CM_WT	15	0.775316
r03c03f09p00-ch1sk1fk1fl1	CM_WT	16	0.827947
r03c03f09p00-ch1sk1fk1fl1	CM_WT	17	0.789324
r03c03f09p00-ch1sk1fk1fl1	CM_WT	18	0.810041
r03c03f09p00-ch1sk1fk1fl1	CM_WT	19	0.83026
r03c03f09p00-ch1sk1fk1fl1	CM_WT	20	0.785816
r03c03f09p00-ch1sk1fk1fl1	CM_WT	21	0.798715
r03c03f09p00-ch1sk1fk1fl1	CM_WT	22	0.826102
r03c03f09p00-ch1sk1fk1fl1	CM_WT	23	0.822484
r03c03f09p00-ch1sk1fk1fl1	CM_WT	24	0.821805
r03c03f09p00-ch1sk1fk1fl1	CM_WT	25	0.782575
r03c03f09p00-ch1sk1fk1fl1	CM_WT	26	0.757123
r03c03f09p00-ch1sk1fk1fl1	CM_WT	27	0.807994
r03c03f09p00-ch1sk1fk1fl1	CM_WT	28	0.83525
r03c03f09p00-ch1sk1fk1fl1	CM_WT	29	0.589339
r03c03f09p00-ch1sk1fk1fl1	CM_WT	30	0.796178
r03c03f09p00-ch1sk1fk1fl1	CM_WT	31	0.698245
r03c03f09p00-ch1sk1fk1fl1	CM_WT	32	0.77113
r03c03f09p00-ch1sk1fk1fl1	CM_WT	33	0.749882
r03c03f09p00-ch1sk1fk1fl1	CM_WT	34	0.781412
r03c03f09p00-ch1sk1fk1fl1	CM_WT	35	0.782611
r03c03f09p00-ch1sk1fk1fl1	CM_WT	36	0.815074
r03c03f09p00-ch1sk1fk1fl1	CM_WT	37	0.758064
r03c03f09p00-ch1sk1fk1fl1	CM_WT	38	0.813024
r03c03f09p00-ch1sk1fk1fl1	CM_WT	39	0.614643
r03c03f09p00-ch1sk1fk1fl1	CM_WT	40	0.752713
r03c03f09p00-ch1sk1fk1fl1	CM_WT	41	0.426444
r03c03f09p00-ch1sk1fk1fl1	CM_WT	42	0.640885
r03c03f09p00-ch1sk1fk1fl1	CM_WT	43	0.736379
r03c03f09p00-ch1sk1fk1fl1	CM_WT	44	0.422405
r03c03f09p00-ch1sk1fk1fl1	CM_WT	45	0.796262
r03c03f09p00-ch1sk1fk1fl1	CM_WT	46	0.579301
r03c03f10p00-ch1sk1fk1fl1	CM_WT	1	0.81735
r03c03f10p00-ch1sk1fk1fl1	CM_WT	2	0.799945
r03c03f10p00-ch1sk1fk1fl1	CM_WT	3	0.805173
r03c03f10p00-ch1sk1fk1fl1	CM_WT	4	0.796687
r03c03f10p00-ch1sk1fk1fl1	CM_WT	5	0.820153
r03c03f10p00-ch1sk1fk1fl1	CM_WT	6	0.719941
r03c03f10p00-ch1sk1fk1fl1	CM_WT	7	0.840659
r03c03f10p00-ch1sk1fk1fl1	CM_WT	8	0.572213
r03c03f10p00-ch1sk1fk1fl1	CM_WT	9	0.787271
r03c03f10p00-ch1sk1fk1fl1	CM_WT	10	0.85977
r03c03f10p00-ch1sk1fk1fl1	CM_WT	11	0.816806
r03c03f10p00-ch1sk1fk1fl1	CM_WT	12	0.814189
r03c03f10p00-ch1sk1fk1fl1	CM_WT	13	0.816224
r03c03f10p00-ch1sk1fk1fl1	CM_WT	14	0.748447
r03c03f10p00-ch1sk1fk1fl1	CM_WT	15	0.719078
r03c03f11p00-ch1sk1fk1fl1	CM_WT	1	0.734723
r03c03f11p00-ch1sk1fk1fl1	CM_WT	2	0.82046
r03c03f11p00-ch1sk1fk1fl1	CM_WT	3	0.760763
r03c03f11p00-ch1sk1fk1fl1	CM_WT	4	0.815667
r03c03f11p00-ch1sk1fk1fl1	CM_WT	5	0.836013
r03c03f11p00-ch1sk1fk1fl1	CM_WT	6	0.810036
r03c03f11p00-ch1sk1fk1fl1	CM_WT	7	0.784679
r03c03f11p00-ch1sk1fk1fl1	CM_WT	8	0.823853
r03c03f11p00-ch1sk1fk1fl1	CM_WT	9	0.796881
r03c03f11p00-ch1sk1fk1fl1	CM_WT	10	0.794228
r03c03f11p00-ch1sk1fk1fl1	CM_WT	11	0.761944
r03c03f11p00-ch1sk1fk1fl1	CM_WT	12	0.814022
r03c03f11p00-ch1sk1fk1fl1	CM_WT	13	0.816605
r03c03f11p00-ch1sk1fk1fl1	CM_WT	14	0.79287
r03c03f11p00-ch1sk1fk1fl1	CM_WT	15	0.805207
r03c03f11p00-ch1sk1fk1fl1	CM_WT	16	0.800304
r03c03f11p00-ch1sk1fk1fl1	CM_WT	17	0.8099
r03c03f11p00-ch1sk1fk1fl1	CM_WT	18	0.778068
r03c03f11p00-ch1sk1fk1fl1	CM_WT	19	0.773622
r03c03f11p00-ch1sk1fk1fl1	CM_WT	20	0.808064
r03c03f11p00-ch1sk1fk1fl1	CM_WT	21	0.504762
r03c03f11p00-ch1sk1fk1fl1	CM_WT	22	0.75681
r03c03f11p00-ch1sk1fk1fl1	CM_WT	23	0.566335
r03c03f11p00-ch1sk1fk1fl1	CM_WT	24	0.764711
r03c03f11p00-ch1sk1fk1fl1	CM_WT	25	0.737125
r03c03f11p00-ch1sk1fk1fl1	CM_WT	26	0.796448
r03c03f11p00-ch1sk1fk1fl1	CM_WT	27	0.725973
r03c03f11p00-ch1sk1fk1fl1	CM_WT	28	0.510205
r03c03f11p00-ch1sk1fk1fl1	CM_WT	29	0.606798
r03c03f11p00-ch1sk1fk1fl1	CM_WT	30	0.634469
r03c03f12p00-ch1sk1fk1fl1	CM_WT	1	0.813679
r03c03f12p00-ch1sk1fk1fl1	CM_WT	2	0.827623
r03c03f12p00-ch1sk1fk1fl1	CM_WT	3	0.842515
r03c03f12p00-ch1sk1fk1fl1	CM_WT	4	0.810077
r03c03f12p00-ch1sk1fk1fl1	CM_WT	5	0.80646
r03c03f12p00-ch1sk1fk1fl1	CM_WT	6	0.778232
r03c03f12p00-ch1sk1fk1fl1	CM_WT	7	0.80167
r03c03f12p00-ch1sk1fk1fl1	CM_WT	8	0.811083
r03c03f12p00-ch1sk1fk1fl1	CM_WT	9	0.802653
r03c03f12p00-ch1sk1fk1fl1	CM_WT	10	0.812627
r03c03f12p00-ch1sk1fk1fl1	CM_WT	11	0.772289
r03c03f12p00-ch1sk1fk1fl1	CM_WT	12	0.747165
r03c03f12p00-ch1sk1fk1fl1	CM_WT	13	0.76676
r03c03f12p00-ch1sk1fk1fl1	CM_WT	14	0.825701
r03c03f12p00-ch1sk1fk1fl1	CM_WT	15	0.726221
r03c03f12p00-ch1sk1fk1fl1	CM_WT	16	0.802625
r03c03f12p00-ch1sk1fk1fl1	CM_WT	17	0.800652
r03c03f12p00-ch1sk1fk1fl1	CM_WT	18	0.762222
r03c03f12p00-ch1sk1fk1fl1	CM_WT	19	0.823921
r03c03f12p00-ch1sk1fk1fl1	CM_WT	20	0.805094
r03c03f12p00-ch1sk1fk1fl1	CM_WT	21	0.779465
r03c03f12p00-ch1sk1fk1fl1	CM_WT	22	0.785711
r03c03f12p00-ch1sk1fk1fl1	CM_WT	23	0.781511
r03c03f12p00-ch1sk1fk1fl1	CM_WT	24	0.822135
r03c03f12p00-ch1sk1fk1fl1	CM_WT	25	0.603026
r03c03f12p00-ch1sk1fk1fl1	CM_WT	26	0.561194
r03c03f12p00-ch1sk1fk1fl1	CM_WT	27	0.473815
r03c03f12p00-ch1sk1fk1fl1	CM_WT	28	0.826051
r03c03f13p00-ch1sk1fk1fl1	CM_WT	1	0.788619
r03c03f13p00-ch1sk1fk1fl1	CM_WT	2	0.815532
r03c03f13p00-ch1sk1fk1fl1	CM_WT	3	0.814849
r03c03f13p00-ch1sk1fk1fl1	CM_WT	4	0.786153
r03c03f13p00-ch1sk1fk1fl1	CM_WT	5	0.844868
r03c03f13p00-ch1sk1fk1fl1	CM_WT	6	0.824897
r03c03f13p00-ch1sk1fk1fl1	CM_WT	7	0.749258
r03c03f13p00-ch1sk1fk1fl1	CM_WT	8	0.845523
r03c03f13p00-ch1sk1fk1fl1	CM_WT	9	0.806632
r03c03f13p00-ch1sk1fk1fl1	CM_WT	10	0.724043
r03c03f13p00-ch1sk1fk1fl1	CM_WT	11	0.819858
r03c03f13p00-ch1sk1fk1fl1	CM_WT	12	0.788872
r03c03f13p00-ch1sk1fk1fl1	CM_WT	13	0.820037
r03c03f13p00-ch1sk1fk1fl1	CM_WT	14	0.772375
r03c03f13p00-ch1sk1fk1fl1	CM_WT	15	0.833184
r03c03f13p00-ch1sk1fk1fl1	CM_WT	16	0.826578
r03c03f13p00-ch1sk1fk1fl1	CM_WT	17	0.834593
r03c03f13p00-ch1sk1fk1fl1	CM_WT	18	0.809668
r03c03f13p00-ch1sk1fk1fl1	CM_WT	19	0.637649
r03c03f13p00-ch1sk1fk1fl1	CM_WT	20	0.514085
r03c03f13p00-ch1sk1fk1fl1	CM_WT	21	0.826729
r03c03f14p00-ch1sk1fk1fl1	CM_WT	1	0.824906
r03c03f14p00-ch1sk1fk1fl1	CM_WT	2	0.82629
r03c03f14p00-ch1sk1fk1fl1	CM_WT	3	0.785204
r03c03f14p00-ch1sk1fk1fl1	CM_WT	4	0.566075
r03c03f14p00-ch1sk1fk1fl1	CM_WT	5	0.827215
r03c03f14p00-ch1sk1fk1fl1	CM_WT	6	0.827193
r03c03f14p00-ch1sk1fk1fl1	CM_WT	7	0.825335
r03c03f14p00-ch1sk1fk1fl1	CM_WT	8	0.763112
r03c03f14p00-ch1sk1fk1fl1	CM_WT	9	0.822743
r03c03f14p00-ch1sk1fk1fl1	CM_WT	10	0.760651
r03c03f14p00-ch1sk1fk1fl1	CM_WT	11	0.785888
r03c03f14p00-ch1sk1fk1fl1	CM_WT	12	0.614805
r03c03f14p00-ch1sk1fk1fl1	CM_WT	13	0.575471
r03c03f14p00-ch1sk1fk1fl1	CM_WT	14	0.541828
r03c03f14p00-ch1sk1fk1fl1	CM_WT	15	0.349396
r03c03f14p00-ch1sk1fk1fl1	CM_WT	16	0.588664
r03c03f14p00-ch1sk1fk1fl1	CM_WT	17	0.61656
r03c03f15p00-ch1sk1fk1fl1	CM_WT	1	0.800402
r03c03f15p00-ch1sk1fk1fl1	CM_WT	2	0.761406
r03c03f15p00-ch1sk1fk1fl1	CM_WT	3	0.77161
r03c03f15p00-ch1sk1fk1fl1	CM_WT	4	0.812755
r03c03f15p00-ch1sk1fk1fl1	CM_WT	5	0.754832
r03c03f15p00-ch1sk1fk1fl1	CM_WT	6	0.741521
r03c03f15p00-ch1sk1fk1fl1	CM_WT	7	0.809954
r03c03f15p00-ch1sk1fk1fl1	CM_WT	8	0.774737
r03c03f15p00-ch1sk1fk1fl1	CM_WT	9	0.812464
r03c03f15p00-ch1sk1fk1fl1	CM_WT	10	0.78924
r03c03f15p00-ch1sk1fk1fl1	CM_WT	11	0.817767
r03c03f15p00-ch1sk1fk1fl1	CM_WT	12	0.806873
r03c03f15p00-ch1sk1fk1fl1	CM_WT	13	0.827113
r03c03f15p00-ch1sk1fk1fl1	CM_WT	14	0.806184
r03c03f15p00-ch1sk1fk1fl1	CM_WT	15	0.801243
r03c03f15p00-ch1sk1fk1fl1	CM_WT	16	0.804459
r03c03f15p00-ch1sk1fk1fl1	CM_WT	17	0.432948
r03c03f15p00-ch1sk1fk1fl1	CM_WT	18	0.789759
r03c03f15p00-ch1sk1fk1fl1	CM_WT	19	0.801214
r03c03f15p00-ch1sk1fk1fl1	CM_WT	20	0.833124
r03c03f15p00-ch1sk1fk1fl1	CM_WT	21	0.823354
r03c03f15p00-ch1sk1fk1fl1	CM_WT	22	0.734993
r03c03f15p00-ch1sk1fk1fl1	CM_WT	23	0.754374
r03c03f15p00-ch1sk1fk1fl1	CM_WT	24	0.801385
r03c03f15p00-ch1sk1fk1fl1	CM_WT	25	0.810784
r03c03f15p00-ch1sk1fk1fl1	CM_WT	26	0.812547
r03c03f15p00-ch1sk1fk1fl1	CM_WT	27	0.828656
r03c03f15p00-ch1sk1fk1fl1	CM_WT	28	0.750611
r03c03f15p00-ch1sk1fk1fl1	CM_WT	29	0.735773
r03c03f15p00-ch1sk1fk1fl1	CM_WT	30	0.822856
r03c03f15p00-ch1sk1fk1fl1	CM_WT	31	0.802911
r03c03f15p00-ch1sk1fk1fl1	CM_WT	32	0.556551
r03c03f15p00-ch1sk1fk1fl1	CM_WT	33	0.815006
r03c03f15p00-ch1sk1fk1fl1	CM_WT	34	0.582013
r03c03f15p00-ch1sk1fk1fl1	CM_WT	35	0.386017
r03c03f15p00-ch1sk1fk1fl1	CM_WT	36	0.434692
r03c03f15p00-ch1sk1fk1fl1	CM_WT	37	0.449028
r03c03f15p00-ch1sk1fk1fl1	CM_WT	38	0.818653
r03c03f16p00-ch1sk1fk1fl1	CM_WT	1	0.821203
r03c03f16p00-ch1sk1fk1fl1	CM_WT	2	0.814381
r03c03f16p00-ch1sk1fk1fl1	CM_WT	3	0.799893
r03c03f16p00-ch1sk1fk1fl1	CM_WT	4	0.808632
r03c03f16p00-ch1sk1fk1fl1	CM_WT	5	0.811523
r03c03f16p00-ch1sk1fk1fl1	CM_WT	6	0.811504
r03c03f16p00-ch1sk1fk1fl1	CM_WT	7	0.821879
r03c03f16p00-ch1sk1fk1fl1	CM_WT	8	0.818355
r03c03f16p00-ch1sk1fk1fl1	CM_WT	9	0.833018
r03c03f16p00-ch1sk1fk1fl1	CM_WT	10	0.816412
r03c03f16p00-ch1sk1fk1fl1	CM_WT	11	0.83028
r03c03f16p00-ch1sk1fk1fl1	CM_WT	12	0.781797
r03c03f16p00-ch1sk1fk1fl1	CM_WT	13	0.816703
r03c03f16p00-ch1sk1fk1fl1	CM_WT	14	0.768879
r03c03f16p00-ch1sk1fk1fl1	CM_WT	15	0.772573
r03c03f16p00-ch1sk1fk1fl1	CM_WT	16	0.713666
r03c03f16p00-ch1sk1fk1fl1	CM_WT	17	0.775887
r03c03f16p00-ch1sk1fk1fl1	CM_WT	18	0.81163
r03c03f16p00-ch1sk1fk1fl1	CM_WT	19	0.762153
r03c03f16p00-ch1sk1fk1fl1	CM_WT	20	0.728933
r03c03f16p00-ch1sk1fk1fl1	CM_WT	21	0.41772
r03c03f16p00-ch1sk1fk1fl1	CM_WT	22	0.555184
r03c03f16p00-ch1sk1fk1fl1	CM_WT	23	0.661181
r03c03f16p00-ch1sk1fk1fl1	CM_WT	24	0.567034
r03c03f17p00-ch1sk1fk1fl1	CM_WT	1	0.823589
r03c03f17p00-ch1sk1fk1fl1	CM_WT	2	0.774721
r03c03f17p00-ch1sk1fk1fl1	CM_WT	3	0.800533
r03c03f17p00-ch1sk1fk1fl1	CM_WT	4	0.811806
r03c03f17p00-ch1sk1fk1fl1	CM_WT	5	0.808908
r03c03f17p00-ch1sk1fk1fl1	CM_WT	6	0.803509
r03c03f17p00-ch1sk1fk1fl1	CM_WT	7	0.706846
r03c03f17p00-ch1sk1fk1fl1	CM_WT	8	0.75153
r03c03f17p00-ch1sk1fk1fl1	CM_WT	9	0.817545
r03c03f17p00-ch1sk1fk1fl1	CM_WT	10	0.823085
r03c03f17p00-ch1sk1fk1fl1	CM_WT	11	0.763716
r03c03f17p00-ch1sk1fk1fl1	CM_WT	12	0.804489
r03c03f17p00-ch1sk1fk1fl1	CM_WT	13	0.822223
r03c03f17p00-ch1sk1fk1fl1	CM_WT	14	0.787761
r03c03f17p00-ch1sk1fk1fl1	CM_WT	15	0.733164
r03c03f17p00-ch1sk1fk1fl1	CM_WT	16	0.794323
r03c03f17p00-ch1sk1fk1fl1	CM_WT	17	0.714927
r03c03f17p00-ch1sk1fk1fl1	CM_WT	18	0.59032
r03c03f17p00-ch1sk1fk1fl1	CM_WT	19	0.818258
r03c03f17p00-ch1sk1fk1fl1	CM_WT	20	0.805128
r03c03f17p00-ch1sk1fk1fl1	CM_WT	21	0.727904
r03c03f17p00-ch1sk1fk1fl1	CM_WT	22	0.769587
r03c03f17p00-ch1sk1fk1fl1	CM_WT	23	0.815311
r03c03f17p00-ch1sk1fk1fl1	CM_WT	24	0.698035
r03c03f17p00-ch1sk1fk1fl1	CM_WT	25	0.8059
r03c03f17p00-ch1sk1fk1fl1	CM_WT	26	0.826277
r03c03f17p00-ch1sk1fk1fl1	CM_WT	27	0.737055
r03c03f17p00-ch1sk1fk1fl1	CM_WT	28	0.803797
r03c03f17p00-ch1sk1fk1fl1	CM_WT	29	0.801816
r03c03f17p00-ch1sk1fk1fl1	CM_WT	30	0.741145
r03c03f17p00-ch1sk1fk1fl1	CM_WT	31	0.785247
r03c03f17p00-ch1sk1fk1fl1	CM_WT	32	0.745146
r03c03f17p00-ch1sk1fk1fl1	CM_WT	33	0.556298
r03c03f17p00-ch1sk1fk1fl1	CM_WT	34	0.592935
r03c03f17p00-ch1sk1fk1fl1	CM_WT	35	0.739258
r03c03f17p00-ch1sk1fk1fl1	CM_WT	36	0.818249
r03c03f17p00-ch1sk1fk1fl1	CM_WT	37	0.696725
r03c03f17p00-ch1sk1fk1fl1	CM_WT	38	0.711131
r03c03f17p00-ch1sk1fk1fl1	CM_WT	39	0.732204
r03c03f17p00-ch1sk1fk1fl1	CM_WT	40	0.783313
r03c03f17p00-ch1sk1fk1fl1	CM_WT	41	0.719942
r03c03f17p00-ch1sk1fk1fl1	CM_WT	42	0.496588
r03c03f18p00-ch1sk1fk1fl1	CM_WT	1	0.827145
r03c03f18p00-ch1sk1fk1fl1	CM_WT	2	0.737377
r03c03f18p00-ch1sk1fk1fl1	CM_WT	3	0.790682
r03c03f18p00-ch1sk1fk1fl1	CM_WT	4	0.756637
r03c03f18p00-ch1sk1fk1fl1	CM_WT	5	0.749726
r03c03f18p00-ch1sk1fk1fl1	CM_WT	6	0.791756
r03c03f18p00-ch1sk1fk1fl1	CM_WT	7	0.837639
r03c03f18p00-ch1sk1fk1fl1	CM_WT	8	0.790847
r03c03f18p00-ch1sk1fk1fl1	CM_WT	9	0.797405
r03c03f18p00-ch1sk1fk1fl1	CM_WT	10	0.827497
r03c03f18p00-ch1sk1fk1fl1	CM_WT	11	0.787923
r03c03f18p00-ch1sk1fk1fl1	CM_WT	12	0.805452
r03c03f18p00-ch1sk1fk1fl1	CM_WT	13	0.791252
r03c03f18p00-ch1sk1fk1fl1	CM_WT	14	0.806211
r03c03f18p00-ch1sk1fk1fl1	CM_WT	15	0.794371
r03c03f18p00-ch1sk1fk1fl1	CM_WT	16	0.791574
r03c03f18p00-ch1sk1fk1fl1	CM_WT	17	0.812064
r03c03f18p00-ch1sk1fk1fl1	CM_WT	18	0.785039
r03c03f18p00-ch1sk1fk1fl1	CM_WT	19	0.702108
r03c03f18p00-ch1sk1fk1fl1	CM_WT	20	0.822747
r03c03f18p00-ch1sk1fk1fl1	CM_WT	21	0.711652
r03c03f18p00-ch1sk1fk1fl1	CM_WT	22	0.80822
r03c03f18p00-ch1sk1fk1fl1	CM_WT	23	0.721068
r03c03f18p00-ch1sk1fk1fl1	CM_WT	24	0.766159
r03c03f18p00-ch1sk1fk1fl1	CM_WT	25	0.66038
r03c03f18p00-ch1sk1fk1fl1	CM_WT	26	0.738165
r03c03f18p00-ch1sk1fk1fl1	CM_WT	27	0.760689
r03c03f18p00-ch1sk1fk1fl1	CM_WT	28	0.791246
r03c03f18p00-ch1sk1fk1fl1	CM_WT	29	0.774955
r03c03f18p00-ch1sk1fk1fl1	CM_WT	30	0.602336
r03c03f18p00-ch1sk1fk1fl1	CM_WT	31	0.710925
r03c03f18p00-ch1sk1fk1fl1	CM_WT	32	0.727881
r03c03f18p00-ch1sk1fk1fl1	CM_WT	33	0.525037
r03c03f18p00-ch1sk1fk1fl1	CM_WT	34	0.762174
r03c03f18p00-ch1sk1fk1fl1	CM_WT	35	0.685724
r03c03f18p00-ch1sk1fk1fl1	CM_WT	36	0.770977
r03c03f18p00-ch1sk1fk1fl1	CM_WT	37	0.310253
r03c03f18p00-ch1sk1fk1fl1	CM_WT	38	0.263778
r03c03f19p00-ch1sk1fk1fl1	CM_WT	1	0.821324
r03c03f19p00-ch1sk1fk1fl1	CM_WT	2	0.799566
r03c03f19p00-ch1sk1fk1fl1	CM_WT	3	0.796787
r03c03f19p00-ch1sk1fk1fl1	CM_WT	4	0.779392
r03c03f19p00-ch1sk1fk1fl1	CM_WT	5	0.78291
r03c03f19p00-ch1sk1fk1fl1	CM_WT	6	0.822757
r03c03f19p00-ch1sk1fk1fl1	CM_WT	7	0.80192
r03c03f19p00-ch1sk1fk1fl1	CM_WT	8	0.816161
r03c03f19p00-ch1sk1fk1fl1	CM_WT	9	0.674734
r03c03f19p00-ch1sk1fk1fl1	CM_WT	10	0.834073
r03c03f19p00-ch1sk1fk1fl1	CM_WT	11	0.630726
r03c03f19p00-ch1sk1fk1fl1	CM_WT	12	0.799885
r03c03f19p00-ch1sk1fk1fl1	CM_WT	13	0.83921
r03c03f19p00-ch1sk1fk1fl1	CM_WT	14	0.800882
r03c03f19p00-ch1sk1fk1fl1	CM_WT	15	0.755214
r03c03f19p00-ch1sk1fk1fl1	CM_WT	16	0.435646
r03c03f19p00-ch1sk1fk1fl1	CM_WT	17	0.781131
r03c03f19p00-ch1sk1fk1fl1	CM_WT	18	0.813849
r03c03f19p00-ch1sk1fk1fl1	CM_WT	19	0.798567
r03c03f19p00-ch1sk1fk1fl1	CM_WT	20	0.769454
r03c03f19p00-ch1sk1fk1fl1	CM_WT	21	0.790265
r03c03f19p00-ch1sk1fk1fl1	CM_WT	22	0.810155
r03c03f19p00-ch1sk1fk1fl1	CM_WT	23	0.836921
r03c03f19p00-ch1sk1fk1fl1	CM_WT	24	0.806102
r03c03f19p00-ch1sk1fk1fl1	CM_WT	25	0.649103
r03c03f19p00-ch1sk1fk1fl1	CM_WT	26	0.690335
r03c03f20p00-ch1sk1fk1fl1	CM_WT	1	0.835186
r03c03f20p00-ch1sk1fk1fl1	CM_WT	2	0.813577
r03c03f20p00-ch1sk1fk1fl1	CM_WT	3	0.718034
r03c03f20p00-ch1sk1fk1fl1	CM_WT	4	0.803045
r03c03f20p00-ch1sk1fk1fl1	CM_WT	5	0.764475
r03c03f20p00-ch1sk1fk1fl1	CM_WT	6	0.814077
r03c03f20p00-ch1sk1fk1fl1	CM_WT	7	0.809278
r03c03f20p00-ch1sk1fk1fl1	CM_WT	8	0.826136
r03c03f20p00-ch1sk1fk1fl1	CM_WT	9	0.783186
r03c03f20p00-ch1sk1fk1fl1	CM_WT	10	0.801669
r03c03f20p00-ch1sk1fk1fl1	CM_WT	11	0.818269
r03c03f20p00-ch1sk1fk1fl1	CM_WT	12	0.817877
r03c03f20p00-ch1sk1fk1fl1	CM_WT	13	0.825014
r03c03f20p00-ch1sk1fk1fl1	CM_WT	14	0.798252
r03c03f20p00-ch1sk1fk1fl1	CM_WT	15	0.765481
r03c03f20p00-ch1sk1fk1fl1	CM_WT	16	0.730326
r03c03f20p00-ch1sk1fk1fl1	CM_WT	17	0.792293
r03c03f20p00-ch1sk1fk1fl1	CM_WT	18	0.755283
r03c03f20p00-ch1sk1fk1fl1	CM_WT	19	0.746682
r03c03f20p00-ch1sk1fk1fl1	CM_WT	20	0.783829
r03c03f20p00-ch1sk1fk1fl1	CM_WT	21	0.826705
r03c03f20p00-ch1sk1fk1fl1	CM_WT	22	0.779079
r03c03f20p00-ch1sk1fk1fl1	CM_WT	23	0.729859
r03c03f20p00-ch1sk1fk1fl1	CM_WT	24	0.820584
r03c03f20p00-ch1sk1fk1fl1	CM_WT	25	0.670242
r03c03f20p00-ch1sk1fk1fl1	CM_WT	26	0.552738
r03c03f20p00-ch1sk1fk1fl1	CM_WT	27	0.761348
r03c03f20p00-ch1sk1fk1fl1	CM_WT	28	0.722743
r03c03f20p00-ch1sk1fk1fl1	CM_WT	29	0.690356
r03c03f20p00-ch1sk1fk1fl1	CM_WT	30	0.695585
r03c03f20p00-ch1sk1fk1fl1	CM_WT	31	0.848965
r03c03f20p00-ch1sk1fk1fl1	CM_WT	32	0.729557
r03c03f21p00-ch1sk1fk1fl1	CM_WT	1	0.839956
r03c03f21p00-ch1sk1fk1fl1	CM_WT	2	0.822011
r03c03f21p00-ch1sk1fk1fl1	CM_WT	3	0.758356
r03c03f21p00-ch1sk1fk1fl1	CM_WT	4	0.811044
r03c03f21p00-ch1sk1fk1fl1	CM_WT	5	0.754799
r03c03f21p00-ch1sk1fk1fl1	CM_WT	6	0.805363
r03c03f21p00-ch1sk1fk1fl1	CM_WT	7	0.816916
r03c03f21p00-ch1sk1fk1fl1	CM_WT	8	0.828976
r03c03f21p00-ch1sk1fk1fl1	CM_WT	9	0.812174
r03c03f21p00-ch1sk1fk1fl1	CM_WT	10	0.819847
r03c03f21p00-ch1sk1fk1fl1	CM_WT	11	0.7801
r03c03f21p00-ch1sk1fk1fl1	CM_WT	12	0.831891
r03c03f21p00-ch1sk1fk1fl1	CM_WT	13	0.821119
r03c03f21p00-ch1sk1fk1fl1	CM_WT	14	0.763978
r03c03f21p00-ch1sk1fk1fl1	CM_WT	15	0.809233
r03c03f21p00-ch1sk1fk1fl1	CM_WT	16	0.757223
r03c03f21p00-ch1sk1fk1fl1	CM_WT	17	0.809846
r03c03f21p00-ch1sk1fk1fl1	CM_WT	18	0.833516
r03c03f21p00-ch1sk1fk1fl1	CM_WT	19	0.794715
r03c03f21p00-ch1sk1fk1fl1	CM_WT	20	0.818203
r03c03f21p00-ch1sk1fk1fl1	CM_WT	21	0.743744
r03c03f21p00-ch1sk1fk1fl1	CM_WT	22	0.667552
r03c03f21p00-ch1sk1fk1fl1	CM_WT	23	0.792143
r03c03f21p00-ch1sk1fk1fl1	CM_WT	24	0.804054
r03c03f21p00-ch1sk1fk1fl1	CM_WT	25	0.645624
r03c03f21p00-ch1sk1fk1fl1	CM_WT	26	0.807511
r03c03f21p00-ch1sk1fk1fl1	CM_WT	27	0.490196
r03c03f21p00-ch1sk1fk1fl1	CM_WT	28	0.753557
r03c03f21p00-ch1sk1fk1fl1	CM_WT	29	0.531643
r03c03f21p00-ch1sk1fk1fl1	CM_WT	30	0.461716
r03c03f21p00-ch1sk1fk1fl1	CM_WT	31	0.63671
r03c03f22p00-ch1sk1fk1fl1	CM_WT	1	0.827091
r03c03f22p00-ch1sk1fk1fl1	CM_WT	2	0.845381
r03c03f22p00-ch1sk1fk1fl1	CM_WT	3	0.806696
r03c03f22p00-ch1sk1fk1fl1	CM_WT	4	0.82684
r03c03f22p00-ch1sk1fk1fl1	CM_WT	5	0.801334
r03c03f22p00-ch1sk1fk1fl1	CM_WT	6	0.831322
r03c03f22p00-ch1sk1fk1fl1	CM_WT	7	0.814835
r03c03f22p00-ch1sk1fk1fl1	CM_WT	8	0.797022
r03c03f22p00-ch1sk1fk1fl1	CM_WT	9	0.811599
r03c03f22p00-ch1sk1fk1fl1	CM_WT	10	0.695362
r03c03f22p00-ch1sk1fk1fl1	CM_WT	11	0.793219
r03c03f22p00-ch1sk1fk1fl1	CM_WT	12	0.845798
r03c03f22p00-ch1sk1fk1fl1	CM_WT	13	0.777696
r03c03f22p00-ch1sk1fk1fl1	CM_WT	14	0.811192
r03c03f22p00-ch1sk1fk1fl1	CM_WT	15	0.823712
r03c03f22p00-ch1sk1fk1fl1	CM_WT	16	0.748992
r03c03f22p00-ch1sk1fk1fl1	CM_WT	17	0.789986
r03c03f22p00-ch1sk1fk1fl1	CM_WT	18	0.812313
r03c03f22p00-ch1sk1fk1fl1	CM_WT	19	0.801081
r03c03f22p00-ch1sk1fk1fl1	CM_WT	20	0.746282
r03c03f22p00-ch1sk1fk1fl1	CM_WT	21	0.751419
r03c03f22p00-ch1sk1fk1fl1	CM_WT	22	0.767725
r03c03f22p00-ch1sk1fk1fl1	CM_WT	23	0.770227
r03c03f22p00-ch1sk1fk1fl1	CM_WT	24	0.79254
r03c03f22p00-ch1sk1fk1fl1	CM_WT	25	0.75863
r03c03f22p00-ch1sk1fk1fl1	CM_WT	26	0.80147
r03c03f22p00-ch1sk1fk1fl1	CM_WT	27	0.752512
r03c03f22p00-ch1sk1fk1fl1	CM_WT	28	0.774856
r03c03f22p00-ch1sk1fk1fl1	CM_WT	29	0.761468
r03c03f22p00-ch1sk1fk1fl1	CM_WT	30	0.601418
r03c03f22p00-ch1sk1fk1fl1	CM_WT	31	0.765989
r03c03f22p00-ch1sk1fk1fl1	CM_WT	32	0.758324
r03c03f22p00-ch1sk1fk1fl1	CM_WT	33	0.764045
r03c03f22p00-ch1sk1fk1fl1	CM_WT	34	0.481673
r03c03f22p00-ch1sk1fk1fl1	CM_WT	35	0.803844
r03c03f22p00-ch1sk1fk1fl1	CM_WT	36	0.333071
r03c03f23p00-ch1sk1fk1fl1	CM_WT	1	0.810922
r03c03f23p00-ch1sk1fk1fl1	CM_WT	2	0.811867
r03c03f23p00-ch1sk1fk1fl1	CM_WT	3	0.820014
r03c03f23p00-ch1sk1fk1fl1	CM_WT	4	0.753772
r03c03f23p00-ch1sk1fk1fl1	CM_WT	5	0.817965
r03c03f23p00-ch1sk1fk1fl1	CM_WT	6	0.825489
r03c03f23p00-ch1sk1fk1fl1	CM_WT	7	0.802761
r03c03f23p00-ch1sk1fk1fl1	CM_WT	8	0.787946
r03c03f23p00-ch1sk1fk1fl1	CM_WT	9	0.813687
r03c03f23p00-ch1sk1fk1fl1	CM_WT	10	0.668388
r03c03f23p00-ch1sk1fk1fl1	CM_WT	11	0.823912
r03c03f23p00-ch1sk1fk1fl1	CM_WT	12	0.761935
r03c03f23p00-ch1sk1fk1fl1	CM_WT	13	0.764542
r03c03f23p00-ch1sk1fk1fl1	CM_WT	14	0.807188
r03c03f23p00-ch1sk1fk1fl1	CM_WT	15	0.77579
r03c03f23p00-ch1sk1fk1fl1	CM_WT	16	0.687945
r03c03f23p00-ch1sk1fk1fl1	CM_WT	17	0.782992
r03c03f23p00-ch1sk1fk1fl1	CM_WT	18	0.823767
r03c03f23p00-ch1sk1fk1fl1	CM_WT	19	0.674189
r03c03f23p00-ch1sk1fk1fl1	CM_WT	20	0.742058
r03c03f23p00-ch1sk1fk1fl1	CM_WT	21	0.519742
r03c03f23p00-ch1sk1fk1fl1	CM_WT	22	0.682513
r03c03f23p00-ch1sk1fk1fl1	CM_WT	23	0.521743
r03c03f23p00-ch1sk1fk1fl1	CM_WT	24	0.79439
r03c03f23p00-ch1sk1fk1fl1	CM_WT	25	0.525359
r03c03f24p00-ch1sk1fk1fl1	CM_WT	1	0.818115
r03c03f24p00-ch1sk1fk1fl1	CM_WT	2	0.780998
r03c03f24p00-ch1sk1fk1fl1	CM_WT	3	0.803088
r03c03f24p00-ch1sk1fk1fl1	CM_WT	4	0.812475
r03c03f24p00-ch1sk1fk1fl1	CM_WT	5	0.808887
r03c03f24p00-ch1sk1fk1fl1	CM_WT	6	0.791336
r03c03f24p00-ch1sk1fk1fl1	CM_WT	7	0.672998
r03c03f24p00-ch1sk1fk1fl1	CM_WT	8	0.817986
r03c03f24p00-ch1sk1fk1fl1	CM_WT	9	0.702769
r03c03f24p00-ch1sk1fk1fl1	CM_WT	10	0.80857
r03c03f24p00-ch1sk1fk1fl1	CM_WT	11	0.822428
r03c03f24p00-ch1sk1fk1fl1	CM_WT	12	0.773265
r03c03f24p00-ch1sk1fk1fl1	CM_WT	13	0.791341
r03c03f24p00-ch1sk1fk1fl1	CM_WT	14	0.748193
r03c03f24p00-ch1sk1fk1fl1	CM_WT	15	0.710773
r03c03f24p00-ch1sk1fk1fl1	CM_WT	16	0.807145
r03c03f24p00-ch1sk1fk1fl1	CM_WT	17	0.760943
r03c03f24p00-ch1sk1fk1fl1	CM_WT	18	0.773811
r03c03f24p00-ch1sk1fk1fl1	CM_WT	19	0.802724
r03c03f24p00-ch1sk1fk1fl1	CM_WT	20	0.805656
r03c03f24p00-ch1sk1fk1fl1	CM_WT	21	0.797637
r03c03f24p00-ch1sk1fk1fl1	CM_WT	22	0.591769
r03c03f24p00-ch1sk1fk1fl1	CM_WT	23	0.70773
r03c03f24p00-ch1sk1fk1fl1	CM_WT	24	0.651198
r03c03f24p00-ch1sk1fk1fl1	CM_WT	25	0.726578
r03c03f24p00-ch1sk1fk1fl1	CM_WT	26	0.408201
r03c03f24p00-ch1sk1fk1fl1	CM_WT	27	0.553779
r03c03f24p00-ch1sk1fk1fl1	CM_WT	28	0.353469
r03c03f24p00-ch1sk1fk1fl1	CM_WT	29	0.613093
r03c03f24p00-ch1sk1fk1fl1	CM_WT	30	0.374887
r03c03f24p00-ch1sk1fk1fl1	CM_WT	31	0.75222
r03c03f24p00-ch1sk1fk1fl1	CM_WT	32	0.491334
r03c03f24p00-ch1sk1fk1fl1	CM_WT	33	0.740548
r03c03f25p00-ch1sk1fk1fl1	CM_WT	1	0.830312
r03c03f25p00-ch1sk1fk1fl1	CM_WT	2	0.786949
r03c03f25p00-ch1sk1fk1fl1	CM_WT	3	0.826108
r03c03f25p00-ch1sk1fk1fl1	CM_WT	4	0.818988
r03c03f25p00-ch1sk1fk1fl1	CM_WT	5	0.786752
r03c03f25p00-ch1sk1fk1fl1	CM_WT	6	0.80739
r03c03f25p00-ch1sk1fk1fl1	CM_WT	7	0.806112
r03c03f25p00-ch1sk1fk1fl1	CM_WT	8	0.810315
r03c03f25p00-ch1sk1fk1fl1	CM_WT	9	0.796855
r03c03f25p00-ch1sk1fk1fl1	CM_WT	10	0.775956
r03c03f25p00-ch1sk1fk1fl1	CM_WT	11	0.810576
r03c03f25p00-ch1sk1fk1fl1	CM_WT	12	0.81012
r03c03f25p00-ch1sk1fk1fl1	CM_WT	13	0.795984
r03c03f25p00-ch1sk1fk1fl1	CM_WT	14	0.742289
r03c03f25p00-ch1sk1fk1fl1	CM_WT	15	0.799219
r03c03f25p00-ch1sk1fk1fl1	CM_WT	16	0.770232
r03c03f25p00-ch1sk1fk1fl1	CM_WT	17	0.793052
r03c03f25p00-ch1sk1fk1fl1	CM_WT	18	0.823231
r03c03f25p00-ch1sk1fk1fl1	CM_WT	19	0.782725
r03c03f25p00-ch1sk1fk1fl1	CM_WT	20	0.793734
r03c03f25p00-ch1sk1fk1fl1	CM_WT	21	0.834463
r03c03f25p00-ch1sk1fk1fl1	CM_WT	22	0.704854
r03c03f25p00-ch1sk1fk1fl1	CM_WT	23	0.795129
r03c03f25p00-ch1sk1fk1fl1	CM_WT	24	0.730255
r03c03f25p00-ch1sk1fk1fl1	CM_WT	25	0.769224
r03c03f25p00-ch1sk1fk1fl1	CM_WT	26	0.776118
r03c03f25p00-ch1sk1fk1fl1	CM_WT	27	0.782781
r03c03f25p00-ch1sk1fk1fl1	CM_WT	28	0.745205
r03c03f25p00-ch1sk1fk1fl1	CM_WT	29	0.773159
r03c03f25p00-ch1sk1fk1fl1	CM_WT	30	0.710907
r03c03f25p00-ch1sk1fk1fl1	CM_WT	31	0.811095
r03c03f25p00-ch1sk1fk1fl1	CM_WT	32	0.605545
r03c03f25p00-ch1sk1fk1fl1	CM_WT	33	0.754751
r03c03f25p00-ch1sk1fk1fl1	CM_WT	34	0.369628
r03c03f25p00-ch1sk1fk1fl1	CM_WT	35	0.70646
r03c03f25p00-ch1sk1fk1fl1	CM_WT	36	0.708788
r03c03f25p00-ch1sk1fk1fl1	CM_WT	37	0.418325
r03c03f25p00-ch1sk1fk1fl1	CM_WT	38	0.725532
r03c03f25p00-ch1sk1fk1fl1	CM_WT	39	0.694666
r03c03f25p00-ch1sk1fk1fl1	CM_WT	40	0.551615
r03c03f25p00-ch1sk1fk1fl1	CM_WT	41	0.816806
r03c03f26p00-ch1sk1fk1fl1	CM_WT	1	0.791896
r03c03f26p00-ch1sk1fk1fl1	CM_WT	2	0.828432
r03c03f26p00-ch1sk1fk1fl1	CM_WT	3	0.81985
r03c03f26p00-ch1sk1fk1fl1	CM_WT	4	0.783152
r03c03f26p00-ch1sk1fk1fl1	CM_WT	5	0.817275
r03c03f26p00-ch1sk1fk1fl1	CM_WT	6	0.764612
r03c03f26p00-ch1sk1fk1fl1	CM_WT	7	0.792299
r03c03f26p00-ch1sk1fk1fl1	CM_WT	8	0.808789
r03c03f26p00-ch1sk1fk1fl1	CM_WT	9	0.78074
r03c03f26p00-ch1sk1fk1fl1	CM_WT	10	0.835082
r03c03f26p00-ch1sk1fk1fl1	CM_WT	11	0.76338
r03c03f26p00-ch1sk1fk1fl1	CM_WT	12	0.802883
r03c03f26p00-ch1sk1fk1fl1	CM_WT	13	0.707384
r03c03f26p00-ch1sk1fk1fl1	CM_WT	14	0.66106
r03c03f26p00-ch1sk1fk1fl1	CM_WT	15	0.784611
r03c03f26p00-ch1sk1fk1fl1	CM_WT	16	0.792866
r03c03f26p00-ch1sk1fk1fl1	CM_WT	17	0.825972
r03c03f26p00-ch1sk1fk1fl1	CM_WT	18	0.829314
r03c03f26p00-ch1sk1fk1fl1	CM_WT	19	0.794594
r03c03f26p00-ch1sk1fk1fl1	CM_WT	20	0.524221
r03c03f26p00-ch1sk1fk1fl1	CM_WT	21	0.707693
r03c03f26p00-ch1sk1fk1fl1	CM_WT	22	0.693892
r03c03f26p00-ch1sk1fk1fl1	CM_WT	23	0.646752
r03c03f27p00-ch1sk1fk1fl1	CM_WT	1	0.825763
r03c03f27p00-ch1sk1fk1fl1	CM_WT	2	0.783344
r03c03f27p00-ch1sk1fk1fl1	CM_WT	3	0.791865
r03c03f27p00-ch1sk1fk1fl1	CM_WT	4	0.809311
r03c03f27p00-ch1sk1fk1fl1	CM_WT	5	0.795331
r03c03f27p00-ch1sk1fk1fl1	CM_WT	6	0.832536
r03c03f27p00-ch1sk1fk1fl1	CM_WT	7	0.800749
r03c03f27p00-ch1sk1fk1fl1	CM_WT	8	0.719633
r03c03f27p00-ch1sk1fk1fl1	CM_WT	9	0.656479
r03c03f27p00-ch1sk1fk1fl1	CM_WT	10	0.789248
r03c03f27p00-ch1sk1fk1fl1	CM_WT	11	0.750015
r03c03f27p00-ch1sk1fk1fl1	CM_WT	12	0.80308
r03c03f27p00-ch1sk1fk1fl1	CM_WT	13	0.82825
r03c03f27p00-ch1sk1fk1fl1	CM_WT	14	0.716963
r03c03f27p00-ch1sk1fk1fl1	CM_WT	15	0.677553
r03c03f27p00-ch1sk1fk1fl1	CM_WT	16	0.614141
r03c03f27p00-ch1sk1fk1fl1	CM_WT	17	0.808032
r03c03f27p00-ch1sk1fk1fl1	CM_WT	18	0.522943
r03c03f27p00-ch1sk1fk1fl1	CM_WT	19	0.601199
r03c03f27p00-ch1sk1fk1fl1	CM_WT	20	0.631683
r03c03f27p00-ch1sk1fk1fl1	CM_WT	21	0.569418
r03c03f28p00-ch1sk1fk1fl1	CM_WT	1	0.781332
r03c03f28p00-ch1sk1fk1fl1	CM_WT	2	0.722177
r03c03f28p00-ch1sk1fk1fl1	CM_WT	3	0.807744
r03c03f28p00-ch1sk1fk1fl1	CM_WT	4	0.713883
r03c03f28p00-ch1sk1fk1fl1	CM_WT	5	0.78655
r03c03f28p00-ch1sk1fk1fl1	CM_WT	6	0.793037
r03c03f28p00-ch1sk1fk1fl1	CM_WT	7	0.709095
r03c03f28p00-ch1sk1fk1fl1	CM_WT	8	0.783399
r03c03f28p00-ch1sk1fk1fl1	CM_WT	9	0.740005
r03c03f28p00-ch1sk1fk1fl1	CM_WT	10	0.799864
r03c03f28p00-ch1sk1fk1fl1	CM_WT	11	0.81023
r03c03f28p00-ch1sk1fk1fl1	CM_WT	12	0.807176
r03c03f28p00-ch1sk1fk1fl1	CM_WT	13	0.77625
r03c03f28p00-ch1sk1fk1fl1	CM_WT	14	0.815363
r03c03f28p00-ch1sk1fk1fl1	CM_WT	15	0.795599
r03c03f28p00-ch1sk1fk1fl1	CM_WT	16	0.826262
r03c03f28p00-ch1sk1fk1fl1	CM_WT	17	0.800301
r03c03f28p00-ch1sk1fk1fl1	CM_WT	18	0.778509
r03c03f28p00-ch1sk1fk1fl1	CM_WT	19	0.796284
r03c03f28p00-ch1sk1fk1fl1	CM_WT	20	0.780751
r03c03f28p00-ch1sk1fk1fl1	CM_WT	21	0.787361
r03c03f28p00-ch1sk1fk1fl1	CM_WT	22	0.824862
r03c03f28p00-ch1sk1fk1fl1	CM_WT	23	0.797692
r03c03f28p00-ch1sk1fk1fl1	CM_WT	24	0.76342
r03c03f28p00-ch1sk1fk1fl1	CM_WT	25	0.806887
r03c03f28p00-ch1sk1fk1fl1	CM_WT	26	0.671887
r03c03f28p00-ch1sk1fk1fl1	CM_WT	27	0.751927
r03c03f28p00-ch1sk1fk1fl1	CM_WT	28	0.723935
r03c03f28p00-ch1sk1fk1fl1	CM_WT	29	0.484338
r03c03f28p00-ch1sk1fk1fl1	CM_WT	30	0.484944
r03c03f28p00-ch1sk1fk1fl1	CM_WT	31	0.600091
r03c03f28p00-ch1sk1fk1fl1	CM_WT	32	0.661996
r03c03f28p00-ch1sk1fk1fl1	CM_WT	33	0.482371
r03c03f29p00-ch1sk1fk1fl1	CM_WT	1	0.805894
r03c03f29p00-ch1sk1fk1fl1	CM_WT	2	0.78402
r03c03f29p00-ch1sk1fk1fl1	CM_WT	3	0.728276
r03c03f29p00-ch1sk1fk1fl1	CM_WT	4	0.806202
r03c03f29p00-ch1sk1fk1fl1	CM_WT	5	0.838843
r03c03f29p00-ch1sk1fk1fl1	CM_WT	6	0.773091
r03c03f29p00-ch1sk1fk1fl1	CM_WT	7	0.834915
r03c03f29p00-ch1sk1fk1fl1	CM_WT	8	0.788096
r03c03f29p00-ch1sk1fk1fl1	CM_WT	9	0.835152
r03c03f29p00-ch1sk1fk1fl1	CM_WT	10	0.803965
r03c03f29p00-ch1sk1fk1fl1	CM_WT	11	0.826115
r03c03f29p00-ch1sk1fk1fl1	CM_WT	12	0.814047
r03c03f29p00-ch1sk1fk1fl1	CM_WT	13	0.769081
r03c03f29p00-ch1sk1fk1fl1	CM_WT	14	0.765689
r03c03f29p00-ch1sk1fk1fl1	CM_WT	15	0.805297
r03c03f29p00-ch1sk1fk1fl1	CM_WT	16	0.692272
r03c03f29p00-ch1sk1fk1fl1	CM_WT	17	0.809176
r03c03f29p00-ch1sk1fk1fl1	CM_WT	18	0.826877
r03c03f29p00-ch1sk1fk1fl1	CM_WT	19	0.819282
r03c03f29p00-ch1sk1fk1fl1	CM_WT	20	0.842256
r03c03f29p00-ch1sk1fk1fl1	CM_WT	21	0.828874
r03c03f29p00-ch1sk1fk1fl1	CM_WT	22	0.828168
r03c03f29p00-ch1sk1fk1fl1	CM_WT	23	0.80724
r03c03f29p00-ch1sk1fk1fl1	CM_WT	24	0.79222
r03c03f29p00-ch1sk1fk1fl1	CM_WT	25	0.837337
r03c03f29p00-ch1sk1fk1fl1	CM_WT	26	0.785999
r03c03f29p00-ch1sk1fk1fl1	CM_WT	27	0.79565
r03c03f29p00-ch1sk1fk1fl1	CM_WT	28	0.753464
r03c03f29p00-ch1sk1fk1fl1	CM_WT	29	0.808739
r03c03f29p00-ch1sk1fk1fl1	CM_WT	30	0.78889
r03c03f29p00-ch1sk1fk1fl1	CM_WT	31	0.78133
r03c03f29p00-ch1sk1fk1fl1	CM_WT	32	0.815563
r03c03f29p00-ch1sk1fk1fl1	CM_WT	33	0.778934
r03c03f29p00-ch1sk1fk1fl1	CM_WT	34	0.742235
r03c03f29p00-ch1sk1fk1fl1	CM_WT	35	0.829454
r03c03f29p00-ch1sk1fk1fl1	CM_WT	36	0.775185
r03c03f29p00-ch1sk1fk1fl1	CM_WT	37	0.729275
r03c03f29p00-ch1sk1fk1fl1	CM_WT	38	0.623839
r03c03f29p00-ch1sk1fk1fl1	CM_WT	39	0.386502
r03c03f29p00-ch1sk1fk1fl1	CM_WT	40	0.834071
r03c03f29p00-ch1sk1fk1fl1	CM_WT	41	0.56323
r03c03f29p00-ch1sk1fk1fl1	CM_WT	42	0.79476
r03c03f29p00-ch1sk1fk1fl1	CM_WT	43	0.81498
r03c03f29p00-ch1sk1fk1fl1	CM_WT	44	0.784795
r03c03f29p00-ch1sk1fk1fl1	CM_WT	45	0.853491
r03c03f29p00-ch1sk1fk1fl1	CM_WT	46	0.670382
r03c03f30p00-ch1sk1fk1fl1	CM_WT	1	0.788418
r03c03f30p00-ch1sk1fk1fl1	CM_WT	2	0.814232
r03c03f30p00-ch1sk1fk1fl1	CM_WT	3	0.793007
r03c03f30p00-ch1sk1fk1fl1	CM_WT	4	0.806043
r03c03f30p00-ch1sk1fk1fl1	CM_WT	5	0.827228
r03c03f30p00-ch1sk1fk1fl1	CM_WT	6	0.786828
r03c03f30p00-ch1sk1fk1fl1	CM_WT	7	0.822053
r03c03f30p00-ch1sk1fk1fl1	CM_WT	8	0.781761
r03c03f30p00-ch1sk1fk1fl1	CM_WT	9	0.78648
r03c03f30p00-ch1sk1fk1fl1	CM_WT	10	0.709899
r03c03f30p00-ch1sk1fk1fl1	CM_WT	11	0.810113
r03c03f30p00-ch1sk1fk1fl1	CM_WT	12	0.828799
r03c03f30p00-ch1sk1fk1fl1	CM_WT	13	0.793413
r03c03f30p00-ch1sk1fk1fl1	CM_WT	14	0.799494
r03c03f30p00-ch1sk1fk1fl1	CM_WT	15	0.766293
r03c03f30p00-ch1sk1fk1fl1	CM_WT	16	0.668219
r03c03f30p00-ch1sk1fk1fl1	CM_WT	17	0.764195
r03c03f30p00-ch1sk1fk1fl1	CM_WT	18	0.814274
r03c03f30p00-ch1sk1fk1fl1	CM_WT	19	0.818732
r03c03f30p00-ch1sk1fk1fl1	CM_WT	20	0.60027
r03c03f30p00-ch1sk1fk1fl1	CM_WT	21	0.795668
r03c03f30p00-ch1sk1fk1fl1	CM_WT	22	0.808056
r03c03f30p00-ch1sk1fk1fl1	CM_WT	23	0.615563
r03c03f30p00-ch1sk1fk1fl1	CM_WT	24	0.819186
r03c03f30p00-ch1sk1fk1fl1	CM_WT	25	0.821738
r03c03f30p00-ch1sk1fk1fl1	CM_WT	26	0.758152
r03c03f30p00-ch1sk1fk1fl1	CM_WT	27	0.829201
r03c03f30p00-ch1sk1fk1fl1	CM_WT	28	0.769329
r03c03f30p00-ch1sk1fk1fl1	CM_WT	29	0.806974
r03c03f30p00-ch1sk1fk1fl1	CM_WT	30	0.716881
r03c03f30p00-ch1sk1fk1fl1	CM_WT	31	0.815159
r03c03f30p00-ch1sk1fk1fl1	CM_WT	32	0.73719
r03c03f30p00-ch1sk1fk1fl1	CM_WT	33	0.795995
r03c03f30p00-ch1sk1fk1fl1	CM_WT	34	0.470654
r03c03f30p00-ch1sk1fk1fl1	CM_WT	35	0.745209
r03c03f30p00-ch1sk1fk1fl1	CM_WT	36	0.752508
r03c03f30p00-ch1sk1fk1fl1	CM_WT	37	0.735468
r03c03f30p00-ch1sk1fk1fl1	CM_WT	38	0.632118
r03c03f30p00-ch1sk1fk1fl1	CM_WT	39	0.675632
r03c03f30p00-ch1sk1fk1fl1	CM_WT	40	0.486123
r03c03f30p00-ch1sk1fk1fl1	CM_WT	41	0.792244
r03c03f30p00-ch1sk1fk1fl1	CM_WT	42	0.802601
r03c03f31p00-ch1sk1fk1fl1	CM_WT	1	0.792913
r03c03f31p00-ch1sk1fk1fl1	CM_WT	2	0.803675
r03c03f31p00-ch1sk1fk1fl1	CM_WT	3	0.811297
r03c03f31p00-ch1sk1fk1fl1	CM_WT	4	0.824377
r03c03f31p00-ch1sk1fk1fl1	CM_WT	5	0.742795
r03c03f31p00-ch1sk1fk1fl1	CM_WT	6	0.809684
r03c03f31p00-ch1sk1fk1fl1	CM_WT	7	0.84173
r03c03f31p00-ch1sk1fk1fl1	CM_WT	8	0.798052
r03c03f31p00-ch1sk1fk1fl1	CM_WT	9	0.833053
r03c03f31p00-ch1sk1fk1fl1	CM_WT	10	0.817009
r03c03f31p00-ch1sk1fk1fl1	CM_WT	11	0.778206
r03c03f31p00-ch1sk1fk1fl1	CM_WT	12	0.819946
r03c03f31p00-ch1sk1fk1fl1	CM_WT	13	0.811328
r03c03f31p00-ch1sk1fk1fl1	CM_WT	14	0.641788
r03c03f31p00-ch1sk1fk1fl1	CM_WT	15	0.800777
r03c03f31p00-ch1sk1fk1fl1	CM_WT	16	0.818619
r03c03f31p00-ch1sk1fk1fl1	CM_WT	17	0.81231
r03c03f31p00-ch1sk1fk1fl1	CM_WT	18	0.785527
r03c03f31p00-ch1sk1fk1fl1	CM_WT	19	0.802617
r03c03f31p00-ch1sk1fk1fl1	CM_WT	20	0.790068
r03c03f31p00-ch1sk1fk1fl1	CM_WT	21	0.783677
r03c03f31p00-ch1sk1fk1fl1	CM_WT	22	0.771067
r03c03f31p00-ch1sk1fk1fl1	CM_WT	23	0.740293
r03c03f31p00-ch1sk1fk1fl1	CM_WT	24	0.592033
r03c03f31p00-ch1sk1fk1fl1	CM_WT	25	0.765486
r03c03f31p00-ch1sk1fk1fl1	CM_WT	26	0.757371
r03c03f32p00-ch1sk1fk1fl1	CM_WT	1	0.826227
r03c03f32p00-ch1sk1fk1fl1	CM_WT	2	0.800663
r03c03f32p00-ch1sk1fk1fl1	CM_WT	3	0.625543
r03c03f32p00-ch1sk1fk1fl1	CM_WT	4	0.82912
r03c03f32p00-ch1sk1fk1fl1	CM_WT	5	0.81671
r03c03f32p00-ch1sk1fk1fl1	CM_WT	6	0.841886
r03c03f32p00-ch1sk1fk1fl1	CM_WT	7	0.811083
r03c03f32p00-ch1sk1fk1fl1	CM_WT	8	0.828197
r03c03f32p00-ch1sk1fk1fl1	CM_WT	9	0.799997
r03c03f32p00-ch1sk1fk1fl1	CM_WT	10	0.797273
r03c03f32p00-ch1sk1fk1fl1	CM_WT	11	0.835613
r03c03f32p00-ch1sk1fk1fl1	CM_WT	12	0.790251
r03c03f32p00-ch1sk1fk1fl1	CM_WT	13	0.818504
r03c03f32p00-ch1sk1fk1fl1	CM_WT	14	0.783717
r03c03f32p00-ch1sk1fk1fl1	CM_WT	15	0.774723
r03c03f32p00-ch1sk1fk1fl1	CM_WT	16	0.53166
r03c03f32p00-ch1sk1fk1fl1	CM_WT	17	0.761488
r03c03f32p00-ch1sk1fk1fl1	CM_WT	18	0.804214
r03c03f32p00-ch1sk1fk1fl1	CM_WT	19	0.771351
r03c03f32p00-ch1sk1fk1fl1	CM_WT	20	0.758448
r03c03f32p00-ch1sk1fk1fl1	CM_WT	21	0.394814
r03c03f32p00-ch1sk1fk1fl1	CM_WT	22	0.749137
r03c03f32p00-ch1sk1fk1fl1	CM_WT	23	0.729877
r03c03f32p00-ch1sk1fk1fl1	CM_WT	24	0.592601
r03c03f32p00-ch1sk1fk1fl1	CM_WT	25	0.642736
r03c03f32p00-ch1sk1fk1fl1	CM_WT	26	0.820166
r03c03f32p00-ch1sk1fk1fl1	CM_WT	27	0.7083
r03c03f32p00-ch1sk1fk1fl1	CM_WT	28	0.523795
r03c03f32p00-ch1sk1fk1fl1	CM_WT	29	0.847128
r03c03f32p00-ch1sk1fk1fl1	CM_WT	30	0.443904
r03c03f32p00-ch1sk1fk1fl1	CM_WT	31	0.886195
r03c03f33p00-ch1sk1fk1fl1	CM_WT	1	0.819745
r03c03f33p00-ch1sk1fk1fl1	CM_WT	2	0.633145
r03c03f33p00-ch1sk1fk1fl1	CM_WT	3	0.81794
r03c03f33p00-ch1sk1fk1fl1	CM_WT	4	0.778267
r03c03f33p00-ch1sk1fk1fl1	CM_WT	5	0.776351
r03c03f33p00-ch1sk1fk1fl1	CM_WT	6	0.787938
r03c03f33p00-ch1sk1fk1fl1	CM_WT	7	0.829393
r03c03f33p00-ch1sk1fk1fl1	CM_WT	8	0.83476
r03c03f33p00-ch1sk1fk1fl1	CM_WT	9	0.614218
r03c03f33p00-ch1sk1fk1fl1	CM_WT	10	0.788049
r03c03f33p00-ch1sk1fk1fl1	CM_WT	11	0.786504
r03c03f33p00-ch1sk1fk1fl1	CM_WT	12	0.753407
r03c03f33p00-ch1sk1fk1fl1	CM_WT	13	0.79479
r03c03f33p00-ch1sk1fk1fl1	CM_WT	14	0.802982
r03c03f33p00-ch1sk1fk1fl1	CM_WT	15	0.784818
r03c03f33p00-ch1sk1fk1fl1	CM_WT	16	0.826058
r03c03f33p00-ch1sk1fk1fl1	CM_WT	17	0.772365
r03c03f33p00-ch1sk1fk1fl1	CM_WT	18	0.795589
r03c03f33p00-ch1sk1fk1fl1	CM_WT	19	0.796009
r03c03f33p00-ch1sk1fk1fl1	CM_WT	20	0.74063
r03c03f33p00-ch1sk1fk1fl1	CM_WT	21	0.760494
r03c03f33p00-ch1sk1fk1fl1	CM_WT	22	0.669195
r03c03f33p00-ch1sk1fk1fl1	CM_WT	23	0.800296
r03c03f33p00-ch1sk1fk1fl1	CM_WT	24	0.678325
r03c03f33p00-ch1sk1fk1fl1	CM_WT	25	0.714701
r03c03f33p00-ch1sk1fk1fl1	CM_WT	26	0.659131
r03c03f33p00-ch1sk1fk1fl1	CM_WT	27	0.742788
r03c03f33p00-ch1sk1fk1fl1	CM_WT	28	0.407888
r03c03f33p00-ch1sk1fk1fl1	CM_WT	29	0.743044
r03c03f33p00-ch1sk1fk1fl1	CM_WT	30	0.529824
r03c03f33p00-ch1sk1fk1fl1	CM_WT	31	0.795505
r03c03f33p00-ch1sk1fk1fl1	CM_WT	32	0.783558
r03c03f33p00-ch1sk1fk1fl1	CM_WT	33	0.760068
r03c03f33p00-ch1sk1fk1fl1	CM_WT	34	0.709012
r03c03f33p00-ch1sk1fk1fl1	CM_WT	35	0.610815
r03c03f34p00-ch1sk1fk1fl1	CM_WT	1	0.818071
r03c03f34p00-ch1sk1fk1fl1	CM_WT	2	0.802784
r03c03f34p00-ch1sk1fk1fl1	CM_WT	3	0.689777
r03c03f34p00-ch1sk1fk1fl1	CM_WT	4	0.791939
r03c03f34p00-ch1sk1fk1fl1	CM_WT	5	0.558176
r03c03f34p00-ch1sk1fk1fl1	CM_WT	6	0.712843
r03c03f34p00-ch1sk1fk1fl1	CM_WT	7	0.820374
r03c03f34p00-ch1sk1fk1fl1	CM_WT	8	0.838605
r03c03f34p00-ch1sk1fk1fl1	CM_WT	9	0.807316
r03c03f34p00-ch1sk1fk1fl1	CM_WT	10	0.823709
r03c03f34p00-ch1sk1fk1fl1	CM_WT	11	0.788179
r03c03f34p00-ch1sk1fk1fl1	CM_WT	12	0.534268
r03c03f34p00-ch1sk1fk1fl1	CM_WT	13	0.754686
r03c03f34p00-ch1sk1fk1fl1	CM_WT	14	0.795072
r03c03f34p00-ch1sk1fk1fl1	CM_WT	15	0.775955
r03c03f34p00-ch1sk1fk1fl1	CM_WT	16	0.828414
r03c03f34p00-ch1sk1fk1fl1	CM_WT	17	0.793615
r03c03f34p00-ch1sk1fk1fl1	CM_WT	18	0.790238
r03c03f34p00-ch1sk1fk1fl1	CM_WT	19	0.734755
r03c03f34p00-ch1sk1fk1fl1	CM_WT	20	0.703433
r03c03f34p00-ch1sk1fk1fl1	CM_WT	21	0.81157
r03c03f34p00-ch1sk1fk1fl1	CM_WT	22	0.77561
r03c03f34p00-ch1sk1fk1fl1	CM_WT	23	0.715702
r03c03f34p00-ch1sk1fk1fl1	CM_WT	24	0.576392
r03c03f35p00-ch1sk1fk1fl1	CM_WT	1	0.81299
r03c03f35p00-ch1sk1fk1fl1	CM_WT	2	0.773352
r03c03f35p00-ch1sk1fk1fl1	CM_WT	3	0.7788
r03c03f35p00-ch1sk1fk1fl1	CM_WT	4	0.802639
r03c03f35p00-ch1sk1fk1fl1	CM_WT	5	0.827514
r03c03f35p00-ch1sk1fk1fl1	CM_WT	6	0.794895
r03c03f35p00-ch1sk1fk1fl1	CM_WT	7	0.819839
r03c03f35p00-ch1sk1fk1fl1	CM_WT	8	0.685109
r03c03f35p00-ch1sk1fk1fl1	CM_WT	9	0.664446
r03c03f35p00-ch1sk1fk1fl1	CM_WT	10	0.781263
r03c03f35p00-ch1sk1fk1fl1	CM_WT	11	0.805094
r03c03f35p00-ch1sk1fk1fl1	CM_WT	12	0.698922
r03c03f35p00-ch1sk1fk1fl1	CM_WT	13	0.811716
r03c03f35p00-ch1sk1fk1fl1	CM_WT	14	0.819926
r03c03f35p00-ch1sk1fk1fl1	CM_WT	15	0.73213
r03c03f35p00-ch1sk1fk1fl1	CM_WT	16	0.601448
r03c03f35p00-ch1sk1fk1fl1	CM_WT	17	0.794672
r03c03f35p00-ch1sk1fk1fl1	CM_WT	18	0.800787
r03c03f35p00-ch1sk1fk1fl1	CM_WT	19	0.633412
r03c03f35p00-ch1sk1fk1fl1	CM_WT	20	0.815222
r03c03f35p00-ch1sk1fk1fl1	CM_WT	21	0.679214
r03c03f36p00-ch1sk1fk1fl1	CM_WT	1	0.817949
r03c03f36p00-ch1sk1fk1fl1	CM_WT	2	0.805126
r03c03f36p00-ch1sk1fk1fl1	CM_WT	3	0.791411
r03c03f36p00-ch1sk1fk1fl1	CM_WT	4	0.735066
r03c03f36p00-ch1sk1fk1fl1	CM_WT	5	0.826858
r03c03f36p00-ch1sk1fk1fl1	CM_WT	6	0.817848
r03c03f36p00-ch1sk1fk1fl1	CM_WT	7	0.801283
r03c03f36p00-ch1sk1fk1fl1	CM_WT	8	0.819394
r03c03f36p00-ch1sk1fk1fl1	CM_WT	9	0.675921
r03c03f36p00-ch1sk1fk1fl1	CM_WT	10	0.770579
r03c03f36p00-ch1sk1fk1fl1	CM_WT	11	0.794272
r03c03f36p00-ch1sk1fk1fl1	CM_WT	12	0.749711
r03c03f36p00-ch1sk1fk1fl1	CM_WT	13	0.783896
r03c03f36p00-ch1sk1fk1fl1	CM_WT	14	0.794961
r03c03f36p00-ch1sk1fk1fl1	CM_WT	15	0.772878
r03c03f36p00-ch1sk1fk1fl1	CM_WT	16	0.685797
r03c03f36p00-ch1sk1fk1fl1	CM_WT	17	0.393554
r03c03f36p00-ch1sk1fk1fl1	CM_WT	18	0.795657
r03c03f36p00-ch1sk1fk1fl1	CM_WT	19	0.359472
r03c04f01p00-ch1sk1fk1fl1	LPDS_WT	1	0.792529
r03c04f01p00-ch1sk1fk1fl1	LPDS_WT	2	0.808156
r03c04f01p00-ch1sk1fk1fl1	LPDS_WT	3	0.828306
r03c04f01p00-ch1sk1fk1fl1	LPDS_WT	4	0.784707
r03c04f01p00-ch1sk1fk1fl1	LPDS_WT	5	0.568701
r03c04f01p00-ch1sk1fk1fl1	LPDS_WT	6	0.820954
r03c04f01p00-ch1sk1fk1fl1	LPDS_WT	7	0.769003
r03c04f01p00-ch1sk1fk1fl1	LPDS_WT	8	0.615655
r03c04f01p00-ch1sk1fk1fl1	LPDS_WT	9	0.78558
r03c04f01p00-ch1sk1fk1fl1	LPDS_WT	10	0.763677
r03c04f01p00-ch1sk1fk1fl1	LPDS_WT	11	0.655141
r03c04f01p00-ch1sk1fk1fl1	LPDS_WT	12	0.618549
r03c04f01p00-ch1sk1fk1fl1	LPDS_WT	13	0.594367
r03c04f01p00-ch1sk1fk1fl1	LPDS_WT	14	0.205001
r03c04f01p00-ch1sk1fk1fl1	LPDS_WT	15	0.640677
r03c04f02p00-ch1sk1fk1fl1	LPDS_WT	1	0.801285
r03c04f02p00-ch1sk1fk1fl1	LPDS_WT	2	0.831931
r03c04f02p00-ch1sk1fk1fl1	LPDS_WT	3	0.753067
r03c04f02p00-ch1sk1fk1fl1	LPDS_WT	4	0.796872
r03c04f02p00-ch1sk1fk1fl1	LPDS_WT	5	0.807801
r03c04f02p00-ch1sk1fk1fl1	LPDS_WT	6	0.811743
r03c04f02p00-ch1sk1fk1fl1	LPDS_WT	7	0.775419
r03c04f02p00-ch1sk1fk1fl1	LPDS_WT	8	0.789224
r03c04f02p00-ch1sk1fk1fl1	LPDS_WT	9	0.828284
r03c04f02p00-ch1sk1fk1fl1	LPDS_WT	10	0.78553
r03c04f02p00-ch1sk1fk1fl1	LPDS_WT	11	0.747463
r03c04f02p00-ch1sk1fk1fl1	LPDS_WT	12	0.780227
r03c04f02p00-ch1sk1fk1fl1	LPDS_WT	13	0.75483
r03c04f02p00-ch1sk1fk1fl1	LPDS_WT	14	0.817769
r03c04f02p00-ch1sk1fk1fl1	LPDS_WT	15	0.738399
r03c04f02p00-ch1sk1fk1fl1	LPDS_WT	16	0.8003
r03c04f02p00-ch1sk1fk1fl1	LPDS_WT	17	0.777871
r03c04f02p00-ch1sk1fk1fl1	LPDS_WT	18	0.725662
r03c04f02p00-ch1sk1fk1fl1	LPDS_WT	19	0.587625
r03c04f02p00-ch1sk1fk1fl1	LPDS_WT	20	0.194106
r03c04f03p00-ch1sk1fk1fl1	LPDS_WT	1	0.851413
r03c04f03p00-ch1sk1fk1fl1	LPDS_WT	2	0.777387
r03c04f03p00-ch1sk1fk1fl1	LPDS_WT	3	0.777204
r03c04f03p00-ch1sk1fk1fl1	LPDS_WT	4	0.784088
r03c04f03p00-ch1sk1fk1fl1	LPDS_WT	5	0.76888
r03c04f03p00-ch1sk1fk1fl1	LPDS_WT	6	0.758812
r03c04f03p00-ch1sk1fk1fl1	LPDS_WT	7	0.76839
r03c04f03p00-ch1sk1fk1fl1	LPDS_WT	8	0.665574
r03c04f03p00-ch1sk1fk1fl1	LPDS_WT	9	0.407477
r03c04f03p00-ch1sk1fk1fl1	LPDS_WT	10	0.530171
r03c04f03p00-ch1sk1fk1fl1	LPDS_WT	11	0.72077
r03c04f04p00-ch1sk1fk1fl1	LPDS_WT	1	0.829606
r03c04f04p00-ch1sk1fk1fl1	LPDS_WT	2	0.741362
r03c04f04p00-ch1sk1fk1fl1	LPDS_WT	3	0.794485
r03c04f04p00-ch1sk1fk1fl1	LPDS_WT	4	0.807531
r03c04f04p00-ch1sk1fk1fl1	LPDS_WT	5	0.793523
r03c04f04p00-ch1sk1fk1fl1	LPDS_WT	6	0.822102
r03c04f04p00-ch1sk1fk1fl1	LPDS_WT	7	0.778469
r03c04f04p00-ch1sk1fk1fl1	LPDS_WT	8	0.805755
r03c04f04p00-ch1sk1fk1fl1	LPDS_WT	9	0.827922
r03c04f04p00-ch1sk1fk1fl1	LPDS_WT	10	0.75109
r03c04f04p00-ch1sk1fk1fl1	LPDS_WT	11	0.825661
r03c04f04p00-ch1sk1fk1fl1	LPDS_WT	12	0.786046
r03c04f04p00-ch1sk1fk1fl1	LPDS_WT	13	0.766163
r03c04f04p00-ch1sk1fk1fl1	LPDS_WT	14	0.796078
r03c04f04p00-ch1sk1fk1fl1	LPDS_WT	15	0.765908
r03c04f04p00-ch1sk1fk1fl1	LPDS_WT	16	0.691893
r03c04f04p00-ch1sk1fk1fl1	LPDS_WT	17	0.809847
r03c04f04p00-ch1sk1fk1fl1	LPDS_WT	18	0.805805
r03c04f04p00-ch1sk1fk1fl1	LPDS_WT	19	0.79095
r03c04f04p00-ch1sk1fk1fl1	LPDS_WT	20	0.505818
r03c04f04p00-ch1sk1fk1fl1	LPDS_WT	21	0.803675
r03c04f04p00-ch1sk1fk1fl1	LPDS_WT	22	0.805617
r03c04f04p00-ch1sk1fk1fl1	LPDS_WT	23	0.783657
r03c04f04p00-ch1sk1fk1fl1	LPDS_WT	24	0.773698
r03c04f04p00-ch1sk1fk1fl1	LPDS_WT	25	0.765504
r03c04f04p00-ch1sk1fk1fl1	LPDS_WT	26	0.764279
r03c04f04p00-ch1sk1fk1fl1	LPDS_WT	27	0.750156
r03c04f04p00-ch1sk1fk1fl1	LPDS_WT	28	0.783694
r03c04f04p00-ch1sk1fk1fl1	LPDS_WT	29	0.773819
r03c04f04p00-ch1sk1fk1fl1	LPDS_WT	30	0.825451
r03c04f04p00-ch1sk1fk1fl1	LPDS_WT	31	0.754959
r03c04f04p00-ch1sk1fk1fl1	LPDS_WT	32	0.510829
r03c04f05p00-ch1sk1fk1fl1	LPDS_WT	1	0.789347
r03c04f05p00-ch1sk1fk1fl1	LPDS_WT	2	0.796799
r03c04f05p00-ch1sk1fk1fl1	LPDS_WT	3	0.779904
r03c04f05p00-ch1sk1fk1fl1	LPDS_WT	4	0.76673
r03c04f05p00-ch1sk1fk1fl1	LPDS_WT	5	0.759547
r03c04f05p00-ch1sk1fk1fl1	LPDS_WT	6	0.809992
r03c04f05p00-ch1sk1fk1fl1	LPDS_WT	7	0.777823
r03c04f05p00-ch1sk1fk1fl1	LPDS_WT	8	0.857584
r03c04f05p00-ch1sk1fk1fl1	LPDS_WT	9	0.84132
r03c04f05p00-ch1sk1fk1fl1	LPDS_WT	10	0.780603
r03c04f05p00-ch1sk1fk1fl1	LPDS_WT	11	0.797637
r03c04f05p00-ch1sk1fk1fl1	LPDS_WT	12	0.781156
r03c04f05p00-ch1sk1fk1fl1	LPDS_WT	13	0.769196
r03c04f05p00-ch1sk1fk1fl1	LPDS_WT	14	0.74947
r03c04f05p00-ch1sk1fk1fl1	LPDS_WT	15	0.834989
r03c04f05p00-ch1sk1fk1fl1	LPDS_WT	16	0.752256
r03c04f05p00-ch1sk1fk1fl1	LPDS_WT	17	0.830358
r03c04f05p00-ch1sk1fk1fl1	LPDS_WT	18	0.82444
r03c04f05p00-ch1sk1fk1fl1	LPDS_WT	19	0.731925
r03c04f05p00-ch1sk1fk1fl1	LPDS_WT	20	0.830985
r03c04f05p00-ch1sk1fk1fl1	LPDS_WT	21	0.524709
r03c04f05p00-ch1sk1fk1fl1	LPDS_WT	22	0.712801
r03c04f05p00-ch1sk1fk1fl1	LPDS_WT	23	0.641621
r03c04f05p00-ch1sk1fk1fl1	LPDS_WT	24	0.511732
r03c04f05p00-ch1sk1fk1fl1	LPDS_WT	25	0.609309
r03c04f05p00-ch1sk1fk1fl1	LPDS_WT	26	0.422262
r03c04f06p00-ch1sk1fk1fl1	LPDS_WT	1	0.814711
r03c04f06p00-ch1sk1fk1fl1	LPDS_WT	2	0.79258
r03c04f06p00-ch1sk1fk1fl1	LPDS_WT	3	0.781093
r03c04f06p00-ch1sk1fk1fl1	LPDS_WT	4	0.80383
r03c04f06p00-ch1sk1fk1fl1	LPDS_WT	5	0.812575
r03c04f06p00-ch1sk1fk1fl1	LPDS_WT	6	0.820606
r03c04f06p00-ch1sk1fk1fl1	LPDS_WT	7	0.750923
r03c04f06p00-ch1sk1fk1fl1	LPDS_WT	8	0.802971
r03c04f06p00-ch1sk1fk1fl1	LPDS_WT	9	0.692646
r03c04f06p00-ch1sk1fk1fl1	LPDS_WT	10	0.702962
r03c04f06p00-ch1sk1fk1fl1	LPDS_WT	11	0.795272
r03c04f06p00-ch1sk1fk1fl1	LPDS_WT	12	0.794876
r03c04f06p00-ch1sk1fk1fl1	LPDS_WT	13	0.590262
r03c04f06p00-ch1sk1fk1fl1	LPDS_WT	14	0.417809
r03c04f06p00-ch1sk1fk1fl1	LPDS_WT	15	0.570648
r03c04f06p00-ch1sk1fk1fl1	LPDS_WT	16	0.528481
r03c04f06p00-ch1sk1fk1fl1	LPDS_WT	17	0.615475
r03c04f06p00-ch1sk1fk1fl1	LPDS_WT	18	0.391824
r03c04f06p00-ch1sk1fk1fl1	LPDS_WT	19	0.981359
r03c04f07p00-ch1sk1fk1fl1	LPDS_WT	1	0.787724
r03c04f07p00-ch1sk1fk1fl1	LPDS_WT	2	0.79265
r03c04f07p00-ch1sk1fk1fl1	LPDS_WT	3	0.795584
r03c04f07p00-ch1sk1fk1fl1	LPDS_WT	4	0.725042
r03c04f07p00-ch1sk1fk1fl1	LPDS_WT	5	0.804564
r03c04f07p00-ch1sk1fk1fl1	LPDS_WT	6	0.821979
r03c04f07p00-ch1sk1fk1fl1	LPDS_WT	7	0.818476
r03c04f07p00-ch1sk1fk1fl1	LPDS_WT	8	0.7923
r03c04f07p00-ch1sk1fk1fl1	LPDS_WT	9	0.816577
r03c04f07p00-ch1sk1fk1fl1	LPDS_WT	10	0.773051
r03c04f07p00-ch1sk1fk1fl1	LPDS_WT	11	0.836423
r03c04f07p00-ch1sk1fk1fl1	LPDS_WT	12	0.819239
r03c04f07p00-ch1sk1fk1fl1	LPDS_WT	13	0.804002
r03c04f07p00-ch1sk1fk1fl1	LPDS_WT	14	0.811167
r03c04f07p00-ch1sk1fk1fl1	LPDS_WT	15	0.798191
r03c04f07p00-ch1sk1fk1fl1	LPDS_WT	16	0.770833
r03c04f07p00-ch1sk1fk1fl1	LPDS_WT	17	0.634102
r03c04f07p00-ch1sk1fk1fl1	LPDS_WT	18	0.736691
r03c04f07p00-ch1sk1fk1fl1	LPDS_WT	19	0.512609
r03c04f07p00-ch1sk1fk1fl1	LPDS_WT	20	0.491562
r03c04f07p00-ch1sk1fk1fl1	LPDS_WT	21	0.823238
r03c04f07p00-ch1sk1fk1fl1	LPDS_WT	22	0.543513
r03c04f07p00-ch1sk1fk1fl1	LPDS_WT	23	0.667058
r03c04f07p00-ch1sk1fk1fl1	LPDS_WT	24	0.645249
r03c04f07p00-ch1sk1fk1fl1	LPDS_WT	25	0.171265
r03c04f08p00-ch1sk1fk1fl1	LPDS_WT	1	0.821921
r03c04f08p00-ch1sk1fk1fl1	LPDS_WT	2	0.768962
r03c04f08p00-ch1sk1fk1fl1	LPDS_WT	3	0.754009
r03c04f08p00-ch1sk1fk1fl1	LPDS_WT	4	0.809298
r03c04f08p00-ch1sk1fk1fl1	LPDS_WT	5	0.808927
r03c04f08p00-ch1sk1fk1fl1	LPDS_WT	6	0.798134
r03c04f08p00-ch1sk1fk1fl1	LPDS_WT	7	0.740091
r03c04f08p00-ch1sk1fk1fl1	LPDS_WT	8	0.704388
r03c04f08p00-ch1sk1fk1fl1	LPDS_WT	9	0.80972
r03c04f08p00-ch1sk1fk1fl1	LPDS_WT	10	0.773635
r03c04f08p00-ch1sk1fk1fl1	LPDS_WT	11	0.752266
r03c04f08p00-ch1sk1fk1fl1	LPDS_WT	12	0.582037
r03c04f08p00-ch1sk1fk1fl1	LPDS_WT	13	0.755721
r03c04f08p00-ch1sk1fk1fl1	LPDS_WT	14	0.751763
r03c04f08p00-ch1sk1fk1fl1	LPDS_WT	15	0.739374
r03c04f08p00-ch1sk1fk1fl1	LPDS_WT	16	0.717888
r03c04f08p00-ch1sk1fk1fl1	LPDS_WT	17	0.670606
r03c04f08p00-ch1sk1fk1fl1	LPDS_WT	18	0.796404
r03c04f08p00-ch1sk1fk1fl1	LPDS_WT	19	0.678472
r03c04f08p00-ch1sk1fk1fl1	LPDS_WT	20	0.758976
r03c04f08p00-ch1sk1fk1fl1	LPDS_WT	21	0.200362
r03c04f09p00-ch1sk1fk1fl1	LPDS_WT	1	0.744244
r03c04f09p00-ch1sk1fk1fl1	LPDS_WT	2	0.814936
r03c04f09p00-ch1sk1fk1fl1	LPDS_WT	3	0.787128
r03c04f09p00-ch1sk1fk1fl1	LPDS_WT	4	0.794127
r03c04f09p00-ch1sk1fk1fl1	LPDS_WT	5	0.768589
r03c04f09p00-ch1sk1fk1fl1	LPDS_WT	6	0.752123
r03c04f09p00-ch1sk1fk1fl1	LPDS_WT	7	0.630662
r03c04f09p00-ch1sk1fk1fl1	LPDS_WT	8	0.754484
r03c04f09p00-ch1sk1fk1fl1	LPDS_WT	9	0.782402
r03c04f09p00-ch1sk1fk1fl1	LPDS_WT	10	0.788572
r03c04f09p00-ch1sk1fk1fl1	LPDS_WT	11	0.72325
r03c04f09p00-ch1sk1fk1fl1	LPDS_WT	12	0.521021
r03c04f09p00-ch1sk1fk1fl1	LPDS_WT	13	0.818153
r03c04f09p00-ch1sk1fk1fl1	LPDS_WT	14	0.476067
r03c04f09p00-ch1sk1fk1fl1	LPDS_WT	15	0.802138
r03c04f09p00-ch1sk1fk1fl1	LPDS_WT	16	0.794176
r03c04f09p00-ch1sk1fk1fl1	LPDS_WT	17	0.780029
r03c04f09p00-ch1sk1fk1fl1	LPDS_WT	18	0.791008
r03c04f09p00-ch1sk1fk1fl1	LPDS_WT	19	0.66884
r03c04f09p00-ch1sk1fk1fl1	LPDS_WT	20	0.593288
r03c04f09p00-ch1sk1fk1fl1	LPDS_WT	21	0.76909
r03c04f09p00-ch1sk1fk1fl1	LPDS_WT	22	0.334882
r03c04f10p00-ch1sk1fk1fl1	LPDS_WT	1	0.794771
r03c04f10p00-ch1sk1fk1fl1	LPDS_WT	2	0.787086
r03c04f10p00-ch1sk1fk1fl1	LPDS_WT	3	0.781855
r03c04f10p00-ch1sk1fk1fl1	LPDS_WT	4	0.784373
r03c04f10p00-ch1sk1fk1fl1	LPDS_WT	5	0.796646
r03c04f10p00-ch1sk1fk1fl1	LPDS_WT	6	0.762787
r03c04f10p00-ch1sk1fk1fl1	LPDS_WT	7	0.811455
r03c04f10p00-ch1sk1fk1fl1	LPDS_WT	8	0.804932
r03c04f10p00-ch1sk1fk1fl1	LPDS_WT	9	0.800916
r03c04f10p00-ch1sk1fk1fl1	LPDS_WT	10	0.805688
r03c04f10p00-ch1sk1fk1fl1	LPDS_WT	11	0.81775
r03c04f10p00-ch1sk1fk1fl1	LPDS_WT	12	0.756055
r03c04f10p00-ch1sk1fk1fl1	LPDS_WT	13	0.700732
r03c04f10p00-ch1sk1fk1fl1	LPDS_WT	14	0.76335
r03c04f10p00-ch1sk1fk1fl1	LPDS_WT	15	0.470844
r03c04f10p00-ch1sk1fk1fl1	LPDS_WT	16	0.825044
r03c04f10p00-ch1sk1fk1fl1	LPDS_WT	17	1.13291
r03c04f10p00-ch1sk1fk1fl1	LPDS_WT	18	0.557557
r03c04f10p00-ch1sk1fk1fl1	LPDS_WT	19	0.581738
r03c04f11p00-ch1sk1fk1fl1	LPDS_WT	1	0.771365
r03c04f11p00-ch1sk1fk1fl1	LPDS_WT	2	0.787488
r03c04f11p00-ch1sk1fk1fl1	LPDS_WT	3	0.80786
r03c04f11p00-ch1sk1fk1fl1	LPDS_WT	4	0.799168
r03c04f11p00-ch1sk1fk1fl1	LPDS_WT	5	0.824766
r03c04f11p00-ch1sk1fk1fl1	LPDS_WT	6	0.802296
r03c04f11p00-ch1sk1fk1fl1	LPDS_WT	7	0.820547
r03c04f11p00-ch1sk1fk1fl1	LPDS_WT	8	0.777422
r03c04f11p00-ch1sk1fk1fl1	LPDS_WT	9	0.376676
r03c04f12p00-ch1sk1fk1fl1	LPDS_WT	1	0.822437
r03c04f12p00-ch1sk1fk1fl1	LPDS_WT	2	0.788726
r03c04f12p00-ch1sk1fk1fl1	LPDS_WT	3	0.82026
r03c04f12p00-ch1sk1fk1fl1	LPDS_WT	4	0.817824
r03c04f12p00-ch1sk1fk1fl1	LPDS_WT	5	0.753473
r03c04f12p00-ch1sk1fk1fl1	LPDS_WT	6	0.825778
r03c04f12p00-ch1sk1fk1fl1	LPDS_WT	7	0.811393
r03c04f12p00-ch1sk1fk1fl1	LPDS_WT	8	0.676993
r03c04f12p00-ch1sk1fk1fl1	LPDS_WT	9	0.829607
r03c04f12p00-ch1sk1fk1fl1	LPDS_WT	10	0.730128
r03c04f12p00-ch1sk1fk1fl1	LPDS_WT	11	0.762842
r03c04f12p00-ch1sk1fk1fl1	LPDS_WT	12	0.810874
r03c04f12p00-ch1sk1fk1fl1	LPDS_WT	13	0.731129
r03c04f12p00-ch1sk1fk1fl1	LPDS_WT	14	0.782248
r03c04f12p00-ch1sk1fk1fl1	LPDS_WT	15	0.784922
r03c04f12p00-ch1sk1fk1fl1	LPDS_WT	16	0.822306
r03c04f12p00-ch1sk1fk1fl1	LPDS_WT	17	0.788154
r03c04f12p00-ch1sk1fk1fl1	LPDS_WT	18	0.799122
r03c04f12p00-ch1sk1fk1fl1	LPDS_WT	19	0.805407
r03c04f12p00-ch1sk1fk1fl1	LPDS_WT	20	0.821799
r03c04f12p00-ch1sk1fk1fl1	LPDS_WT	21	0.502881
r03c04f12p00-ch1sk1fk1fl1	LPDS_WT	22	0.844414
r03c04f12p00-ch1sk1fk1fl1	LPDS_WT	23	0.59036
r03c04f12p00-ch1sk1fk1fl1	LPDS_WT	24	0.583701
r03c04f12p00-ch1sk1fk1fl1	LPDS_WT	25	0.700348
r03c04f12p00-ch1sk1fk1fl1	LPDS_WT	26	0.587765
r03c04f12p00-ch1sk1fk1fl1	LPDS_WT	27	0.628038
r03c04f13p00-ch1sk1fk1fl1	LPDS_WT	1	0.809473
r03c04f13p00-ch1sk1fk1fl1	LPDS_WT	2	0.825347
r03c04f13p00-ch1sk1fk1fl1	LPDS_WT	3	0.781598
r03c04f13p00-ch1sk1fk1fl1	LPDS_WT	4	0.824075
r03c04f13p00-ch1sk1fk1fl1	LPDS_WT	5	0.817025
r03c04f13p00-ch1sk1fk1fl1	LPDS_WT	6	0.825244
r03c04f13p00-ch1sk1fk1fl1	LPDS_WT	7	0.814475
r03c04f13p00-ch1sk1fk1fl1	LPDS_WT	8	0.80053
r03c04f13p00-ch1sk1fk1fl1	LPDS_WT	9	0.639357
r03c04f13p00-ch1sk1fk1fl1	LPDS_WT	10	0.754573
r03c04f13p00-ch1sk1fk1fl1	LPDS_WT	11	0.778525
r03c04f13p00-ch1sk1fk1fl1	LPDS_WT	12	0.747399
r03c04f13p00-ch1sk1fk1fl1	LPDS_WT	13	0.783861
r03c04f13p00-ch1sk1fk1fl1	LPDS_WT	14	0.758986
r03c04f13p00-ch1sk1fk1fl1	LPDS_WT	15	0.791218
r03c04f13p00-ch1sk1fk1fl1	LPDS_WT	16	0.782848
r03c04f13p00-ch1sk1fk1fl1	LPDS_WT	17	0.852091
r03c04f13p00-ch1sk1fk1fl1	LPDS_WT	18	0.753002
r03c04f13p00-ch1sk1fk1fl1	LPDS_WT	19	0.759009
r03c04f13p00-ch1sk1fk1fl1	LPDS_WT	20	0.692713
r03c04f13p00-ch1sk1fk1fl1	LPDS_WT	21	0.459394
r03c04f13p00-ch1sk1fk1fl1	LPDS_WT	22	0.701808
r03c04f13p00-ch1sk1fk1fl1	LPDS_WT	23	0.193537
r03c04f14p00-ch1sk1fk1fl1	LPDS_WT	1	0.821288
r03c04f14p00-ch1sk1fk1fl1	LPDS_WT	2	0.737121
r03c04f14p00-ch1sk1fk1fl1	LPDS_WT	3	0.786075
r03c04f14p00-ch1sk1fk1fl1	LPDS_WT	4	0.756615
r03c04f14p00-ch1sk1fk1fl1	LPDS_WT	5	0.764609
r03c04f14p00-ch1sk1fk1fl1	LPDS_WT	6	0.831605
r03c04f14p00-ch1sk1fk1fl1	LPDS_WT	7	0.812744
r03c04f14p00-ch1sk1fk1fl1	LPDS_WT	8	0.675343
r03c04f14p00-ch1sk1fk1fl1	LPDS_WT	9	0.778734
r03c04f14p00-ch1sk1fk1fl1	LPDS_WT	10	0.721667
r03c04f14p00-ch1sk1fk1fl1	LPDS_WT	11	0.782799
r03c04f14p00-ch1sk1fk1fl1	LPDS_WT	12	0.790481
r03c04f14p00-ch1sk1fk1fl1	LPDS_WT	13	0.809319
r03c04f14p00-ch1sk1fk1fl1	LPDS_WT	14	0.652473
r03c04f14p00-ch1sk1fk1fl1	LPDS_WT	15	0.729305
r03c04f14p00-ch1sk1fk1fl1	LPDS_WT	16	0.548919
r03c04f14p00-ch1sk1fk1fl1	LPDS_WT	17	0.760702
r03c04f14p00-ch1sk1fk1fl1	LPDS_WT	18	0.707264
r03c04f14p00-ch1sk1fk1fl1	LPDS_WT	19	0.667011
r03c04f14p00-ch1sk1fk1fl1	LPDS_WT	20	0.530655
r03c04f15p00-ch1sk1fk1fl1	LPDS_WT	1	0.810769
r03c04f15p00-ch1sk1fk1fl1	LPDS_WT	2	0.784649
r03c04f15p00-ch1sk1fk1fl1	LPDS_WT	3	0.736956
r03c04f15p00-ch1sk1fk1fl1	LPDS_WT	4	0.816798
r03c04f15p00-ch1sk1fk1fl1	LPDS_WT	5	0.803457
r03c04f15p00-ch1sk1fk1fl1	LPDS_WT	6	0.788911
r03c04f15p00-ch1sk1fk1fl1	LPDS_WT	7	0.791323
r03c04f15p00-ch1sk1fk1fl1	LPDS_WT	8	0.778835
r03c04f15p00-ch1sk1fk1fl1	LPDS_WT	9	0.786245
r03c04f15p00-ch1sk1fk1fl1	LPDS_WT	10	0.789217
r03c04f15p00-ch1sk1fk1fl1	LPDS_WT	11	0.773022
r03c04f15p00-ch1sk1fk1fl1	LPDS_WT	12	0.783167
r03c04f15p00-ch1sk1fk1fl1	LPDS_WT	13	0.758751
r03c04f15p00-ch1sk1fk1fl1	LPDS_WT	14	0.723038
r03c04f15p00-ch1sk1fk1fl1	LPDS_WT	15	0.787815
r03c04f15p00-ch1sk1fk1fl1	LPDS_WT	16	0.529683
r03c04f15p00-ch1sk1fk1fl1	LPDS_WT	17	0.616087
r03c04f15p00-ch1sk1fk1fl1	LPDS_WT	18	0.863298
r03c04f16p00-ch1sk1fk1fl1	LPDS_WT	1	0.625967
r03c04f16p00-ch1sk1fk1fl1	LPDS_WT	2	0.827286
r03c04f16p00-ch1sk1fk1fl1	LPDS_WT	3	0.830272
r03c04f16p00-ch1sk1fk1fl1	LPDS_WT	4	0.61852
r03c04f16p00-ch1sk1fk1fl1	LPDS_WT	5	0.793656
r03c04f16p00-ch1sk1fk1fl1	LPDS_WT	6	0.694452
r03c04f16p00-ch1sk1fk1fl1	LPDS_WT	7	0.566288
r03c04f16p00-ch1sk1fk1fl1	LPDS_WT	8	0.790536
r03c04f16p00-ch1sk1fk1fl1	LPDS_WT	9	0.819728
r03c04f16p00-ch1sk1fk1fl1	LPDS_WT	10	0.431938
r03c04f16p00-ch1sk1fk1fl1	LPDS_WT	11	0.657353
r03c04f16p00-ch1sk1fk1fl1	LPDS_WT	12	0.632356
r03c04f17p00-ch1sk1fk1fl1	LPDS_WT	1	0.836371
r03c04f17p00-ch1sk1fk1fl1	LPDS_WT	2	0.819984
r03c04f17p00-ch1sk1fk1fl1	LPDS_WT	3	0.702165
r03c04f17p00-ch1sk1fk1fl1	LPDS_WT	4	0.715568
r03c04f17p00-ch1sk1fk1fl1	LPDS_WT	5	0.819644
r03c04f17p00-ch1sk1fk1fl1	LPDS_WT	6	0.772709
r03c04f17p00-ch1sk1fk1fl1	LPDS_WT	7	0.850529
r03c04f17p00-ch1sk1fk1fl1	LPDS_WT	8	0.730484
r03c04f17p00-ch1sk1fk1fl1	LPDS_WT	9	0.756173
r03c04f17p00-ch1sk1fk1fl1	LPDS_WT	10	0.79149
r03c04f17p00-ch1sk1fk1fl1	LPDS_WT	11	0.768224
r03c04f17p00-ch1sk1fk1fl1	LPDS_WT	12	0.802115
r03c04f17p00-ch1sk1fk1fl1	LPDS_WT	13	0.603441
r03c04f17p00-ch1sk1fk1fl1	LPDS_WT	14	0.775409
r03c04f17p00-ch1sk1fk1fl1	LPDS_WT	15	0.762557
r03c04f17p00-ch1sk1fk1fl1	LPDS_WT	16	0.501789
r03c04f17p00-ch1sk1fk1fl1	LPDS_WT	17	0.713487
r03c04f17p00-ch1sk1fk1fl1	LPDS_WT	18	0.784178
r03c04f17p00-ch1sk1fk1fl1	LPDS_WT	19	0.72916
r03c04f17p00-ch1sk1fk1fl1	LPDS_WT	20	0.514788
r03c04f17p00-ch1sk1fk1fl1	LPDS_WT	21	0.422943
r03c04f17p00-ch1sk1fk1fl1	LPDS_WT	22	0.627384
r03c04f17p00-ch1sk1fk1fl1	LPDS_WT	23	0.61078
r03c04f17p00-ch1sk1fk1fl1	LPDS_WT	24	0.677187
r03c04f17p00-ch1sk1fk1fl1	LPDS_WT	25	0.515538
r03c04f18p00-ch1sk1fk1fl1	LPDS_WT	1	0.816848
r03c04f18p00-ch1sk1fk1fl1	LPDS_WT	2	0.765894
r03c04f18p00-ch1sk1fk1fl1	LPDS_WT	3	0.794317
r03c04f18p00-ch1sk1fk1fl1	LPDS_WT	4	0.810236
r03c04f18p00-ch1sk1fk1fl1	LPDS_WT	5	0.780117
r03c04f18p00-ch1sk1fk1fl1	LPDS_WT	6	0.828376
r03c04f18p00-ch1sk1fk1fl1	LPDS_WT	7	0.790631
r03c04f18p00-ch1sk1fk1fl1	LPDS_WT	8	0.819903
r03c04f18p00-ch1sk1fk1fl1	LPDS_WT	9	0.82709
r03c04f18p00-ch1sk1fk1fl1	LPDS_WT	10	0.755061
r03c04f18p00-ch1sk1fk1fl1	LPDS_WT	11	0.786989
r03c04f18p00-ch1sk1fk1fl1	LPDS_WT	12	0.77841
r03c04f18p00-ch1sk1fk1fl1	LPDS_WT	13	0.785277
r03c04f18p00-ch1sk1fk1fl1	LPDS_WT	14	0.713283
r03c04f18p00-ch1sk1fk1fl1	LPDS_WT	15	0.748474
r03c04f18p00-ch1sk1fk1fl1	LPDS_WT	16	0.647938
r03c04f18p00-ch1sk1fk1fl1	LPDS_WT	17	0.588325
r03c04f18p00-ch1sk1fk1fl1	LPDS_WT	18	0.78507
r03c04f18p00-ch1sk1fk1fl1	LPDS_WT	19	0.702875
r03c04f18p00-ch1sk1fk1fl1	LPDS_WT	20	0.798712
r03c04f18p00-ch1sk1fk1fl1	LPDS_WT	21	0.496617
r03c04f18p00-ch1sk1fk1fl1	LPDS_WT	22	0.717424
r03c04f18p00-ch1sk1fk1fl1	LPDS_WT	23	0.642459
r03c04f18p00-ch1sk1fk1fl1	LPDS_WT	24	0.572207
r03c04f18p00-ch1sk1fk1fl1	LPDS_WT	25	0.514133
r03c04f18p00-ch1sk1fk1fl1	LPDS_WT	26	0.717475
r03c04f19p00-ch1sk1fk1fl1	LPDS_WT	1	0.549561
r03c04f19p00-ch1sk1fk1fl1	LPDS_WT	2	0.80102
r03c04f19p00-ch1sk1fk1fl1	LPDS_WT	3	0.791032
r03c04f19p00-ch1sk1fk1fl1	LPDS_WT	4	0.817978
r03c04f19p00-ch1sk1fk1fl1	LPDS_WT	5	0.794089
r03c04f19p00-ch1sk1fk1fl1	LPDS_WT	6	0.798353
r03c04f19p00-ch1sk1fk1fl1	LPDS_WT	7	0.781633
r03c04f19p00-ch1sk1fk1fl1	LPDS_WT	8	0.811894
r03c04f19p00-ch1sk1fk1fl1	LPDS_WT	9	0.838818
r03c04f19p00-ch1sk1fk1fl1	LPDS_WT	10	0.801942
r03c04f19p00-ch1sk1fk1fl1	LPDS_WT	11	0.824947
r03c04f19p00-ch1sk1fk1fl1	LPDS_WT	12	0.768441
r03c04f19p00-ch1sk1fk1fl1	LPDS_WT	13	0.841337
r03c04f19p00-ch1sk1fk1fl1	LPDS_WT	14	0.741444
r03c04f19p00-ch1sk1fk1fl1	LPDS_WT	15	0.750489
r03c04f19p00-ch1sk1fk1fl1	LPDS_WT	16	0.78784
r03c04f19p00-ch1sk1fk1fl1	LPDS_WT	17	0.79602
r03c04f19p00-ch1sk1fk1fl1	LPDS_WT	18	0.804565
r03c04f19p00-ch1sk1fk1fl1	LPDS_WT	19	0.773671
r03c04f19p00-ch1sk1fk1fl1	LPDS_WT	20	0.789504
r03c04f19p00-ch1sk1fk1fl1	LPDS_WT	21	0.606142
r03c04f19p00-ch1sk1fk1fl1	LPDS_WT	22	0.756066
r03c04f19p00-ch1sk1fk1fl1	LPDS_WT	23	0.756034
r03c04f19p00-ch1sk1fk1fl1	LPDS_WT	24	0.423409
r03c04f19p00-ch1sk1fk1fl1	LPDS_WT	25	0.814744
r03c04f19p00-ch1sk1fk1fl1	LPDS_WT	26	0.785088
r03c04f19p00-ch1sk1fk1fl1	LPDS_WT	27	0.800769
r03c04f20p00-ch1sk1fk1fl1	LPDS_WT	1	0.789686
r03c04f20p00-ch1sk1fk1fl1	LPDS_WT	2	0.801108
r03c04f20p00-ch1sk1fk1fl1	LPDS_WT	3	0.802196
r03c04f20p00-ch1sk1fk1fl1	LPDS_WT	4	0.764696
r03c04f20p00-ch1sk1fk1fl1	LPDS_WT	5	0.799625
r03c04f20p00-ch1sk1fk1fl1	LPDS_WT	6	0.782859
r03c04f20p00-ch1sk1fk1fl1	LPDS_WT	7	0.759604
r03c04f20p00-ch1sk1fk1fl1	LPDS_WT	8	0.776027
r03c04f20p00-ch1sk1fk1fl1	LPDS_WT	9	0.841989
r03c04f20p00-ch1sk1fk1fl1	LPDS_WT	10	0.786305
r03c04f20p00-ch1sk1fk1fl1	LPDS_WT	11	0.771471
r03c04f20p00-ch1sk1fk1fl1	LPDS_WT	12	0.774573
r03c04f20p00-ch1sk1fk1fl1	LPDS_WT	13	0.82719
r03c04f21p00-ch1sk1fk1fl1	LPDS_WT	1	0.781051
r03c04f21p00-ch1sk1fk1fl1	LPDS_WT	2	0.817651
r03c04f21p00-ch1sk1fk1fl1	LPDS_WT	3	0.797401
r03c04f21p00-ch1sk1fk1fl1	LPDS_WT	4	0.800191
r03c04f21p00-ch1sk1fk1fl1	LPDS_WT	5	0.6701
r03c04f21p00-ch1sk1fk1fl1	LPDS_WT	6	0.839515
r03c04f21p00-ch1sk1fk1fl1	LPDS_WT	7	0.56539
r03c04f21p00-ch1sk1fk1fl1	LPDS_WT	8	0.570724
r03c04f22p00-ch1sk1fk1fl1	LPDS_WT	1	0.829385
r03c04f22p00-ch1sk1fk1fl1	LPDS_WT	2	0.81013
r03c04f22p00-ch1sk1fk1fl1	LPDS_WT	3	0.841451
r03c04f22p00-ch1sk1fk1fl1	LPDS_WT	4	0.791459
r03c04f22p00-ch1sk1fk1fl1	LPDS_WT	5	0.723309
r03c04f22p00-ch1sk1fk1fl1	LPDS_WT	6	0.71355
r03c04f22p00-ch1sk1fk1fl1	LPDS_WT	7	0.789628
r03c04f22p00-ch1sk1fk1fl1	LPDS_WT	8	0.726023
r03c04f22p00-ch1sk1fk1fl1	LPDS_WT	9	0.753496
r03c04f22p00-ch1sk1fk1fl1	LPDS_WT	10	0.788251
r03c04f22p00-ch1sk1fk1fl1	LPDS_WT	11	0.753803
r03c04f22p00-ch1sk1fk1fl1	LPDS_WT	12	0.537168
r03c04f22p00-ch1sk1fk1fl1	LPDS_WT	13	0.384048
r03c04f22p00-ch1sk1fk1fl1	LPDS_WT	14	0.726087
r03c04f22p00-ch1sk1fk1fl1	LPDS_WT	15	0.623888
r03c04f23p00-ch1sk1fk1fl1	LPDS_WT	1	0.784205
r03c04f23p00-ch1sk1fk1fl1	LPDS_WT	2	0.788257
r03c04f23p00-ch1sk1fk1fl1	LPDS_WT	3	0.675104
r03c04f23p00-ch1sk1fk1fl1	LPDS_WT	4	0.739091
r03c04f23p00-ch1sk1fk1fl1	LPDS_WT	5	0.674352
r03c04f23p00-ch1sk1fk1fl1	LPDS_WT	6	0.813627
r03c04f23p00-ch1sk1fk1fl1	LPDS_WT	7	0.602563
r03c04f23p00-ch1sk1fk1fl1	LPDS_WT	8	0.760391
r03c04f23p00-ch1sk1fk1fl1	LPDS_WT	9	0.805899
r03c04f23p00-ch1sk1fk1fl1	LPDS_WT	10	0.822495
r03c04f23p00-ch1sk1fk1fl1	LPDS_WT	11	0.804295
r03c04f23p00-ch1sk1fk1fl1	LPDS_WT	12	0.802964
r03c04f23p00-ch1sk1fk1fl1	LPDS_WT	13	0.793086
r03c04f23p00-ch1sk1fk1fl1	LPDS_WT	14	0.719917
r03c04f23p00-ch1sk1fk1fl1	LPDS_WT	15	0.624164
r03c04f23p00-ch1sk1fk1fl1	LPDS_WT	16	0.695116
r03c04f23p00-ch1sk1fk1fl1	LPDS_WT	17	0.761811
r03c04f23p00-ch1sk1fk1fl1	LPDS_WT	18	0.783238
r03c04f23p00-ch1sk1fk1fl1	LPDS_WT	19	0.738939
r03c04f23p00-ch1sk1fk1fl1	LPDS_WT	20	0.811404
r03c04f23p00-ch1sk1fk1fl1	LPDS_WT	21	0.502602
r03c04f23p00-ch1sk1fk1fl1	LPDS_WT	22	0.607876
r03c04f23p00-ch1sk1fk1fl1	LPDS_WT	23	0.6462
r03c04f23p00-ch1sk1fk1fl1	LPDS_WT	24	0.6713
r03c04f23p00-ch1sk1fk1fl1	LPDS_WT	25	0.724841
r03c04f23p00-ch1sk1fk1fl1	LPDS_WT	26	0.405485
r03c04f24p00-ch1sk1fk1fl1	LPDS_WT	1	0.833905
r03c04f24p00-ch1sk1fk1fl1	LPDS_WT	2	0.798541
r03c04f24p00-ch1sk1fk1fl1	LPDS_WT	3	0.815658
r03c04f24p00-ch1sk1fk1fl1	LPDS_WT	4	0.821524
r03c04f24p00-ch1sk1fk1fl1	LPDS_WT	5	0.784972
r03c04f24p00-ch1sk1fk1fl1	LPDS_WT	6	0.805244
r03c04f24p00-ch1sk1fk1fl1	LPDS_WT	7	0.804426
r03c04f24p00-ch1sk1fk1fl1	LPDS_WT	8	0.81111
r03c04f24p00-ch1sk1fk1fl1	LPDS_WT	9	0.72596
r03c04f24p00-ch1sk1fk1fl1	LPDS_WT	10	0.804114
r03c04f24p00-ch1sk1fk1fl1	LPDS_WT	11	0.720238
r03c04f24p00-ch1sk1fk1fl1	LPDS_WT	12	0.788172
r03c04f24p00-ch1sk1fk1fl1	LPDS_WT	13	0.442631
r03c04f24p00-ch1sk1fk1fl1	LPDS_WT	14	0.581632
r03c04f25p00-ch1sk1fk1fl1	LPDS_WT	1	0.764593
r03c04f25p00-ch1sk1fk1fl1	LPDS_WT	2	0.626185
r03c04f25p00-ch1sk1fk1fl1	LPDS_WT	3	0.73979
r03c04f25p00-ch1sk1fk1fl1	LPDS_WT	4	0.795176
r03c04f25p00-ch1sk1fk1fl1	LPDS_WT	5	0.820993
r03c04f25p00-ch1sk1fk1fl1	LPDS_WT	6	0.721365
r03c04f25p00-ch1sk1fk1fl1	LPDS_WT	7	0.839751
r03c04f25p00-ch1sk1fk1fl1	LPDS_WT	8	0.812067
r03c04f25p00-ch1sk1fk1fl1	LPDS_WT	9	0.764238
r03c04f25p00-ch1sk1fk1fl1	LPDS_WT	10	0.815168
r03c04f25p00-ch1sk1fk1fl1	LPDS_WT	11	0.795945
r03c04f25p00-ch1sk1fk1fl1	LPDS_WT	12	0.793645
r03c04f25p00-ch1sk1fk1fl1	LPDS_WT	13	0.74924
r03c04f25p00-ch1sk1fk1fl1	LPDS_WT	14	0.78571
r03c04f25p00-ch1sk1fk1fl1	LPDS_WT	15	0.802946
r03c04f25p00-ch1sk1fk1fl1	LPDS_WT	16	0.785402
r03c04f25p00-ch1sk1fk1fl1	LPDS_WT	17	0.820048
r03c04f25p00-ch1sk1fk1fl1	LPDS_WT	18	0.780189
r03c04f25p00-ch1sk1fk1fl1	LPDS_WT	19	0.806105
r03c04f25p00-ch1sk1fk1fl1	LPDS_WT	20	0.806911
r03c04f25p00-ch1sk1fk1fl1	LPDS_WT	21	0.79845
r03c04f25p00-ch1sk1fk1fl1	LPDS_WT	22	0.794422
r03c04f25p00-ch1sk1fk1fl1	LPDS_WT	23	0.734169
r03c04f25p00-ch1sk1fk1fl1	LPDS_WT	24	0.761537
r03c04f25p00-ch1sk1fk1fl1	LPDS_WT	25	0.816678
r03c04f25p00-ch1sk1fk1fl1	LPDS_WT	26	0.818409
r03c04f25p00-ch1sk1fk1fl1	LPDS_WT	27	0.603198
r03c04f25p00-ch1sk1fk1fl1	LPDS_WT	28	0.780057
r03c04f25p00-ch1sk1fk1fl1	LPDS_WT	29	0.741282
r03c04f25p00-ch1sk1fk1fl1	LPDS_WT	30	0.847105
r03c04f25p00-ch1sk1fk1fl1	LPDS_WT	31	0.809986
r03c04f25p00-ch1sk1fk1fl1	LPDS_WT	32	0.784609
r03c04f25p00-ch1sk1fk1fl1	LPDS_WT	33	0.785048
r03c04f25p00-ch1sk1fk1fl1	LPDS_WT	34	0.581893
r03c04f25p00-ch1sk1fk1fl1	LPDS_WT	35	0.698273
r03c04f25p00-ch1sk1fk1fl1	LPDS_WT	36	0.474561
r03c04f25p00-ch1sk1fk1fl1	LPDS_WT	37	0.628121
r03c04f25p00-ch1sk1fk1fl1	LPDS_WT	38	0.854901
r03c04f26p00-ch1sk1fk1fl1	LPDS_WT	1	0.831974
r03c04f26p00-ch1sk1fk1fl1	LPDS_WT	2	0.756396
r03c04f26p00-ch1sk1fk1fl1	LPDS_WT	3	0.818809
r03c04f26p00-ch1sk1fk1fl1	LPDS_WT	4	0.794641
r03c04f26p00-ch1sk1fk1fl1	LPDS_WT	5	0.808481
r03c04f26p00-ch1sk1fk1fl1	LPDS_WT	6	0.813504
r03c04f26p00-ch1sk1fk1fl1	LPDS_WT	7	0.77554
r03c04f26p00-ch1sk1fk1fl1	LPDS_WT	8	0.796874
r03c04f26p00-ch1sk1fk1fl1	LPDS_WT	9	0.650106
r03c04f26p00-ch1sk1fk1fl1	LPDS_WT	10	0.785513
r03c04f26p00-ch1sk1fk1fl1	LPDS_WT	11	0.786659
r03c04f26p00-ch1sk1fk1fl1	LPDS_WT	12	0.788772
r03c04f26p00-ch1sk1fk1fl1	LPDS_WT	13	0.747432
r03c04f26p00-ch1sk1fk1fl1	LPDS_WT	14	0.796296
r03c04f26p00-ch1sk1fk1fl1	LPDS_WT	15	0.800929
r03c04f26p00-ch1sk1fk1fl1	LPDS_WT	16	0.771255
r03c04f26p00-ch1sk1fk1fl1	LPDS_WT	17	0.7828
r03c04f26p00-ch1sk1fk1fl1	LPDS_WT	18	0.772217
r03c04f26p00-ch1sk1fk1fl1	LPDS_WT	19	0.770125
r03c04f26p00-ch1sk1fk1fl1	LPDS_WT	20	0.789462
r03c04f26p00-ch1sk1fk1fl1	LPDS_WT	21	0.754088
r03c04f26p00-ch1sk1fk1fl1	LPDS_WT	22	0.846539
r03c04f26p00-ch1sk1fk1fl1	LPDS_WT	23	0.798918
r03c04f26p00-ch1sk1fk1fl1	LPDS_WT	24	0.736119
r03c04f26p00-ch1sk1fk1fl1	LPDS_WT	25	0.747302
r03c04f26p00-ch1sk1fk1fl1	LPDS_WT	26	0.549821
r03c04f26p00-ch1sk1fk1fl1	LPDS_WT	27	0.352229
r03c04f26p00-ch1sk1fk1fl1	LPDS_WT	28	0.32515
r03c04f26p00-ch1sk1fk1fl1	LPDS_WT	29	0.805341
r03c04f26p00-ch1sk1fk1fl1	LPDS_WT	30	0.571555
r03c04f26p00-ch1sk1fk1fl1	LPDS_WT	31	0.629382
r03c04f26p00-ch1sk1fk1fl1	LPDS_WT	32	0.357591
r03c04f26p00-ch1sk1fk1fl1	LPDS_WT	33	0.653436
r03c04f26p00-ch1sk1fk1fl1	LPDS_WT	34	0.780107
r03c04f26p00-ch1sk1fk1fl1	LPDS_WT	35	0.614626
r03c04f26p00-ch1sk1fk1fl1	LPDS_WT	36	0.447831
r03c04f27p00-ch1sk1fk1fl1	LPDS_WT	1	0.798781
r03c04f27p00-ch1sk1fk1fl1	LPDS_WT	2	0.799373
r03c04f27p00-ch1sk1fk1fl1	LPDS_WT	3	0.788789
r03c04f27p00-ch1sk1fk1fl1	LPDS_WT	4	0.808488
r03c04f27p00-ch1sk1fk1fl1	LPDS_WT	5	0.715101
r03c04f27p00-ch1sk1fk1fl1	LPDS_WT	6	0.676636
r03c04f27p00-ch1sk1fk1fl1	LPDS_WT	7	0.718565
r03c04f27p00-ch1sk1fk1fl1	LPDS_WT	8	0.747794
r03c04f27p00-ch1sk1fk1fl1	LPDS_WT	9	0.792762
r03c04f27p00-ch1sk1fk1fl1	LPDS_WT	10	0.59261
r03c04f27p00-ch1sk1fk1fl1	LPDS_WT	11	0.811549
r03c04f27p00-ch1sk1fk1fl1	LPDS_WT	12	0.748801
r03c04f27p00-ch1sk1fk1fl1	LPDS_WT	13	0.669763
r03c04f27p00-ch1sk1fk1fl1	LPDS_WT	14	0.74077
r03c04f27p00-ch1sk1fk1fl1	LPDS_WT	15	0.744372
r03c04f27p00-ch1sk1fk1fl1	LPDS_WT	16	0.812189
r03c04f27p00-ch1sk1fk1fl1	LPDS_WT	17	0.781316
r03c04f27p00-ch1sk1fk1fl1	LPDS_WT	18	0.760084
r03c04f27p00-ch1sk1fk1fl1	LPDS_WT	19	0.539973
r03c04f27p00-ch1sk1fk1fl1	LPDS_WT	20	0.605143
r03c04f27p00-ch1sk1fk1fl1	LPDS_WT	21	0.605951
r03c04f27p00-ch1sk1fk1fl1	LPDS_WT	22	0.556285
r03c04f27p00-ch1sk1fk1fl1	LPDS_WT	23	0.437968
r03c04f28p00-ch1sk1fk1fl1	LPDS_WT	1	0.641451
r03c04f28p00-ch1sk1fk1fl1	LPDS_WT	2	0.830085
r03c04f28p00-ch1sk1fk1fl1	LPDS_WT	3	0.80749
r03c04f28p00-ch1sk1fk1fl1	LPDS_WT	4	0.778448
r03c04f28p00-ch1sk1fk1fl1	LPDS_WT	5	0.83411
r03c04f28p00-ch1sk1fk1fl1	LPDS_WT	6	0.744226
r03c04f28p00-ch1sk1fk1fl1	LPDS_WT	7	0.838288
r03c04f28p00-ch1sk1fk1fl1	LPDS_WT	8	0.809286
r03c04f28p00-ch1sk1fk1fl1	LPDS_WT	9	0.807827
r03c04f28p00-ch1sk1fk1fl1	LPDS_WT	10	0.839071
r03c04f28p00-ch1sk1fk1fl1	LPDS_WT	11	0.80742
r03c04f28p00-ch1sk1fk1fl1	LPDS_WT	12	0.806883
r03c04f28p00-ch1sk1fk1fl1	LPDS_WT	13	0.636579
r03c04f28p00-ch1sk1fk1fl1	LPDS_WT	14	0.775523
r03c04f28p00-ch1sk1fk1fl1	LPDS_WT	15	0.774047
r03c04f28p00-ch1sk1fk1fl1	LPDS_WT	16	0.78201
r03c04f28p00-ch1sk1fk1fl1	LPDS_WT	17	0.734554
r03c04f28p00-ch1sk1fk1fl1	LPDS_WT	18	0.752987
r03c04f28p00-ch1sk1fk1fl1	LPDS_WT	19	0.735699
r03c04f28p00-ch1sk1fk1fl1	LPDS_WT	20	0.61484
r03c04f28p00-ch1sk1fk1fl1	LPDS_WT	21	0.770244
r03c04f28p00-ch1sk1fk1fl1	LPDS_WT	22	0.76041
r03c04f28p00-ch1sk1fk1fl1	LPDS_WT	23	0.369627
r03c04f28p00-ch1sk1fk1fl1	LPDS_WT	24	0.799309
r03c04f28p00-ch1sk1fk1fl1	LPDS_WT	25	0.639823
r03c04f29p00-ch1sk1fk1fl1	LPDS_WT	1	0.669291
r03c04f29p00-ch1sk1fk1fl1	LPDS_WT	2	0.796546
r03c04f29p00-ch1sk1fk1fl1	LPDS_WT	3	0.824883
r03c04f29p00-ch1sk1fk1fl1	LPDS_WT	4	0.704613
r03c04f29p00-ch1sk1fk1fl1	LPDS_WT	5	0.789446
r03c04f29p00-ch1sk1fk1fl1	LPDS_WT	6	0.69083
r03c04f29p00-ch1sk1fk1fl1	LPDS_WT	7	0.776928
r03c04f29p00-ch1sk1fk1fl1	LPDS_WT	8	0.747965
r03c04f29p00-ch1sk1fk1fl1	LPDS_WT	9	0.838936
r03c04f29p00-ch1sk1fk1fl1	LPDS_WT	10	0.658665
r03c04f29p00-ch1sk1fk1fl1	LPDS_WT	11	0.725687
r03c04f29p00-ch1sk1fk1fl1	LPDS_WT	12	0.742758
r03c04f29p00-ch1sk1fk1fl1	LPDS_WT	13	0.662034
r03c04f29p00-ch1sk1fk1fl1	LPDS_WT	14	0.572291
r03c04f29p00-ch1sk1fk1fl1	LPDS_WT	15	0.743624
r03c04f29p00-ch1sk1fk1fl1	LPDS_WT	16	0.819136
r03c04f29p00-ch1sk1fk1fl1	LPDS_WT	17	0.810788
r03c04f29p00-ch1sk1fk1fl1	LPDS_WT	18	0.76222
r03c04f29p00-ch1sk1fk1fl1	LPDS_WT	19	0.645587
r03c04f29p00-ch1sk1fk1fl1	LPDS_WT	20	0.8121
r03c04f29p00-ch1sk1fk1fl1	LPDS_WT	21	0.397944
r03c04f29p00-ch1sk1fk1fl1	LPDS_WT	22	0.672145
r03c04f30p00-ch1sk1fk1fl1	LPDS_WT	1	0.806392
r03c04f30p00-ch1sk1fk1fl1	LPDS_WT	2	0.78858
r03c04f30p00-ch1sk1fk1fl1	LPDS_WT	3	0.82618
r03c04f30p00-ch1sk1fk1fl1	LPDS_WT	4	0.826844
r03c04f30p00-ch1sk1fk1fl1	LPDS_WT	5	0.840849
r03c04f30p00-ch1sk1fk1fl1	LPDS_WT	6	0.714758
r03c04f30p00-ch1sk1fk1fl1	LPDS_WT	7	0.694346
r03c04f30p00-ch1sk1fk1fl1	LPDS_WT	8	0.814151
r03c04f30p00-ch1sk1fk1fl1	LPDS_WT	9	0.796878
r03c04f30p00-ch1sk1fk1fl1	LPDS_WT	10	0.674353
r03c04f30p00-ch1sk1fk1fl1	LPDS_WT	11	0.585507
r03c04f30p00-ch1sk1fk1fl1	LPDS_WT	12	0.601069
r03c04f30p00-ch1sk1fk1fl1	LPDS_WT	13	0.805128
r03c04f30p00-ch1sk1fk1fl1	LPDS_WT	14	0.8242
r03c04f30p00-ch1sk1fk1fl1	LPDS_WT	15	0.815338
r03c04f30p00-ch1sk1fk1fl1	LPDS_WT	16	0.756482
r03c04f30p00-ch1sk1fk1fl1	LPDS_WT	17	0.809568
r03c04f30p00-ch1sk1fk1fl1	LPDS_WT	18	0.620996
r03c04f30p00-ch1sk1fk1fl1	LPDS_WT	19	0.738976
r03c04f30p00-ch1sk1fk1fl1	LPDS_WT	20	0.785165
r03c04f30p00-ch1sk1fk1fl1	LPDS_WT	21	0.735964
r03c04f30p00-ch1sk1fk1fl1	LPDS_WT	22	0.69302
r03c04f30p00-ch1sk1fk1fl1	LPDS_WT	23	0.714873
r03c04f30p00-ch1sk1fk1fl1	LPDS_WT	24	0.741297
r03c04f30p00-ch1sk1fk1fl1	LPDS_WT	25	0.68504
r03c04f30p00-ch1sk1fk1fl1	LPDS_WT	26	0.138946
r03c04f30p00-ch1sk1fk1fl1	LPDS_WT	27	0.422241
r03c04f31p00-ch1sk1fk1fl1	LPDS_WT	1	0.797809
r03c04f31p00-ch1sk1fk1fl1	LPDS_WT	2	0.790601
r03c04f31p00-ch1sk1fk1fl1	LPDS_WT	3	0.643353
r03c04f31p00-ch1sk1fk1fl1	LPDS_WT	4	0.843109
r03c04f31p00-ch1sk1fk1fl1	LPDS_WT	5	0.835139
r03c04f31p00-ch1sk1fk1fl1	LPDS_WT	6	0.79511
r03c04f31p00-ch1sk1fk1fl1	LPDS_WT	7	0.802276
r03c04f31p00-ch1sk1fk1fl1	LPDS_WT	8	0.842009
r03c04f31p00-ch1sk1fk1fl1	LPDS_WT	9	0.739985
r03c04f31p00-ch1sk1fk1fl1	LPDS_WT	10	0.78518
r03c04f31p00-ch1sk1fk1fl1	LPDS_WT	11	0.680459
r03c04f31p00-ch1sk1fk1fl1	LPDS_WT	12	0.830899
r03c04f31p00-ch1sk1fk1fl1	LPDS_WT	13	0.647371
r03c04f31p00-ch1sk1fk1fl1	LPDS_WT	14	0.827412
r03c04f31p00-ch1sk1fk1fl1	LPDS_WT	15	0.754573
r03c04f31p00-ch1sk1fk1fl1	LPDS_WT	16	0.548256
r03c04f31p00-ch1sk1fk1fl1	LPDS_WT	17	0.786652
r03c04f31p00-ch1sk1fk1fl1	LPDS_WT	18	0.812198
r03c04f31p00-ch1sk1fk1fl1	LPDS_WT	19	0.818327
r03c04f31p00-ch1sk1fk1fl1	LPDS_WT	20	0.672935
r03c04f31p00-ch1sk1fk1fl1	LPDS_WT	21	0.622525
r03c04f31p00-ch1sk1fk1fl1	LPDS_WT	22	0.792888
r03c04f31p00-ch1sk1fk1fl1	LPDS_WT	23	0.649771
r03c04f31p00-ch1sk1fk1fl1	LPDS_WT	24	0.427222
r03c04f31p00-ch1sk1fk1fl1	LPDS_WT	25	0.802219
r03c04f32p00-ch1sk1fk1fl1	LPDS_WT	1	0.773666
r03c04f32p00-ch1sk1fk1fl1	LPDS_WT	2	0.816854
r03c04f32p00-ch1sk1fk1fl1	LPDS_WT	3	0.746156
r03c04f32p00-ch1sk1fk1fl1	LPDS_WT	4	0.826388
r03c04f32p00-ch1sk1fk1fl1	LPDS_WT	5	0.751509
r03c04f32p00-ch1sk1fk1fl1	LPDS_WT	6	0.845789
r03c04f32p00-ch1sk1fk1fl1	LPDS_WT	7	0.807854
r03c04f32p00-ch1sk1fk1fl1	LPDS_WT	8	0.74771
r03c04f32p00-ch1sk1fk1fl1	LPDS_WT	9	0.809092
r03c04f32p00-ch1sk1fk1fl1	LPDS_WT	10	0.747975
r03c04f32p00-ch1sk1fk1fl1	LPDS_WT	11	0.771424
r03c04f32p00-ch1sk1fk1fl1	LPDS_WT	12	0.822266
r03c04f32p00-ch1sk1fk1fl1	LPDS_WT	13	0.791506
r03c04f32p00-ch1sk1fk1fl1	LPDS_WT	14	0.81254
r03c04f32p00-ch1sk1fk1fl1	LPDS_WT	15	0.795498
r03c04f32p00-ch1sk1fk1fl1	LPDS_WT	16	0.810477
r03c04f32p00-ch1sk1fk1fl1	LPDS_WT	17	0.747214
r03c04f32p00-ch1sk1fk1fl1	LPDS_WT	18	0.826949
r03c04f32p00-ch1sk1fk1fl1	LPDS_WT	19	0.821215
r03c04f32p00-ch1sk1fk1fl1	LPDS_WT	20	0.516643
r03c04f32p00-ch1sk1fk1fl1	LPDS_WT	21	0.580946
r03c04f32p00-ch1sk1fk1fl1	LPDS_WT	22	0.805765
r03c04f32p00-ch1sk1fk1fl1	LPDS_WT	23	0.758616
r03c04f32p00-ch1sk1fk1fl1	LPDS_WT	24	0.739324
r03c04f32p00-ch1sk1fk1fl1	LPDS_WT	25	0.723143
r03c04f32p00-ch1sk1fk1fl1	LPDS_WT	26	0.836284
r03c04f33p00-ch1sk1fk1fl1	LPDS_WT	1	0.785428
r03c04f33p00-ch1sk1fk1fl1	LPDS_WT	2	0.800613
r03c04f33p00-ch1sk1fk1fl1	LPDS_WT	3	0.796022
r03c04f33p00-ch1sk1fk1fl1	LPDS_WT	4	0.82124
r03c04f33p00-ch1sk1fk1fl1	LPDS_WT	5	0.805338
r03c04f33p00-ch1sk1fk1fl1	LPDS_WT	6	0.681934
r03c04f33p00-ch1sk1fk1fl1	LPDS_WT	7	0.77118
r03c04f33p00-ch1sk1fk1fl1	LPDS_WT	8	0.732143
r03c04f33p00-ch1sk1fk1fl1	LPDS_WT	9	0.380203
r03c04f34p00-ch1sk1fk1fl1	LPDS_WT	1	0.811616
r03c04f34p00-ch1sk1fk1fl1	LPDS_WT	2	0.814428
r03c04f34p00-ch1sk1fk1fl1	LPDS_WT	3	0.798545
r03c04f34p00-ch1sk1fk1fl1	LPDS_WT	4	0.762285
r03c04f34p00-ch1sk1fk1fl1	LPDS_WT	5	0.719149
r03c04f34p00-ch1sk1fk1fl1	LPDS_WT	6	0.808485
r03c04f34p00-ch1sk1fk1fl1	LPDS_WT	7	0.755867
r03c04f34p00-ch1sk1fk1fl1	LPDS_WT	8	0.803048
r03c04f34p00-ch1sk1fk1fl1	LPDS_WT	9	0.795702
r03c04f34p00-ch1sk1fk1fl1	LPDS_WT	10	0.705448
r03c04f34p00-ch1sk1fk1fl1	LPDS_WT	11	0.78114
r03c04f34p00-ch1sk1fk1fl1	LPDS_WT	12	0.733833
r03c04f34p00-ch1sk1fk1fl1	LPDS_WT	13	0.494232
r03c04f34p00-ch1sk1fk1fl1	LPDS_WT	14	0.566478
r03c04f34p00-ch1sk1fk1fl1	LPDS_WT	15	0.612475
r03c04f34p00-ch1sk1fk1fl1	LPDS_WT	16	0.37255
r03c04f34p00-ch1sk1fk1fl1	LPDS_WT	17	0.644783
r03c04f34p00-ch1sk1fk1fl1	LPDS_WT	18	0.438781
r03c04f34p00-ch1sk1fk1fl1	LPDS_WT	19	0.614184
r03c04f35p00-ch1sk1fk1fl1	LPDS_WT	1	0.60712
r03c04f35p00-ch1sk1fk1fl1	LPDS_WT	2	0.803289
r03c04f35p00-ch1sk1fk1fl1	LPDS_WT	3	0.733643
r03c04f35p00-ch1sk1fk1fl1	LPDS_WT	4	0.76984
r03c04f35p00-ch1sk1fk1fl1	LPDS_WT	5	0.811434
r03c04f35p00-ch1sk1fk1fl1	LPDS_WT	6	0.729706
r03c04f35p00-ch1sk1fk1fl1	LPDS_WT	7	0.808816
r03c04f35p00-ch1sk1fk1fl1	LPDS_WT	8	0.828368
r03c04f35p00-ch1sk1fk1fl1	LPDS_WT	9	0.730458
r03c04f35p00-ch1sk1fk1fl1	LPDS_WT	10	0.839809
r03c04f35p00-ch1sk1fk1fl1	LPDS_WT	11	0.836325
r03c04f35p00-ch1sk1fk1fl1	LPDS_WT	12	0.693461
r03c04f35p00-ch1sk1fk1fl1	LPDS_WT	13	0.813793
r03c04f35p00-ch1sk1fk1fl1	LPDS_WT	14	0.78798
r03c04f35p00-ch1sk1fk1fl1	LPDS_WT	15	0.780309
r03c04f35p00-ch1sk1fk1fl1	LPDS_WT	16	0.717177
r03c04f35p00-ch1sk1fk1fl1	LPDS_WT	17	0.780047
r03c04f35p00-ch1sk1fk1fl1	LPDS_WT	18	0.780502
r03c04f35p00-ch1sk1fk1fl1	LPDS_WT	19	0.752898
r03c04f35p00-ch1sk1fk1fl1	LPDS_WT	20	0.777279
r03c04f35p00-ch1sk1fk1fl1	LPDS_WT	21	0.646318
r03c04f35p00-ch1sk1fk1fl1	LPDS_WT	22	0.804278
r03c04f35p00-ch1sk1fk1fl1	LPDS_WT	23	0.611533
r03c04f35p00-ch1sk1fk1fl1	LPDS_WT	24	0.63894
r03c04f36p00-ch1sk1fk1fl1	LPDS_WT	1	0.838708
r03c04f36p00-ch1sk1fk1fl1	LPDS_WT	2	0.734197
r03c04f36p00-ch1sk1fk1fl1	LPDS_WT	3	0.809137
r03c04f36p00-ch1sk1fk1fl1	LPDS_WT	4	0.820604
r03c04f36p00-ch1sk1fk1fl1	LPDS_WT	5	0.775411
r03c04f36p00-ch1sk1fk1fl1	LPDS_WT	6	0.790211
r03c04f36p00-ch1sk1fk1fl1	LPDS_WT	7	0.816339
r03c04f36p00-ch1sk1fk1fl1	LPDS_WT	8	0.804926
r03c04f36p00-ch1sk1fk1fl1	LPDS_WT	9	0.796686
r03c04f36p00-ch1sk1fk1fl1	LPDS_WT	10	0.823623
r03c04f36p00-ch1sk1fk1fl1	LPDS_WT	11	0.785818
r03c04f36p00-ch1sk1fk1fl1	LPDS_WT	12	0.821506
r03c04f36p00-ch1sk1fk1fl1	LPDS_WT	13	0.744757
r03c04f36p00-ch1sk1fk1fl1	LPDS_WT	14	0.810685
r03c04f36p00-ch1sk1fk1fl1	LPDS_WT	15	0.674014
r03c04f36p00-ch1sk1fk1fl1	LPDS_WT	16	0.715967
r03c04f36p00-ch1sk1fk1fl1	LPDS_WT	17	0.776569
r03c04f36p00-ch1sk1fk1fl1	LPDS_WT	18	0.590846
r03c04f36p00-ch1sk1fk1fl1	LPDS_WT	19	0.816246
r03c04f36p00-ch1sk1fk1fl1	LPDS_WT	20	0.798095
r03c04f36p00-ch1sk1fk1fl1	LPDS_WT	21	0.800321
r03c04f36p00-ch1sk1fk1fl1	LPDS_WT	22	0.789698
r03c04f36p00-ch1sk1fk1fl1	LPDS_WT	23	0.601177
r03c04f36p00-ch1sk1fk1fl1	LPDS_WT	24	0.777929
r03c04f36p00-ch1sk1fk1fl1	LPDS_WT	25	0.74497
r03c04f36p00-ch1sk1fk1fl1	LPDS_WT	26	0.812523
r03c04f36p00-ch1sk1fk1fl1	LPDS_WT	27	0.751065
r03c04f36p00-ch1sk1fk1fl1	LPDS_WT	28	0.670177
r03c04f36p00-ch1sk1fk1fl1	LPDS_WT	29	0.605489
r03c04f36p00-ch1sk1fk1fl1	LPDS_WT	30	0.495175
r03c04f36p00-ch1sk1fk1fl1	LPDS_WT	31	0.565372
r03c04f36p00-ch1sk1fk1fl1	LPDS_WT	32	0.528773
r03c04f36p00-ch1sk1fk1fl1	LPDS_WT	33	0.492174
r04c03f01p00-ch1sk1fk1fl1	CM_WT	1	0.821435
r04c03f01p00-ch1sk1fk1fl1	CM_WT	2	0.794939
r04c03f01p00-ch1sk1fk1fl1	CM_WT	3	0.785009
r04c03f01p00-ch1sk1fk1fl1	CM_WT	4	0.829161
r04c03f01p00-ch1sk1fk1fl1	CM_WT	5	0.609795
r04c03f01p00-ch1sk1fk1fl1	CM_WT	6	0.802588
r04c03f01p00-ch1sk1fk1fl1	CM_WT	7	0.823168
r04c03f01p00-ch1sk1fk1fl1	CM_WT	8	0.818745
r04c03f01p00-ch1sk1fk1fl1	CM_WT	9	0.837648
r04c03f01p00-ch1sk1fk1fl1	CM_WT	10	0.786829
r04c03f01p00-ch1sk1fk1fl1	CM_WT	11	0.813477
r04c03f01p00-ch1sk1fk1fl1	CM_WT	12	0.8405
r04c03f01p00-ch1sk1fk1fl1	CM_WT	13	0.80433
r04c03f01p00-ch1sk1fk1fl1	CM_WT	14	0.772439
r04c03f01p00-ch1sk1fk1fl1	CM_WT	15	0.802301
r04c03f01p00-ch1sk1fk1fl1	CM_WT	16	0.85016
r04c03f01p00-ch1sk1fk1fl1	CM_WT	17	0.721176
r04c03f01p00-ch1sk1fk1fl1	CM_WT	18	0.771203
r04c03f01p00-ch1sk1fk1fl1	CM_WT	19	0.833044
r04c03f01p00-ch1sk1fk1fl1	CM_WT	20	0.788104
r04c03f01p00-ch1sk1fk1fl1	CM_WT	21	0.821955
r04c03f01p00-ch1sk1fk1fl1	CM_WT	22	0.834537
r04c03f01p00-ch1sk1fk1fl1	CM_WT	23	0.827383
r04c03f01p00-ch1sk1fk1fl1	CM_WT	24	0.770187
r04c03f01p00-ch1sk1fk1fl1	CM_WT	25	0.73586
r04c03f01p00-ch1sk1fk1fl1	CM_WT	26	0.813699
r04c03f01p00-ch1sk1fk1fl1	CM_WT	27	0.699155
r04c03f01p00-ch1sk1fk1fl1	CM_WT	28	0.778568
r04c03f01p00-ch1sk1fk1fl1	CM_WT	29	0.645666
r04c03f01p00-ch1sk1fk1fl1	CM_WT	30	0.785382
r04c03f01p00-ch1sk1fk1fl1	CM_WT	31	0.762228
r04c03f01p00-ch1sk1fk1fl1	CM_WT	32	0.681174
r04c03f01p00-ch1sk1fk1fl1	CM_WT	33	0.621544
r04c03f01p00-ch1sk1fk1fl1	CM_WT	34	0.374754
r04c03f01p00-ch1sk1fk1fl1	CM_WT	35	0.509774
r04c03f01p00-ch1sk1fk1fl1	CM_WT	36	0.733889
r04c03f01p00-ch1sk1fk1fl1	CM_WT	37	0.60116
r04c03f01p00-ch1sk1fk1fl1	CM_WT	38	0.664561
r04c03f01p00-ch1sk1fk1fl1	CM_WT	39	0.831895
r04c03f01p00-ch1sk1fk1fl1	CM_WT	40	0.729723
r04c03f02p00-ch1sk1fk1fl1	CM_WT	1	0.814874
r04c03f02p00-ch1sk1fk1fl1	CM_WT	2	0.82233
r04c03f02p00-ch1sk1fk1fl1	CM_WT	3	0.780287
r04c03f02p00-ch1sk1fk1fl1	CM_WT	4	0.808439
r04c03f02p00-ch1sk1fk1fl1	CM_WT	5	0.792089
r04c03f02p00-ch1sk1fk1fl1	CM_WT	6	0.664421
r04c03f02p00-ch1sk1fk1fl1	CM_WT	7	0.836473
r04c03f02p00-ch1sk1fk1fl1	CM_WT	8	0.794904
r04c03f02p00-ch1sk1fk1fl1	CM_WT	9	0.830205
r04c03f02p00-ch1sk1fk1fl1	CM_WT	10	0.785116
r04c03f02p00-ch1sk1fk1fl1	CM_WT	11	0.835423
r04c03f02p00-ch1sk1fk1fl1	CM_WT	12	0.766072
r04c03f02p00-ch1sk1fk1fl1	CM_WT	13	0.789009
r04c03f02p00-ch1sk1fk1fl1	CM_WT	14	0.657446
r04c03f02p00-ch1sk1fk1fl1	CM_WT	15	0.846554
r04c03f02p00-ch1sk1fk1fl1	CM_WT	16	0.789115
r04c03f02p00-ch1sk1fk1fl1	CM_WT	17	0.833789
r04c03f02p00-ch1sk1fk1fl1	CM_WT	18	0.79329
r04c03f02p00-ch1sk1fk1fl1	CM_WT	19	0.693234
r04c03f02p00-ch1sk1fk1fl1	CM_WT	20	0.809834
r04c03f02p00-ch1sk1fk1fl1	CM_WT	21	0.777009
r04c03f02p00-ch1sk1fk1fl1	CM_WT	22	0.776764
r04c03f02p00-ch1sk1fk1fl1	CM_WT	23	0.771443
r04c03f02p00-ch1sk1fk1fl1	CM_WT	24	0.788707
r04c03f02p00-ch1sk1fk1fl1	CM_WT	25	0.62987
r04c03f02p00-ch1sk1fk1fl1	CM_WT	26	0.810678
r04c03f02p00-ch1sk1fk1fl1	CM_WT	27	0.765639
r04c03f02p00-ch1sk1fk1fl1	CM_WT	28	0.798367
r04c03f02p00-ch1sk1fk1fl1	CM_WT	29	0.594741
r04c03f02p00-ch1sk1fk1fl1	CM_WT	30	0.783075
r04c03f02p00-ch1sk1fk1fl1	CM_WT	31	0.815551
r04c03f02p00-ch1sk1fk1fl1	CM_WT	32	0.489881
r04c03f02p00-ch1sk1fk1fl1	CM_WT	33	0.744241
r04c03f02p00-ch1sk1fk1fl1	CM_WT	34	0.686947
r04c03f02p00-ch1sk1fk1fl1	CM_WT	35	0.378636
r04c03f02p00-ch1sk1fk1fl1	CM_WT	36	0.770494
r04c03f02p00-ch1sk1fk1fl1	CM_WT	37	0.780759
r04c03f02p00-ch1sk1fk1fl1	CM_WT	38	0.555165
r04c03f03p00-ch1sk1fk1fl1	CM_WT	1	0.79952
r04c03f03p00-ch1sk1fk1fl1	CM_WT	2	0.802554
r04c03f03p00-ch1sk1fk1fl1	CM_WT	3	0.832721
r04c03f03p00-ch1sk1fk1fl1	CM_WT	4	0.816334
r04c03f03p00-ch1sk1fk1fl1	CM_WT	5	0.743455
r04c03f03p00-ch1sk1fk1fl1	CM_WT	6	0.778809
r04c03f03p00-ch1sk1fk1fl1	CM_WT	7	0.770547
r04c03f03p00-ch1sk1fk1fl1	CM_WT	8	0.827404
r04c03f03p00-ch1sk1fk1fl1	CM_WT	9	0.788861
r04c03f03p00-ch1sk1fk1fl1	CM_WT	10	0.835611
r04c03f03p00-ch1sk1fk1fl1	CM_WT	11	0.773795
r04c03f03p00-ch1sk1fk1fl1	CM_WT	12	0.823258
r04c03f03p00-ch1sk1fk1fl1	CM_WT	13	0.761769
r04c03f03p00-ch1sk1fk1fl1	CM_WT	14	0.795907
r04c03f03p00-ch1sk1fk1fl1	CM_WT	15	0.487014
r04c03f03p00-ch1sk1fk1fl1	CM_WT	16	0.74925
r04c03f03p00-ch1sk1fk1fl1	CM_WT	17	0.795233
r04c03f03p00-ch1sk1fk1fl1	CM_WT	18	0.781453
r04c03f03p00-ch1sk1fk1fl1	CM_WT	19	0.822298
r04c03f03p00-ch1sk1fk1fl1	CM_WT	20	0.830619
r04c03f03p00-ch1sk1fk1fl1	CM_WT	21	0.816746
r04c03f03p00-ch1sk1fk1fl1	CM_WT	22	0.826136
r04c03f03p00-ch1sk1fk1fl1	CM_WT	23	0.750632
r04c03f03p00-ch1sk1fk1fl1	CM_WT	24	0.821382
r04c03f03p00-ch1sk1fk1fl1	CM_WT	25	0.807691
r04c03f03p00-ch1sk1fk1fl1	CM_WT	26	0.797881
r04c03f03p00-ch1sk1fk1fl1	CM_WT	27	0.727716
r04c03f03p00-ch1sk1fk1fl1	CM_WT	28	0.768693
r04c03f03p00-ch1sk1fk1fl1	CM_WT	29	0.798753
r04c03f03p00-ch1sk1fk1fl1	CM_WT	30	0.776842
r04c03f03p00-ch1sk1fk1fl1	CM_WT	31	0.844211
r04c03f03p00-ch1sk1fk1fl1	CM_WT	32	0.790473
r04c03f03p00-ch1sk1fk1fl1	CM_WT	33	0.737274
r04c03f03p00-ch1sk1fk1fl1	CM_WT	34	0.701471
r04c03f03p00-ch1sk1fk1fl1	CM_WT	35	0.822635
r04c03f03p00-ch1sk1fk1fl1	CM_WT	36	0.512903
r04c03f03p00-ch1sk1fk1fl1	CM_WT	37	0.762295
r04c03f03p00-ch1sk1fk1fl1	CM_WT	38	0.795391
r04c03f03p00-ch1sk1fk1fl1	CM_WT	39	0.830557
r04c03f03p00-ch1sk1fk1fl1	CM_WT	40	0.772636
r04c03f03p00-ch1sk1fk1fl1	CM_WT	41	0.549885
r04c03f03p00-ch1sk1fk1fl1	CM_WT	42	0.6126
r04c03f03p00-ch1sk1fk1fl1	CM_WT	43	0.679427
r04c03f03p00-ch1sk1fk1fl1	CM_WT	44	0.52234
r04c03f03p00-ch1sk1fk1fl1	CM_WT	45	0.639048
r04c03f03p00-ch1sk1fk1fl1	CM_WT	46	0.413083
r04c03f03p00-ch1sk1fk1fl1	CM_WT	47	0.626868
r04c03f03p00-ch1sk1fk1fl1	CM_WT	48	0.723853
r04c03f03p00-ch1sk1fk1fl1	CM_WT	49	0.625743
r04c03f03p00-ch1sk1fk1fl1	CM_WT	50	0.840581
r04c03f03p00-ch1sk1fk1fl1	CM_WT	51	0.630194
r04c03f04p00-ch1sk1fk1fl1	CM_WT	1	0.819086
r04c03f04p00-ch1sk1fk1fl1	CM_WT	2	0.815014
r04c03f04p00-ch1sk1fk1fl1	CM_WT	3	0.791016
r04c03f04p00-ch1sk1fk1fl1	CM_WT	4	0.806197
r04c03f04p00-ch1sk1fk1fl1	CM_WT	5	0.801732
r04c03f04p00-ch1sk1fk1fl1	CM_WT	6	0.807717
r04c03f04p00-ch1sk1fk1fl1	CM_WT	7	0.831217
r04c03f04p00-ch1sk1fk1fl1	CM_WT	8	0.763079
r04c03f04p00-ch1sk1fk1fl1	CM_WT	9	0.827246
r04c03f04p00-ch1sk1fk1fl1	CM_WT	10	0.786724
r04c03f04p00-ch1sk1fk1fl1	CM_WT	11	0.844072
r04c03f04p00-ch1sk1fk1fl1	CM_WT	12	0.781402
r04c03f04p00-ch1sk1fk1fl1	CM_WT	13	0.808709
r04c03f04p00-ch1sk1fk1fl1	CM_WT	14	0.518552
r04c03f04p00-ch1sk1fk1fl1	CM_WT	15	0.798322
r04c03f04p00-ch1sk1fk1fl1	CM_WT	16	0.835095
r04c03f04p00-ch1sk1fk1fl1	CM_WT	17	0.453456
r04c03f04p00-ch1sk1fk1fl1	CM_WT	18	0.716746
r04c03f04p00-ch1sk1fk1fl1	CM_WT	19	0.790856
r04c03f04p00-ch1sk1fk1fl1	CM_WT	20	0.822389
r04c03f04p00-ch1sk1fk1fl1	CM_WT	21	0.7456
r04c03f04p00-ch1sk1fk1fl1	CM_WT	22	0.502691
r04c03f04p00-ch1sk1fk1fl1	CM_WT	23	0.756288
r04c03f04p00-ch1sk1fk1fl1	CM_WT	24	0.384808
r04c03f04p00-ch1sk1fk1fl1	CM_WT	25	0.777476
r04c03f04p00-ch1sk1fk1fl1	CM_WT	26	0.754645
r04c03f04p00-ch1sk1fk1fl1	CM_WT	27	0.778179
r04c03f04p00-ch1sk1fk1fl1	CM_WT	28	0.697962
r04c03f04p00-ch1sk1fk1fl1	CM_WT	29	0.425933
r04c03f05p00-ch1sk1fk1fl1	CM_WT	1	0.814355
r04c03f05p00-ch1sk1fk1fl1	CM_WT	2	0.806617
r04c03f05p00-ch1sk1fk1fl1	CM_WT	3	0.746574
r04c03f05p00-ch1sk1fk1fl1	CM_WT	4	0.809681
r04c03f05p00-ch1sk1fk1fl1	CM_WT	5	0.808929
r04c03f05p00-ch1sk1fk1fl1	CM_WT	6	0.813719
r04c03f05p00-ch1sk1fk1fl1	CM_WT	7	0.808689
r04c03f05p00-ch1sk1fk1fl1	CM_WT	8	0.789445
r04c03f05p00-ch1sk1fk1fl1	CM_WT	9	0.82456
r04c03f05p00-ch1sk1fk1fl1	CM_WT	10	0.819976
r04c03f05p00-ch1sk1fk1fl1	CM_WT	11	0.739925
r04c03f05p00-ch1sk1fk1fl1	CM_WT	12	0.780026
r04c03f05p00-ch1sk1fk1fl1	CM_WT	13	0.700953
r04c03f05p00-ch1sk1fk1fl1	CM_WT	14	0.856157
r04c03f05p00-ch1sk1fk1fl1	CM_WT	15	0.706649
r04c03f05p00-ch1sk1fk1fl1	CM_WT	16	0.771556
r04c03f05p00-ch1sk1fk1fl1	CM_WT	17	0.755576
r04c03f05p00-ch1sk1fk1fl1	CM_WT	18	0.777417
r04c03f05p00-ch1sk1fk1fl1	CM_WT	19	0.779557
r04c03f05p00-ch1sk1fk1fl1	CM_WT	20	0.539272
r04c03f05p00-ch1sk1fk1fl1	CM_WT	21	0.551624
r04c03f05p00-ch1sk1fk1fl1	CM_WT	22	0.519907
r04c03f05p00-ch1sk1fk1fl1	CM_WT	23	0.670939
r04c03f05p00-ch1sk1fk1fl1	CM_WT	24	0.548684
r04c03f05p00-ch1sk1fk1fl1	CM_WT	25	0.225295
r04c03f06p00-ch1sk1fk1fl1	CM_WT	1	0.808062
r04c03f06p00-ch1sk1fk1fl1	CM_WT	2	0.791074
r04c03f06p00-ch1sk1fk1fl1	CM_WT	3	0.806655
r04c03f06p00-ch1sk1fk1fl1	CM_WT	4	0.820628
r04c03f06p00-ch1sk1fk1fl1	CM_WT	5	0.79221
r04c03f06p00-ch1sk1fk1fl1	CM_WT	6	0.813783
r04c03f06p00-ch1sk1fk1fl1	CM_WT	7	0.813673
[truncated: 18,391 more rows]
