# Supplementary material for: Nuclear envelope-associated lipid droplets are enriched in cholesteryl esters and increase during inflammatory signaling
Source: EMBO J. 2025 Apr 7;44(10):2774–802. doi: 10.1038/s44318-025-00423-2 (PMC12084420; doi:10.1038/s44318-025-00423-2)
Supplement: Supplementary file 11 — Source Data for Expanded View and Appendix [file 44318_2025_423_MOESM11_ESM.zip › Figure_S3/S3B/nuclearProximity.xls]

## Sheet: Description
Nuclear proximity of DGAT1 antibody, measured as described in the paper with normalized intensity weighted average distance from the nucleus.
columnDescriptions
ImageName	identifies the field of view
load	identifies the loading condition
cellID	unique identifier (within the field of view) of the cell
nuclearProximity	the nuclear proximity readout of DGAT1 as defined in the paper
Cell numbers
0 min TNFa	40
30 min TNFa	61
60 min TNFa	80

## Sheet: nuclearProximity
ImageName	load	cellID	nuclearProximity
Image 21	TNFa30min	1	0.729023
Image 21	TNFa30min	2	0.742001
Image 22	TNFa30min	1	0.723484
Image 22	TNFa30min	2	0.720749
Image 22	TNFa30min	3	0.641755
Image 22	TNFa30min	4	0.669562
Image 22	TNFa30min	5	0.69484
Image 23	TNFa30min	1	0.598745
Image 24	TNFa30min	1	0.690442
Image 25	TNFa30min	1	0.706978
Image 25	TNFa30min	2	0.459816
Image 25	TNFa30min	3	0.649891
Image 26	TNFa30min	1	0.633981
Image 26	TNFa30min	2	0.711253
Image 26	TNFa30min	3	0.6943
Image 26	TNFa30min	4	0.648414
Image 26	TNFa30min	5	0.733389
Image 27	TNFa30min	1	0.704559
Image 27	TNFa30min	2	0.627297
Image 27	TNFa30min	3	0.311822
Image 27	TNFa30min	4	0.541569
Image 29	TNFa30min	1	0.547772
Image 29	TNFa30min	2	0.650975
Image 29	TNFa30min	3	0.767729
Image 30	TNFa30min	1	0.616381
Image 30	TNFa30min	2	0.685016
Image 30	TNFa30min	3	0.722326
Image 31	TNFa30min	1	0.518435
Image 31	TNFa30min	2	0.631542
Image 31	TNFa30min	3	0.674024
Image 32	TNFa30min	1	0.567114
Image 32	TNFa30min	2	0.566861
Image 32	TNFa30min	3	0.601589
Image 32	TNFa30min	4	0.67175
Image 32	TNFa30min	5	0.482675
Image 33	TNFa30min	1	0.685923
Image 33	TNFa30min	2	0.60118
Image 33	TNFa30min	3	0.617282
Image 33	TNFa30min	4	0.715071
Image 34	TNFa30min	1	0.571819
Image 34	TNFa30min	2	0.638854
Image 35	TNFa30min	1	0.563415
Image 35	TNFa30min	2	0.400109
Image 35	TNFa30min	3	0.521636
Image 37	TNFa30min	1	0.670958
Image 37	TNFa30min	2	0.450052
Image 37	TNFa30min	3	0.643361
Image 37	TNFa30min	4	0.583966
Image 37	TNFa30min	5	0.599947
Image 38	TNFa30min	1	0.671785
Image 38	TNFa30min	2	0.705947
Image 38	TNFa30min	3	0.614926
Image 38	TNFa30min	4	0.556423
Image 38	TNFa30min	5	0.696203
Image 38	TNFa30min	6	0.657847
Image 38	TNFa30min	7	0.62037
Image 39	TNFa30min	1	0.682326
Image 39	TNFa30min	2	0.704693
Image 39	TNFa30min	3	0.558789
Image 39	TNFa30min	4	0.613632
Image 39	TNFa30min	5	0.324002
Image 42	TNFa60min	1	0.667138
Image 42	TNFa60min	2	0.657854
Image 42	TNFa60min	3	0.672344
Image 42	TNFa60min	4	0.73554
Image 43	TNFa60min	1	0.607381
Image 43	TNFa60min	2	0.339336
Image 43	TNFa60min	3	0.651773
Image 43	TNFa60min	4	0.469195
Image 45	TNFa60min	1	0.568688
Image 45	TNFa60min	2	0.668887
Image 45	TNFa60min	3	0.721112
Image 45	TNFa60min	4	0.485533
Image 45	TNFa60min	5	0.661388
Image 46	TNFa60min	1	0.718969
Image 46	TNFa60min	2	0.62042
Image 46	TNFa60min	3	0.636588
Image 46	TNFa60min	4	0.379763
Image 46	TNFa60min	5	0.683174
Image 46	TNFa60min	6	0.722513
Image 46	TNFa60min	7	0.644023
Image 46	TNFa60min	8	0.582577
Image 47	TNFa60min	1	0.494444
Image 47	TNFa60min	2	0.551858
Image 47	TNFa60min	3	0.59278
Image 47	TNFa60min	4	0.427731
Image 47	TNFa60min	5	0.53081
Image 47	TNFa60min	6	0.595812
Image 47	TNFa60min	7	0.698636
Image 48	TNFa60min	1	0.709692
Image 48	TNFa60min	2	0.681401
Image 48	TNFa60min	3	0.799579
Image 48	TNFa60min	4	0.799437
Image 48	TNFa60min	5	0.891557
Image 48	TNFa60min	6	0.686924
Image 49	TNFa60min	1	0.548226
Image 49	TNFa60min	2	0.657971
Image 49	TNFa60min	3	0.725691
Image 50	TNFa60min	1	0.610363
Image 50	TNFa60min	2	0.692364
Image 50	TNFa60min	3	0.681356
Image 52	TNFa60min	1	0.599367
Image 52	TNFa60min	2	0.672681
Image 52	TNFa60min	3	0.751359
Image 52	TNFa60min	4	0.370522
Image 52	TNFa60min	5	0.374171
Image 52	TNFa60min	6	0.7214
Image 53	TNFa60min	1	0.715413
Image 53	TNFa60min	2	0.740312
Image 53	TNFa60min	3	0.605141
Image 53	TNFa60min	4	0.800317
Image 53	TNFa60min	5	0.540696
Image 53	TNFa60min	6	0.586209
Image 54	TNFa60min	1	0.562409
Image 54	TNFa60min	2	0.450239
Image 54	TNFa60min	3	0.652524
Image 55	TNFa60min	1	0.645085
Image 55	TNFa60min	2	0.717069
Image 55	TNFa60min	3	0.66293
Image 55	TNFa60min	4	0.160106
Image 56	TNFa60min	1	0.601082
Image 56	TNFa60min	2	0.575251
Image 56	TNFa60min	3	0.534849
Image 56	TNFa60min	4	0.606243
Image 56	TNFa60min	5	0.597587
Image 56	TNFa60min	6	0.40059
Image 57	TNFa60min	1	0.503808
Image 57	TNFa60min	2	0.655397
Image 58	TNFa60min	1	0.670069
Image 58	TNFa60min	2	0.639167
Image 58	TNFa60min	3	0.693379
Image 59	TNFa60min	1	0.689957
Image 59	TNFa60min	2	0.529632
Image 59	TNFa60min	3	0.634463
Image 59	TNFa60min	4	0.600188
Image 59	TNFa60min	5	0.205712
Image 59	TNFa60min	6	0.660961
Image 60	TNFa60min	1	0.38453
Image 60	TNFa60min	2	0.400911
Image 60	TNFa60min	3	0.513295
Image 60	TNFa60min	4	0.637002
Image 100	WT	1	0.536672
Image 10	WT	1	0.619699
Image 11	WT	1	0.740387
Image 11	WT	2	0.829077
Image 11	WT	3	0.647927
Image 12	WT	1	0.61761
Image 12	WT	2	0.631019
Image 13	WT	1	0.665631
Image 13	WT	2	0.652775
Image 13	WT	3	0.575424
Image 15	WT	1	0.632526
Image 15	WT	2	0.469847
Image 15	WT	3	0.594067
Image 16	WT	1	0.571814
Image 16	WT	2	0.593803
Image 16	WT	3	0.630852
Image 17	WT	1	0.67891
Image 18	WT	1	0.337955
Image 18	WT	2	0.654293
Image 18	WT	3	0.609739
Image 18	WT	4	0.650956
Image 18	WT	5	0.660774
Image 18	WT	6	0.659598
Image 18	WT	7	0.756498
Image 20	WT	1	0.728628
Image 20	WT	2	0.676382
Image 20	WT	3	0.683201
Image 3	WT	1	0.677433
Image 3	WT	2	0.449056
Image 3	WT	3	0.782668
Image 5	WT	1	0.724307
Image 5	WT	2	0.665697
Image 6	WT	1	0.605117
Image 6	WT	2	0.572278
Image 7	WT	1	0.702237
Image 7	WT	2	0.706537
Image 8	WT	1	0.499719
Image 8	WT	2	0.691058
Image 8	WT	3	0.563068
Image 9	WT	1	0.71472
